# Supplementary material for: Computational Intelligence for Studying Sustainability Challenges: Tools and Methods for Dealing With Deep Uncertainty and Complexity
Source: Front Robot AI. 2020 Sep 17;7:111. doi: 10.3389/frobt.2020.00111 (PMC7805846; doi:10.3389/frobt.2020.00111)
Supplement: Supplementary file 1 [file Data_Sheet_1.ZIP]

Archive with 91 entries (52 files):
- Ediam_vFrontiers/.git/
- Ediam_vFrontiers/.git/COMMIT_EDITMSG
- Ediam_vFrontiers/.git/config
- Ediam_vFrontiers/.git/description
- Ediam_vFrontiers/.git/HEAD
- Ediam_vFrontiers/.git/hooks/
- Ediam_vFrontiers/.git/hooks/applypatch-msg.sample
- Ediam_vFrontiers/.git/hooks/commit-msg.sample
- Ediam_vFrontiers/.git/hooks/fsmonitor-watchman.sample
- Ediam_vFrontiers/.git/hooks/post-update.sample
- Ediam_vFrontiers/.git/hooks/pre-applypatch.sample
- Ediam_vFrontiers/.git/hooks/pre-commit.sample
- Ediam_vFrontiers/.git/hooks/prepare-commit-msg.sample
- Ediam_vFrontiers/.git/hooks/pre-push.sample
- Ediam_vFrontiers/.git/hooks/pre-rebase.sample
- Ediam_vFrontiers/.git/hooks/pre-receive.sample
- Ediam_vFrontiers/.git/hooks/update.sample
- Ediam_vFrontiers/.git/index
- Ediam_vFrontiers/.git/info/
- Ediam_vFrontiers/.git/info/exclude
- Ediam_vFrontiers/.git/logs/
- Ediam_vFrontiers/.git/logs/HEAD
- Ediam_vFrontiers/.git/logs/refs/
- Ediam_vFrontiers/.git/logs/refs/heads/
- Ediam_vFrontiers/.git/logs/refs/heads/Master
- Ediam_vFrontiers/.git/logs/refs/remotes/
- Ediam_vFrontiers/.git/logs/refs/remotes/origin/
- Ediam_vFrontiers/.git/logs/refs/remotes/origin/Master
- Ediam_vFrontiers/.git/objects/
- Ediam_vFrontiers/.git/objects/03/
- Ediam_vFrontiers/.git/objects/03/ef57924a69f0b82b4ef8cbb6f9711c11e7adec
- Ediam_vFrontiers/.git/objects/19/
- Ediam_vFrontiers/.git/objects/19/748de608834427631ca671f7396d08483e415b
- Ediam_vFrontiers/.git/objects/1d/
- Ediam_vFrontiers/.git/objects/1d/6d85dedd0c6ea65363fa5afaf41dda24818fb8
- Ediam_vFrontiers/.git/objects/33/
- Ediam_vFrontiers/.git/objects/33/30c59eb1994c4322ac12e8fd6e2ec40e380b9d
- Ediam_vFrontiers/.git/objects/4d/
- Ediam_vFrontiers/.git/objects/4d/afb2429cf783e9823287edd045d8a714a26ea5
- Ediam_vFrontiers/.git/objects/5d/
- Ediam_vFrontiers/.git/objects/5d/05d5538a1982494dd9573b89f10d9084645d3b
- Ediam_vFrontiers/.git/objects/63/
- Ediam_vFrontiers/.git/objects/63/74b664b6d752a6fd1c9f365ecd4b227fb38656
- Ediam_vFrontiers/.git/objects/6a/
- Ediam_vFrontiers/.git/objects/6a/0fcb7369ff5d2e28fe62a75e5f1f0bd9c2f46b
- Ediam_vFrontiers/.git/objects/86/
- Ediam_vFrontiers/.git/objects/86/daf7c057be8bc1ab872e678dcd9167d95fda0f
- Ediam_vFrontiers/.git/objects/8c/
- Ediam_vFrontiers/.git/objects/8c/fc6f884343abb7d8d3e7d281fed61fb93603b7
- Ediam_vFrontiers/.git/objects/8d/
- Ediam_vFrontiers/.git/objects/8d/f8bd5834143a950d2e6dbfdfe64f5e30d7bdaa
- Ediam_vFrontiers/.git/objects/8d/fe62f0aea1d8a28a1ff7bafded865482934e53
- Ediam_vFrontiers/.git/objects/94/
- Ediam_vFrontiers/.git/objects/94/7a164c3e015d4f98d5f1db3a818124df6b0edc
- Ediam_vFrontiers/.git/objects/97/
- Ediam_vFrontiers/.git/objects/97/f57da32254b17a8a5a77e709f28ee1382064e0
- Ediam_vFrontiers/.git/objects/af/
- Ediam_vFrontiers/.git/objects/af/2585363c2a570d171e0283b5866f8f054607ec
- Ediam_vFrontiers/.git/objects/c3/
- Ediam_vFrontiers/.git/objects/c3/76298bfb5d84b4709673670e6a2be2dda684e6
- Ediam_vFrontiers/.git/objects/c8/
- Ediam_vFrontiers/.git/objects/c8/4965f17a51a5bc0fa67c77267682340f4398a4
- Ediam_vFrontiers/.git/objects/cb/
- Ediam_vFrontiers/.git/objects/cb/ba780334c50376c9b0834961e2b4a5e87c92cd
- Ediam_vFrontiers/.git/objects/d7/
- Ediam_vFrontiers/.git/objects/d7/666a0ef767eb48b3fe9f44c68cd5677ac31bb3
- Ediam_vFrontiers/.git/objects/e5/
- Ediam_vFrontiers/.git/objects/e5/d74af53117cf68dfeb27f3b2cdbbe00bfc2d8b
- Ediam_vFrontiers/.git/objects/f1/
- Ediam_vFrontiers/.git/objects/f1/409bea420f58f737ec89e7c1097d0fe67af3f1
- Ediam_vFrontiers/.git/objects/f2/
- Ediam_vFrontiers/.git/objects/f2/ca5f89df886c19e274b30ec3168fbf1fbcfc56
- Ediam_vFrontiers/.git/objects/f3/
- Ediam_vFrontiers/.git/objects/f3/16ca8f4fdbd8546bd359e92eb5d7109f53c223
- Ediam_vFrontiers/.git/objects/info/
- Ediam_vFrontiers/.git/objects/pack/
- Ediam_vFrontiers/.git/refs/
- Ediam_vFrontiers/.git/refs/heads/
- Ediam_vFrontiers/.git/refs/heads/Master
- Ediam_vFrontiers/.git/refs/remotes/
- Ediam_vFrontiers/.git/refs/remotes/origin/
- Ediam_vFrontiers/.git/refs/remotes/origin/Master
- Ediam_vFrontiers/.git/refs/tags/
- Ediam_vFrontiers/Main/
- Ediam_vFrontiers/Main/ClimateCalibration.r
- Ediam_vFrontiers/Main/Ediam_vFrontiers.r.r
- Ediam_vFrontiers/Main/harness_processing.r
- Ediam_vFrontiers/Main/main_calib.r
- Ediam_vFrontiers/Main/Main_vFrontiers.r.r
- Ediam_vFrontiers/Main/sdprim_vFrontiers.r.r
- Ediam_vFrontiers/README.md
