# Supplementary material for: Computational Intelligence for Studying Sustainability Challenges: Tools and Methods for Dealing With Deep Uncertainty and Complexity
Source: Front Robot AI. 2020 Sep 17;7:111. doi: 10.3389/frobt.2020.00111 (PMC7805846; doi:10.3389/frobt.2020.00111)
Supplement: Supplementary file 2 [file Data_Sheet_2.ZIP]

Archive with 7 entries (7 files):
- ClimateDataCalibration/AllGCMs.csv
- ClimateDataCalibration/AllGCMs.tde
- ClimateDataCalibration/Climate.csv
- ClimateDataCalibration/Climate_ScenariosTable1.csv
- ClimateDataCalibration/CMIP5_modeling_groups.pdf
- ClimateDataCalibration/EnergyConsumptionbySector.xlsx
- ClimateDataCalibration/FossilFuelConsumption.csv
