# Supplementary material for: Computational Intelligence for Studying Sustainability Challenges: Tools and Methods for Dealing With Deep Uncertainty and Complexity
Source: Front Robot AI. 2020 Sep 17;7:111. doi: 10.3389/frobt.2020.00111 (PMC7805846; doi:10.3389/frobt.2020.00111)
Supplement: Supplementary file 2 [file Data_Sheet_2.ZIP › ClimateDataCalibration/AllGCMs.csv]

Year	Climate.Model	Scenario	Run	co2mass	tas.anomaly	co2.ppm
2006	MRI-ESM1	rcp85	r1i1p1	2959236940868266	1.00616166877374	367.541116988479
2007	MRI-ESM1	rcp85	r1i1p1	2972274202247168	0.776761913946519	369.160361984882
2008	MRI-ESM1	rcp85	r1i1p1	2986469158638935	0.599590445087602	370.923394223288
2009	MRI-ESM1	rcp85	r1i1p1	3004533209475754	0.791327366507302	373.166973076407
2010	MRI-ESM1	rcp85	r1i1p1	3021702341241514	0.846820595588534	375.299401804828
2011	MRI-ESM1	rcp85	r1i1p1	3040106074778282	0.89831472406909	377.58516969568
2012	MRI-ESM1	rcp85	r1i1p1	3059455909079722	0.965269427449755	379.98844454484
2013	MRI-ESM1	rcp85	r1i1p1	3078350007085738	1.10004367267216	382.335116347194
2014	MRI-ESM1	rcp85	r1i1p1	3097577166383786	0.985466059199226	384.723154799717
2015	MRI-ESM1	rcp85	r1i1p1	3117013190836224	1.17539960394427	387.137134578899
2016	MRI-ESM1	rcp85	r1i1p1	3137693167561386	0.899185089047998	389.705614865115
2017	MRI-ESM1	rcp85	r1i1p1	3159073738457088	0.99778922038898	392.36110986801
2018	MRI-ESM1	rcp85	r1i1p1	3181316054275415	0.8616253912958	395.123634722772
2019	MRI-ESM1	rcp85	r1i1p1	3201929503746730	0.962920720156282	397.683852236632
2020	MRI-ESM1	rcp85	r1i1p1	3225180421051735	0.931005979901799	400.571646721511
2021	MRI-ESM1	rcp85	r1i1p1	3250266542090923	1.29695263375963	403.68737592194
2022	MRI-ESM1	rcp85	r1i1p1	3272205883757911	1.23769952401643	406.412270988947
2023	MRI-ESM1	rcp85	r1i1p1	3295381616765611	1.18777202377841	409.290727485295
2024	MRI-ESM1	rcp85	r1i1p1	3321150234951680	1.15745874961341	412.491223728282
2025	MRI-ESM1	rcp85	r1i1p1	3346309594131115	1.24974439198896	415.616049201977
2026	MRI-ESM1	rcp85	r1i1p1	3372638571331584	1.43893091134851	418.886142770958
2027	MRI-ESM1	rcp85	r1i1p1	3399883159502848	1.46373296690608	422.269956425778
2028	MRI-ESM1	rcp85	r1i1p1	3422924719521792	1.28695902779822	425.131748460597
2029	MRI-ESM1	rcp85	r1i1p1	3449506719509163	1.25943623783812	428.433267792226
2030	MRI-ESM1	rcp85	r1i1p1	3479876679325015	1.49466364229843	432.205256712565
2031	MRI-ESM1	rcp85	r1i1p1	3510169933709312	1.64799429953222	435.967718717501
2032	MRI-ESM1	rcp85	r1i1p1	3538242690001579	1.7847756968451	439.454391941301
2033	MRI-ESM1	rcp85	r1i1p1	3567611922437462	1.92070613873626	443.102089205925
2034	MRI-ESM1	rcp85	r1i1p1	3598550137744043	1.68228767107055	446.944656204996
2035	MRI-ESM1	rcp85	r1i1p1	3628056026196651	1.78353869681681	450.609326326486
2036	MRI-ESM1	rcp85	r1i1p1	3658466072373931	1.66025171165789	454.386294025594
2037	MRI-ESM1	rcp85	r1i1p1	3692257734208172	2.04464013484741	458.583262833306
2038	MRI-ESM1	rcp85	r1i1p1	3725099716138326	2.11111055813854	462.662280148893
2039	MRI-ESM1	rcp85	r1i1p1	3759470728795478	2.1432963778091	466.931205090175
2040	MRI-ESM1	rcp85	r1i1p1	3791566460157952	2.21473843969529	470.917537104557
2041	MRI-ESM1	rcp85	r1i1p1	3827394227295574	1.99928716304526	475.367392866732
2042	MRI-ESM1	rcp85	r1i1p1	3863726809677824	2.04291051623846	479.879947345702
2043	MRI-ESM1	rcp85	r1i1p1	3901308109062144	2.39818160399919	484.547594117352
2044	MRI-ESM1	rcp85	r1i1p1	3939872486195200	2.16056977473323	489.337340437324
2045	MRI-ESM1	rcp85	r1i1p1	3977278586705237	2.25226842599735	493.983227278547
2046	MRI-ESM1	rcp85	r1i1p1	4017968525257388	2.26975683396186	499.036971120114
2047	MRI-ESM1	rcp85	r1i1p1	4058753132047020	2.44518297165756	504.102472881186
2048	MRI-ESM1	rcp85	r1i1p1	4102124763174229	2.60165866151576	509.489286464768
2049	MRI-ESM1	rcp85	r1i1p1	4144721175074133	2.22926687836771	514.779816801551
2050	MRI-ESM1	rcp85	r1i1p1	4186552255119360	2.47960128511116	519.975291916209
2051	MRI-ESM1	rcp85	r1i1p1	4231058227374764	2.6051633617046	525.502992158627
2052	MRI-ESM1	rcp85	r1i1p1	4276067762176000	2.37929478637998	531.093235531002
2053	MRI-ESM1	rcp85	r1i1p1	4321864014189909	2.52608010952796	536.78119021507
2054	MRI-ESM1	rcp85	r1i1p1	4370106607992832	2.61824212054536	542.772983764236
2055	MRI-ESM1	rcp85	r1i1p1	4418688302885548	2.58933149494355	548.80689411439
2056	MRI-ESM1	rcp85	r1i1p1	4467533534287189	2.70098638857529	554.873536045283
2057	MRI-ESM1	rcp85	r1i1p1	4515508117656916	2.61021362118547	560.832042346435
2058	MRI-ESM1	rcp85	r1i1p1	4566099230894764	2.69176322428013	567.115525095766
2059	MRI-ESM1	rcp85	r1i1p1	4620007512910508	2.94751702388252	573.811004566627
2060	MRI-ESM1	rcp85	r1i1p1	4672217895927808	2.70894437708085	580.295602750558
2061	MRI-ESM1	rcp85	r1i1p1	4724996064673792	3.04735473230605	586.850720668157
2062	MRI-ESM1	rcp85	r1i1p1	4780380249565868	2.94637341787542	593.729509215841
2063	MRI-ESM1	rcp85	r1i1p1	4835973993070592	3.06208654885615	600.634325218612
2064	MRI-ESM1	rcp85	r1i1p1	4892063402644820	2.94648840954031	607.600703598603
2065	MRI-ESM1	rcp85	r1i1p1	4948117468217344	3.15114935487633	614.562692207135
2066	MRI-ESM1	rcp85	r1i1p1	5004724555568468	3.1071904680642	621.593366847332
2067	MRI-ESM1	rcp85	r1i1p1	5063181700082349	3.0938190864784	628.853821018428
2068	MRI-ESM1	rcp85	r1i1p1	5120475579547648	3.11307576914753	635.969796141765
2069	MRI-ESM1	rcp85	r1i1p1	5179687564563795	3.42693283595269	643.324002495229
2070	MRI-ESM1	rcp85	r1i1p1	5243451141171885	3.71419311210637	651.243522505966
2071	MRI-ESM1	rcp85	r1i1p1	5304138626411181	3.78658676820621	658.7809879262
2072	MRI-ESM1	rcp85	r1i1p1	5364457683987117	3.7282426694793	666.272694146469
2073	MRI-ESM1	rcp85	r1i1p1	5425632782232237	3.66614703794445	673.870721742831
2074	MRI-ESM1	rcp85	r1i1p1	5487451275526144	3.49928044614817	681.548659849781
2075	MRI-ESM1	rcp85	r1i1p1	5550856625018195	3.76244290155793	689.423687581935
2076	MRI-ESM1	rcp85	r1i1p1	5614734420912813	3.94369489185636	697.357393778162
2077	MRI-ESM1	rcp85	r1i1p1	5679372291801088	4.00854531958824	705.385502287467
2078	MRI-ESM1	rcp85	r1i1p1	5743735105825453	4.09235825402165	713.379448372804
2079	MRI-ESM1	rcp85	r1i1p1	5807228054754643	3.8665875153256	721.265356070171
2080	MRI-ESM1	rcp85	r1i1p1	5871695871781549	4.02528748244171	729.272343666414
2081	MRI-ESM1	rcp85	r1i1p1	5937291430898349	4.00064984522884	737.419398312265
2082	MRI-ESM1	rcp85	r1i1p1	6001841523392512	4.13323263471449	745.436604629665
2083	MRI-ESM1	rcp85	r1i1p1	6069039150049965	4.33363036188111	753.78263816945
2084	MRI-ESM1	rcp85	r1i1p1	6135969549210964	4.42360849681124	762.095481702993
2085	MRI-ESM1	rcp85	r1i1p1	6202995824569004	4.47225354276722	770.420233186205
2086	MRI-ESM1	rcp85	r1i1p1	6272284966081876	4.36356477834409	779.026035619633
2087	MRI-ESM1	rcp85	r1i1p1	6338011969093632	4.60387372923519	787.189415769976
2088	MRI-ESM1	rcp85	r1i1p1	6408193524279980	4.48478578478222	795.906057154431
2089	MRI-ESM1	rcp85	r1i1p1	6475905115357184	4.49685481732215	804.315925750583
2090	MRI-ESM1	rcp85	r1i1p1	6544410559556268	4.56624382977808	812.82439194773
2091	MRI-ESM1	rcp85	r1i1p1	6611851925607764	4.37134300011024	821.200698240568
2092	MRI-ESM1	rcp85	r1i1p1	6683691606605824	4.59057612342263	830.123281029892
2093	MRI-ESM1	rcp85	r1i1p1	6753421071745024	4.65754786042	838.783772236369
2094	MRI-ESM1	rcp85	r1i1p1	6824047066568020	4.78798794843381	847.555613607763
2095	MRI-ESM1	rcp85	r1i1p1	6895200089669632	4.79766344410802	856.392912583965
2096	MRI-ESM1	rcp85	r1i1p1	6965385089777664	4.8529242053392	865.10998183222
2097	MRI-ESM1	rcp85	r1i1p1	7036370519676246	4.88746166015789	873.92646551236
2098	MRI-ESM1	rcp85	r1i1p1	7110095825534976	5.06042613685255	883.083245387406
2099	MRI-ESM1	rcp85	r1i1p1	7181955862888448	5.18145440481727	892.008356462823
2100	MRI-ESM1	rcp85	r1i1p1	7252463701371562	5.31145324642583	900.765522661527
2005	MIROC5	rcp26	r1i1p1	2959912413954048	-0.523597881135843	367.625011633418
2006	MIROC5	rcp26	r1i1p1	2968751165844139	0.814408392668702	368.722796233766
2007	MIROC5	rcp26	r1i1p1	2984050242005675	0.924596729168357	370.622961598576
2008	MIROC5	rcp26	r1i1p1	3000052730910039	0.933155302563684	372.610491750447
2009	MIROC5	rcp26	r1i1p1	3017192401884504	1.06357538636463	374.739261409872
2010	MIROC5	rcp26	r1i1p1	3034917664806232	1.02278980921643	376.940762358713
2011	MIROC5	rcp26	r1i1p1	3052663753845419	1.07789140697569	379.144849938711
2012	MIROC5	rcp26	r1i1p1	3070462881256792	0.893040461721832	381.355524954236
2013	MIROC5	rcp26	r1i1p1	3088253172667736	0.992050038518697	383.565102526896
2014	MIROC5	rcp26	r1i1p1	3106087017731416	1.09136173414687	385.780089520462
2015	MIROC5	rcp26	r1i1p1	3124011683457707	1.45900443101612	388.006356559678
2016	MIROC5	rcp26	r1i1p1	3141909438529536	1.61537402478668	390.229281260245
2017	MIROC5	rcp26	r1i1p1	3159507082761560	1.18230150463836	392.414931800113
2018	MIROC5	rcp26	r1i1p1	3176991805145088	0.784262120747008	394.586557297998
2019	MIROC5	rcp26	r1i1p1	3194772119704920	1.01657878551632	396.794895732639
2020	MIROC5	rcp26	r1i1p1	3212475214331904	0.91168449767089	398.99364335014
2021	MIROC5	rcp26	r1i1p1	3230079054949035	1.21823065959227	401.18006348918
2022	MIROC5	rcp26	r1i1p1	3247273151212203	1.44655048147155	403.315592840986
2023	MIROC5	rcp26	r1i1p1	3263603131372888	1.48164905171531	405.34379783727
2024	MIROC5	rcp26	r1i1p1	3278836038194520	1.1612054465261	407.235744883106
2025	MIROC5	rcp26	r1i1p1	3293686446860971	1.00223872273539	409.080185155402
2026	MIROC5	rcp26	r1i1p1	3308086622158848	1.37338314355196	410.868705851639
2027	MIROC5	rcp26	r1i1p1	3321907536112299	1.47054947503687	412.585281527652
2028	MIROC5	rcp26	r1i1p1	3334925805682688	1.61200823268543	414.202167716479
2029	MIROC5	rcp26	r1i1p1	3347005311724203	1.69388150577434	415.702458241328
2030	MIROC5	rcp26	r1i1p1	3358007787607384	1.19804686911715	417.068980205114
2031	MIROC5	rcp26	r1i1p1	3368646622926168	0.971726401887523	418.390337532917
2032	MIROC5	rcp26	r1i1p1	3378628596684120	1.38337561812562	419.630111791639
2033	MIROC5	rcp26	r1i1p1	3387698672828416	1.37026600150081	420.756627168359
2034	MIROC5	rcp26	r1i1p1	3395973374716587	1.25879005562359	421.784356017213
2035	MIROC5	rcp26	r1i1p1	3403785383357099	1.49805103493078	422.754617756651
2036	MIROC5	rcp26	r1i1p1	3411066123815384	1.43874863802861	423.658895289682
2037	MIROC5	rcp26	r1i1p1	3417494963705176	1.54304638247316	424.457365652566
2038	MIROC5	rcp26	r1i1p1	3422940221669376	1.46556845441616	425.1336738477
2039	MIROC5	rcp26	r1i1p1	3427881849978880	1.68611514741399	425.747430577867
2040	MIROC5	rcp26	r1i1p1	3432098255164760	1.78278628704138	426.271113643015
2041	MIROC5	rcp26	r1i1p1	3435631984246784	2.17357419806067	426.710007438914
2042	MIROC5	rcp26	r1i1p1	3438089824021163	1.63363269385106	427.015274368905
2043	MIROC5	rcp26	r1i1p1	3440381368030552	1.56265634758553	427.299887146343
2044	MIROC5	rcp26	r1i1p1	3442631707197440	1.45785095067694	427.579382228193
2045	MIROC5	rcp26	r1i1p1	3444527622083928	1.51374172429399	427.814857348644
2046	MIROC5	rcp26	r1i1p1	3446336630991531	1.71402698901171	428.039538632309
2047	MIROC5	rcp26	r1i1p1	3448108483958104	1.9178015477024	428.259605099269
2048	MIROC5	rcp26	r1i1p1	3449367312029016	1.92291910595571	428.415953199987
2049	MIROC5	rcp26	r1i1p1	3450049921024000	1.47186988838948	428.500734134226
2050	MIROC5	rcp26	r1i1p1	3450715529106776	1.63562575966741	428.583403532828
2051	MIROC5	rcp26	r1i1p1	3451235913607851	1.63895176155493	428.648035971733
2052	MIROC5	rcp26	r1i1p1	3451417733890048	1.87336848515551	428.670618289725
2053	MIROC5	rcp26	r1i1p1	3451270027280384	1.78080472775424	428.652272934693
2054	MIROC5	rcp26	r1i1p1	3450587306437291	1.85143595078649	428.567478108772
2055	MIROC5	rcp26	r1i1p1	3449707889513816	1.96834862234536	428.458253371175
2056	MIROC5	rcp26	r1i1p1	3448716557374808	2.02886752608077	428.335128616734
2057	MIROC5	rcp26	r1i1p1	3447214817585835	1.76876713042924	428.148610561406
2058	MIROC5	rcp26	r1i1p1	3445661090796888	1.4714443652425	427.955635652362
2059	MIROC5	rcp26	r1i1p1	3444251200673112	1.60607254030183	427.780525446157
2060	MIROC5	rcp26	r1i1p1	3442697071230976	1.82201599658001	427.587500527058
2061	MIROC5	rcp26	r1i1p1	3440789524141400	1.86501875029256	427.350580671696
2062	MIROC5	rcp26	r1i1p1	3438397473423360	1.67737346641564	427.053484828961
2063	MIROC5	rcp26	r1i1p1	3435658179073368	1.55947972386299	426.7132608708
2064	MIROC5	rcp26	r1i1p1	3432754423267328	1.77294985502182	426.352610583669
2065	MIROC5	rcp26	r1i1p1	3429661756009131	2.00038016764447	425.968497245918
2066	MIROC5	rcp26	r1i1p1	3426117915858264	1.8880562809296	425.528347641982
2067	MIROC5	rcp26	r1i1p1	3421809146505899	1.6746580271128	424.993192825974
2068	MIROC5	rcp26	r1i1p1	3417788922899115	1.45655890110259	424.493875770765
2069	MIROC5	rcp26	r1i1p1	3413885714781528	1.57154761257116	424.009092193091
2070	MIROC5	rcp26	r1i1p1	3409829185279320	1.90982392060105	423.505265897959
2071	MIROC5	rcp26	r1i1p1	3405320767056555	1.71298787073853	422.945314429875
2072	MIROC5	rcp26	r1i1p1	3400719022773592	1.66227967919161	422.373771742469
2073	MIROC5	rcp26	r1i1p1	3396278183176875	1.74214583684225	421.82221362855
2074	MIROC5	rcp26	r1i1p1	3391911230439424	1.79994865024152	421.279832359652
2075	MIROC5	rcp26	r1i1p1	3387405250505387	2.00821891914432	420.720183730233
2076	MIROC5	rcp26	r1i1p1	3382557999628288	2.07691001537411	420.118148801198
2077	MIROC5	rcp26	r1i1p1	3377638987005952	1.58197816048438	419.507200969098
2078	MIROC5	rcp26	r1i1p1	3372899043202392	1.38397836283936	418.918493719616
2079	MIROC5	rcp26	r1i1p1	3368369038295040	1.59227152694948	418.355861156938
2080	MIROC5	rcp26	r1i1p1	3364011883451736	1.7155378955494	417.814696799369
2081	MIROC5	rcp26	r1i1p1	3359654035150168	1.59625482588696	417.273446313373
2082	MIROC5	rcp26	r1i1p1	3355500063577432	1.77117514558292	416.757517585025
2083	MIROC5	rcp26	r1i1p1	3351358395296427	1.89060926583285	416.243116941679
2084	MIROC5	rcp26	r1i1p1	3346877916730712	1.83823784617707	415.686635615718
2085	MIROC5	rcp26	r1i1p1	3342434280931328	1.62016176085453	415.134730209753
2086	MIROC5	rcp26	r1i1p1	3338007556565675	1.56306966912622	414.584925226083
2087	MIROC5	rcp26	r1i1p1	3333693664570027	1.82505256347358	414.049134171047
2088	MIROC5	rcp26	r1i1p1	3329244100820992	1.90713285975313	413.496492505945
2089	MIROC5	rcp26	r1i1p1	3324541134001496	1.65060046042005	412.912377846478
2090	MIROC5	rcp26	r1i1p1	3320123379853995	1.6335244659024	412.36368697569
2091	MIROC5	rcp26	r1i1p1	3315915877777408	1.84197988064649	411.841109688416
2092	MIROC5	rcp26	r1i1p1	3311996295097003	1.91132458305607	411.354292368522
2093	MIROC5	rcp26	r1i1p1	3308006986306904	1.8331730494819	410.858814974173
2094	MIROC5	rcp26	r1i1p1	3304057294116184	1.75952261952528	410.368258013529
2095	MIROC5	rcp26	r1i1p1	3300178468885848	1.89734091596523	409.886502822495
2096	MIROC5	rcp26	r1i1p1	3296249312007512	1.6687948386961	409.398496374636
2097	MIROC5	rcp26	r1i1p1	3292305256961368	1.73031158646724	408.908639554757
2098	MIROC5	rcp26	r1i1p1	3288350531605848	1.81753173061492	408.41745746843
2099	MIROC5	rcp26	r1i1p1	3284320621953024	1.61996876454602	407.916937393574
2100	MIROC5	rcp26	r1i1p1	3280787514746472	1.92963476741376	407.478120835425
2005	MIROC5	rcp45	r1i1p1	2959923419807744	-0.575518009656419	367.62637857491
2006	MIROC5	rcp45	r1i1p1	2968766667991723	1.01988161559372	368.724721620869
2007	MIROC5	rcp45	r1i1p1	2983998322114560	0.852360349365821	370.616513079868
2008	MIROC5	rcp45	r1i1p1	2999886703580503	0.873843430099077	372.589870937931
2009	MIROC5	rcp45	r1i1p1	3016710381284011	1.03550910645475	374.679393817835
2010	MIROC5	rcp45	r1i1p1	3033801800985259	1.23801133904296	376.802170605716
2011	MIROC5	rcp45	r1i1p1	3050410864541696	1.00752164460719	378.865038126515
2012	MIROC5	rcp45	r1i1p1	3067042431937195	0.702366213880787	380.930700653699
2013	MIROC5	rcp45	r1i1p1	3083960621290840	0.761620116520985	383.031962004754
2014	MIROC5	rcp45	r1i1p1	3101171136856064	1.03411152852544	385.169530655453
2015	MIROC5	rcp45	r1i1p1	3118595528370859	1.31169114143898	387.333662980157
2016	MIROC5	rcp45	r1i1p1	3135650485589336	1.13631570923608	389.451911079761
2017	MIROC5	rcp45	r1i1p1	3152723293765632	0.926130217988974	391.572376291784
2018	MIROC5	rcp45	r1i1p1	3170125226180608	0.85664251309354	393.733719166776
2019	MIROC5	rcp45	r1i1p1	3187685490775384	0.933316228624123	395.914727106574
2020	MIROC5	rcp45	r1i1p1	3205574521694891	1.32234718253215	398.136568255958
2021	MIROC5	rcp45	r1i1p1	3223145568447147	1.44612760029268	400.318915353884
2022	MIROC5	rcp45	r1i1p1	3240371541420715	1.11193445331107	402.458403835013
2023	MIROC5	rcp45	r1i1p1	3258174561146200	1.02423027408464	404.669562281066
2024	MIROC5	rcp45	r1i1p1	3276589434754392	1.24320393896196	406.956713783429
2025	MIROC5	rcp45	r1i1p1	3295287082745856	1.26583079472184	409.278986235808
2026	MIROC5	rcp45	r1i1p1	3314411073350315	1.55674709568266	411.654211001006
2027	MIROC5	rcp45	r1i1p1	3333701426828632	1.59527972467088	414.050098253767
2028	MIROC5	rcp45	r1i1p1	3352687083694763	1.1420941686413	416.408141786871
2029	MIROC5	rcp45	r1i1p1	3372142144694955	1.253302121403	418.824485930301
2030	MIROC5	rcp45	r1i1p1	3391855574821547	1.32884363933311	421.272919858771
2031	MIROC5	rcp45	r1i1p1	3411794535470424	1.54279013515916	423.749364974493
2032	MIROC5	rcp45	r1i1p1	3431905876421291	1.74929988561198	426.247219950259
2033	MIROC5	rcp45	r1i1p1	3451619351287128	1.80487102889456	428.695659435401
2034	MIROC5	rcp45	r1i1p1	3471099600480939	1.37488440360564	431.11513198558
2035	MIROC5	rcp45	r1i1p1	3491005319872512	1.39711470403709	433.587448493461
2036	MIROC5	rcp45	r1i1p1	3512207131682659	1.35853991305503	436.22074138301
2037	MIROC5	rcp45	r1i1p1	3533622893434200	1.90557947252722	438.880607136447
2038	MIROC5	rcp45	r1i1p1	3554226164727808	1.93598331094254	441.43956050726
2039	MIROC5	rcp45	r1i1p1	3574395666694144	1.61169201363033	443.94463915758
2040	MIROC5	rcp45	r1i1p1	3594734842238296	1.45331436615282	446.470791489245
2041	MIROC5	rcp45	r1i1p1	3615289951737176	1.61448494964279	449.02376310186
2042	MIROC5	rcp45	r1i1p1	3635971225900376	1.98993721726972	451.592404531585
2043	MIROC5	rcp45	r1i1p1	3656412093743104	2.06586588968057	454.131187180374
2044	MIROC5	rcp45	r1i1p1	3675934845217451	1.91819345499389	456.555938569651
2045	MIROC5	rcp45	r1i1p1	3695574768768344	1.57497139300686	458.995242884818
2046	MIROC5	rcp45	r1i1p1	3715413893797208	1.64051813871289	461.459288285334
2047	MIROC5	rcp45	r1i1p1	3735618292372824	1.85730634379822	463.968701140387
2048	MIROC5	rcp45	r1i1p1	3755870450089984	2.15678002908826	466.484045743583
2049	MIROC5	rcp45	r1i1p1	3775705749913600	2.16571629041961	468.94761604858
2050	MIROC5	rcp45	r1i1p1	3795094731052376	1.81275056623078	471.355752986383
2051	MIROC5	rcp45	r1i1p1	3814590281067178	1.70303178189012	473.777125918637
2052	MIROC5	rcp45	r1i1p1	3834010602045440	1.93778510964476	476.189155305689
2053	MIROC5	rcp45	r1i1p1	3852753011649194	1.98506129958357	478.516987209139
2054	MIROC5	rcp45	r1i1p1	3870948103727786	2.3516323030383	480.776841556696
2055	MIROC5	rcp45	r1i1p1	3888259260219392	2.3414198438637	482.926909942711
2056	MIROC5	rcp45	r1i1p1	3904745894838272	1.90788119401162	484.974571628573
2057	MIROC5	rcp45	r1i1p1	3921126318495064	1.78508915032726	487.009041773365
2058	MIROC5	rcp45	r1i1p1	3937368990023680	1.93965162998841	489.026402922808
2059	MIROC5	rcp45	r1i1p1	3953537573366442	2.19508967380195	491.034562222204
2060	MIROC5	rcp45	r1i1p1	3969194899013632	2.39987768623202	492.979222643931
2061	MIROC5	rcp45	r1i1p1	3983744525751640	2.01591532815558	494.786305405437
2062	MIROC5	rcp45	r1i1p1	3997906173777240	1.96307463771663	496.545200700992
2063	MIROC5	rcp45	r1i1p1	4011537326232920	2.03311931332573	498.238207749603
2064	MIROC5	rcp45	r1i1p1	4024526023163904	2.23889114721678	499.851420977753
2065	MIROC5	rcp45	r1i1p1	4037120791063210	2.54910029876822	501.41570770248
2066	MIROC5	rcp45	r1i1p1	4048294953790122	2.42605419350632	502.803553397883
2067	MIROC5	rcp45	r1i1p1	4058573593466200	2.00473183977883	504.080173953504
2068	MIROC5	rcp45	r1i1p1	4069051814903808	2.00051030751783	505.381582826192
2069	MIROC5	rcp45	r1i1p1	4079285737706840	2.30523807119268	506.652649487416
2070	MIROC5	rcp45	r1i1p1	4088800298227032	2.56258679280678	507.834370407749
2071	MIROC5	rcp45	r1i1p1	4097634128800426	2.55976558401405	508.931543774096
2072	MIROC5	rcp45	r1i1p1	4105352967968088	2.47232052814216	509.890233742567
2073	MIROC5	rcp45	r1i1p1	4112694565841578	2.38409281664062	510.802069846543
2074	MIROC5	rcp45	r1i1p1	4119098317340672	2.262114929175	511.597424198331
2075	MIROC5	rcp45	r1i1p1	4124667435898200	2.13294179126775	512.28911604193
2076	MIROC5	rcp45	r1i1p1	4129415902527488	2.24233650790993	512.878881837568
2077	MIROC5	rcp45	r1i1p1	4133335015445848	2.43302391840456	513.365640812398
2078	MIROC5	rcp45	r1i1p1	4136408825113258	2.56803582645953	513.747412012591
2079	MIROC5	rcp45	r1i1p1	4138922678419456	2.45003095888533	514.059635896845
2080	MIROC5	rcp45	r1i1p1	4140881451941888	2.59841946173304	514.302918142487
2081	MIROC5	rcp45	r1i1p1	4142189336592384	2.44119205898605	514.465359134858
2082	MIROC5	rcp45	r1i1p1	4143709755015168	2.41847353116609	514.654197101052
2083	MIROC5	rcp45	r1i1p1	4145519569229144	2.43351158878455	514.878978404827
2084	MIROC5	rcp45	r1i1p1	4147844399235072	2.90752535940458	515.167725346779
2085	MIROC5	rcp45	r1i1p1	4149456242300248	2.62135250189652	515.367918373705
2086	MIROC5	rcp45	r1i1p1	4151310840496128	2.45838430126508	515.598261906886
2087	MIROC5	rcp45	r1i1p1	4153551851530922	2.18369662170299	515.876598422471
2088	MIROC5	rcp45	r1i1p1	4156162386340522	2.633989627962	516.200830276503
2089	MIROC5	rcp45	r1i1p1	4159070123939160	2.94607362002134	516.561975107508
2090	MIROC5	rcp45	r1i1p1	4161770875431594	2.53291801128847	516.897411992108
2091	MIROC5	rcp45	r1i1p1	4164301416475306	2.40091970243181	517.211708515291
2092	MIROC5	rcp45	r1i1p1	4167598251267416	2.46763647505237	517.621179729064
2093	MIROC5	rcp45	r1i1p1	4171390416584704	2.40176970948621	518.092171645011
2094	MIROC5	rcp45	r1i1p1	4175126702587904	2.5142859262259	518.556223276713
2095	MIROC5	rcp45	r1i1p1	4178823908862634	2.7018400688578	519.015421154783
2096	MIROC5	rcp45	r1i1p1	4182651865574058	2.60200893046955	519.490858408918
2097	MIROC5	rcp45	r1i1p1	4186606255385258	2.74419632044155	519.981998820199
2098	MIROC5	rcp45	r1i1p1	4190319366460760	2.81873824857175	520.443172095425
2099	MIROC5	rcp45	r1i1p1	4193947226909354	2.87798698858047	520.893757130757
2100	MIROC5	rcp45	r1i1p1	4197488664562894	3.03551037699605	521.333608341368
2005	MIROC5	rcp60	r1i1p1	2960498676989952	-0.655684600056462	367.697826272925
2006	MIROC5	rcp60	r1i1p1	2969305417951915	0.823840449277004	368.791635073932
2007	MIROC5	rcp60	r1i1p1	2984620756828160	0.698681650861787	370.693820289281
2008	MIROC5	rcp60	r1i1p1	3000613492577623	0.917657196545044	372.680139086495
2009	MIROC5	rcp60	r1i1p1	3017182693468843	1.03582655788244	374.738055611888
2010	MIROC5	rcp60	r1i1p1	3033632552430251	0.896219369280153	376.781149712763
2011	MIROC5	rcp60	r1i1p1	3050065432849067	0.981686036358587	378.822135056335
2012	MIROC5	rcp60	r1i1p1	3066493190624600	1.30998262346257	380.86248416088
2013	MIROC5	rcp60	r1i1p1	3082590616201899	1.17423673081211	382.861805572292
2014	MIROC5	rcp60	r1i1p1	3098206692267352	0.911460361311522	384.801342741759
2015	MIROC5	rcp60	r1i1p1	3113958015063384	0.757295797059	386.7576777329
2016	MIROC5	rcp60	r1i1p1	3129960861881688	1.05707726032318	388.745252338153
2017	MIROC5	rcp60	r1i1p1	3145747506309803	1.12121944651784	390.705974322418
2018	MIROC5	rcp60	r1i1p1	3161219231208792	1.0274360370279	392.627582887308
2019	MIROC5	rcp60	r1i1p1	3176559556952064	1.07036817305101	394.532871504378
2020	MIROC5	rcp60	r1i1p1	3191909300305920	0.944185166798221	396.439329801059
2021	MIROC5	rcp60	r1i1p1	3207130306489003	1.15757248071799	398.329798771948
2022	MIROC5	rcp60	r1i1p1	3222209534012075	1.38457478980999	400.202658646942
2023	MIROC5	rcp60	r1i1p1	3236999321004715	1.08881524754688	402.039569627684
2024	MIROC5	rcp60	r1i1p1	3251987012037291	0.997293991797293	403.901060550264
2025	MIROC5	rcp60	r1i1p1	3267352615452672	1.09701832855741	405.809488687429
2026	MIROC5	rcp60	r1i1p1	3282744615021227	1.11748586259782	407.721195261507
2027	MIROC5	rcp60	r1i1p1	3298303491964928	1.3276242551161	409.653628224884
2028	MIROC5	rcp60	r1i1p1	3313762734615211	1.44742202609778	411.573686478081
2029	MIROC5	rcp60	r1i1p1	3328732395732992	1.08974993134227	413.43293806155
2030	MIROC5	rcp60	r1i1p1	3343933023191040	1.07584932184933	415.320875968008
2031	MIROC5	rcp60	r1i1p1	3359350949150720	1.1038153277322	417.235802633935
2032	MIROC5	rcp60	r1i1p1	3374881327196843	1.20897112505821	419.16469599678
2033	MIROC5	rcp60	r1i1p1	3390832276493656	1.47380238944509	421.145824861661
2034	MIROC5	rcp60	r1i1p1	3407198428332032	1.47730672722682	423.17852242785
2035	MIROC5	rcp60	r1i1p1	3423700497989632	1.0454861804843	425.228101165806
2036	MIROC5	rcp60	r1i1p1	3441691656554968	0.830165281416611	427.462626703014
2037	MIROC5	rcp60	r1i1p1	3460440050892800	1.25001892414876	429.791201918301
2038	MIROC5	rcp60	r1i1p1	3478867854142123	1.46465230343553	432.079959299085
2039	MIROC5	rcp60	r1i1p1	3497473853794987	1.44222664986737	434.390848907368
2040	MIROC5	rcp60	r1i1p1	3516156424661675	1.23986323801025	436.711248761036
2041	MIROC5	rcp60	r1i1p1	3535312627520856	1.25836237848271	439.090474330603
2042	MIROC5	rcp60	r1i1p1	3554904545864363	1.38847055773561	441.523816335927
2043	MIROC5	rcp60	r1i1p1	3575045146279936	1.72961376423482	444.025305375661
2044	MIROC5	rcp60	r1i1p1	3595383270451883	1.83358241173749	446.551327125516
2045	MIROC5	rcp60	r1i1p1	3615674418419032	1.35710207619704	449.071514369
2046	MIROC5	rcp60	r1i1p1	3636756981219328	1.21834713397548	451.689996374813
2047	MIROC5	rcp60	r1i1p1	3658750524478808	1.49934353344142	454.421623350838
2048	MIROC5	rcp60	r1i1p1	3681401466170027	1.71347197620974	457.234900076016
2049	MIROC5	rcp60	r1i1p1	3704447880396800	1.73707861703976	460.097295009827
2050	MIROC5	rcp60	r1i1p1	3727403988462251	1.68961385360453	462.948473799724
2051	MIROC5	rcp60	r1i1p1	3750989689520128	1.66955713708885	465.877848866671
2052	MIROC5	rcp60	r1i1p1	3775164114272256	1.70061159035346	468.880344190126
2053	MIROC5	rcp60	r1i1p1	3799834831443288	1.73561440736521	471.944479684219
2054	MIROC5	rcp60	r1i1p1	3824804854147754	1.70620457228894	475.045789318903
2055	MIROC5	rcp60	r1i1p1	3849877307348312	1.58251064013068	478.159820955812
2056	MIROC5	rcp60	r1i1p1	3875689792361816	1.55950902979045	481.365765516415
2057	MIROC5	rcp60	r1i1p1	3902291678942552	1.69360088718434	484.669754789074
2058	MIROC5	rcp60	r1i1p1	3929315478951256	1.64542029874089	488.026146263951
2059	MIROC5	rcp60	r1i1p1	3956913797944664	1.64248822197163	491.453893751743
2060	MIROC5	rcp60	r1i1p1	3985197052373674	1.69186797697718	494.966711120756
2061	MIROC5	rcp60	r1i1p1	4014203919313578	2.07633044375106	498.569402114571
2062	MIROC5	rcp60	r1i1p1	4043406609918634	2.2086427263217	502.196414664942
2063	MIROC5	rcp60	r1i1p1	4072533355659264	1.85184385994604	505.813994763347
2064	MIROC5	rcp60	r1i1p1	4102358525717162	1.94957306145225	509.518320079803
2065	MIROC5	rcp60	r1i1p1	4132547873210368	1.98848223863169	513.267876712315
2066	MIROC5	rcp60	r1i1p1	4163311672579416	2.10847899661554	517.088781022732
2067	MIROC5	rcp60	r1i1p1	4194846284360362	2.31812982096647	521.005421247684
2068	MIROC5	rcp60	r1i1p1	4226361188504920	2.39647260384324	524.919613758297
2069	MIROC5	rcp60	r1i1p1	4258490228233560	2.02039930971805	528.91008271553
2070	MIROC5	rcp60	r1i1p1	4291759223865344	2.20310118998556	533.042135694026
2071	MIROC5	rcp60	r1i1p1	4325597727686656	2.34388807321278	537.24492233809
2072	MIROC5	rcp60	r1i1p1	4359643351831896	2.63886382227453	541.473433598578
2073	MIROC5	rcp60	r1i1p1	4393796864660824	2.46891896269905	545.715344775363
2074	MIROC5	rcp60	r1i1p1	4428462194425856	2.74846562656264	550.020824288225
2075	MIROC5	rcp60	r1i1p1	4462884701951320	2.43757288016689	554.296144959824
2076	MIROC5	rcp60	r1i1p1	4497239921655808	2.39139322147239	558.56310839563
2077	MIROC5	rcp60	r1i1p1	4532022736672086	2.40353644680387	562.883179731093
2078	MIROC5	rcp60	r1i1p1	4567343339754838	2.58569429165218	567.270045051155
2079	MIROC5	rcp60	r1i1p1	4603251234876074	2.90168769989783	571.729852814197
2080	MIROC5	rcp60	r1i1p1	4639310438116010	2.94491264106085	576.208453244425
2081	MIROC5	rcp60	r1i1p1	4675167643675306	2.78355473189149	580.661965297259
2082	MIROC5	rcp60	r1i1p1	4710847547615914	2.42882059412077	585.093456256049
2083	MIROC5	rcp60	r1i1p1	4745844104364032	2.89778185405303	589.440074595498
2084	MIROC5	rcp60	r1i1p1	4779966187874986	3.02302646189152	593.678082209687
2085	MIROC5	rcp60	r1i1p1	4812659613149866	3.11782086724415	597.73864859346
2086	MIROC5	rcp60	r1i1p1	4843834812224854	2.60893822649959	601.610649288003
2087	MIROC5	rcp60	r1i1p1	4874167437142698	2.55486028849458	605.378001164946
2088	MIROC5	rcp60	r1i1p1	4903834565825878	2.88026561602019	609.062697534969
2089	MIROC5	rcp60	r1i1p1	4932544006280534	3.09937279134368	612.628447768447
2090	MIROC5	rcp60	r1i1p1	4960473865431722	3.06324863044235	616.097372979535
2091	MIROC5	rcp60	r1i1p1	4987995568472064	3.4032136047259	619.515604665269
2092	MIROC5	rcp60	r1i1p1	5014544327202134	2.99175743314748	622.812995389056
2093	MIROC5	rcp60	r1i1p1	5041128072019968	2.83820183305846	626.114731430922
2094	MIROC5	rcp60	r1i1p1	5068184576415061	2.80515422771374	629.475184833567
2095	MIROC5	rcp60	r1i1p1	5095511842706773	3.06195184629566	632.8692672196
2096	MIROC5	rcp60	r1i1p1	5122012372533248	3.13360426127135	636.16066785018
2097	MIROC5	rcp60	r1i1p1	5147749740358315	2.88972717917835	639.357282757262
2098	MIROC5	rcp60	r1i1p1	5173955885968043	2.81665276726708	642.612120481252
2099	MIROC5	rcp60	r1i1p1	5200006070577835	2.86540772826411	645.847587644091
2100	MIROC5	rcp60	r1i1p1	5224106751636274	3.65138233398708	648.840923903878
2005	MIROC5	rcp85	r1i1p1	2959929056952320	-0.670720770427336	367.627078715675
2006	MIROC5	rcp85	r1i1p1	2968739354684075	0.80816526232132	368.721329272165
2007	MIROC5	rcp85	r1i1p1	2984049660395520	0.976913628928985	370.62288936183
2008	MIROC5	rcp85	r1i1p1	3000004703333035	0.98588326773606	372.604526662267
2009	MIROC5	rcp85	r1i1p1	3017377599979520	1.0487597111923	374.762263256654
2010	MIROC5	rcp85	r1i1p1	3035337632077144	1.12174366118076	376.992922845667
2011	MIROC5	rcp85	r1i1p1	3053296478584832	0.894091376514793	379.223435182852
2012	MIROC5	rcp85	r1i1p1	3071928225671851	1.07992116014939	381.537522656294
2013	MIROC5	rcp85	r1i1p1	3091351096786944	1.42164102540506	383.949868773692
2014	MIROC5	rcp85	r1i1p1	3111166084994392	1.33864865927802	386.410916349268
2015	MIROC5	rcp85	r1i1p1	3131216356879019	0.84627527986498	388.901186466752
2016	MIROC5	rcp85	r1i1p1	3152241787666432	0.803039260542329	391.512572601484
2017	MIROC5	rcp85	r1i1p1	3173957187054251	0.835842851301034	394.20965374312
2018	MIROC5	rcp85	r1i1p1	3196332691597995	1.1155886108599	396.988720812611
2019	MIROC5	rcp85	r1i1p1	3219044008897195	1.50214771928731	399.809496267644
2020	MIROC5	rcp85	r1i1p1	3241818923029848	1.2793704390681	402.638170532969
2021	MIROC5	rcp85	r1i1p1	3265280987190616	1.40019811436068	405.552189734816
2022	MIROC5	rcp85	r1i1p1	3289384119959552	1.46703398264945	408.545830500268
2023	MIROC5	rcp85	r1i1p1	3313944935180971	1.45401071049273	411.59631602779
2024	MIROC5	rcp85	r1i1p1	3339001148036440	1.47866874221557	414.708330592497
2025	MIROC5	rcp85	r1i1p1	3364381407226539	1.39473650211003	417.860592137816
2026	MIROC5	rcp85	r1i1p1	3390467830622891	1.5019376434929	421.100560205569
2027	MIROC5	rcp85	r1i1p1	3417271312231083	1.42138580227426	424.429587845568
2028	MIROC5	rcp85	r1i1p1	3444636651618304	1.77427161972349	427.828398960097
2029	MIROC5	rcp85	r1i1p1	3472303779566936	1.90535078529889	431.264692610554
2030	MIROC5	rcp85	r1i1p1	3499846689008299	1.42134071884987	434.685558159164
2031	MIROC5	rcp85	r1i1p1	3528118266494976	1.35975743836413	438.196925236594
2032	MIROC5	rcp85	r1i1p1	3557186963068248	1.65639464408159	441.807295552127
2033	MIROC5	rcp85	r1i1p1	3587084387003051	1.79465371035039	445.520594895049
2034	MIROC5	rcp85	r1i1p1	3617622790067544	2.01515405782654	449.313504688232
2035	MIROC5	rcp85	r1i1p1	3648503895730859	1.77146641679574	453.148978594557
2036	MIROC5	rcp85	r1i1p1	3681668783144960	1.40632839195478	457.268101195602
2037	MIROC5	rcp85	r1i1p1	3716241636895403	1.66462341962227	461.562095065923
2038	MIROC5	rcp85	r1i1p1	3750226348561752	1.82902416224436	465.783040916483
2039	MIROC5	rcp85	r1i1p1	3784754284112554	2.00910320077091	470.071455887379
2040	MIROC5	rcp85	r1i1p1	3819828284489728	1.72133387728439	474.427692827331
2041	MIROC5	rcp85	r1i1p1	3855817515554136	1.82627801351094	478.897602621404
2042	MIROC5	rcp85	r1i1p1	3892836330810026	2.2502007022112	483.495388125104
2043	MIROC5	rcp85	r1i1p1	3930540170980010	2.18448095833107	488.178254623373
2044	MIROC5	rcp85	r1i1p1	3968531505523370	2.03145979960294	492.896828300631
2045	MIROC5	rcp85	r1i1p1	4007757553685848	1.99357965874175	497.768755032003
2046	MIROC5	rcp85	r1i1p1	4048169124670122	2.15472753581125	502.787925255818
2047	MIROC5	rcp85	r1i1p1	4089708885136728	2.2381982077534	507.947218095969
2048	MIROC5	rcp85	r1i1p1	4132341177909248	2.29406011673466	513.242204884284
2049	MIROC5	rcp85	r1i1p1	4175436633691480	2.10432068683828	518.594717127079
2050	MIROC5	rcp85	r1i1p1	4219511498604544	2.05277964727332	524.068873271031
2051	MIROC5	rcp85	r1i1p1	4264893666557952	2.14936556952695	529.705398170609
2052	MIROC5	rcp85	r1i1p1	4311192317897386	2.52673918422467	535.455751511144
2053	MIROC5	rcp85	r1i1p1	4358334147373738	2.77576044332236	541.310828684361
2054	MIROC5	rcp85	r1i1p1	4405882969740632	2.80971289936764	547.21645490944
2055	MIROC5	rcp85	r1i1p1	4454418471365290	2.71303203657735	553.244627994995
2056	MIROC5	rcp85	r1i1p1	4503767377160874	2.58564398377979	559.373826947529
2057	MIROC5	rcp85	r1i1p1	4554298852988246	2.65338370082124	565.649902652105
2058	MIROC5	rcp85	r1i1p1	4606085913291434	2.84670332937967	572.081923598626
2059	MIROC5	rcp85	r1i1p1	4659015524373846	3.0133726801568	578.65585085343
2060	MIROC5	rcp85	r1i1p1	4712795941634048	3.20243440062429	585.335449353617
2061	MIROC5	rcp85	r1i1p1	4766914140176384	2.82939003980718	592.057000732946
2062	MIROC5	rcp85	r1i1p1	4822204327919616	2.88031599789392	598.924114711216
2063	MIROC5	rcp85	r1i1p1	4878305593393152	2.95052515162776	605.891965609482
2064	MIROC5	rcp85	r1i1p1	4935020994450774	3.26992457172212	612.936092954368
2065	MIROC5	rcp85	r1i1p1	4992116992245760	3.3606102367475	620.027490914203
2066	MIROC5	rcp85	r1i1p1	5049736797093888	3.48453235667354	627.183946398408
2067	MIROC5	rcp85	r1i1p1	5107710220916053	3.37629627139929	634.384321823903
2068	MIROC5	rcp85	r1i1p1	5166407525684565	3.34767176418876	641.674604214235
2069	MIROC5	rcp85	r1i1p1	5226279459269291	3.23113078614697	649.1107770472
2070	MIROC5	rcp85	r1i1p1	5287311168241664	3.22817052332685	656.690995507449
2071	MIROC5	rcp85	r1i1p1	5349065058069163	3.77022458704499	664.360909778972
2072	MIROC5	rcp85	r1i1p1	5411081880425813	3.60162577582523	672.063480616153
2073	MIROC5	rcp85	r1i1p1	5473188807617195	3.66435578033173	679.77724259222
2074	MIROC5	rcp85	r1i1p1	5535843029964117	3.47583497682742	687.558979345842
2075	MIROC5	rcp85	r1i1p1	5599133936473429	3.77385230081466	695.419793109143
2076	MIROC5	rcp85	r1i1p1	5663112350924800	4.14817555689564	703.365996262348
2077	MIROC5	rcp85	r1i1p1	5726834275297963	4.06214997046627	711.280343010769
2078	MIROC5	rcp85	r1i1p1	5790408157517141	3.85528043904342	719.176302729113
2079	MIROC5	rcp85	r1i1p1	5854967108381355	3.86023872382939	727.194609267715
2080	MIROC5	rcp85	r1i1p1	5920657201517909	4.01806167414567	735.353405163053
2081	MIROC5	rcp85	r1i1p1	5987073367823701	4.12049582983212	743.602380300191
2082	MIROC5	rcp85	r1i1p1	6054071144284160	4.42476766190181	751.923592182872
2083	MIROC5	rcp85	r1i1p1	6120655574881621	4.34000916738684	760.193465966163
2084	MIROC5	rcp85	r1i1p1	6187417888707924	4.31922941859036	768.485433080244
2085	MIROC5	rcp85	r1i1p1	6254902562346324	4.26132303955965	776.86711823229
2086	MIROC5	rcp85	r1i1p1	6323113577589420	4.54320148369297	785.339015966173
2087	MIROC5	rcp85	r1i1p1	6391335553946964	4.72544510777419	793.812275084876
2088	MIROC5	rcp85	r1i1p1	6459411814591148	4.74279274952908	802.267436120484
2089	MIROC5	rcp85	r1i1p1	6527958955764396	4.56294803669055	810.781081136618
2090	MIROC5	rcp85	r1i1p1	6597477251678208	4.47797048532714	819.41534484779
2091	MIROC5	rcp85	r1i1p1	6667507275049644	4.78493909598328	828.113165781694
2092	MIROC5	rcp85	r1i1p1	6737391895882412	4.75071968299647	836.792927529213
2093	MIROC5	rcp85	r1i1p1	6807455294728876	4.54682587163213	845.494893740976
2094	MIROC5	rcp85	r1i1p1	6878397864432980	4.52085829148224	854.306054128637
2095	MIROC5	rcp85	r1i1p1	6949908264605012	4.76864683661455	863.187739806638
2096	MIROC5	rcp85	r1i1p1	7021445060930220	4.91014868803322	872.072703921552
2097	MIROC5	rcp85	r1i1p1	7093597200799060	5.18542749118836	881.03409451325
2098	MIROC5	rcp85	r1i1p1	7165373709986476	5.31091553801671	889.948831280674
2099	MIROC5	rcp85	r1i1p1	7236179332868780	5.12479093696456	898.742982693096
2100	MIROC5	rcp85	r1i1p1	7302533338470811	5.44987423705558	906.984237389137
2006	MPI-ESM-LR	rcp26	r1i1p1	2965412253794304	1.23610242564153	368.308098969288
2007	MPI-ESM-LR	rcp26	r1i1p1	2980730903374508	1.23788058265548	370.210695378418
2008	MPI-ESM-LR	rcp26	r1i1p1	2996597094176087	1.25015438642273	372.181297126805
2009	MPI-ESM-LR	rcp26	r1i1p1	3013621651079168	1.11372423204075	374.295769467285
2010	MPI-ESM-LR	rcp26	r1i1p1	3031322464004780	1.36172467888581	376.494233694477
2011	MPI-ESM-LR	rcp26	r1i1p1	3049065689732439	1.21890276323105	378.69796564742
2012	MPI-ESM-LR	rcp26	r1i1p1	3066831911430828	1.14696659966274	380.904553730149
2013	MPI-ESM-LR	rcp26	r1i1p1	3084535341602135	1.334026434952	383.103343022696
2014	MPI-ESM-LR	rcp26	r1i1p1	3102279663441239	1.59905103453682	385.307211114121
2015	MPI-ESM-LR	rcp26	r1i1p1	3120068992958464	1.48666180095257	387.516669218317
2016	MPI-ESM-LR	rcp26	r1i1p1	3137894583631872	1.50733850783576	389.730631005764
2017	MPI-ESM-LR	rcp26	r1i1p1	3155655682686976	1.14125598792201	391.936582849465
2018	MPI-ESM-LR	rcp26	r1i1p1	3173387768343212	1.30111890166526	394.138931190898
2019	MPI-ESM-LR	rcp26	r1i1p1	3191077418827776	1.44662288705035	396.336009028242
2020	MPI-ESM-LR	rcp26	r1i1p1	3208747965655724	1.59692947274356	398.530714166329
2021	MPI-ESM-LR	rcp26	r1i1p1	3226256332729004	1.80375306036814	400.705276365756
2022	MPI-ESM-LR	rcp26	r1i1p1	3243282768680279	1.52058661643903	402.819982086491
2023	MPI-ESM-LR	rcp26	r1i1p1	3259549062529024	1.58853684991124	404.840277159137
2024	MPI-ESM-LR	rcp26	r1i1p1	3275130599899136	1.52711031976755	406.775524577253
2025	MPI-ESM-LR	rcp26	r1i1p1	3290027291312128	1.58128955675008	408.625713227493
2026	MPI-ESM-LR	rcp26	r1i1p1	3304300496639319	1.81107349249835	410.398464086511
2027	MPI-ESM-LR	rcp26	r1i1p1	3317905521377280	1.93857752777715	412.088226038245
2028	MPI-ESM-LR	rcp26	r1i1p1	3330810846729559	2.03203308828256	413.691084406756
2029	MPI-ESM-LR	rcp26	r1i1p1	3342961130252972	1.79733836896776	415.20016558787
2030	MPI-ESM-LR	rcp26	r1i1p1	3354407978663936	1.91682509861678	416.621879203586
2031	MPI-ESM-LR	rcp26	r1i1p1	3365140632174592	1.99228731830145	417.954888874113
2032	MPI-ESM-LR	rcp26	r1i1p1	3375055094415360	1.71759764613161	419.186278113679
2033	MPI-ESM-LR	rcp26	r1i1p1	3384073362516652	1.54402230643078	420.306358863373
2034	MPI-ESM-LR	rcp26	r1i1p1	3392342539108352	1.64482938806293	421.333401463144
2035	MPI-ESM-LR	rcp26	r1i1p1	3399940537581568	1.80060740571678	422.27708285856
2036	MPI-ESM-LR	rcp26	r1i1p1	3406908093016748	1.96747987915049	423.142462400143
2037	MPI-ESM-LR	rcp26	r1i1p1	3413226191235756	1.95620280936435	423.927178501982
2038	MPI-ESM-LR	rcp26	r1i1p1	3418871791528620	2.08306608063819	424.62836947762
2039	MPI-ESM-LR	rcp26	r1i1p1	3423779999623852	1.97775552764333	425.237975373254
2040	MPI-ESM-LR	rcp26	r1i1p1	3427928557748224	1.69067196683553	425.753231744201
2041	MPI-ESM-LR	rcp26	r1i1p1	3431338515715415	1.81228146285728	426.176753004982
2042	MPI-ESM-LR	rcp26	r1i1p1	3434225494305452	2.04260684630169	426.535319539837
2043	MPI-ESM-LR	rcp26	r1i1p1	3436731361656832	2.27770275123487	426.846551558008
2044	MPI-ESM-LR	rcp26	r1i1p1	3438887435239424	2.42675870254429	427.114338730407
2045	MPI-ESM-LR	rcp26	r1i1p1	3440789099118592	1.9610187507649	427.350527883305
2046	MPI-ESM-LR	rcp26	r1i1p1	3442507220254720	2.04434373675754	427.563920786311
2047	MPI-ESM-LR	rcp26	r1i1p1	3444052133412864	2.31642470140769	427.755801030827
2048	MPI-ESM-LR	rcp26	r1i1p1	3445407754835287	1.90348953827174	427.924170993005
2049	MPI-ESM-LR	rcp26	r1i1p1	3446507400680791	1.91357930733449	428.060748452135
2050	MPI-ESM-LR	rcp26	r1i1p1	3447278571006636	1.97678591018826	428.156528820052
2051	MPI-ESM-LR	rcp26	r1i1p1	3447685317831340	1.75121405207788	428.207047310214
2052	MPI-ESM-LR	rcp26	r1i1p1	3447763857571840	1.77425960669716	428.216802049198
2053	MPI-ESM-LR	rcp26	r1i1p1	3447547274898092	1.93375056200077	428.189902196493
2054	MPI-ESM-LR	rcp26	r1i1p1	3446992463549783	1.83615791988383	428.120993897918
2055	MPI-ESM-LR	rcp26	r1i1p1	3446114478282071	1.79540184303349	428.011946973848
2056	MPI-ESM-LR	rcp26	r1i1p1	3445023131566080	1.77138905721482	427.87640027751
2057	MPI-ESM-LR	rcp26	r1i1p1	3443795531486551	1.62874861866301	427.723930734361
2058	MPI-ESM-LR	rcp26	r1i1p1	3442447515735383	1.74529161598454	427.556505406547
2059	MPI-ESM-LR	rcp26	r1i1p1	3440967563957591	1.92981144210871	427.372693450841
2060	MPI-ESM-LR	rcp26	r1i1p1	3439293443866624	2.05873130790678	427.164765535469
2061	MPI-ESM-LR	rcp26	r1i1p1	3437354266132480	1.9594852378419	426.923917112484
2062	MPI-ESM-LR	rcp26	r1i1p1	3435098714843820	1.98498008404676	426.643774678261
2063	MPI-ESM-LR	rcp26	r1i1p1	3432518446131884	2.0889629993209	426.323301913333
2064	MPI-ESM-LR	rcp26	r1i1p1	3429609478204076	1.85019092424935	425.962004273829
2065	MPI-ESM-LR	rcp26	r1i1p1	3426343714816000	1.83441049858439	425.55639216927
2066	MPI-ESM-LR	rcp26	r1i1p1	3422737709487447	1.89570492779556	425.108521568569
2067	MPI-ESM-LR	rcp26	r1i1p1	3418913175328087	2.03334281349687	424.633509399899
2068	MPI-ESM-LR	rcp26	r1i1p1	3414945609809920	2.02654499661651	424.140732548497
2069	MPI-ESM-LR	rcp26	r1i1p1	3410871945177772	1.6102359006974	423.634778047707
2070	MPI-ESM-LR	rcp26	r1i1p1	3406669543374848	1.67295956367768	423.112834221125
2071	MPI-ESM-LR	rcp26	r1i1p1	3402303619639980	1.78301065240255	422.5705807557
2072	MPI-ESM-LR	rcp26	r1i1p1	3397823856902144	1.86152554687326	422.014188336502
2073	MPI-ESM-LR	rcp26	r1i1p1	3393324028613975	2.02195613394251	421.455303749584
2074	MPI-ESM-LR	rcp26	r1i1p1	3388788453670912	1.98244437021042	420.891979381151
2075	MPI-ESM-LR	rcp26	r1i1p1	3384210398816940	2.02114141585173	420.323378951958
2076	MPI-ESM-LR	rcp26	r1i1p1	3379537988900183	1.91230859508464	419.743059499968
2077	MPI-ESM-LR	rcp26	r1i1p1	3374803100631040	1.93088495590977	419.154980154504
2078	MPI-ESM-LR	rcp26	r1i1p1	3370101140444503	1.80019765986415	418.570990520174
2079	MPI-ESM-LR	rcp26	r1i1p1	3365509059837952	1.90084376211316	418.000648074078
2080	MPI-ESM-LR	rcp26	r1i1p1	3361039162103127	2.1393578802857	417.445480901219
2081	MPI-ESM-LR	rcp26	r1i1p1	3356692699938816	1.8710635823681	416.905644588433
2082	MPI-ESM-LR	rcp26	r1i1p1	3352415784927232	1.80250231236278	416.374446123412
2083	MPI-ESM-LR	rcp26	r1i1p1	3348157391962112	1.62517591149517	415.845548120903
2084	MPI-ESM-LR	rcp26	r1i1p1	3343868889486679	1.56906033925769	415.312910477644
2085	MPI-ESM-LR	rcp26	r1i1p1	3339551261764268	1.68200648345959	414.776655440435
2086	MPI-ESM-LR	rcp26	r1i1p1	3335183615568556	1.97838033705735	414.234188043109
2087	MPI-ESM-LR	rcp26	r1i1p1	3330727027758423	2.01593653703515	413.680673980388
2088	MPI-ESM-LR	rcp26	r1i1p1	3326195568825687	2.02311849984916	413.117860825847
2089	MPI-ESM-LR	rcp26	r1i1p1	3321715917935959	1.7420377212301	412.561482298332
2090	MPI-ESM-LR	rcp26	r1i1p1	3317345990038871	1.68105475277888	412.018731510697
2091	MPI-ESM-LR	rcp26	r1i1p1	3313112360244567	1.98130617233133	411.492909126546
2092	MPI-ESM-LR	rcp26	r1i1p1	3309029747763884	1.83320237376423	410.985843291209
2093	MPI-ESM-LR	rcp26	r1i1p1	3305080995097260	1.64845401211805	410.495403020693
2094	MPI-ESM-LR	rcp26	r1i1p1	3301178301480960	1.49950916586708	410.010683344756
2095	MPI-ESM-LR	rcp26	r1i1p1	3297282564816896	1.73029548120516	409.526827731429
2096	MPI-ESM-LR	rcp26	r1i1p1	3293375710451031	1.8418205281548	409.041591284928
2097	MPI-ESM-LR	rcp26	r1i1p1	3289464919031808	1.82238209114106	408.555865851226
2098	MPI-ESM-LR	rcp26	r1i1p1	3285494870485676	2.05788756732091	408.062780604488
2099	MPI-ESM-LR	rcp26	r1i1p1	3281490327983447	1.66961068078123	407.565411163072
2100	MPI-ESM-LR	rcp26	r1i1p1	3277561372431703	1.76079627882909	407.07742972024
2006	MPI-ESM-LR	rcp45	r1i1p1	2965412052467712	1.27383608665238	368.30807396426
2007	MPI-ESM-LR	rcp45	r1i1p1	2980730836265644	1.44437902880568	370.210687043409
2008	MPI-ESM-LR	rcp45	r1i1p1	2996549961383936	1.31262640769893	372.175443172079
2009	MPI-ESM-LR	rcp45	r1i1p1	3013184123655511	1.27727510660396	374.241427986282
2010	MPI-ESM-LR	rcp45	r1i1p1	3030076901119319	1.31252840248585	376.339533147224
2011	MPI-ESM-LR	rcp45	r1i1p1	3046817677006167	1.57512866454885	378.418759512552
2012	MPI-ESM-LR	rcp45	r1i1p1	3063569794291031	1.70328008284508	380.499394494418
2013	MPI-ESM-LR	rcp45	r1i1p1	3080390496834903	1.81431852678806	382.588547855586
2014	MPI-ESM-LR	rcp45	r1i1p1	3097377181969068	1.67033153970009	384.698316472596
2015	MPI-ESM-LR	rcp45	r1i1p1	3114520588670295	1.66859840399214	386.827550114195
2016	MPI-ESM-LR	rcp45	r1i1p1	3131802955459244	1.80984257807665	388.974042781305
2017	MPI-ESM-LR	rcp45	r1i1p1	3149119592508076	1.46360639618293	391.124791859729
2018	MPI-ESM-LR	rcp45	r1i1p1	3166502219939840	1.33940007238533	393.283737030436
2019	MPI-ESM-LR	rcp45	r1i1p1	3183936990958935	1.56983395463396	395.449158503215
2020	MPI-ESM-LR	rcp45	r1i1p1	3201446610731008	1.51420026187333	397.623876289477
2021	MPI-ESM-LR	rcp45	r1i1p1	3218953702735872	1.55923657875709	399.798280123731
2022	MPI-ESM-LR	rcp45	r1i1p1	3236584632964439	1.46834521234662	401.988064828112
2023	MPI-ESM-LR	rcp45	r1i1p1	3254470800572416	1.42786216153943	404.209550350441
2024	MPI-ESM-LR	rcp45	r1i1p1	3272699737888087	1.5782467975144	406.473608320922
2025	MPI-ESM-LR	rcp45	r1i1p1	3291226817516887	1.65911566491264	408.774695958502
2026	MPI-ESM-LR	rcp45	r1i1p1	3310093289040556	1.75388844708951	411.117936515443
2027	MPI-ESM-LR	rcp45	r1i1p1	3329224885316268	1.56375174960123	413.494105915006
2028	MPI-ESM-LR	rcp45	r1i1p1	3348572594503680	1.91511734952058	415.897116822211
2029	MPI-ESM-LR	rcp45	r1i1p1	3368041144385536	1.99692529727264	418.315136302471
2030	MPI-ESM-LR	rcp45	r1i1p1	3387684401010007	1.66059563113382	420.754854589757
2031	MPI-ESM-LR	rcp45	r1i1p1	3407465857155072	1.8307882352594	423.211737439118
2032	MPI-ESM-LR	rcp45	r1i1p1	3427276058263552	1.83172942074714	425.672190450711
2033	MPI-ESM-LR	rcp45	r1i1p1	3446997988846252	2.15071277676708	428.121680147
2034	MPI-ESM-LR	rcp45	r1i1p1	3466808324172460	2.04484937378992	430.582149828612
2035	MPI-ESM-LR	rcp45	r1i1p1	3486767126675456	1.82288132909058	433.061059328691
2036	MPI-ESM-LR	rcp45	r1i1p1	3506921394929664	2.03955987231398	435.564245931945
2037	MPI-ESM-LR	rcp45	r1i1p1	3527201693630464	2.17619966092283	438.083085682292
2038	MPI-ESM-LR	rcp45	r1i1p1	3547617977259351	2.21100390506908	440.618814939413
2039	MPI-ESM-LR	rcp45	r1i1p1	3568083518794412	2.23289210229633	443.160662093215
2040	MPI-ESM-LR	rcp45	r1i1p1	3588582771348823	2.0744139439427	445.706696199922
2041	MPI-ESM-LR	rcp45	r1i1p1	3609032408083116	2.06577414037258	448.246567956566
2042	MPI-ESM-LR	rcp45	r1i1p1	3629398270585516	2.06430128138441	450.776034843516
2043	MPI-ESM-LR	rcp45	r1i1p1	3649530504762711	2.41378706974075	453.276484785449
2044	MPI-ESM-LR	rcp45	r1i1p1	3669472977442135	2.43370553048476	455.753366099981
2045	MPI-ESM-LR	rcp45	r1i1p1	3689292104029527	2.19320697955869	458.214927667784
2046	MPI-ESM-LR	rcp45	r1i1p1	3709135255590231	2.11663316622444	460.679473168846
2047	MPI-ESM-LR	rcp45	r1i1p1	3729012990585516	2.21015768937272	463.148313977931
2048	MPI-ESM-LR	rcp45	r1i1p1	3748941191446528	2.06304596237896	465.623422713861
2049	MPI-ESM-LR	rcp45	r1i1p1	3768805415190528	2.10224747655362	468.09058540778
2050	MPI-ESM-LR	rcp45	r1i1p1	3788597877189292	2.40439818396949	470.548835198634
2051	MPI-ESM-LR	rcp45	r1i1p1	3808229277914455	2.48035831705629	472.987080967646
2052	MPI-ESM-LR	rcp45	r1i1p1	3827496792009388	2.20786856664344	475.380131538975
2053	MPI-ESM-LR	rcp45	r1i1p1	3846133572261207	2.11899728663623	477.6948441381
2054	MPI-ESM-LR	rcp45	r1i1p1	3864140804259840	2.34210237002819	479.931366016847
2055	MPI-ESM-LR	rcp45	r1i1p1	3881533296694615	2.34496618694528	482.091536433892
2056	MPI-ESM-LR	rcp45	r1i1p1	3898466921086976	2.25379005955125	484.19471483704
2057	MPI-ESM-LR	rcp45	r1i1p1	3914985387677015	2.24861780599928	486.246330095552
2058	MPI-ESM-LR	rcp45	r1i1p1	3931179673714688	2.6444498718372	488.257681703434
2059	MPI-ESM-LR	rcp45	r1i1p1	3947034456009388	2.44253192646421	490.226866500273
2060	MPI-ESM-LR	rcp45	r1i1p1	3962516649891159	2.25582255324062	492.149775326583
2061	MPI-ESM-LR	rcp45	r1i1p1	3977494207485271	2.16749953552041	494.010007662789
2062	MPI-ESM-LR	rcp45	r1i1p1	3991873355339095	2.51579139248158	495.795916722841
2063	MPI-ESM-LR	rcp45	r1i1p1	4005539337295191	2.74170539711976	497.493249641176
2064	MPI-ESM-LR	rcp45	r1i1p1	4018497231257600	2.64071722381426	499.102637100149
2065	MPI-ESM-LR	rcp45	r1i1p1	4030667200047788	2.5359234935879	500.614163217266
2066	MPI-ESM-LR	rcp45	r1i1p1	4042117649967788	2.54508193600591	502.036324145138
2067	MPI-ESM-LR	rcp45	r1i1p1	4052972687676759	2.35015165341203	503.384534093928
2068	MPI-ESM-LR	rcp45	r1i1p1	4063341566405292	2.51477487976153	504.672362458454
2069	MPI-ESM-LR	rcp45	r1i1p1	4073230012776448	2.72837233775527	505.900520492825
2070	MPI-ESM-LR	rcp45	r1i1p1	4082673549748908	2.67816580864079	507.073420195193
2071	MPI-ESM-LR	rcp45	r1i1p1	4091595225825280	2.47105337414834	508.181504088454
2072	MPI-ESM-LR	rcp45	r1i1p1	4099826418799959	2.38922847508361	509.203829073075
2073	MPI-ESM-LR	rcp45	r1i1p1	4107204031763799	2.5930799418749	510.120138298602
2074	MPI-ESM-LR	rcp45	r1i1p1	4113740390378156	2.77481081686161	510.931962628374
2075	MPI-ESM-LR	rcp45	r1i1p1	4119428761387008	2.73304926291168	511.638465783145
2076	MPI-ESM-LR	rcp45	r1i1p1	4124230042692268	2.52146672717202	512.234791230946
2077	MPI-ESM-LR	rcp45	r1i1p1	4128154882233687	2.6090789443262	512.722261459886
2078	MPI-ESM-LR	rcp45	r1i1p1	4131355975046487	2.72343474230894	513.119841394007
2079	MPI-ESM-LR	rcp45	r1i1p1	4133930159221420	2.65255401039638	513.439558451443
2080	MPI-ESM-LR	rcp45	r1i1p1	4135919333059244	2.80310271105356	513.686616456208
2081	MPI-ESM-LR	rcp45	r1i1p1	4137392037079724	3.00558037949996	513.869528230931
2082	MPI-ESM-LR	rcp45	r1i1p1	4138770743951360	2.6328655474887	514.04076543624
2083	MPI-ESM-LR	rcp45	r1i1p1	4140409117387436	2.51808648554048	514.244253570097
2084	MPI-ESM-LR	rcp45	r1i1p1	4142274296414208	2.44303406055113	514.47591125638
2085	MPI-ESM-LR	rcp45	r1i1p1	4144313667682304	2.71861435415368	514.729203847953
2086	MPI-ESM-LR	rcp45	r1i1p1	4146497054572544	2.93056772101866	515.000383369056
2087	MPI-ESM-LR	rcp45	r1i1p1	4148744575167148	2.61719787415059	515.279528380524
2088	MPI-ESM-LR	rcp45	r1i1p1	4151055670225580	2.62500560226069	515.566569423947
2089	MPI-ESM-LR	rcp45	r1i1p1	4153540800937984	2.92469327390809	515.875225924306
2090	MPI-ESM-LR	rcp45	r1i1p1	4156289580007424	2.74375872477136	516.216627897086
2091	MPI-ESM-LR	rcp45	r1i1p1	4159326300842668	2.7492584412055	516.593792615583
2092	MPI-ESM-LR	rcp45	r1i1p1	4162642216921772	2.63026012243291	517.005633750276
2093	MPI-ESM-LR	rcp45	r1i1p1	4166160108311895	2.68927913191211	517.442560484028
2094	MPI-ESM-LR	rcp45	r1i1p1	4169798840396460	2.6785288664649	517.894495790833
2095	MPI-ESM-LR	rcp45	r1i1p1	4173497702023168	2.80470176521612	518.353899265794
2096	MPI-ESM-LR	rcp45	r1i1p1	4177240340998828	2.92854820417109	518.818739945025
2097	MPI-ESM-LR	rcp45	r1i1p1	4181000786193068	2.89395936852057	519.285792180004
2098	MPI-ESM-LR	rcp45	r1i1p1	4184728974393344	2.63974997047003	519.748838053942
2099	MPI-ESM-LR	rcp45	r1i1p1	4188430072982188	2.79460584845878	520.208519362539
2100	MPI-ESM-LR	rcp45	r1i1p1	4192233266522796	2.92318454368599	520.680880998315
2006	MPI-ESM-LR	rcp85	r1i1p1	2965411940619607	0.990658825446113	368.308060072579
2007	MPI-ESM-LR	rcp85	r1i1p1	2980730769156780	1.09984670832274	370.2106787084
2008	MPI-ESM-LR	rcp85	r1i1p1	2996608525052588	1.44038834385925	372.182716856688
2009	MPI-ESM-LR	rcp85	r1i1p1	3013727414648832	1.37569384074395	374.308905441628
2010	MPI-ESM-LR	rcp85	r1i1p1	3031633826764119	1.36464686827318	376.532905358369
2011	MPI-ESM-LR	rcp85	r1i1p1	3049704700335447	1.45290727241792	378.777331604081
2012	MPI-ESM-LR	rcp85	r1i1p1	3068210170910039	1.37806939524437	381.075735368731
2013	MPI-ESM-LR	rcp85	r1i1p1	3087307944318295	1.6485962311462	383.447703923707
2014	MPI-ESM-LR	rcp85	r1i1p1	3107085619997356	1.85066884091398	385.904117234222
2015	MPI-ESM-LR	rcp85	r1i1p1	3127509017165824	1.81178717402467	388.440730002308
2016	MPI-ESM-LR	rcp85	r1i1p1	3148547467072855	1.68726017937674	391.053733128806
2017	MPI-ESM-LR	rcp85	r1i1p1	3170072098329943	1.60364710613054	393.727120617904
2018	MPI-ESM-LR	rcp85	r1i1p1	3192116935131136	1.70657481388691	396.465118319218
2019	MPI-ESM-LR	rcp85	r1i1p1	3214655872128343	1.51837534179075	399.264483914207
2020	MPI-ESM-LR	rcp85	r1i1p1	3237711525008727	1.83526384476217	402.128026300937
2021	MPI-ESM-LR	rcp85	r1i1p1	3261167258566656	1.8809571044484	405.041259233592
2022	MPI-ESM-LR	rcp85	r1i1p1	3285067319913132	1.86130479569039	408.009678261505
2023	MPI-ESM-LR	rcp85	r1i1p1	3309451594082988	1.61268443197921	411.038237158419
2024	MPI-ESM-LR	rcp85	r1i1p1	3334417277080919	1.54559804786481	414.139007795848
2025	MPI-ESM-LR	rcp85	r1i1p1	3359910055466327	1.75088383144603	417.305244373093
2026	MPI-ESM-LR	rcp85	r1i1p1	3385999588240044	2.0708310851516	420.545598629601
2027	MPI-ESM-LR	rcp85	r1i1p1	3412608163337559	2.06719892207475	423.850418624834
2028	MPI-ESM-LR	rcp85	r1i1p1	3439700638083756	1.70477561160434	427.215339592358
2029	MPI-ESM-LR	rcp85	r1i1p1	3467160533860352	1.89454090868784	430.625894734711
2030	MPI-ESM-LR	rcp85	r1i1p1	3495068828696576	1.80049631404166	434.09214162954
2031	MPI-ESM-LR	rcp85	r1i1p1	3523411921862656	1.90178780275987	437.612391048336
2032	MPI-ESM-LR	rcp85	r1i1p1	3552297321758720	1.77923620013805	441.199995675677
2033	MPI-ESM-LR	rcp85	r1i1p1	3581772094068055	2.29157611111329	444.86080113128
2034	MPI-ESM-LR	rcp85	r1i1p1	3612053649140396	2.2818039818942	448.621810066297
2035	MPI-ESM-LR	rcp85	r1i1p1	3643186681479168	1.91442971046389	452.488573596788
2036	MPI-ESM-LR	rcp85	r1i1p1	3675224788697088	1.91062676193601	456.467748616689
2037	MPI-ESM-LR	rcp85	r1i1p1	3708058270171136	2.13024873387552	460.545710164455
2038	MPI-ESM-LR	rcp85	r1i1p1	3741729829508439	2.33614567464774	464.727762084213
2039	MPI-ESM-LR	rcp85	r1i1p1	3776136454602752	2.40882973398116	469.001110136991
2040	MPI-ESM-LR	rcp85	r1i1p1	3811275886122327	2.49077227785151	473.365473710817
2041	MPI-ESM-LR	rcp85	r1i1p1	3847045022482432	2.22395292377378	477.808047453374
2042	MPI-ESM-LR	rcp85	r1i1p1	3883623268046167	2.46529137733987	482.351113622327
2043	MPI-ESM-LR	rcp85	r1i1p1	3920998766914220	2.95387794971811	486.9931996994
2044	MPI-ESM-LR	rcp85	r1i1p1	3959232990806016	2.35378072705043	491.741940552931
2045	MPI-ESM-LR	rcp85	r1i1p1	3998319184095916	2.3375160243397	496.596497125336
2046	MPI-ESM-LR	rcp85	r1i1p1	4038458203613868	2.54303608328721	501.581816098856
2047	MPI-ESM-LR	rcp85	r1i1p1	4079643427951959	2.59691539266376	506.697075085925
2048	MPI-ESM-LR	rcp85	r1i1p1	4121914786884268	2.8890415957578	511.947233416958
2049	MPI-ESM-LR	rcp85	r1i1p1	4165084196634624	2.83391863760648	517.308930839782
2050	MPI-ESM-LR	rcp85	r1i1p1	4209211138026156	2.63748770908425	522.789554950797
2051	MPI-ESM-LR	rcp85	r1i1p1	4254210427540823	2.84603144881422	528.378525845117
2052	MPI-ESM-LR	rcp85	r1i1p1	4300120138274135	2.74025405361494	534.080572251239
2053	MPI-ESM-LR	rcp85	r1i1p1	4346785204011008	2.83472503415755	539.876434741465
2054	MPI-ESM-LR	rcp85	r1i1p1	4394292955753132	3.10863853505706	545.776959940974
2055	MPI-ESM-LR	rcp85	r1i1p1	4442617757914455	3.22555001719186	551.778963876289
2056	MPI-ESM-LR	rcp85	r1i1p1	4491944070392492	2.94221031856549	557.905356709092
2057	MPI-ESM-LR	rcp85	r1i1p1	4542208877963948	2.86223433240218	564.148311865837
2058	MPI-ESM-LR	rcp85	r1i1p1	4593606348941996	3.10063067110683	570.53194530619
2059	MPI-ESM-LR	rcp85	r1i1p1	4646089551861076	3.40249210469485	577.050428080452
2060	MPI-ESM-LR	rcp85	r1i1p1	4699659649941504	3.19130542071686	583.703904662117
2061	MPI-ESM-LR	rcp85	r1i1p1	4754051697388204	3.25276582927138	590.459468435251
2062	MPI-ESM-LR	rcp85	r1i1p1	4809227352670208	3.41984151025405	597.312357331322
2063	MPI-ESM-LR	rcp85	r1i1p1	4864971733204992	3.33570888235947	604.235882651188
2064	MPI-ESM-LR	rcp85	r1i1p1	4921329175582037	3.52331624074198	611.235551057529
2065	MPI-ESM-LR	rcp85	r1i1p1	4978083365563051	3.36709939920575	618.284496037676
2066	MPI-ESM-LR	rcp85	r1i1p1	5035428650418176	3.45683008133322	625.406855777985
2067	MPI-ESM-LR	rcp85	r1i1p1	5093422833248939	3.45685983391627	632.609809499629
2068	MPI-ESM-LR	rcp85	r1i1p1	5152259008626688	3.89065484348327	639.917339802127
2069	MPI-ESM-LR	rcp85	r1i1p1	5211843224141824	3.99486013878902	647.317777672739
2070	MPI-ESM-LR	rcp85	r1i1p1	5272358463296853	3.74785287744814	654.833849902947
2071	MPI-ESM-LR	rcp85	r1i1p1	5333661247340544	3.61683211880211	662.447736243292
2072	MPI-ESM-LR	rcp85	r1i1p1	5395586577945941	3.9678718904136	670.138943684731
2073	MPI-ESM-LR	rcp85	r1i1p1	5457758242821461	4.11765254024337	677.860746166245
2074	MPI-ESM-LR	rcp85	r1i1p1	5520345848436053	3.92091951254687	685.634209034166
2075	MPI-ESM-LR	rcp85	r1i1p1	5583285015019520	3.97436523131544	693.451336236432
2076	MPI-ESM-LR	rcp85	r1i1p1	5646597441104555	4.2251468313685	701.314822759318
2077	MPI-ESM-LR	rcp85	r1i1p1	5710152801277269	4.26908896909346	709.20848201515
2078	MPI-ESM-LR	rcp85	r1i1p1	5774154659091797	4.41801434276907	717.157596864868
2079	MPI-ESM-LR	rcp85	r1i1p1	5838668870713344	4.07995215952738	725.170346730736
2080	MPI-ESM-LR	rcp85	r1i1p1	5903960292458496	4.03022564289809	733.27962711534
2081	MPI-ESM-LR	rcp85	r1i1p1	5969770331504640	4.31448034829365	741.453320450278
2082	MPI-ESM-LR	rcp85	r1i1p1	6036171510164139	4.43741880789479	749.70043410205
2083	MPI-ESM-LR	rcp85	r1i1p1	6102950377510229	4.63550496699156	757.994457185043
2084	MPI-ESM-LR	rcp85	r1i1p1	6170100670048939	4.85209497600033	766.334611765075
2085	MPI-ESM-LR	rcp85	r1i1p1	6237415513522176	4.71839005718423	774.695203787422
2086	MPI-ESM-LR	rcp85	r1i1p1	6305099589965141	4.79465194230345	783.101655029843
2087	MPI-ESM-LR	rcp85	r1i1p1	6372920792186880	4.93365825317037	791.525137474194
2088	MPI-ESM-LR	rcp85	r1i1p1	6441045281734656	4.87210311503677	799.986288603009
2089	MPI-ESM-LR	rcp85	r1i1p1	6509476056137728	4.79832723009976	808.485480713362
2090	MPI-ESM-LR	rcp85	r1i1p1	6578402228174848	4.95444625958586	817.046201860899
2091	MPI-ESM-LR	rcp85	r1i1p1	6647873637362347	4.96312935006365	825.674642179046
2092	MPI-ESM-LR	rcp85	r1i1p1	6718003563462656	4.9720134477544	834.384871163165
2093	MPI-ESM-LR	rcp85	r1i1p1	6788396690527574	5.17476026808019	843.127790052979
2094	MPI-ESM-LR	rcp85	r1i1p1	6859153860810070	5.23064431573309	851.915923588829
2095	MPI-ESM-LR	rcp85	r1i1p1	6930145822638080	5.24659469383246	860.733218543188
2096	MPI-ESM-LR	rcp85	r1i1p1	7001408456884224	5.24640254363497	869.584131367588
2097	MPI-ESM-LR	rcp85	r1i1p1	7072695608235350	5.41945780142096	878.438089248647
2098	MPI-ESM-LR	rcp85	r1i1p1	7144194241986560	5.30131678487774	887.318313521719
2099	MPI-ESM-LR	rcp85	r1i1p1	7215791167853910	5.36767563545651	896.210745804788
2100	MPI-ESM-LR	rcp85	r1i1p1	7287534972654934	5.44032656267917	905.121420644442
2006	MPI-ESM-MR	rcp26	r1i1p1	2965412298533548	1.25813129738797	368.308104525961
2007	MPI-ESM-MR	rcp26	r1i1p1	2980731149440343	1.34025383141865	370.210725940118
2008	MPI-ESM-MR	rcp26	r1i1p1	2996597429720407	1.44186332347225	372.18133880185
2009	MPI-ESM-MR	rcp26	r1i1p1	3013621986623488	1.54131941484903	374.29581114233
2010	MPI-ESM-MR	rcp26	r1i1p1	3031322374526295	1.442229243837	376.494222581131
2011	MPI-ESM-MR	rcp26	r1i1p1	3049065891059031	1.40878583257679	378.697990652448
2012	MPI-ESM-MR	rcp26	r1i1p1	3066832224605527	1.50658218281145	380.904592626858
2013	MPI-ESM-MR	rcp26	r1i1p1	3084535520559104	1.43112639297771	383.103365249387
2014	MPI-ESM-MR	rcp26	r1i1p1	3102279752919724	1.62611985628813	385.307222227467
2015	MPI-ESM-MR	rcp26	r1i1p1	3120069283763543	1.43143903886278	387.51670533669
2016	MPI-ESM-MR	rcp26	r1i1p1	3137895254720512	1.41586318765241	389.730714355855
2017	MPI-ESM-MR	rcp26	r1i1p1	3155655884013568	1.49138711345966	391.936607854492
2018	MPI-ESM-MR	rcp26	r1i1p1	3173388148626775	1.3853999211556	394.138978422616
2019	MPI-ESM-MR	rcp26	r1i1p1	3191077910959447	1.70254597151999	396.336070151643
2020	MPI-ESM-MR	rcp26	r1i1p1	3208748099873452	1.55523275681958	398.530730836348
2021	MPI-ESM-MR	rcp26	r1i1p1	3226256757751808	1.43225840128672	400.705329154147
2022	MPI-ESM-MR	rcp26	r1i1p1	3243283283181568	1.69263056880907	402.820045988227
2023	MPI-ESM-MR	rcp26	r1i1p1	3259549084898647	1.73090310906654	404.840279937474
2024	MPI-ESM-MR	rcp26	r1i1p1	3275131203878912	1.49873816168142	406.775599592335
2025	MPI-ESM-MR	rcp26	r1i1p1	3290027559747584	1.81571804036696	408.625746567529
2026	MPI-ESM-MR	rcp26	r1i1p1	3304300563748183	1.67212643910352	410.39847242152
2027	MPI-ESM-MR	rcp26	r1i1p1	3317905566116524	1.65286862375565	412.088231594918
2028	MPI-ESM-MR	rcp26	r1i1p1	3330810958577664	1.69090555299199	413.691098298437
2029	MPI-ESM-MR	rcp26	r1i1p1	3342961107883351	1.9459106526994	415.200162809533
2030	MPI-ESM-MR	rcp26	r1i1p1	3354408135251287	1.92399052621582	416.621898651941
2031	MPI-ESM-MR	rcp26	r1i1p1	3365140811131564	1.70158294948428	417.954911100804
2032	MPI-ESM-MR	rcp26	r1i1p1	3375055586547031	1.65515200139739	419.186339237079
2033	MPI-ESM-MR	rcp26	r1i1p1	3384073921757184	1.80063451234667	420.306428321782
2034	MPI-ESM-MR	rcp26	r1i1p1	3392342628586839	1.66345570327504	421.33341257649
2035	MPI-ESM-MR	rcp26	r1i1p1	3399940604690432	1.65939174428314	422.277091193569
2036	MPI-ESM-MR	rcp26	r1i1p1	3406908495669932	1.82735880141463	423.142512410198
2037	MPI-ESM-MR	rcp26	r1i1p1	3413226280714240	1.89591111106172	423.927189615328
2038	MPI-ESM-MR	rcp26	r1i1p1	3418872059964076	1.76942382712875	424.628402817656
2039	MPI-ESM-MR	rcp26	r1i1p1	3423780312798551	2.04907478262426	425.238014269964
2040	MPI-ESM-MR	rcp26	r1i1p1	3427928423530496	1.88095602822251	425.753215074183
2041	MPI-ESM-MR	rcp26	r1i1p1	3431338605193900	2.13957214384435	426.176764118327
2042	MPI-ESM-MR	rcp26	r1i1p1	3434226165394092	2.0276124870751	426.535402889928
2043	MPI-ESM-MR	rcp26	r1i1p1	3436731384026455	1.77372302502662	426.846554336345
2044	MPI-ESM-MR	rcp26	r1i1p1	3438887502348288	1.92252421401183	427.114347065417
2045	MPI-ESM-MR	rcp26	r1i1p1	3440789255705943	1.91490651123515	427.35054733166
2046	MPI-ESM-MR	rcp26	r1i1p1	3442507354472448	1.94555461021773	427.563937456329
2047	MPI-ESM-MR	rcp26	r1i1p1	3444052647914156	1.84727311142624	427.755864932563
2048	MPI-ESM-MR	rcp26	r1i1p1	3445407956161879	1.75837471406505	427.924195998032
2049	MPI-ESM-MR	rcp26	r1i1p1	3446507534898519	1.7769733188744	428.060765122153
2050	MPI-ESM-MR	rcp26	r1i1p1	3447278638115500	1.81850649438517	428.156537155061
2051	MPI-ESM-MR	rcp26	r1i1p1	3447685541527552	1.89861710943568	428.207075093577
2052	MPI-ESM-MR	rcp26	r1i1p1	3447763902311084	1.93514261534094	428.216807605871
2053	MPI-ESM-MR	rcp26	r1i1p1	3447547610442412	2.0095945567858	428.189943871538
2054	MPI-ESM-MR	rcp26	r1i1p1	3446992351701676	1.86980013916339	428.120980006236
2055	MPI-ESM-MR	rcp26	r1i1p1	3446115015152983	1.90160685792839	428.012013653921
2056	MPI-ESM-MR	rcp26	r1i1p1	3445023467110400	1.75049488965286	427.876441952556
2057	MPI-ESM-MR	rcp26	r1i1p1	3443796045987840	1.79951953613372	427.723994636097
2058	MPI-ESM-MR	rcp26	r1i1p1	3442448343411372	1.97040219558066	427.556608204993
2059	MPI-ESM-MR	rcp26	r1i1p1	3440967787653804	1.79328992605492	427.372721234205
2060	MPI-ESM-MR	rcp26	r1i1p1	3439293734671703	1.84851725214619	427.164801653842
2061	MPI-ESM-MR	rcp26	r1i1p1	3437354646416044	1.92110071670685	426.923964344203
2062	MPI-ESM-MR	rcp26	r1i1p1	3435099139866624	2.12616203940575	426.643827466652
2063	MPI-ESM-MR	rcp26	r1i1p1	3432518580349612	1.62149008461457	426.323318583352
2064	MPI-ESM-MR	rcp26	r1i1p1	3429609388725591	1.8266584079298	425.961993160483
2065	MPI-ESM-MR	rcp26	r1i1p1	3426343804294487	1.95194835065435	425.556403282616
2066	MPI-ESM-MR	rcp26	r1i1p1	3422738000292524	1.9396426070757	425.108557686942
2067	MPI-ESM-MR	rcp26	r1i1p1	3418913175328087	1.74125593053517	424.633509399899
2068	MPI-ESM-MR	rcp26	r1i1p1	3414945699288407	1.88546179319136	424.140743661843
2069	MPI-ESM-MR	rcp26	r1i1p1	3410872235982848	2.1219995941552	423.63481416608
2070	MPI-ESM-MR	rcp26	r1i1p1	3406670057876140	2.11859084460205	423.112898122861
2071	MPI-ESM-MR	rcp26	r1i1p1	3402303798596951	1.83988216513835	422.570602982391
2072	MPI-ESM-MR	rcp26	r1i1p1	3397824102967980	1.83770379177131	422.014218898203
2073	MPI-ESM-MR	rcp26	r1i1p1	3393324319419052	1.81302593884384	421.455339867957
2074	MPI-ESM-MR	rcp26	r1i1p1	3388788766845612	1.78000578313254	420.892018277861
2075	MPI-ESM-MR	rcp26	r1i1p1	3384210421186560	1.78552725712455	420.323381730294
2076	MPI-ESM-MR	rcp26	r1i1p1	3379538592879959	1.99349004762882	419.74313451505
2077	MPI-ESM-MR	rcp26	r1i1p1	3374803503284224	1.85183683922177	419.155030164559
2078	MPI-ESM-MR	rcp26	r1i1p1	3370101565467308	2.06438996044033	418.571043308565
2079	MPI-ESM-MR	rcp26	r1i1p1	3365509619078487	2.02322102953432	418.000717532487
2080	MPI-ESM-MR	rcp26	r1i1p1	3361039654234796	1.81491355578664	417.445542024619
2081	MPI-ESM-MR	rcp26	r1i1p1	3356693057852759	1.71195662871564	416.905689041815
2082	MPI-ESM-MR	rcp26	r1i1p1	3352416187580416	1.79532564350022	416.374496133466
2083	MPI-ESM-MR	rcp26	r1i1p1	3348157548549463	1.56192930437363	415.845567569257
2084	MPI-ESM-MR	rcp26	r1i1p1	3343868665790464	1.77063802003317	415.31288269428
2085	MPI-ESM-MR	rcp26	r1i1p1	3339551530199724	1.88631663652216	414.776688780471
2086	MPI-ESM-MR	rcp26	r1i1p1	3335183570829312	1.87635358969377	414.234182486436
2087	MPI-ESM-MR	rcp26	r1i1p1	3330727229085015	1.81652063236194	413.680698985416
2088	MPI-ESM-MR	rcp26	r1i1p1	3326195926739628	1.9689529443091	413.117905279229
2089	MPI-ESM-MR	rcp26	r1i1p1	3321716074523308	1.79034342535401	412.561501746686
2090	MPI-ESM-MR	rcp26	r1i1p1	3317346101886976	1.61660487489027	412.018745402379
2091	MPI-ESM-MR	rcp26	r1i1p1	3313112404983808	1.75600866940297	411.492914683219
2092	MPI-ESM-MR	rcp26	r1i1p1	3309030060938583	1.66375366917078	410.985882187918
2093	MPI-ESM-MR	rcp26	r1i1p1	3305081285902336	1.83929331195018	410.495439139065
2094	MPI-ESM-MR	rcp26	r1i1p1	3301178927830359	2.01443042676476	410.010761138174
2095	MPI-ESM-MR	rcp26	r1i1p1	3297282520077655	1.88966802060611	409.526822174756
2096	MPI-ESM-MR	rcp26	r1i1p1	3293376090734592	1.7682164509539	409.041638516646
2097	MPI-ESM-MR	rcp26	r1i1p1	3289465142728023	1.83034596724637	408.55589363459
2098	MPI-ESM-MR	rcp26	r1i1p1	3285494803376812	1.68007345919825	408.062772269479
2099	MPI-ESM-MR	rcp26	r1i1p1	3281490238504960	1.89562725380607	407.565400049726
2100	MPI-ESM-MR	rcp26	r1i1p1	3277561707976023	1.76119436538871	407.077471395286
2006	MPI-ESM-MR	rcp45	r1i1p1	2965412611708247	1.24021660613792	368.30814342267
2007	MPI-ESM-MR	rcp45	r1i1p1	2980731149440343	1.48710366567542	370.210725940118
2008	MPI-ESM-MR	rcp45	r1i1p1	2996550207449772	1.58675703690557	372.175473733779
2009	MPI-ESM-MR	rcp45	r1i1p1	3013184123655511	1.27346881238952	374.241427986282
2010	MPI-ESM-MR	rcp45	r1i1p1	3030077236663639	1.35016504262614	376.33957482227
2011	MPI-ESM-MR	rcp45	r1i1p1	3046817855963136	1.23475879514945	378.418781739243
2012	MPI-ESM-MR	rcp45	r1i1p1	3063570174574592	1.19196310875321	380.499441726136
2013	MPI-ESM-MR	rcp45	r1i1p1	3080390899488087	1.27449095029791	382.58859786564
2014	MPI-ESM-MR	rcp45	r1i1p1	3097377338556416	1.32479592821118	384.698335920951
2015	MPI-ESM-MR	rcp45	r1i1p1	3114520700518400	1.37893275407454	386.827564005876
2016	MPI-ESM-MR	rcp45	r1i1p1	3131802933089623	1.47516672431862	388.974040002968
2017	MPI-ESM-MR	rcp45	r1i1p1	3149119771465047	1.54113419500217	391.12481408642
2018	MPI-ESM-MR	rcp45	r1i1p1	3166502600223404	1.45837141457525	393.283784262154
2019	MPI-ESM-MR	rcp45	r1i1p1	3183937393612119	1.40452147600834	395.449208513269
2020	MPI-ESM-MR	rcp45	r1i1p1	3201446856796844	1.32039402792311	397.623906851178
2021	MPI-ESM-MR	rcp45	r1i1p1	3218953971171328	1.54038046860578	399.798313463767
2022	MPI-ESM-MR	rcp45	r1i1p1	3236584946139136	1.60415089469832	401.988103724821
2023	MPI-ESM-MR	rcp45	r1i1p1	3254471426921815	1.72612988639763	404.209628143859
2024	MPI-ESM-MR	rcp45	r1i1p1	3272699983953920	1.78510867129592	406.473638882621
2025	MPI-ESM-MR	rcp45	r1i1p1	3291227041213100	1.68131719227475	408.774723741866
2026	MPI-ESM-MR	rcp45	r1i1p1	3310093870650711	1.91767754579581	411.118008752189
2027	MPI-ESM-MR	rcp45	r1i1p1	3329224885316268	1.8265591004519	413.494105915006
2028	MPI-ESM-MR	rcp45	r1i1p1	3348573064265728	1.84891316213275	415.897175167275
2029	MPI-ESM-MR	rcp45	r1i1p1	3368041390451372	1.85351008523125	418.315166864171
2030	MPI-ESM-MR	rcp45	r1i1p1	3387684714184704	1.77344115693803	420.754893486466
2031	MPI-ESM-MR	rcp45	r1i1p1	3407466125590528	1.86503509088519	423.211770779155
2032	MPI-ESM-MR	rcp45	r1i1p1	3427276170111660	1.71013243649565	425.672204342393
2033	MPI-ESM-MR	rcp45	r1i1p1	3446998033585495	1.80777965549516	428.121685703673
2034	MPI-ESM-MR	rcp45	r1i1p1	3466808480759808	1.8592603193666	430.582169276966
2035	MPI-ESM-MR	rcp45	r1i1p1	3486767238523564	1.7084734304773	433.061073220373
2036	MPI-ESM-MR	rcp45	r1i1p1	3506921327820800	1.99044242461251	435.564237596936
2037	MPI-ESM-MR	rcp45	r1i1p1	3527201604151980	1.90688829842814	438.083074568946
2038	MPI-ESM-MR	rcp45	r1i1p1	3547618469391020	1.87317104038814	440.618876062813
2039	MPI-ESM-MR	rcp45	r1i1p1	3568084100404567	1.77971748726249	443.16073432996
2040	MPI-ESM-MR	rcp45	r1i1p1	3588582860827308	2.04535278113622	445.706707313267
2041	MPI-ESM-MR	rcp45	r1i1p1	3609032676518572	2.02637479448768	448.246601296603
2042	MPI-ESM-MR	rcp45	r1i1p1	3629398852195671	2.15968404332252	450.776107080262
2043	MPI-ESM-MR	rcp45	r1i1p1	3649530571871575	1.99273566206304	453.276493120458
2044	MPI-ESM-MR	rcp45	r1i1p1	3669472932702892	2.1212284411959	455.753360543308
2045	MPI-ESM-MR	rcp45	r1i1p1	3689292215877632	2.17312385074233	458.214941559466
2046	MPI-ESM-MR	rcp45	r1i1p1	3709135881939628	2.05252187914329	460.679550962264
2047	MPI-ESM-MR	rcp45	r1i1p1	3729013594565292	2.18472365719036	463.148388993013
2048	MPI-ESM-MR	rcp45	r1i1p1	3748941526990848	2.25055752013021	465.623464388906
2049	MPI-ESM-MR	rcp45	r1i1p1	3768805728365228	2.40428831905674	468.090624304489
2050	MPI-ESM-MR	rcp45	r1i1p1	3788598056146263	2.45843749170514	470.548857425325
2051	MPI-ESM-MR	rcp45	r1i1p1	3808229568719532	2.58936398222491	472.987117086019
2052	MPI-ESM-MR	rcp45	r1i1p1	3827496814379008	2.46273787045085	475.380134317311
2053	MPI-ESM-MR	rcp45	r1i1p1	3846133706478935	2.50505096190773	477.694860808118
2054	MPI-ESM-MR	rcp45	r1i1p1	3864141027956055	2.47492693821308	479.93139380021
2055	MPI-ESM-MR	rcp45	r1i1p1	3881533184846508	2.34575963497726	482.09152254221
2056	MPI-ESM-MR	rcp45	r1i1p1	3898467100043948	2.44382337047542	484.194737063731
2057	MPI-ESM-MR	rcp45	r1i1p1	3914985589003607	2.41138095637706	486.24635510058
2058	MPI-ESM-MR	rcp45	r1i1p1	3931179942150144	2.1455393404044	488.25771504347
2059	MPI-ESM-MR	rcp45	r1i1p1	3947034724444844	2.55185240881032	490.226899840309
2060	MPI-ESM-MR	rcp45	r1i1p1	3962517410458284	2.55071870790878	492.149869790019
2061	MPI-ESM-MR	rcp45	r1i1p1	3977494386442240	2.78365180815254	494.01002988948
2062	MPI-ESM-MR	rcp45	r1i1p1	3991873914579628	2.6147944861127	495.79598618125
2063	MPI-ESM-MR	rcp45	r1i1p1	4005540053123072	2.65692593193176	497.49333854794
2064	MPI-ESM-MR	rcp45	r1i1p1	4018497343105708	2.62045187849405	499.102650991831
2065	MPI-ESM-MR	rcp45	r1i1p1	4030667602700972	2.639573028394	500.614213227321
2066	MPI-ESM-MR	rcp45	r1i1p1	4042118097360215	2.73677112094517	502.036379711865
2067	MPI-ESM-MR	rcp45	r1i1p1	4052973045590700	2.77925359321135	503.38457854731
2068	MPI-ESM-MR	rcp45	r1i1p1	4063341655883776	2.34526091518771	504.672373571799
2069	MPI-ESM-MR	rcp45	r1i1p1	4073230460168876	2.34745150295415	505.900576059553
2070	MPI-ESM-MR	rcp45	r1i1p1	4082674019510956	2.62236989966969	507.073478540257
2071	MPI-ESM-MR	rcp45	r1i1p1	4091595382412631	2.62588714830317	508.181523536809
2072	MPI-ESM-MR	rcp45	r1i1p1	4099826530648064	2.47555272937917	509.203842964756
2073	MPI-ESM-MR	rcp45	r1i1p1	4107204076503040	2.63823951340663	510.120143855274
2074	MPI-ESM-MR	rcp45	r1i1p1	4113740681183232	2.75138290503781	510.931998746747
2075	MPI-ESM-MR	rcp45	r1i1p1	4119429074561708	2.76629316263169	511.638504679854
2076	MPI-ESM-MR	rcp45	r1i1p1	4124230490084695	2.64797244318933	512.234846797673
2077	MPI-ESM-MR	rcp45	r1i1p1	4128155195408384	2.62028408734888	512.722300356595
2078	MPI-ESM-MR	rcp45	r1i1p1	4131356310590807	2.67402113561566	513.119883069053
2079	MPI-ESM-MR	rcp45	r1i1p1	4133930159221420	2.70069777642683	513.439558451443
2080	MPI-ESM-MR	rcp45	r1i1p1	4135919579125079	2.59135492899347	513.686647017908
2081	MPI-ESM-MR	rcp45	r1i1p1	4137391813383511	2.86404434592915	513.869500447568
2082	MPI-ESM-MR	rcp45	r1i1p1	4138770967647575	3.05758758925457	514.040793219604
2083	MPI-ESM-MR	rcp45	r1i1p1	4140409273974784	2.86224131397914	514.244273018452
2084	MPI-ESM-MR	rcp45	r1i1p1	4142274095087616	2.88390005677951	514.475886251353
2085	MPI-ESM-MR	rcp45	r1i1p1	4144313622943063	2.77036730139353	514.72919829128
2086	MPI-ESM-MR	rcp45	r1i1p1	4146496808506711	2.75963807259179	515.000352807357
2087	MPI-ESM-MR	rcp45	r1i1p1	4148744217253207	2.95995690116169	515.279483927143
2088	MPI-ESM-MR	rcp45	r1i1p1	4151056005769900	3.04422613310584	515.566611098993
2089	MPI-ESM-MR	rcp45	r1i1p1	4153540823307607	2.98204942400817	515.875228702642
2090	MPI-ESM-MR	rcp45	r1i1p1	4156290049769472	2.86395208952879	516.21668624215
2091	MPI-ESM-MR	rcp45	r1i1p1	4159326367951532	3.06473884201718	516.593800950592
2092	MPI-ESM-MR	rcp45	r1i1p1	4162643044597760	2.97279029361639	517.005736548722
2093	MPI-ESM-MR	rcp45	r1i1p1	4166160354377728	2.73349437174157	517.442591045727
2094	MPI-ESM-MR	rcp45	r1i1p1	4169798952244567	2.66459434225605	517.894509682515
2095	MPI-ESM-MR	rcp45	r1i1p1	4173498104676352	2.78311912385689	518.353949275849
2096	MPI-ESM-MR	rcp45	r1i1p1	4177240542325420	2.90705497122748	518.818764950052
2097	MPI-ESM-MR	rcp45	r1i1p1	4181001255955116	3.0620469353127	519.285850525068
2098	MPI-ESM-MR	rcp45	r1i1p1	4184729377046528	3.12466784036836	519.748888063996
2099	MPI-ESM-MR	rcp45	r1i1p1	4188430542744236	2.81006118284067	520.208577707603
2100	MPI-ESM-MR	rcp45	r1i1p1	4192233624436736	2.75758983216902	520.680925451697
2006	MPI-ESM-MR	rcp85	r1i1p1	2965412410381655	1.23327746429928	368.308118417642
2007	MPI-ESM-MR	rcp85	r1i1p1	2980731328397312	1.08341127097345	370.210748166809
2008	MPI-ESM-MR	rcp85	r1i1p1	2996608815857664	1.22854988616389	372.182752975061
2009	MPI-ESM-MR	rcp85	r1i1p1	3013727906780503	1.21431814977134	374.308966565028
2010	MPI-ESM-MR	rcp85	r1i1p1	3031634229417303	1.07364527296146	376.532955368424
2011	MPI-ESM-MR	rcp85	r1i1p1	3049705192467116	1.29134927284381	378.777392727481
2012	MPI-ESM-MR	rcp85	r1i1p1	3068210416975872	1.33845542883164	381.075765930431
2013	MPI-ESM-MR	rcp85	r1i1p1	3087308346971479	1.280001428337	383.447753933761
2014	MPI-ESM-MR	rcp85	r1i1p1	3107085552888492	1.45596559091854	385.904108899213
2015	MPI-ESM-MR	rcp85	r1i1p1	3127508950056960	1.49949357101206	388.440721667299
2016	MPI-ESM-MR	rcp85	r1i1p1	3148547668399447	1.66651282198735	391.053758133833
2017	MPI-ESM-MR	rcp85	r1i1p1	3170072724679340	1.59218839453886	393.727198411323
2018	MPI-ESM-MR	rcp85	r1i1p1	3192117002240000	1.50286897473328	396.465126654227
2019	MPI-ESM-MR	rcp85	r1i1p1	3214656319520768	1.49749379040758	399.264539480934
2020	MPI-ESM-MR	rcp85	r1i1p1	3237711636856832	1.59013715022145	402.128040192619
2021	MPI-ESM-MR	rcp85	r1i1p1	3261167549371735	1.57946023208402	405.041295351965
2022	MPI-ESM-MR	rcp85	r1i1p1	3285068058110636	1.90141165858066	408.009769946605
2023	MPI-ESM-MR	rcp85	r1i1p1	3309451907257687	1.79476078601082	411.038276055128
2024	MPI-ESM-MR	rcp85	r1i1p1	3334417679734103	1.79115760934853	414.139057805902
2025	MPI-ESM-MR	rcp85	r1i1p1	3359910502858752	1.65823901859971	417.30529993982
2026	MPI-ESM-MR	rcp85	r1i1p1	3385999498761559	1.77808384964311	420.545587516256
2027	MPI-ESM-MR	rcp85	r1i1p1	3412608409403392	1.85403741152481	423.850449186534
2028	MPI-ESM-MR	rcp85	r1i1p1	3439701309172396	1.97176711738665	427.215422942449
2029	MPI-ESM-MR	rcp85	r1i1p1	3467161003622400	2.01085828052898	430.625953079774
2030	MPI-ESM-MR	rcp85	r1i1p1	3495069074762412	1.96373725676979	434.09217219124
2031	MPI-ESM-MR	rcp85	r1i1p1	3523412592951296	1.84211218786198	437.612474398427
2032	MPI-ESM-MR	rcp85	r1i1p1	3552297567824556	2.08075496376388	441.200026237377
2033	MPI-ESM-MR	rcp85	r1i1p1	3581772138807296	1.96815213452058	444.860806687953
2034	MPI-ESM-MR	rcp85	r1i1p1	3612053582031532	1.82802672637282	448.621801731288
2035	MPI-ESM-MR	rcp85	r1i1p1	3643187419676672	1.91920843204414	452.488665281888
2036	MPI-ESM-MR	rcp85	r1i1p1	3675225594003456	1.95620174762559	456.467848636798
2037	MPI-ESM-MR	rcp85	r1i1p1	3708058628085079	1.95995763152553	460.545754617838
2038	MPI-ESM-MR	rcp85	r1i1p1	3741730030835031	1.94166323875109	464.727787089241
2039	MPI-ESM-MR	rcp85	r1i1p1	3776136723038208	2.18843456503986	469.001143477027
2040	MPI-ESM-MR	rcp85	r1i1p1	3811276422993239	2.25321008452672	473.36554039089
2041	MPI-ESM-MR	rcp85	r1i1p1	3847045671201452	2.38868706460916	477.808128025129
2042	MPI-ESM-MR	rcp85	r1i1p1	3883623558851244	2.40187930041162	482.351149740699
2043	MPI-ESM-MR	rcp85	r1i1p1	3920998968240812	2.3206848619576	486.993224704427
2044	MPI-ESM-MR	rcp85	r1i1p1	3959233460568064	2.5506647211397	491.741998897994
2045	MPI-ESM-MR	rcp85	r1i1p1	3998319743336448	2.46603051174305	496.596566583745
2046	MPI-ESM-MR	rcp85	r1i1p1	4038458651006295	2.59054136525966	501.581871665583
2047	MPI-ESM-MR	rcp85	r1i1p1	4079644300367191	2.32949563165502	506.697183441043
2048	MPI-ESM-MR	rcp85	r1i1p1	4121915525081772	2.46833926840787	511.947325102058
2049	MPI-ESM-MR	rcp85	r1i1p1	4165084800614400	2.75862055638865	517.309005854864
2050	MPI-ESM-MR	rcp85	r1i1p1	4209211272243884	2.59147481159478	522.789571620816
2051	MPI-ESM-MR	rcp85	r1i1p1	4254210651237036	2.71570418238374	528.378553628481
2052	MPI-ESM-MR	rcp85	r1i1p1	4300120675145047	2.92932307590492	534.080638931311
2053	MPI-ESM-MR	rcp85	r1i1p1	4346785964578135	3.17184512311663	539.876529204902
2054	MPI-ESM-MR	rcp85	r1i1p1	4394293514993664	2.99831061135558	545.777029399383
2055	MPI-ESM-MR	rcp85	r1i1p1	4442618250046124	2.78292851882685	551.779024999689
2056	MPI-ESM-MR	rcp85	r1i1p1	4491943801957036	2.96339158680702	557.905323369055
2057	MPI-ESM-MR	rcp85	r1i1p1	4542207804222124	3.04477995242235	564.148178505691
2058	MPI-ESM-MR	rcp85	r1i1p1	4593604604111532	3.21522177115633	570.531728595953
2059	MPI-ESM-MR	rcp85	r1i1p1	4646088388640768	3.50388496887897	577.050283606962
2060	MPI-ESM-MR	rcp85	r1i1p1	4699658441981952	3.447376317531	583.703754631953
2061	MPI-ESM-MR	rcp85	r1i1p1	4754049191990612	3.22205370114095	590.459157261578
2062	MPI-ESM-MR	rcp85	r1i1p1	4809225563100500	3.64264702681043	597.312135064412
2063	MPI-ESM-MR	rcp85	r1i1p1	4864969585721344	3.57515539285492	604.235615930897
2064	MPI-ESM-MR	rcp85	r1i1p1	4921327072837632	3.59081865896783	611.235289893911
2065	MPI-ESM-MR	rcp85	r1i1p1	4978081844428800	3.52519949278635	618.284307110803
2066	MPI-ESM-MR	rcp85	r1i1p1	5035427174023168	3.69135005973566	625.406672407785
2067	MPI-ESM-MR	rcp85	r1i1p1	5093421401593173	3.61711380231982	632.609631686101
2068	MPI-ESM-MR	rcp85	r1i1p1	5152257084839253	3.54392500788817	639.9171008652
2069	MPI-ESM-MR	rcp85	r1i1p1	5211840808222720	3.93283031282065	647.317477612412
2070	MPI-ESM-MR	rcp85	r1i1p1	5272357613251243	3.97996887228018	654.833744326165
2071	MPI-ESM-MR	rcp85	r1i1p1	5333660039380992	4.14264203298976	662.447586213128
2072	MPI-ESM-MR	rcp85	r1i1p1	5395584877854720	4.14001605454158	670.138732531168
2073	MPI-ESM-MR	rcp85	r1i1p1	5457756319034027	4.07544955578114	677.860507229317
2074	MPI-ESM-MR	rcp85	r1i1p1	5520343656213163	4.04910499645322	685.633936757202
2075	MPI-ESM-MR	rcp85	r1i1p1	5583282822796629	4.04130134719104	693.451063959468
2076	MPI-ESM-MR	rcp85	r1i1p1	5646595651534848	3.965306172644	701.314600492409
2077	MPI-ESM-MR	rcp85	r1i1p1	5710150788011349	4.26836009994159	709.208231964877
2078	MPI-ESM-MR	rcp85	r1i1p1	5774154032742400	4.40417494026057	717.15751907145
2079	MPI-ESM-MR	rcp85	r1i1p1	5838667662753792	4.34026439468616	725.170196700572
2080	MPI-ESM-MR	rcp85	r1i1p1	5903957608103936	4.07933479831729	733.279293714976
2081	MPI-ESM-MR	rcp85	r1i1p1	5969768676152661	4.26772684246576	741.453114853386
2082	MPI-ESM-MR	rcp85	r1i1p1	6036170302204587	4.52637227619129	749.700284071886
2083	MPI-ESM-MR	rcp85	r1i1p1	6102948095808853	4.45601426528572	757.994173794734
2084	MPI-ESM-MR	rcp85	r1i1p1	6170098835739989	4.33450186798974	766.334383941492
2085	MPI-ESM-MR	rcp85	r1i1p1	6237414216084139	4.49408374031399	774.695042643912
2086	MPI-ESM-MR	rcp85	r1i1p1	6305098247787861	4.69139226561891	783.101488329661
2087	MPI-ESM-MR	rcp85	r1i1p1	6372919360531115	4.70264399011666	791.524959660667
2088	MPI-ESM-MR	rcp85	r1i1p1	6441043626382677	4.58657010328713	799.986083006118
2089	MPI-ESM-MR	rcp85	r1i1p1	6509474624481963	4.60981685476448	808.485302899835
2090	MPI-ESM-MR	rcp85	r1i1p1	6578400617562112	4.90360231899011	817.046001820681
2091	MPI-ESM-MR	rcp85	r1i1p1	6647872429402795	5.07107215265717	825.674492148882
2092	MPI-ESM-MR	rcp85	r1i1p1	6718002444981589	5.00358189209185	834.384732246347
2093	MPI-ESM-MR	rcp85	r1i1p1	6788395527307264	4.90364635523266	843.127645579488
2094	MPI-ESM-MR	rcp85	r1i1p1	6859152250197334	4.87430511471575	851.915723548611
2095	MPI-ESM-MR	rcp85	r1i1p1	6930144480460800	4.99036574378903	860.733051843006
2096	MPI-ESM-MR	rcp85	r1i1p1	7001406577836032	5.25753326425686	869.583897987334
2097	MPI-ESM-MR	rcp85	r1i1p1	7072694445015040	5.51553586692436	878.437944775156
2098	MPI-ESM-MR	rcp85	r1i1p1	7144192765591552	5.6934569843114	887.318130151519
2099	MPI-ESM-MR	rcp85	r1i1p1	7215790228329814	5.48801359556348	896.21062911466
2100	MPI-ESM-MR	rcp85	r1i1p1	7287532646214314	5.58176456724328	905.12113169746
2006	NorESM1-M	rcp26	r1i1p1	1952372578320384	0.915230048893968	368.372184588752
2007	NorESM1-M	rcp26	r1i1p1	1962541908841813	0.731136802864482	370.290926196568
2008	NorESM1-M	rcp26	r1i1p1	1973373134088875	1.08712277299736	372.334553601675
2009	NorESM1-M	rcp26	r1i1p1	1984855561382571	1.11124490648048	374.501049317466
2010	NorESM1-M	rcp26	r1i1p1	1996515726502571	1.12668002052348	376.701080472183
2011	NorESM1-M	rcp26	r1i1p1	2008166574675285	1.06066397692962	378.899353712318
2012	NorESM1-M	rcp26	r1i1p1	2019808743434923	1.09334360803995	381.095989327344
2013	NorESM1-M	rcp26	r1i1p1	2031448071252651	1.0914628095051	383.292088915595
2014	NorESM1-M	rcp26	r1i1p1	2043114555790677	1.18319958149927	385.493312413335
2015	NorESM1-M	rcp26	r1i1p1	2054803857342464	1.13308356725784	387.698841008012
2016	NorESM1-M	rcp26	r1i1p1	2066488103359829	1.21439732533454	389.90341572827
2017	NorESM1-M	rcp26	r1i1p1	2078144666970795	0.780113650927393	392.10276735298
2018	NorESM1-M	rcp26	r1i1p1	2089770651309397	1.16527576013755	394.29634930366
2019	NorESM1-M	rcp26	r1i1p1	2101372834370901	1.26121369404834	396.48544044734
2020	NorESM1-M	rcp26	r1i1p1	2112938890493952	1.1644282416935	398.667715187538
2021	NorESM1-M	rcp26	r1i1p1	2124297703260160	1.36793525926769	400.810887407577
2022	NorESM1-M	rcp26	r1i1p1	2135211215159296	1.31159635849849	402.870040596094
2023	NorESM1-M	rcp26	r1i1p1	2145634899460096	1.35722273114931	404.836773483037
2024	NorESM1-M	rcp26	r1i1p1	2155619490463744	1.34407298925022	406.720658578065
2025	NorESM1-M	rcp26	r1i1p1	2165183174672384	1.4376822774011	408.525127296676
2026	NorESM1-M	rcp26	r1i1p1	2174319889918635	1.34827822332305	410.249035833705
2027	NorESM1-M	rcp26	r1i1p1	2183001070196053	1.45012606565875	411.886994376614
2028	NorESM1-M	rcp26	r1i1p1	2191205777539072	1.51951340103498	413.435052365863
2029	NorESM1-M	rcp26	r1i1p1	2198934750145195	1.47425873187129	414.893349083999
2030	NorESM1-M	rcp26	r1i1p1	2206201219645440	1.71170966764567	416.264381065177
2031	NorESM1-M	rcp26	r1i1p1	2212961386321237	1.65222578831937	417.539884211554
2032	NorESM1-M	rcp26	r1i1p1	2219147850503509	1.63500579074485	418.707141604436
2033	NorESM1-M	rcp26	r1i1p1	2224795206811648	1.62487209363392	419.7726805305
2034	NorESM1-M	rcp26	r1i1p1	2229980775841792	1.69866630522833	420.75108978147
2035	NorESM1-M	rcp26	r1i1p1	2234740874674176	1.54253839071794	421.649221636637
2036	NorESM1-M	rcp26	r1i1p1	2239086251911851	1.3786104184012	422.469104134312
2037	NorESM1-M	rcp26	r1i1p1	2243001696212309	1.2733521009439	423.20786720987
2038	NorESM1-M	rcp26	r1i1p1	2246449470024363	1.39172359698992	423.858390570635
2039	NorESM1-M	rcp26	r1i1p1	2249400604688384	1.44679246498387	424.415208431771
2040	NorESM1-M	rcp26	r1i1p1	2251850346659840	1.69133248056435	424.877423898083
2041	NorESM1-M	rcp26	r1i1p1	2253887973097472	1.71141324602068	425.261881716504
2042	NorESM1-M	rcp26	r1i1p1	2255642064584704	1.59578882990704	425.592842374472
2043	NorESM1-M	rcp26	r1i1p1	2257156734014806	1.5460690876722	425.878629059397
2044	NorESM1-M	rcp26	r1i1p1	2258474349450582	1.67871696755382	426.127235745393
2045	NorESM1-M	rcp26	r1i1p1	2259655331239254	1.7418044783037	426.350062497972
2046	NorESM1-M	rcp26	r1i1p1	2260721937154048	1.65015464971003	426.55130889699
2047	NorESM1-M	rcp26	r1i1p1	2261671930232832	1.65336950100775	426.730552874119
2048	NorESM1-M	rcp26	r1i1p1	2262477102383104	1.55469683378843	426.882472147755
2049	NorESM1-M	rcp26	r1i1p1	2263087435131564	1.53454653693846	426.997629270106
2050	NorESM1-M	rcp26	r1i1p1	2263463446096556	1.48594676947428	427.068574735199
2051	NorESM1-M	rcp26	r1i1p1	2263609609202348	1.59654171990667	427.096152679688
2052	NorESM1-M	rcp26	r1i1p1	2263557197179564	1.66592602519618	427.086263618786
2053	NorESM1-M	rcp26	r1i1p1	2263296770048000	1.74290998919787	427.037126424151
2054	NorESM1-M	rcp26	r1i1p1	2262811215047340	1.57624870884106	426.945512273083
2055	NorESM1-M	rcp26	r1i1p1	2262151065152172	1.52088611072136	426.820955689089
2056	NorESM1-M	rcp26	r1i1p1	2261382444963158	1.74278974464554	426.675933011917
2057	NorESM1-M	rcp26	r1i1p1	2260533070441132	1.76627467292602	426.515673668138
2058	NorESM1-M	rcp26	r1i1p1	2259604283763372	1.85348110007191	426.340430898749
2059	NorESM1-M	rcp26	r1i1p1	2258570158538752	1.699766905546	426.14531293184
2060	NorESM1-M	rcp26	r1i1p1	2257381861883904	1.76214103736903	425.921106015831
2061	NorESM1-M	rcp26	r1i1p1	2255997674455040	1.50895521914426	425.659938576423
2062	NorESM1-M	rcp26	r1i1p1	2254400886145024	1.60797175117021	425.358657763212
2063	NorESM1-M	rcp26	r1i1p1	2252592861500758	1.68156242164105	425.017521037879
2064	NorESM1-M	rcp26	r1i1p1	2250557114111317	1.51433924636631	424.633417756852
2065	NorESM1-M	rcp26	r1i1p1	2248283913191424	1.63651964211445	424.20451192291
2066	NorESM1-M	rcp26	r1i1p1	2245829529523541	1.40072987684405	423.741420664819
2067	NorESM1-M	rcp26	r1i1p1	2243265199166805	1.67861721117832	423.257584748454
2068	NorESM1-M	rcp26	r1i1p1	2240509108672670	1.65271265632938	422.737567674089
2069	NorESM1-M	rcp26	r1i1p1	2237673062268928	1.84029062437698	422.202464579043
2070	NorESM1-M	rcp26	r1i1p1	2234845631610880	1.84319572680066	421.668987096392
2071	NorESM1-M	rcp26	r1i1p1	2231927648725675	1.73602002073126	421.118424287863
2072	NorESM1-M	rcp26	r1i1p1	2228975406765397	1.81092519870051	420.561397502905
2073	NorESM1-M	rcp26	r1i1p1	2226005839533397	1.67440671975506	420.001101798754
2074	NorESM1-M	rcp26	r1i1p1	2223013522396501	1.66553523387346	419.436513659717
2075	NorESM1-M	rcp26	r1i1p1	2219972685550933	1.54169470030861	418.862770858667
2076	NorESM1-M	rcp26	r1i1p1	2216871987598677	1.78244940969219	418.277733509184
2077	NorESM1-M	rcp26	r1i1p1	2213768079605760	1.68244141014178	417.692090491653
2078	NorESM1-M	rcp26	r1i1p1	2210723507033429	1.54018214340839	417.117642836496
2079	NorESM1-M	rcp26	r1i1p1	2207760874384043	1.57426208879017	416.558655544159
2080	NorESM1-M	rcp26	r1i1p1	2204878224315733	1.62743984535796	416.014759304855
2081	NorESM1-M	rcp26	r1i1p1	2202056117627563	1.71179340610074	415.482286344823
2082	NorESM1-M	rcp26	r1i1p1	2199259803112789	1.90649627558887	414.954679832602
2083	NorESM1-M	rcp26	r1i1p1	2196455312501419	1.87604234400263	414.425530660645
2084	NorESM1-M	rcp26	r1i1p1	2193627289048405	1.66641242706021	413.891941329888
2085	NorESM1-M	rcp26	r1i1p1	2190773630009344	1.68624001810856	413.353515096103
2086	NorESM1-M	rcp26	r1i1p1	2187870701879296	1.74367528873737	412.805792807414
2087	NorESM1-M	rcp26	r1i1p1	2184909355483136	1.72707941397381	412.247048204365
2088	NorESM1-M	rcp26	r1i1p1	2181947282074283	1.7416444539058	411.68816642911
2089	NorESM1-M	rcp26	r1i1p1	2179047306734251	1.75236063676392	411.141001270613
2090	NorESM1-M	rcp26	r1i1p1	2176232559651499	1.48989727426735	410.609916915377
2091	NorESM1-M	rcp26	r1i1p1	2173517223165952	1.52440075912501	410.097589276595
2092	NorESM1-M	rcp26	r1i1p1	2170896230558379	1.74445999538365	409.603062369506
2093	NorESM1-M	rcp26	r1i1p1	2168326374905173	1.38498993048237	409.118183944372
2094	NorESM1-M	rcp26	r1i1p1	2165768352781653	1.50019014549016	408.635538260689
2095	NorESM1-M	rcp26	r1i1p1	2163208026587136	1.70465828648964	408.152457846629
2096	NorESM1-M	rcp26	r1i1p1	2160643483718997	1.60168606084714	407.668581833773
2097	NorESM1-M	rcp26	r1i1p1	2158051694652075	1.55229201320053	407.179565028693
2098	NorESM1-M	rcp26	r1i1p1	2155424337887232	1.46351631321933	406.683837337214
2099	NorESM1-M	rcp26	r1i1p1	2152818702024704	1.66151991629583	406.192207929189
2100	NorESM1-M	rcp26	r1i1p1	2150401236366429	1.83575459761225	405.736082333288
2006	NorESM1-M	rcp45	r1i1p1	1952372578320384	0.954748768272037	368.372184588752
2007	NorESM1-M	rcp45	r1i1p1	1962541908841813	0.767998025975667	370.290926196568
2008	NorESM1-M	rcp45	r1i1p1	1973238111054507	0.869879303665626	372.309077557454
2009	NorESM1-M	rcp45	r1i1p1	1984306230591488	0.757592374394524	374.397401998394
2010	NorESM1-M	rcp45	r1i1p1	1995348166486699	0.897618505004562	376.480786129566
2011	NorESM1-M	rcp45	r1i1p1	2006323284322987	0.946109692122283	378.551563079809
2012	NorESM1-M	rcp45	r1i1p1	2017341776855040	0.938900393794903	380.630523934913
2013	NorESM1-M	rcp45	r1i1p1	2028447488540672	1.00373277726273	382.725941234089
2014	NorESM1-M	rcp45	r1i1p1	2039657084747776	1.05884124490858	384.840959386373
2015	NorESM1-M	rcp45	r1i1p1	2050959637916331	0.956102477230224	386.973516587987
2016	NorESM1-M	rcp45	r1i1p1	2062322555508053	1.14110349234147	389.117463303406
2017	NorESM1-M	rcp45	r1i1p1	2073721051982507	1.17614764348132	391.268123015567
2018	NorESM1-M	rcp45	r1i1p1	2085151313319253	1.21464831497474	393.424776097972
2019	NorESM1-M	rcp45	r1i1p1	2096619849078101	1.28449879085852	395.588650769453
2020	NorESM1-M	rcp45	r1i1p1	2108114177010347	1.3448838069621	397.757391888745
2021	NorESM1-M	rcp45	r1i1p1	2119647249126741	1.34892616904352	399.933443231461
2022	NorESM1-M	rcp45	r1i1p1	2131304349608619	1.24799256261761	402.13289615257
2023	NorESM1-M	rcp45	r1i1p1	2143159991664640	1.71804883428102	404.369809748045
2024	NorESM1-M	rcp45	r1i1p1	2155235459989504	1.47314187622641	406.64819999802
2025	NorESM1-M	rcp45	r1i1p1	2167529043307179	1.34951904237178	408.967744020222
2026	NorESM1-M	rcp45	r1i1p1	2180015553424043	1.18808786042586	411.323689325291
2027	NorESM1-M	rcp45	r1i1p1	2192650418869589	1.13342344066887	413.707626201809
2028	NorESM1-M	rcp45	r1i1p1	2205398754219349	1.44688337669237	416.112972494217
2029	NorESM1-M	rcp45	r1i1p1	2218248826606933	1.54172825174475	418.537514454138
2030	NorESM1-M	rcp45	r1i1p1	2231201620295680	1.58566082264814	420.981437791638
2031	NorESM1-M	rcp45	r1i1p1	2244201289525931	1.43023548822988	423.43420557093
2032	NorESM1-M	rcp45	r1i1p1	2257173231610540	1.63863670840216	425.881741813309
2033	NorESM1-M	rcp45	r1i1p1	2270149882500438	1.54598466440759	428.330166509517
2034	NorESM1-M	rcp45	r1i1p1	2283205196163756	1.47745512035434	430.793433238444
2035	NorESM1-M	rcp45	r1i1p1	2296370434146304	1.46199593596896	433.277440404963
2036	NorESM1-M	rcp45	r1i1p1	2309651188853420	1.74143225585146	435.78324317989
2037	NorESM1-M	rcp45	r1i1p1	2323026343362560	1.60913562586554	438.306857238219
2038	NorESM1-M	rcp45	r1i1p1	2336452590086828	1.7054618064958	440.840111337137
2039	NorESM1-M	rcp45	r1i1p1	2349894987677696	1.77183300740097	443.376412769377
2040	NorESM1-M	rcp45	r1i1p1	2363341814453590	1.99224436076611	445.913549896904
2041	NorESM1-M	rcp45	r1i1p1	2376755467081046	1.96251600185571	448.444427751141
2042	NorESM1-M	rcp45	r1i1p1	2390047965839360	1.93546577897613	450.952446384785
2043	NorESM1-M	rcp45	r1i1p1	2403182646919168	1.90741517712581	453.430688097956
2044	NorESM1-M	rcp45	r1i1p1	2416223442698240	1.96170211275694	455.891215603442
2045	NorESM1-M	rcp45	r1i1p1	2429246119084032	2.0356019332959	458.348324355478
2046	NorESM1-M	rcp45	r1i1p1	2442285483207340	1.73734668601351	460.808581737234
2047	NorESM1-M	rcp45	r1i1p1	2455349140739414	1.85117612756605	463.273422781022
2048	NorESM1-M	rcp45	r1i1p1	2468416802433708	1.83852173604623	465.739019327115
2049	NorESM1-M	rcp45	r1i1p1	2481443706677932	1.87389935355772	468.196925788289
2050	NorESM1-M	rcp45	r1i1p1	2494393569946284	1.76770377108988	470.64029621628
2051	NorESM1-M	rcp45	r1i1p1	2507165572355414	2.01808524688729	473.050107991588
2052	NorESM1-M	rcp45	r1i1p1	2519602455467350	2.04709597102562	475.396689710821
2053	NorESM1-M	rcp45	r1i1p1	2531620467419820	1.97435166563057	477.664239135815
2054	NorESM1-M	rcp45	r1i1p1	2543215961964544	1.93574840267775	479.852068295197
2055	NorESM1-M	rcp45	r1i1p1	2554454929484460	1.94620398372688	481.972628204615
2056	NorESM1-M	rcp45	r1i1p1	2565420629710166	2.04455987865818	484.041628247201
2057	NorESM1-M	rcp45	r1i1p1	2576154021418326	2.21961324630236	486.066796494024
2058	NorESM1-M	rcp45	r1i1p1	2586667542118400	2.18416050053949	488.050479644981
2059	NorESM1-M	rcp45	r1i1p1	2596944056680448	2.07014603145236	489.989444656688
2060	NorESM1-M	rcp45	r1i1p1	2606939675907414	2.16337763845093	491.875410548569
2061	NorESM1-M	rcp45	r1i1p1	2616575613992960	2.13767488259868	493.693512074143
2062	NorESM1-M	rcp45	r1i1p1	2625765568937984	2.19150471232464	495.427465837355
2063	NorESM1-M	rcp45	r1i1p1	2634483122219692	2.15553687554727	497.072287211263
2064	NorESM1-M	rcp45	r1i1p1	2642712257189206	2.10518926801045	498.624954186643
2065	NorESM1-M	rcp45	r1i1p1	2650442012732076	2.24473718338082	500.083398628693
2066	NorESM1-M	rcp45	r1i1p1	2657737014684332	2.33950162996756	501.459814091383
2067	NorESM1-M	rcp45	r1i1p1	2664681685996886	2.23746809138468	502.770129433375
2068	NorESM1-M	rcp45	r1i1p1	2671587893605929	2.16128805748949	504.073187472817
2069	NorESM1-M	rcp45	r1i1p1	2678171149271040	2.32830316927974	505.315311183215
2070	NorESM1-M	rcp45	r1i1p1	2684167863140352	2.23927565236795	506.446766630255
2071	NorESM1-M	rcp45	r1i1p1	2689751633799852	2.52582562517513	507.500308264123
2072	NorESM1-M	rcp45	r1i1p1	2694810948687190	2.47913935463646	508.454895978715
2073	NorESM1-M	rcp45	r1i1p1	2699310351952556	2.50663138710331	509.303839991048
2074	NorESM1-M	rcp45	r1i1p1	2703255905763328	2.30011808739308	510.048284106288
2075	NorESM1-M	rcp45	r1i1p1	2706625397085526	2.31108264363382	510.684037185948
2076	NorESM1-M	rcp45	r1i1p1	2709410124136448	2.42334387106936	511.209457384235
2077	NorESM1-M	rcp45	r1i1p1	2711681043354966	2.47529117538145	511.637932708484
2078	NorESM1-M	rcp45	r1i1p1	2713520228881750	2.34628820056441	511.984948845613
2079	NorESM1-M	rcp45	r1i1p1	2714967655230124	2.53189092714018	512.258048156627
2080	NorESM1-M	rcp45	r1i1p1	2716038824547670	2.37245019530349	512.460155575032
2081	NorESM1-M	rcp45	r1i1p1	2716933542292140	2.47279006128234	512.6289702438
2082	NorESM1-M	rcp45	r1i1p1	2717937826441900	2.51678274172232	512.818457819226
2083	NorESM1-M	rcp45	r1i1p1	2719110867014998	2.56653551992351	513.039786229245
2084	NorESM1-M	rcp45	r1i1p1	2720409669599232	2.56185891107185	513.28484332061
2085	NorESM1-M	rcp45	r1i1p1	2721813564664492	2.58230284312165	513.54972918198
2086	NorESM1-M	rcp45	r1i1p1	2723276918183254	2.34685746097914	513.825833619482
2087	NorESM1-M	rcp45	r1i1p1	2724771499693398	2.3939338363753	514.10783013083
2088	NorESM1-M	rcp45	r1i1p1	2726352405572268	2.27288555101388	514.406114258918
2089	NorESM1-M	rcp45	r1i1p1	2728089384299180	2.61387703572803	514.733846094185
2090	NorESM1-M	rcp45	r1i1p1	2730011941404672	2.73401297183225	515.096592717863
2091	NorESM1-M	rcp45	r1i1p1	2732122582286336	2.7281341182551	515.494826846479
2092	NorESM1-M	rcp45	r1i1p1	2734390146061654	2.74041789342868	515.922669068237
2093	NorESM1-M	rcp45	r1i1p1	2736755890105004	2.5741599769274	516.369035868869
2094	NorESM1-M	rcp45	r1i1p1	2739172077644460	2.7613731548696	516.824920310275
2095	NorESM1-M	rcp45	r1i1p1	2741617681235968	2.79982621071423	517.286354950183
2096	NorESM1-M	rcp45	r1i1p1	2744086817669120	2.77238548782045	517.752229748891
2097	NorESM1-M	rcp45	r1i1p1	2746545843033430	2.77935264466998	518.21619679876
2098	NorESM1-M	rcp45	r1i1p1	2748975094431744	2.80362913983379	518.674546119197
2099	NorESM1-M	rcp45	r1i1p1	2751437743674710	2.7030025433197	519.139196919757
2100	NorESM1-M	rcp45	r1i1p1	2753899793005104	2.82675019015341	519.603734529265
2006	NorESM1-M	rcp60	r1i1p1	1952372578320384	1.0207319183804	368.372184588752
2007	NorESM1-M	rcp60	r1i1p1	1962541908841813	0.798699809771816	370.290926196568
2008	NorESM1-M	rcp60	r1i1p1	1973191078925653	0.897037010828468	372.300203570878
2009	NorESM1-M	rcp60	r1i1p1	1984110686546603	0.864949177863239	374.360506895586
2010	NorESM1-M	rcp60	r1i1p1	1994920235630592	0.90330880995794	376.400044458602
2011	NorESM1-M	rcp60	r1i1p1	2005573510539947	0.952359140337802	378.410096328292
2012	NorESM1-M	rcp60	r1i1p1	2016130931621888	0.841709478360449	380.402062570168
2013	NorESM1-M	rcp60	r1i1p1	2026622787343701	0.854948666227272	382.381657989378
2014	NorESM1-M	rcp60	r1i1p1	2037074903433216	1.07552397430955	384.353755364758
2015	NorESM1-M	rcp60	r1i1p1	2047482157247147	1.01643249094026	386.317388159839
2016	NorESM1-M	rcp60	r1i1p1	2057816452541099	0.861796201521788	388.267255196434
2017	NorESM1-M	rcp60	r1i1p1	2068056135521621	0.993044909278371	390.199270853136
2018	NorESM1-M	rcp60	r1i1p1	2078199662684843	1.04191020494902	392.113143902801
2019	NorESM1-M	rcp60	r1i1p1	2088255623965355	0.810663399095705	394.010495087803
2020	NorESM1-M	rcp60	r1i1p1	2098212487823360	0.940721253144707	395.889148645917
2021	NorESM1-M	rcp60	r1i1p1	2108073262972928	1.140310923585	397.749672259043
2022	NorESM1-M	rcp60	r1i1p1	2117907586045269	1.24646714206003	399.605204914202
2023	NorESM1-M	rcp60	r1i1p1	2127787341818539	1.59532994984384	401.469309777083
2024	NorESM1-M	rcp60	r1i1p1	2137739116587691	1.55467015730654	403.347003129753
2025	NorESM1-M	rcp60	r1i1p1	2147764811770539	1.31182837758076	405.23864373029
2026	NorESM1-M	rcp60	r1i1p1	2157842415659691	1.29228958658138	407.140078426357
2027	NorESM1-M	rcp60	r1i1p1	2167930242465792	1.21644533035105	409.043441974678
2028	NorESM1-M	rcp60	r1i1p1	2177996079934123	1.22683168915963	410.942656591344
2029	NorESM1-M	rcp60	r1i1p1	2188030767704747	1.35185990046112	412.835993906556
2030	NorESM1-M	rcp60	r1i1p1	2198039383681707	1.25395228728008	414.724412015416
2031	NorESM1-M	rcp60	r1i1p1	2208092571129173	1.45254144316746	416.621239835693
2032	NorESM1-M	rcp60	r1i1p1	2218326113648640	1.25553797907944	418.552096914838
2033	NorESM1-M	rcp60	r1i1p1	2228841390363989	1.34708966264662	420.536111389432
2034	NorESM1-M	rcp60	r1i1p1	2239684169520469	1.35158346653629	422.581918777447
2035	NorESM1-M	rcp60	r1i1p1	2250867436683264	1.36035876597428	424.691969185521
2036	NorESM1-M	rcp60	r1i1p1	2262381830165846	1.53937413704892	426.864496257707
2037	NorESM1-M	rcp60	r1i1p1	2274195294300844	1.66350274841635	429.093451754876
2038	NorESM1-M	rcp60	r1i1p1	2286255741424982	1.51370782336611	431.369007816034
2039	NorESM1-M	rcp60	r1i1p1	2298521161389398	1.3888037810493	433.683237998
2040	NorESM1-M	rcp60	r1i1p1	2310973412431190	1.51888384941827	436.03271932664
2041	NorESM1-M	rcp60	r1i1p1	2323627862480214	1.33886814876747	438.420351411361
2042	NorESM1-M	rcp60	r1i1p1	2336498425440940	1.64411533812958	440.848759517158
2043	NorESM1-M	rcp60	r1i1p1	2349588769931264	1.49707073907333	443.318635836088
2044	NorESM1-M	rcp60	r1i1p1	2362953835741184	1.5271382374666	445.840346366261
2045	NorESM1-M	rcp60	r1i1p1	2376662834479104	1.56246021836536	448.426949901718
2046	NorESM1-M	rcp60	r1i1p1	2390742900495702	1.60167253004088	451.083566131265
2047	NorESM1-M	rcp60	r1i1p1	2405195756251820	1.77238274757049	453.810520047513
2048	NorESM1-M	rcp60	r1i1p1	2419996168814592	1.84107235309059	456.603050719734
2049	NorESM1-M	rcp60	r1i1p1	2435095596105728	1.68066589852082	459.451999265232
2050	NorESM1-M	rcp60	r1i1p1	2450454689961302	1.73405075142689	462.349941502132
2051	NorESM1-M	rcp60	r1i1p1	2466075351799126	1.75103323295436	465.297236188514
2052	NorESM1-M	rcp60	r1i1p1	2481983731706540	1.98604908857357	468.298817303121
2053	NorESM1-M	rcp60	r1i1p1	2498163365642240	1.78524693557418	471.351578423064
2054	NorESM1-M	rcp60	r1i1p1	2514591727397548	1.78817114864511	474.451269320292
2055	NorESM1-M	rcp60	r1i1p1	2531321340843350	1.72197777599004	477.607800159123
2056	NorESM1-M	rcp60	r1i1p1	2548422580808364	1.96302621559136	480.834449209125
2057	NorESM1-M	rcp60	r1i1p1	2565926563435862	1.76120738101503	484.137087440729
2058	NorESM1-M	rcp60	r1i1p1	2583838254781782	1.83361458801837	487.516651845619
2059	NorESM1-M	rcp60	r1i1p1	2602133943047510	1.82356404536577	490.96866849953
2060	NorESM1-M	rcp60	r1i1p1	2620761574124204	2.00318794895745	494.483315872491
2061	NorESM1-M	rcp60	r1i1p1	2639668489923244	2.09267148739302	498.050658476084
2062	NorESM1-M	rcp60	r1i1p1	2658829099597824	1.96438647075844	501.665867848646
2063	NorESM1-M	rcp60	r1i1p1	2678248369203884	1.72890230126127	505.329880981865
2064	NorESM1-M	rcp60	r1i1p1	2697912496685056	2.02840127764201	509.040093714162
2065	NorESM1-M	rcp60	r1i1p1	2717810923580076	2.15854528624978	512.794513883033
2066	NorESM1-M	rcp60	r1i1p1	2738007515157846	2.21300373010705	516.605191539216
2067	NorESM1-M	rcp60	r1i1p1	2758584435037526	2.49139091451135	520.487629252363
2068	NorESM1-M	rcp60	r1i1p1	2780473904494121	2.31069994059914	524.617717829079
2069	NorESM1-M	rcp60	r1i1p1	2802817788717740	2.43006196255209	528.833545041083
2070	NorESM1-M	rcp60	r1i1p1	2824696687667884	2.36780156770515	532.96163918262
2071	NorESM1-M	rcp60	r1i1p1	2846879433184598	2.38092309857868	537.147062865018
2072	NorESM1-M	rcp60	r1i1p1	2869231673322156	2.48952455225826	541.364466664558
2073	NorESM1-M	rcp60	r1i1p1	2891705537090902	2.51401074263325	545.604818319038
2074	NorESM1-M	rcp60	r1i1p1	2914303104865622	2.51148634519382	549.868510352004
2075	NorESM1-M	rcp60	r1i1p1	2936996146184192	2.58826265912273	554.150216261168
2076	NorESM1-M	rcp60	r1i1p1	2959770612924416	2.57374744297086	558.447285457437
2077	NorESM1-M	rcp60	r1i1p1	2982695985130156	2.48677237134565	562.772827383048
2078	NorESM1-M	rcp60	r1i1p1	3005853800071168	2.38233097896072	567.142226428522
2079	NorESM1-M	rcp60	r1i1p1	3029284032260780	2.49442100713926	571.563024954864
2080	NorESM1-M	rcp60	r1i1p1	3052999588970496	2.4689317803278	576.03765829632
2081	NorESM1-M	rcp60	r1i1p1	3076695751218519	2.51641972625606	580.508632305381
2082	NorESM1-M	rcp60	r1i1p1	3099876002889728	2.53565060646722	584.882264696175
2083	NorESM1-M	rcp60	r1i1p1	3122350090354688	2.69335404411418	589.122658557488
2084	NorESM1-M	rcp60	r1i1p1	3144125708763136	2.92121806736621	593.231265804365
2085	NorESM1-M	rcp60	r1i1p1	3165218583958871	2.85054713336314	597.211053577145
2086	NorESM1-M	rcp60	r1i1p1	3185609478067543	2.71016488532869	601.058392088216
2087	NorESM1-M	rcp60	r1i1p1	3205291971007831	2.75563269260765	604.772070001477
2088	NorESM1-M	rcp60	r1i1p1	3224345609153196	3.04470305747732	608.367096066641
2089	NorESM1-M	rcp60	r1i1p1	3242862063211863	3.01878946104812	611.860766643748
2090	NorESM1-M	rcp60	r1i1p1	3260895154492759	3.1046463497213	615.263236696747
2091	NorESM1-M	rcp60	r1i1p1	3278636635389952	3.15236398224017	618.610685922632
2092	NorESM1-M	rcp60	r1i1p1	3296330043970903	3.05198108327149	621.94906490017
2093	NorESM1-M	rcp60	r1i1p1	3314007681968812	3.13614878541801	625.284468296002
2094	NorESM1-M	rcp60	r1i1p1	3331608122403500	3.15966575947349	628.605306113868
2095	NorESM1-M	rcp60	r1i1p1	3349102195288748	2.87770821517908	631.906074582783
2096	NorESM1-M	rcp60	r1i1p1	3366478514487296	2.7896188510007	635.184625374961
2097	NorESM1-M	rcp60	r1i1p1	3383692810518528	2.79788402813361	638.432605758213
2098	NorESM1-M	rcp60	r1i1p1	3400717680596311	3.07668295102998	641.64484539553
2099	NorESM1-M	rcp60	r1i1p1	3417619853301079	3.24711200737935	644.833934585109
2100	NorESM1-M	rcp60	r1i1p1	3433778303205376	3.3367813207322	647.882698717995
2006	NorESM1-M	rcp85	r1i1p1	1952372578320384	0.932279250554648	368.372184588752
2007	NorESM1-M	rcp85	r1i1p1	1962541908841813	0.787042762536876	370.290926196568
2008	NorESM1-M	rcp85	r1i1p1	1973405447006891	0.868000400613683	372.340650378659
2009	NorESM1-M	rcp85	r1i1p1	1984990573232128	0.935145525427328	374.526523251345
2010	NorESM1-M	rcp85	r1i1p1	1996815568906923	1.00822166616074	376.75765451074
2011	NorESM1-M	rcp85	r1i1p1	2008801916660395	1.05380737115112	379.019229558565
2012	NorESM1-M	rcp85	r1i1p1	2021155103834112	0.861426003695821	381.350019591342
2013	NorESM1-M	rcp85	r1i1p1	2033941735975595	0.924527083976584	383.762591693509
2014	NorESM1-M	rcp85	r1i1p1	2047159441904981	0.988599014921504	386.256498472638
2015	NorESM1-M	rcp85	r1i1p1	2060784834183168	1.03121629049656	388.827327204371
2016	NorESM1-M	rcp85	r1i1p1	2074776059248640	1.06933193649683	391.467180990309
2017	NorESM1-M	rcp85	r1i1p1	2089100904846677	1.03626329594832	394.169982046543
2018	NorESM1-M	rcp85	r1i1p1	2103749908627456	1.15378380415524	396.933945024048
2019	NorESM1-M	rcp85	r1i1p1	2118725240444245	1.23478699885309	399.759479329103
2020	NorESM1-M	rcp85	r1i1p1	2134010011232939	1.18289189100909	402.643398345838
2021	NorESM1-M	rcp85	r1i1p1	2149573272622421	1.2693326788322	405.579862758947
2022	NorESM1-M	rcp85	r1i1p1	2165430582684331	1.26501560317421	408.571808053647
2023	NorESM1-M	rcp85	r1i1p1	2181633883679403	1.53533689691972	411.629034656491
2024	NorESM1-M	rcp85	r1i1p1	2198213710140757	1.52150203495023	414.757303800143
2025	NorESM1-M	rcp85	r1i1p1	2215173842534400	1.60186211631898	417.957328780075
2026	NorESM1-M	rcp85	r1i1p1	2232492884317525	1.72954411175056	421.22507251274
2027	NorESM1-M	rcp85	r1i1p1	2250128959558997	1.53545549093849	424.552633879056
2028	NorESM1-M	rcp85	r1i1p1	2268049755340800	1.87428215243107	427.933916102038
2029	NorESM1-M	rcp85	r1i1p1	2286246100118188	1.65517133957718	431.367188701545
2030	NorESM1-M	rcp85	r1i1p1	2304720454549504	1.53716932003053	434.852915952737
2031	NorESM1-M	rcp85	r1i1p1	2323502010990592	1.51481848003596	438.396605847282
2032	NorESM1-M	rcp85	r1i1p1	2342666311652694	1.63901868302053	442.012511632584
2033	NorESM1-M	rcp85	r1i1p1	2362305519375702	1.84142355211999	445.718022523717
2034	NorESM1-M	rcp85	r1i1p1	2382486698284374	1.90032129224713	449.525792129127
2035	NorESM1-M	rcp85	r1i1p1	2403237318273708	1.98096171688794	453.441003447869
2036	NorESM1-M	rcp85	r1i1p1	2424559459718486	2.14077306737043	457.464049003488
2037	NorESM1-M	rcp85	r1i1p1	2446430149017600	2.01145565864388	461.590594154264
2038	NorESM1-M	rcp85	r1i1p1	2468803304751104	1.95605311878945	465.811944292661
2039	NorESM1-M	rcp85	r1i1p1	2491642218370390	1.92754699276461	470.121173277432
2040	NorESM1-M	rcp85	r1i1p1	2514935212933120	1.95870029425455	474.516077911909
2041	NorESM1-M	rcp85	r1i1p1	2538714120410454	2.09432801278193	479.002664228388
2042	NorESM1-M	rcp85	r1i1p1	2563012405755904	2.06558955824578	483.587246369038
2043	NorESM1-M	rcp85	r1i1p1	2587836489050796	1.92224097670872	488.271035669961
2044	NorESM1-M	rcp85	r1i1p1	2613235628201302	2.24206033013761	493.063326075717
2045	NorESM1-M	rcp85	r1i1p1	2639279638795606	2.32462245028604	497.977290338794
2046	NorESM1-M	rcp85	r1i1p1	2666004491184812	2.36945804636695	503.019715317889
2047	NorESM1-M	rcp85	r1i1p1	2693418395019948	2.1051211544347	508.192150003764
2048	NorESM1-M	rcp85	r1i1p1	2721499316224000	2.25292156209456	513.490437023396
2049	NorESM1-M	rcp85	r1i1p1	2750200658875734	2.3555298447195	518.905784693535
2050	NorESM1-M	rcp85	r1i1p1	2779484372249260	2.41012530861721	524.431013631936
2051	NorESM1-M	rcp85	r1i1p1	2809336184526166	2.56022210571409	530.063431042673
2052	NorESM1-M	rcp85	r1i1p1	2839752986329088	2.44493450726163	535.802450250771
2053	NorESM1-M	rcp85	r1i1p1	2870707173545302	2.62145021783625	541.642862933076
2054	NorESM1-M	rcp85	r1i1p1	2902181364979030	2.52416286503	547.581389618685
2055	NorESM1-M	rcp85	r1i1p1	2934237233676288	2.73839728741642	553.629666731375
2056	NorESM1-M	rcp85	r1i1p1	2966953878618112	2.77722593751495	559.802618607191
2057	NorESM1-M	rcp85	r1i1p1	3000371923036844	2.66097211244942	566.107910006952
2058	NorESM1-M	rcp85	r1i1p1	3034505638750892	2.63545622709265	572.548233726583
2059	NorESM1-M	rcp85	r1i1p1	3069336123430231	2.66835657558232	579.120023288723
2060	NorESM1-M	rcp85	r1i1p1	3104816087695360	2.85265900687211	585.814356168936
2061	NorESM1-M	rcp85	r1i1p1	3140839432432300	3.05600949565846	592.611213666472
2062	NorESM1-M	rcp85	r1i1p1	3177273192611840	3.23888855754502	599.48550803997
2063	NorESM1-M	rcp85	r1i1p1	3214070973639340	3.11612247202407	606.428485592328
2064	NorESM1-M	rcp85	r1i1p1	3251218593174871	3.12212224696062	613.437470410353
2065	NorESM1-M	rcp85	r1i1p1	3288701824139264	3.16397388661625	620.509778139484
2066	NorESM1-M	rcp85	r1i1p1	3326571691638784	3.30706485559083	627.655036158261
2067	NorESM1-M	rcp85	r1i1p1	3364916085915648	3.31302410332417	634.889827531254
2068	NorESM1-M	rcp85	r1i1p1	3405457185611146	3.39790536104635	642.539091624744
2069	NorESM1-M	rcp85	r1i1p1	3446598780583936	3.31687639419587	650.30165671395
2070	NorESM1-M	rcp85	r1i1p1	3486667112098476	3.49131696400359	657.861719263863
2071	NorESM1-M	rcp85	r1i1p1	3527162032291840	3.58850981143798	665.502270243743
2072	NorESM1-M	rcp85	r1i1p1	3567936595121495	3.52996223434162	673.195583985188
2073	NorESM1-M	rcp85	r1i1p1	3608941005810348	3.77151824355033	680.932265247235
2074	NorESM1-M	rcp85	r1i1p1	3650180275153580	3.71385089625823	688.71325946294
2075	NorESM1-M	rcp85	r1i1p1	3691626530603008	3.84394927649862	696.533307660945
2076	NorESM1-M	rcp85	r1i1p1	3733302410215424	3.75316665299052	704.396681172722
2077	NorESM1-M	rcp85	r1i1p1	3775223550356140	3.69769344014794	712.306330255876
2078	NorESM1-M	rcp85	r1i1p1	3817438291776855	3.7495430201614	720.271375806954
2079	NorESM1-M	rcp85	r1i1p1	3860082440448684	3.63284961497987	728.317441594091
2080	NorESM1-M	rcp85	r1i1p1	3903182101719724	3.69107700236326	736.449453154665
2081	NorESM1-M	rcp85	r1i1p1	3946660279353344	3.93761595867943	744.652882896857
2082	NorESM1-M	rcp85	r1i1p1	3990419262843564	3.91129751554518	752.909294876144
2083	NorESM1-M	rcp85	r1i1p1	4034388453665452	4.12808031455878	761.205368616123
2084	NorESM1-M	rcp85	r1i1p1	4078552953651200	4.06055474911851	769.538293141736
2085	NorESM1-M	rcp85	r1i1p1	4122927124097708	4.03588805886238	777.910778131643
2086	NorESM1-M	rcp85	r1i1p1	4167422515522220	4.08479625580395	786.306135004192
2087	NorESM1-M	rcp85	r1i1p1	4212028837898924	4.45938070482218	794.72242224508
2088	NorESM1-M	rcp85	r1i1p1	4256889502870188	4.7398039062588	803.186698654752
2089	NorESM1-M	rcp85	r1i1p1	4302033479095639	4.42446545231398	811.704430018045
2090	NorESM1-M	rcp85	r1i1p1	4347502262222848	4.37177660689218	820.283445702424
2091	NorESM1-M	rcp85	r1i1p1	4393362961115820	4.61503464439309	828.936407757702
2092	NorESM1-M	rcp85	r1i1p1	4439538355841708	4.54816455923389	837.648746385228
2093	NorESM1-M	rcp85	r1i1p1	4485927917322240	4.56139950496087	846.401493834385
2094	NorESM1-M	rcp85	r1i1p1	4532482745565184	4.72046004029243	855.185423691544
2095	NorESM1-M	rcp85	r1i1p1	4579175169348948	4.89114709819817	863.9953149715
2096	NorESM1-M	rcp85	r1i1p1	4625986688996692	4.952416207462	872.827677169187
2097	NorESM1-M	rcp85	r1i1p1	4672898290330284	4.93009783608586	881.678922703827
2098	NorESM1-M	rcp85	r1i1p1	4719881161277440	4.87263306851648	890.543615335366
2099	NorESM1-M	rcp85	r1i1p1	4766934809706496	4.83517743854519	899.421662208773
2100	NorESM1-M	rcp85	r1i1p1	4812181509266712	4.9879642080616	907.958775333342
2006	NorESM1-ME	rcp26	r1i1p1	1952372578320384	1.05057366977871	368.372184588752
2007	NorESM1-ME	rcp26	r1i1p1	1962541908841813	1.00383588132667	370.290926196568
2008	NorESM1-ME	rcp26	r1i1p1	1973373134088875	1.0289921766446	372.334553601675
2009	NorESM1-ME	rcp26	r1i1p1	1984855561382571	0.974704450792001	374.501049317466
2010	NorESM1-ME	rcp26	r1i1p1	1996515726502571	0.928604338216929	376.701080472183
2011	NorESM1-ME	rcp26	r1i1p1	2008166574675285	0.865529271408364	378.899353712318
2012	NorESM1-ME	rcp26	r1i1p1	2019808743434923	1.08500625831477	381.095989327344
2013	NorESM1-ME	rcp26	r1i1p1	2031448071252651	1.1149691550636	383.292088915595
2014	NorESM1-ME	rcp26	r1i1p1	2043114555790677	1.22368802409849	385.493312413335
2015	NorESM1-ME	rcp26	r1i1p1	2054803857342464	1.37068337343725	387.698841008012
2016	NorESM1-ME	rcp26	r1i1p1	2066488103359829	1.3085412380688	389.90341572827
2017	NorESM1-ME	rcp26	r1i1p1	2078144666970795	1.07885237097004	392.10276735298
2018	NorESM1-ME	rcp26	r1i1p1	2089770651309397	1.22746155221521	394.29634930366
2019	NorESM1-ME	rcp26	r1i1p1	2101372834370901	1.45422644144223	396.48544044734
2020	NorESM1-ME	rcp26	r1i1p1	2112938890493952	1.30498542474744	398.667715187538
2021	NorESM1-ME	rcp26	r1i1p1	2124297703260160	1.37770610333961	400.810887407577
2022	NorESM1-ME	rcp26	r1i1p1	2135211215159296	1.32970827867588	402.870040596094
2023	NorESM1-ME	rcp26	r1i1p1	2145634899460096	1.39105093133303	404.836773483037
2024	NorESM1-ME	rcp26	r1i1p1	2155619490463744	1.34875632476659	406.720658578065
2025	NorESM1-ME	rcp26	r1i1p1	2165183174672384	1.33821285758858	408.525127296676
2026	NorESM1-ME	rcp26	r1i1p1	2174319889918635	1.38482018398282	410.249035833705
2027	NorESM1-ME	rcp26	r1i1p1	2183001070196053	1.534315837423	411.886994376614
2028	NorESM1-ME	rcp26	r1i1p1	2191205777539072	1.39784291804205	413.435052365863
2029	NorESM1-ME	rcp26	r1i1p1	2198934750145195	1.53202469760989	414.893349083999
2030	NorESM1-ME	rcp26	r1i1p1	2206201219645440	1.62800020948972	416.264381065177
2031	NorESM1-ME	rcp26	r1i1p1	2212961386321237	1.60624099958826	417.539884211554
2032	NorESM1-ME	rcp26	r1i1p1	2219147850503509	2.08629982011554	418.707141604436
2033	NorESM1-ME	rcp26	r1i1p1	2224795206811648	1.63187048781065	419.7726805305
2034	NorESM1-ME	rcp26	r1i1p1	2229980775841792	1.4693948391411	420.75108978147
2035	NorESM1-ME	rcp26	r1i1p1	2234740874674176	1.54774266310312	421.649221636637
2036	NorESM1-ME	rcp26	r1i1p1	2239086251911851	1.65835402863629	422.469104134312
2037	NorESM1-ME	rcp26	r1i1p1	2243001696212309	1.56303694737546	423.20786720987
2038	NorESM1-ME	rcp26	r1i1p1	2246449470024363	1.64473092274533	423.858390570635
2039	NorESM1-ME	rcp26	r1i1p1	2249400604688384	1.62620338184967	424.415208431771
2040	NorESM1-ME	rcp26	r1i1p1	2251850346659840	1.95159031831556	424.877423898083
2041	NorESM1-ME	rcp26	r1i1p1	2253887973097472	1.89806747072273	425.261881716504
2042	NorESM1-ME	rcp26	r1i1p1	2255642064584704	2.1121400527932	425.592842374472
2043	NorESM1-ME	rcp26	r1i1p1	2257156734014806	1.90883926333468	425.878629059397
2044	NorESM1-ME	rcp26	r1i1p1	2258474349450582	1.71580549609147	426.127235745393
2045	NorESM1-ME	rcp26	r1i1p1	2259655331239254	1.91859954038152	426.350062497972
2046	NorESM1-ME	rcp26	r1i1p1	2260721937154048	1.86301392550454	426.55130889699
2047	NorESM1-ME	rcp26	r1i1p1	2261671930232832	1.72724493467882	426.730552874119
2048	NorESM1-ME	rcp26	r1i1p1	2262477102383104	1.8948239898792	426.882472147755
2049	NorESM1-ME	rcp26	r1i1p1	2263087435131564	1.92099186285043	426.997629270106
2050	NorESM1-ME	rcp26	r1i1p1	2263463446096556	1.87305908129539	427.068574735199
2051	NorESM1-ME	rcp26	r1i1p1	2263609609202348	1.67708554205335	427.096152679688
2052	NorESM1-ME	rcp26	r1i1p1	2263557197179564	1.7252850352614	427.086263618786
2053	NorESM1-ME	rcp26	r1i1p1	2263296770048000	1.71897874021971	427.037126424151
2054	NorESM1-ME	rcp26	r1i1p1	2262811215047340	1.59019814582518	426.945512273083
2055	NorESM1-ME	rcp26	r1i1p1	2262151065152172	1.64895103397193	426.820955689089
2056	NorESM1-ME	rcp26	r1i1p1	2261382444963158	2.04525270187928	426.675933011917
2057	NorESM1-ME	rcp26	r1i1p1	2260533070441132	1.95637497088791	426.515673668138
2058	NorESM1-ME	rcp26	r1i1p1	2259604283763372	1.73282057915205	426.340430898749
2059	NorESM1-ME	rcp26	r1i1p1	2258570158538752	1.63112641083606	426.14531293184
2060	NorESM1-ME	rcp26	r1i1p1	2257381861883904	1.77763261088618	425.921106015831
2006	NorESM1-ME	rcp45	r1i1p1	1952372578320384	1.04058897480552	368.372184588752
2007	NorESM1-ME	rcp45	r1i1p1	1962541908841813	0.911640778036767	370.290926196568
2008	NorESM1-ME	rcp45	r1i1p1	1973238111054507	0.90299117633222	372.309077557454
2009	NorESM1-ME	rcp45	r1i1p1	1984306230591488	1.03736417192368	374.397401998394
2010	NorESM1-ME	rcp45	r1i1p1	1995348166486699	1.05736355422824	376.480786129566
2011	NorESM1-ME	rcp45	r1i1p1	2006323284322987	0.997571254438825	378.551563079809
2012	NorESM1-ME	rcp45	r1i1p1	2017341776855040	1.06112656681626	380.630523934913
2013	NorESM1-ME	rcp45	r1i1p1	2028447488540672	1.2956754407397	382.725941234089
2014	NorESM1-ME	rcp45	r1i1p1	2039657084747776	1.22600868246806	384.840959386373
2015	NorESM1-ME	rcp45	r1i1p1	2050959637916331	1.19106064225421	386.973516587987
2016	NorESM1-ME	rcp45	r1i1p1	2062322555508053	1.35042326367564	389.117463303406
2017	NorESM1-ME	rcp45	r1i1p1	2073721051982507	1.3689566311093	391.268123015567
2018	NorESM1-ME	rcp45	r1i1p1	2085151313319253	1.09085453130581	393.424776097972
2019	NorESM1-ME	rcp45	r1i1p1	2096619849078101	1.01243781265286	395.588650769453
2020	NorESM1-ME	rcp45	r1i1p1	2108114177010347	1.32363026050138	397.757391888745
2021	NorESM1-ME	rcp45	r1i1p1	2119647249126741	1.18797973574679	399.933443231461
2022	NorESM1-ME	rcp45	r1i1p1	2131304349608619	1.26284203130154	402.13289615257
2023	NorESM1-ME	rcp45	r1i1p1	2143159991664640	1.20866246313592	404.369809748045
2024	NorESM1-ME	rcp45	r1i1p1	2155235459989504	1.26037970253347	406.64819999802
2025	NorESM1-ME	rcp45	r1i1p1	2167529043307179	1.30057038949963	408.967744020222
2026	NorESM1-ME	rcp45	r1i1p1	2180015553424043	1.29644884485522	411.323689325291
2027	NorESM1-ME	rcp45	r1i1p1	2192650418869589	1.49614235652082	413.707626201809
2028	NorESM1-ME	rcp45	r1i1p1	2205398754219349	1.68203451984826	416.112972494217
2029	NorESM1-ME	rcp45	r1i1p1	2218248826606933	1.3750534252988	418.537514454138
2030	NorESM1-ME	rcp45	r1i1p1	2231201620295680	1.47473451728806	420.981437791638
2031	NorESM1-ME	rcp45	r1i1p1	2244201289525931	1.50541037195994	423.43420557093
2032	NorESM1-ME	rcp45	r1i1p1	2257173231610540	1.55597772747278	425.881741813309
2033	NorESM1-ME	rcp45	r1i1p1	2270149882500438	1.46605434769098	428.330166509517
2034	NorESM1-ME	rcp45	r1i1p1	2283205196163756	1.50049191606634	430.793433238444
2035	NorESM1-ME	rcp45	r1i1p1	2296370434146304	1.59280613813503	433.277440404963
2036	NorESM1-ME	rcp45	r1i1p1	2309651188853420	1.82722871561109	435.78324317989
2037	NorESM1-ME	rcp45	r1i1p1	2323026343362560	1.60845204970719	438.306857238219
2038	NorESM1-ME	rcp45	r1i1p1	2336452590086828	1.77019117951025	440.840111337137
2039	NorESM1-ME	rcp45	r1i1p1	2349894987677696	1.70693331601811	443.376412769377
2040	NorESM1-ME	rcp45	r1i1p1	2363341814453590	1.99485040974838	445.913549896904
2041	NorESM1-ME	rcp45	r1i1p1	2376755467081046	1.89233410904805	448.444427751141
2042	NorESM1-ME	rcp45	r1i1p1	2390047965839360	1.7904745325998	450.952446384785
2043	NorESM1-ME	rcp45	r1i1p1	2403182646919168	1.92769101679693	453.430688097956
2044	NorESM1-ME	rcp45	r1i1p1	2416223442698240	1.98194842182192	455.891215603442
2045	NorESM1-ME	rcp45	r1i1p1	2429246119084032	2.03333334444482	458.348324355478
2046	NorESM1-ME	rcp45	r1i1p1	2442285483207340	2.13526311097322	460.808581737234
2047	NorESM1-ME	rcp45	r1i1p1	2455349140739414	2.07409418102032	463.273422781022
2048	NorESM1-ME	rcp45	r1i1p1	2468416802433708	1.89801962824516	465.739019327115
2049	NorESM1-ME	rcp45	r1i1p1	2481443706677932	2.09656221552028	468.196925788289
2050	NorESM1-ME	rcp45	r1i1p1	2494393569946284	2.17299281653062	470.64029621628
2051	NorESM1-ME	rcp45	r1i1p1	2507165572355414	2.38304136384417	473.050107991588
2052	NorESM1-ME	rcp45	r1i1p1	2519602455467350	2.49216315043561	475.396689710821
2053	NorESM1-ME	rcp45	r1i1p1	2531620467419820	2.29369694402924	477.664239135815
2054	NorESM1-ME	rcp45	r1i1p1	2543215961964544	2.1882821434074	479.852068295197
2055	NorESM1-ME	rcp45	r1i1p1	2554454929484460	2.36238378593583	481.972628204615
2056	NorESM1-ME	rcp45	r1i1p1	2565420629710166	2.24511945150149	484.041628247201
2057	NorESM1-ME	rcp45	r1i1p1	2576154021418326	2.00140655642307	486.066796494024
2058	NorESM1-ME	rcp45	r1i1p1	2586667542118400	2.2945360487442	488.050479644981
2059	NorESM1-ME	rcp45	r1i1p1	2596944056680448	2.50106747718872	489.989444656688
2060	NorESM1-ME	rcp45	r1i1p1	2606939675907414	2.26419910773819	491.875410548569
2061	NorESM1-ME	rcp45	r1i1p1	2616575613992960	2.19741297213384	493.693512074143
2062	NorESM1-ME	rcp45	r1i1p1	2625765568937984	2.00553292343278	495.427465837355
2063	NorESM1-ME	rcp45	r1i1p1	2634483122219692	2.40115225309574	497.072287211263
2064	NorESM1-ME	rcp45	r1i1p1	2642712257189206	2.34020636869066	498.624954186643
2065	NorESM1-ME	rcp45	r1i1p1	2650442012732076	2.30198869030049	500.083398628693
2066	NorESM1-ME	rcp45	r1i1p1	2657737014684332	2.31532213711813	501.459814091383
2067	NorESM1-ME	rcp45	r1i1p1	2664681685996886	2.28428678411393	502.770129433375
2068	NorESM1-ME	rcp45	r1i1p1	2671587893605929	2.33588528316273	504.073187472817
2069	NorESM1-ME	rcp45	r1i1p1	2678171149271040	2.46450356002208	505.315311183215
2070	NorESM1-ME	rcp45	r1i1p1	2684167863140352	2.60762864327357	506.446766630255
2071	NorESM1-ME	rcp45	r1i1p1	2689751633799852	2.60864479236397	507.500308264123
2072	NorESM1-ME	rcp45	r1i1p1	2694810948687190	2.66805469643923	508.454895978715
2073	NorESM1-ME	rcp45	r1i1p1	2699310351952556	2.71362478206923	509.303839991048
2074	NorESM1-ME	rcp45	r1i1p1	2703255905763328	2.72252289788959	510.048284106288
2075	NorESM1-ME	rcp45	r1i1p1	2706625397085526	2.52723844638209	510.684037185948
2076	NorESM1-ME	rcp45	r1i1p1	2709410124136448	2.60337019227905	511.209457384235
2077	NorESM1-ME	rcp45	r1i1p1	2711681043354966	2.59795203716667	511.637932708484
2078	NorESM1-ME	rcp45	r1i1p1	2713520228881750	2.80708389291425	511.984948845613
2079	NorESM1-ME	rcp45	r1i1p1	2714967655230124	2.62084671757472	512.258048156627
2080	NorESM1-ME	rcp45	r1i1p1	2716038824547670	2.50040969421834	512.460155575032
2081	NorESM1-ME	rcp45	r1i1p1	2716933542292140	2.66208404996145	512.6289702438
2082	NorESM1-ME	rcp45	r1i1p1	2717937826441900	2.57690992697521	512.818457819226
2083	NorESM1-ME	rcp45	r1i1p1	2719110867014998	2.53818018986488	513.039786229245
2084	NorESM1-ME	rcp45	r1i1p1	2720409669599232	2.60898785177204	513.28484332061
2085	NorESM1-ME	rcp45	r1i1p1	2721813564664492	2.63754118044435	513.54972918198
2086	NorESM1-ME	rcp45	r1i1p1	2723276918183254	2.69169323738711	513.825833619482
2087	NorESM1-ME	rcp45	r1i1p1	2724771499693398	2.68091437491002	514.10783013083
2088	NorESM1-ME	rcp45	r1i1p1	2726352405572268	2.59946391771973	514.406114258918
2089	NorESM1-ME	rcp45	r1i1p1	2728089384299180	2.87731057482737	514.733846094185
2090	NorESM1-ME	rcp45	r1i1p1	2730011941404672	2.90659029261198	515.096592717863
2091	NorESM1-ME	rcp45	r1i1p1	2732122582286336	2.69538060128689	515.494826846479
2092	NorESM1-ME	rcp45	r1i1p1	2734390146061654	2.71619616995255	515.922669068237
2093	NorESM1-ME	rcp45	r1i1p1	2736755890105004	2.62708764278594	516.369035868869
2094	NorESM1-ME	rcp45	r1i1p1	2739172077644460	2.60887822806835	516.824920310275
2095	NorESM1-ME	rcp45	r1i1p1	2741617681235968	2.71305745558606	517.286354950183
2096	NorESM1-ME	rcp45	r1i1p1	2744086817669120	2.73664616429143	517.752229748891
2097	NorESM1-ME	rcp45	r1i1p1	2746545843033430	2.55508812023902	518.21619679876
2098	NorESM1-ME	rcp45	r1i1p1	2748975094431744	2.70544502078383	518.674546119197
2099	NorESM1-ME	rcp45	r1i1p1	2751437743674710	2.707137648099	519.139196919757
2100	NorESM1-ME	rcp45	r1i1p1	2754010138279936	2.95688959398755	519.624554392441
2101	NorESM1-ME	rcp45	r1i1p1	2756644138822316	3.00392584635152	520.121535626852
2102	NorESM1-ME	rcp45	r1i1p1	2759112858367069	2.99859673638904	520.587331767371
2006	NorESM1-ME	rcp60	r1i1p1	1952372578320384	0.97781783502411	368.372184588752
2007	NorESM1-ME	rcp60	r1i1p1	1962541908841813	1.00054739474514	370.290926196568
2008	NorESM1-ME	rcp60	r1i1p1	1973191078925653	1.09260492821535	372.300203570878
2009	NorESM1-ME	rcp60	r1i1p1	1984110686546603	0.878933984041217	374.360506895586
2010	NorESM1-ME	rcp60	r1i1p1	1994920235630592	0.84833351765518	376.400044458602
2011	NorESM1-ME	rcp60	r1i1p1	2005573510539947	1.08794063388565	378.410096328292
2012	NorESM1-ME	rcp60	r1i1p1	2016130931621888	1.13717886128544	380.402062570168
2013	NorESM1-ME	rcp60	r1i1p1	2026622787343701	1.16131340697592	382.381657989378
2014	NorESM1-ME	rcp60	r1i1p1	2037074903433216	1.21707844599897	384.353755364758
2015	NorESM1-ME	rcp60	r1i1p1	2047482157247147	1.42973873556396	386.317388159839
2016	NorESM1-ME	rcp60	r1i1p1	2057816452541099	1.22108006122304	388.267255196434
2017	NorESM1-ME	rcp60	r1i1p1	2068056135521621	1.05093236758753	390.199270853136
2018	NorESM1-ME	rcp60	r1i1p1	2078199662684843	1.49269193111011	392.113143902801
2019	NorESM1-ME	rcp60	r1i1p1	2088255623965355	1.29988196606253	394.010495087803
2020	NorESM1-ME	rcp60	r1i1p1	2098212487823360	1.15559783489616	395.889148645917
2021	NorESM1-ME	rcp60	r1i1p1	2108073262972928	1.08019033657548	397.749672259043
2022	NorESM1-ME	rcp60	r1i1p1	2117907586045269	0.957906956970696	399.605204914202
2023	NorESM1-ME	rcp60	r1i1p1	2127787341818539	1.10919550267267	401.469309777083
2024	NorESM1-ME	rcp60	r1i1p1	2137739116587691	1.14368064723633	403.347003129753
2025	NorESM1-ME	rcp60	r1i1p1	2147764811770539	1.28991643858177	405.23864373029
2026	NorESM1-ME	rcp60	r1i1p1	2157842415659691	1.30603487121838	407.140078426357
2027	NorESM1-ME	rcp60	r1i1p1	2167930242465792	1.38958931018909	409.043441974678
2028	NorESM1-ME	rcp60	r1i1p1	2177996079934123	1.5121552814856	410.942656591344
2029	NorESM1-ME	rcp60	r1i1p1	2188030767704747	1.36614740358458	412.835993906556
2030	NorESM1-ME	rcp60	r1i1p1	2198039383681707	1.28095021608436	414.724412015416
2031	NorESM1-ME	rcp60	r1i1p1	2208092571129173	1.59836620197252	416.621239835693
2032	NorESM1-ME	rcp60	r1i1p1	2218326113648640	1.73917401788044	418.552096914838
2033	NorESM1-ME	rcp60	r1i1p1	2228841390363989	1.5551928365856	420.536111389432
2034	NorESM1-ME	rcp60	r1i1p1	2239684169520469	1.88389129158523	422.581918777447
2035	NorESM1-ME	rcp60	r1i1p1	2250867436683264	1.81075352415626	424.691969185521
2036	NorESM1-ME	rcp60	r1i1p1	2262381830165846	1.48163096316067	426.864496257707
2037	NorESM1-ME	rcp60	r1i1p1	2274195294300844	1.68576197182691	429.093451754876
2038	NorESM1-ME	rcp60	r1i1p1	2286255741424982	1.71448307304103	431.369007816034
2039	NorESM1-ME	rcp60	r1i1p1	2298521161389398	1.70176114191611	433.683237998
2040	NorESM1-ME	rcp60	r1i1p1	2310973412431190	1.84231583409839	436.03271932664
2041	NorESM1-ME	rcp60	r1i1p1	2323627862480214	1.93496609510463	438.420351411361
2042	NorESM1-ME	rcp60	r1i1p1	2336498425440940	1.68462663616663	440.848759517158
2043	NorESM1-ME	rcp60	r1i1p1	2349588769931264	1.73865521923627	443.318635836088
2044	NorESM1-ME	rcp60	r1i1p1	2362953835741184	1.62621569876317	445.840346366261
2045	NorESM1-ME	rcp60	r1i1p1	2376662834479104	1.65767201095084	448.426949901718
2046	NorESM1-ME	rcp60	r1i1p1	2390742900495702	1.54544606035874	451.083566131265
2047	NorESM1-ME	rcp60	r1i1p1	2405195756251820	1.84700979526028	453.810520047513
2048	NorESM1-ME	rcp60	r1i1p1	2419996168814592	2.03017809448051	456.603050719734
2049	NorESM1-ME	rcp60	r1i1p1	2435095596105728	1.92032353381316	459.451999265232
2050	NorESM1-ME	rcp60	r1i1p1	2450454689961302	1.98428209607984	462.349941502132
2006	NorESM1-ME	rcp85	r1i1p1	1952372578320384	1.08926089231247	368.372184588752
2007	NorESM1-ME	rcp85	r1i1p1	1962541908841813	0.930297308718714	370.290926196568
2008	NorESM1-ME	rcp85	r1i1p1	1973405447006891	1.23463276584207	372.340650378659
2009	NorESM1-ME	rcp85	r1i1p1	1984990573232128	0.950679638356335	374.526523251345
2010	NorESM1-ME	rcp85	r1i1p1	1996815568906923	0.976456472388023	376.75765451074
2011	NorESM1-ME	rcp85	r1i1p1	2008801916660395	1.04117654010102	379.019229558565
2012	NorESM1-ME	rcp85	r1i1p1	2021155103834112	0.900212288123588	381.350019591342
2013	NorESM1-ME	rcp85	r1i1p1	2033941735975595	1.10903678313818	383.762591693509
2014	NorESM1-ME	rcp85	r1i1p1	2047159441904981	1.09342701681603	386.256498472638
2015	NorESM1-ME	rcp85	r1i1p1	2060784834183168	1.30568993509183	388.827327204371
2016	NorESM1-ME	rcp85	r1i1p1	2074776059248640	1.64676805929638	391.467180990309
2017	NorESM1-ME	rcp85	r1i1p1	2089100904846677	1.52374945649026	394.169982046543
2018	NorESM1-ME	rcp85	r1i1p1	2103749908627456	1.42382338490383	396.933945024048
2019	NorESM1-ME	rcp85	r1i1p1	2118725240444245	1.3671717606393	399.759479329103
2020	NorESM1-ME	rcp85	r1i1p1	2134010011232939	1.21930116354315	402.643398345838
2021	NorESM1-ME	rcp85	r1i1p1	2149573272622421	1.440273552158	405.579862758947
2022	NorESM1-ME	rcp85	r1i1p1	2165430582684331	1.52799336404344	408.571808053647
2023	NorESM1-ME	rcp85	r1i1p1	2181633883679403	1.52524620197069	411.629034656491
2024	NorESM1-ME	rcp85	r1i1p1	2198213710140757	1.36506901767886	414.757303800143
2025	NorESM1-ME	rcp85	r1i1p1	2215173842534400	1.5521728930282	417.957328780075
2026	NorESM1-ME	rcp85	r1i1p1	2232492884317525	1.48077417361884	421.22507251274
2027	NorESM1-ME	rcp85	r1i1p1	2250128959558997	1.5538321710847	424.552633879056
2028	NorESM1-ME	rcp85	r1i1p1	2268049755340800	1.66181284937962	427.933916102038
2029	NorESM1-ME	rcp85	r1i1p1	2286246100118188	1.78985843185658	431.367188701545
2030	NorESM1-ME	rcp85	r1i1p1	2304720454549504	1.68236340650438	434.852915952737
2031	NorESM1-ME	rcp85	r1i1p1	2323502010990592	1.69472615755635	438.396605847282
2032	NorESM1-ME	rcp85	r1i1p1	2342666311652694	1.55935217186257	442.012511632584
2033	NorESM1-ME	rcp85	r1i1p1	2362305519375702	1.91289869092497	445.718022523717
2034	NorESM1-ME	rcp85	r1i1p1	2382486698284374	1.90136366571173	449.525792129127
2035	NorESM1-ME	rcp85	r1i1p1	2403237318273708	2.00943526583321	453.441003447869
2036	NorESM1-ME	rcp85	r1i1p1	2424559459718486	1.8569037636857	457.464049003488
2037	NorESM1-ME	rcp85	r1i1p1	2446430149017600	1.99804731664467	461.590594154264
2038	NorESM1-ME	rcp85	r1i1p1	2468803304751104	1.95152731353854	465.811944292661
2039	NorESM1-ME	rcp85	r1i1p1	2491642218370390	1.89543769585865	470.121173277432
2040	NorESM1-ME	rcp85	r1i1p1	2514935212933120	2.12849477921371	474.516077911909
2041	NorESM1-ME	rcp85	r1i1p1	2538714120410454	1.96268188349995	479.002664228388
2042	NorESM1-ME	rcp85	r1i1p1	2563012405755904	2.14448271152782	483.587246369038
2043	NorESM1-ME	rcp85	r1i1p1	2587836489050796	2.23028872147387	488.271035669961
2044	NorESM1-ME	rcp85	r1i1p1	2613235628201302	2.33354235352189	493.063326075717
2006	MIROC-ESM	rcp26	r1i1p1	2961538595946496	1.01067816184368	367.826985573955
2007	MIROC-ESM	rcp26	r1i1p1	2976903819078315	1.2193867590356	369.735366479402
2008	MIROC-ESM	rcp26	r1i1p1	2992736164642816	1.38927899966172	371.701764604865
2009	MIROC-ESM	rcp26	r1i1p1	3009687684732246	1.16816540649937	373.807165677107
2010	MIROC-ESM	rcp26	r1i1p1	3027365792492204	1.35687401826338	376.002809892886
2011	MIROC-ESM	rcp26	r1i1p1	3045095260902742	1.20094316853986	378.204833168964
2012	MIROC-ESM	rcp26	r1i1p1	3062909823352832	1.42495416987222	380.417425236582
2013	MIROC-ESM	rcp26	r1i1p1	3080607526901078	1.28719646745206	382.615503275019
2014	MIROC-ESM	rcp26	r1i1p1	3098336413701462	1.33751282341934	384.817454314351
2015	MIROC-ESM	rcp26	r1i1p1	3116112500402860	1.53295008556452	387.025267643418
2016	MIROC-ESM	rcp26	r1i1p1	3133924691673088	1.6527860928094	389.237565207381
2017	MIROC-ESM	rcp26	r1i1p1	3151743079328428	1.61378442633432	391.450632370517
2018	MIROC-ESM	rcp26	r1i1p1	3169461944538454	1.62568190179299	393.651338715157
2019	MIROC-ESM	rcp26	r1i1p1	3187132334779052	1.73472831613229	395.84602440489
2020	MIROC-ESM	rcp26	r1i1p1	3204745190353580	1.76045255872887	398.033564213486
2021	MIROC-ESM	rcp26	r1i1p1	3222325587607552	1.8873051767936	400.217072656014
2022	MIROC-ESM	rcp26	r1i1p1	3239391259874646	1.94477139612815	402.336651578737
2023	MIROC-ESM	rcp26	r1i1p1	3255744817616214	1.9074671623685	404.367784941552
2024	MIROC-ESM	rcp26	r1i1p1	3271297833719126	1.9097237790081	406.2994899808
2025	MIROC-ESM	rcp26	r1i1p1	3286257898269356	2.09979314680677	408.157549657967
2026	MIROC-ESM	rcp26	r1i1p1	3300536517044908	2.11868096792605	409.930972874386
2027	MIROC-ESM	rcp26	r1i1p1	3314121051209728	1.89951425384885	411.618189870008
2028	MIROC-ESM	rcp26	r1i1p1	3326969759050412	1.93754708361035	413.214016269173
2029	MIROC-ESM	rcp26	r1i1p1	3339243433405100	2.16863887164897	414.738422753688
2030	MIROC-ESM	rcp26	r1i1p1	3350712852763990	2.09836958594775	416.162939710799
2031	MIROC-ESM	rcp26	r1i1p1	3361479619947180	2.15673142746866	417.500186344285
2032	MIROC-ESM	rcp26	r1i1p1	3371373211331244	2.2126759447235	418.728983396021
2033	MIROC-ESM	rcp26	r1i1p1	3380435748913152	2.19733915041045	419.854562473385
2034	MIROC-ESM	rcp26	r1i1p1	3388775591138646	2.30482956857886	420.89038183774
2035	MIROC-ESM	rcp26	r1i1p1	3396411304793430	2.27613364638916	421.83874750827
2036	MIROC-ESM	rcp26	r1i1p1	3403464647726422	2.26117891521038	422.714781969821
2037	MIROC-ESM	rcp26	r1i1p1	3409742324039680	2.12268629357374	423.494477617845
2038	MIROC-ESM	rcp26	r1i1p1	3415404656809302	2.29032480900641	424.197746789085
2039	MIROC-ESM	rcp26	r1i1p1	3420382926558550	2.32488654567084	424.816054434221
2040	MIROC-ESM	rcp26	r1i1p1	3424626041072300	2.46384377744204	425.343054832992
2041	MIROC-ESM	rcp26	r1i1p1	3427996158743894	2.26053625296336	425.761627876702
2042	MIROC-ESM	rcp26	r1i1p1	3430899623744854	2.29850019481188	426.122242045461
2043	MIROC-ESM	rcp26	r1i1p1	3433476827818668	2.65075197146119	426.442334178306
2044	MIROC-ESM	rcp26	r1i1p1	3435632140834134	2.63767406295519	426.710026887269
2045	MIROC-ESM	rcp26	r1i1p1	3437559619256320	2.73894764434081	426.949422240334
2046	MIROC-ESM	rcp26	r1i1p1	3439283377537024	2.6350866633545	427.163515284104
2047	MIROC-ESM	rcp26	r1i1p1	3440894392926208	2.60922802702989	427.363605512584
2048	MIROC-ESM	rcp26	r1i1p1	3442234064808620	2.55181975303373	427.529994520933
2049	MIROC-ESM	rcp26	r1i1p1	3443332726390784	2.48161150419619	427.666449733263
2050	MIROC-ESM	rcp26	r1i1p1	3444052513696428	2.53904978136997	427.755848262545
2051	MIROC-ESM	rcp26	r1i1p1	3444503932654934	2.66798038918059	427.811915090432
2052	MIROC-ESM	rcp26	r1i1p1	3444688303073964	2.76965747134916	427.834814138769
2053	MIROC-ESM	rcp26	r1i1p1	3444520128260780	2.77529902350313	427.813926605961
2054	MIROC-ESM	rcp26	r1i1p1	3443924716049750	2.61093606285285	427.73997562688
2055	MIROC-ESM	rcp26	r1i1p1	3443062725061292	2.60102178635231	427.632915213313
2056	MIROC-ESM	rcp26	r1i1p1	3441944467690838	2.72216293291033	427.494026178325
2057	MIROC-ESM	rcp26	r1i1p1	3440755992079020	2.67908256809072	427.346415945482
2058	MIROC-ESM	rcp26	r1i1p1	3439394241380352	2.81337771329563	427.177284719139
2059	MIROC-ESM	rcp26	r1i1p1	3437927823223468	2.89877671094146	426.995153656935
2060	MIROC-ESM	rcp26	r1i1p1	3436277593888086	2.76178482312244	426.790193004803
2061	MIROC-ESM	rcp26	r1i1p1	3434305242005504	2.52475049406446	426.545224308986
2062	MIROC-ESM	rcp26	r1i1p1	3432129572634624	2.65050917131982	426.275003313929
2063	MIROC-ESM	rcp26	r1i1p1	3429607867591340	2.80702999325003	425.96180423361
2064	MIROC-ESM	rcp26	r1i1p1	3426657001362774	2.7829766253087	425.59530277009
2065	MIROC-ESM	rcp26	r1i1p1	3423349115977728	2.6380572775146	425.184459058153
2066	MIROC-ESM	rcp26	r1i1p1	3419707654799360	2.57652630437321	424.73218479431
2067	MIROC-ESM	rcp26	r1i1p1	3415897191131820	2.72953384693246	424.258920199214
2068	MIROC-ESM	rcp26	r1i1p1	3412017023724204	2.902515950279	423.776998307999
2069	MIROC-ESM	rcp26	r1i1p1	3408028028108800	3.04091138126484	423.281559810358
2070	MIROC-ESM	rcp26	r1i1p1	3403829339663020	2.85864366868045	422.760077187613
2071	MIROC-ESM	rcp26	r1i1p1	3399415187024556	2.93225345960043	422.21183362898
2072	MIROC-ESM	rcp26	r1i1p1	3394914150776832	2.73709915902	421.652799011898
2073	MIROC-ESM	rcp26	r1i1p1	3390371574142294	2.62756638521484	421.088605024182
2074	MIROC-ESM	rcp26	r1i1p1	3385917021967702	2.83052603479009	420.535343790071
2075	MIROC-ESM	rcp26	r1i1p1	3381366504117590	2.79666768244934	419.970163492945
2076	MIROC-ESM	rcp26	r1i1p1	3376720266657792	2.84590367473817	419.393094694504
2077	MIROC-ESM	rcp26	r1i1p1	3372002155604652	2.86658494358417	418.807099101316
2078	MIROC-ESM	rcp26	r1i1p1	3367258610292054	2.75300189338159	418.217944539679
2079	MIROC-ESM	rcp26	r1i1p1	3362657805533184	2.76223779296657	417.6465185424
2080	MIROC-ESM	rcp26	r1i1p1	3358207570695510	2.94934904107358	417.093793527208
2081	MIROC-ESM	rcp26	r1i1p1	3353852876510550	2.84899416703265	416.552934786639
2082	MIROC-ESM	rcp26	r1i1p1	3349554643249836	2.73481155743357	416.01908856706
2083	MIROC-ESM	rcp26	r1i1p1	3345316852705964	2.72405485387425	415.492749412345
2084	MIROC-ESM	rcp26	r1i1p1	3341054433209004	2.8051905903422	414.96335130929
2085	MIROC-ESM	rcp26	r1i1p1	3336669092642816	2.7830220279051	414.418686247898
2086	MIROC-ESM	rcp26	r1i1p1	3332263574678188	2.64776610254776	413.871515127103
2087	MIROC-ESM	rcp26	r1i1p1	3327875393170092	2.71668542313855	413.326497216993
2088	MIROC-ESM	rcp26	r1i1p1	3323425270180524	2.88406065569725	412.773786093482
2089	MIROC-ESM	rcp26	r1i1p1	3318949377387180	3.00033209486088	412.217874326476
2090	MIROC-ESM	rcp26	r1i1p1	3314554663949654	2.86086289458132	411.672045142146
2091	MIROC-ESM	rcp26	r1i1p1	3310353000344236	3.05091306952915	411.150193000664
2092	MIROC-ESM	rcp26	r1i1p1	3306341031127724	2.97759693020489	410.651901151574
2093	MIROC-ESM	rcp26	r1i1p1	3302330090913792	2.98153405882574	410.153737105957
2094	MIROC-ESM	rcp26	r1i1p1	3298406101417984	2.92083733836965	409.666372453799
2095	MIROC-ESM	rcp26	r1i1p1	3294539713697110	2.95804170997969	409.186162017786
2096	MIROC-ESM	rcp26	r1i1p1	3290674511566166	3.01740415935249	408.7060988336
2097	MIROC-ESM	rcp26	r1i1p1	3286751886617260	3.00480335203465	408.21890365996
2098	MIROC-ESM	rcp26	r1i1p1	3282775775903744	2.91191188786955	407.725065484067
2099	MIROC-ESM	rcp26	r1i1p1	3278821878224214	3.10868875742114	407.233986196186
2100	MIROC-ESM	rcp26	r1i1p1	3274826126983168	2.81012944331548	406.737708640962
2006	MIROC-ESM	rcp45	r1i1p1	2961579196809216	1.04591358419663	367.832028254461
2007	MIROC-ESM	rcp45	r1i1p1	2976933995697494	1.08785963521804	369.739114455161
2008	MIROC-ESM	rcp45	r1i1p1	2992669682128214	1.10816163225875	371.693507389182
2009	MIROC-ESM	rcp45	r1i1p1	3009238010604204	1.10806635609672	373.751315559457
2010	MIROC-ESM	rcp45	r1i1p1	3026199708871340	1.2700195554411	375.857980774746
2011	MIROC-ESM	rcp45	r1i1p1	3042978088091648	1.28547308933145	377.941877523507
2012	MIROC-ESM	rcp45	r1i1p1	3059758637165228	1.47440872168323	380.026043770895
2013	MIROC-ESM	rcp45	r1i1p1	3076532117438464	1.55920823490403	382.109332063992
2014	MIROC-ESM	rcp45	r1i1p1	3093516028739584	1.50144921675479	384.218756167293
2015	MIROC-ESM	rcp45	r1i1p1	3110641875288064	1.4214339706193	386.345808814843
2016	MIROC-ESM	rcp45	r1i1p1	3127875364454400	1.42465128778325	388.486230816991
2017	MIROC-ESM	rcp45	r1i1p1	3145206407539372	1.54005024486687	390.638769144036
2018	MIROC-ESM	rcp45	r1i1p1	3162542774594220	1.67407586283516	392.791968715136
2019	MIROC-ESM	rcp45	r1i1p1	3179994568895148	1.8142868395041	394.95950450189
2020	MIROC-ESM	rcp45	r1i1p1	3197503316251990	1.65822081995042	397.134113933034
2021	MIROC-ESM	rcp45	r1i1p1	3215132859564032	1.88325383667058	399.323726380561
2022	MIROC-ESM	rcp45	r1i1p1	3232734284262060	2.00624474182259	401.509846459274
2023	MIROC-ESM	rcp45	r1i1p1	3250568867523244	1.98346901791325	403.72492513794
2024	MIROC-ESM	rcp45	r1i1p1	3268765078082902	2.08464579654391	405.984918402316
2025	MIROC-ESM	rcp45	r1i1p1	3287289562835628	1.91756207229724	408.285683752878
2026	MIROC-ESM	rcp45	r1i1p1	3306238041391104	2.16740858024762	410.639109690941
2027	MIROC-ESM	rcp45	r1i1p1	3325355679023104	2.18799923187277	413.013545408611
2028	MIROC-ESM	rcp45	r1i1p1	3344590063708844	1.93624890515736	415.40248126378
2029	MIROC-ESM	rcp45	r1i1p1	3364101115871232	2.22245540545167	417.825779583137
2030	MIROC-ESM	rcp45	r1i1p1	3383634112632150	2.04239239370606	420.25180345047
2031	MIROC-ESM	rcp45	r1i1p1	3403495965196288	2.30592830492339	422.718671640735
2032	MIROC-ESM	rcp45	r1i1p1	3423372380383916	2.35175272571699	425.187348527974
2033	MIROC-ESM	rcp45	r1i1p1	3442996242546688	2.39086146215753	427.62465799763
2034	MIROC-ESM	rcp45	r1i1p1	3462942697018710	2.60186956122052	430.102033856035
2035	MIROC-ESM	rcp45	r1i1p1	3482882418234710	2.64288865663888	432.578573435193
2036	MIROC-ESM	rcp45	r1i1p1	3502896786877100	2.53349252803406	435.064384322808
2037	MIROC-ESM	rcp45	r1i1p1	3523290611406166	2.68297157775766	437.597324130217
2038	MIROC-ESM	rcp45	r1i1p1	3543631733107372	2.60672570234941	440.123718177146
2039	MIROC-ESM	rcp45	r1i1p1	3564106133012480	2.51192673355496	442.666665552148
2040	MIROC-ESM	rcp45	r1i1p1	3584622811501910	2.73731804621251	445.214863982885
2041	MIROC-ESM	rcp45	r1i1p1	3605060234422956	2.69914091453732	447.753218767873
2042	MIROC-ESM	rcp45	r1i1p1	3625390685814784	2.78644687757671	450.278287548354
2043	MIROC-ESM	rcp45	r1i1p1	3645539093228204	2.76268908689575	452.780746227481
2044	MIROC-ESM	rcp45	r1i1p1	3665470023183020	2.84946708021841	455.256193920447
2045	MIROC-ESM	rcp45	r1i1p1	3685292326256640	2.743716415305	457.718150012014
2046	MIROC-ESM	rcp45	r1i1p1	3705130131477846	2.86021071002664	460.182031490685
2047	MIROC-ESM	rcp45	r1i1p1	3725004041267884	2.80316637671397	462.650397204251
2048	MIROC-ESM	rcp45	r1i1p1	3744965393907712	2.9530514040729	465.129623434676
2049	MIROC-ESM	rcp45	r1i1p1	3764879904560470	3.03815120471797	467.603031828749
2050	MIROC-ESM	rcp45	r1i1p1	3784647111256748	3.0244424074345	470.058144877845
2051	MIROC-ESM	rcp45	r1i1p1	3804289607314092	3.02699855479878	472.497768701694
2052	MIROC-ESM	rcp45	r1i1p1	3823525289437868	3.15049566450374	474.886865700373
2053	MIROC-ESM	rcp45	r1i1p1	3842219470138028	3.09003058880723	477.208707510615
2054	MIROC-ESM	rcp45	r1i1p1	3860233636719276	3.00844757799835	479.446090673636
2055	MIROC-ESM	rcp45	r1i1p1	3877583403177302	2.97235451341452	481.60095446822
2056	MIROC-ESM	rcp45	r1i1p1	3894360104676012	2.81702034995736	483.684642841754
2057	MIROC-ESM	rcp45	r1i1p1	3911035941552128	3.18007810007936	485.755803696608
2058	MIROC-ESM	rcp45	r1i1p1	3927366413844480	3.33769743592323	487.784069816292
2059	MIROC-ESM	rcp45	r1i1p1	3943232873081516	3.219205353541	489.754704904715
2060	MIROC-ESM	rcp45	r1i1p1	3958699833251158	3.22622839545365	491.675721683959
2061	MIROC-ESM	rcp45	r1i1p1	3973701639514796	3.20912259783751	493.538965736787
2062	MIROC-ESM	rcp45	r1i1p1	3988206683597484	3.58218711938244	495.340511273913
2063	MIROC-ESM	rcp45	r1i1p1	4002045985379670	3.5207043150207	497.059370742419
2064	MIROC-ESM	rcp45	r1i1p1	4014924981687638	3.52423118564766	498.658959009026
2065	MIROC-ESM	rcp45	r1i1p1	4027085510497622	3.48394802815746	500.169312668196
2066	MIROC-ESM	rcp45	r1i1p1	4038625953404246	3.62397561732213	501.602650843272
2067	MIROC-ESM	rcp45	r1i1p1	4049557137304236	3.73408754183135	502.960318249056
2068	MIROC-ESM	rcp45	r1i1p1	4059880382005248	3.72478644795871	504.242478807393
2069	MIROC-ESM	rcp45	r1i1p1	4069694740190550	3.44771841119509	505.461434991717
2070	MIROC-ESM	rcp45	r1i1p1	4079077543641088	3.52198999155469	506.626791510848
2071	MIROC-ESM	rcp45	r1i1p1	4088142340554752	3.63033370360888	507.752651200185
2072	MIROC-ESM	rcp45	r1i1p1	4096600585185964	3.71907051929738	508.803176298931
2073	MIROC-ESM	rcp45	r1i1p1	4103993767406252	3.73136059192475	509.72141924657
2074	MIROC-ESM	rcp45	r1i1p1	4110486147345068	3.64234923025748	510.527781367044
2075	MIROC-ESM	rcp45	r1i1p1	4116234916331520	3.84061477812162	511.241786030006
2076	MIROC-ESM	rcp45	r1i1p1	4121073622013270	3.86399489747516	511.842759634549
2077	MIROC-ESM	rcp45	r1i1p1	4125141649500844	3.9589283942633	512.348013994575
2078	MIROC-ESM	rcp45	r1i1p1	4128130208541356	3.78317053349844	512.719196954873
2079	MIROC-ESM	rcp45	r1i1p1	4130807852214956	3.75478479977853	513.051763818006
2080	MIROC-ESM	rcp45	r1i1p1	4132831676596224	3.90128796265926	513.303125465804
2081	MIROC-ESM	rcp45	r1i1p1	4134306684687702	3.84767112568176	513.486323409173
2082	MIROC-ESM	rcp45	r1i1p1	4135718319641942	3.93433815642106	513.661650325614
2083	MIROC-ESM	rcp45	r1i1p1	4137252584860332	3.74076494898181	513.852208082019
2084	MIROC-ESM	rcp45	r1i1p1	4139173441874604	3.82943079292308	514.090781047519
2085	MIROC-ESM	rcp45	r1i1p1	4141285715738624	3.81953526844737	514.353128237312
2086	MIROC-ESM	rcp45	r1i1p1	4143359648071680	3.76949379342453	514.610713358572
2087	MIROC-ESM	rcp45	r1i1p1	4145539276865536	3.72707722737298	514.881426119166
2088	MIROC-ESM	rcp45	r1i1p1	4147864733220864	3.70418079691783	515.170250854536
2089	MIROC-ESM	rcp45	r1i1p1	4150293022725462	3.62836194905297	515.471847602186
2090	MIROC-ESM	rcp45	r1i1p1	4153164767603372	3.87170000573776	515.828522089976
2091	MIROC-ESM	rcp45	r1i1p1	4156327921538390	3.84851577161656	516.221389965619
2092	MIROC-ESM	rcp45	r1i1p1	4159607397504342	3.9204335336651	516.628705190371
2093	MIROC-ESM	rcp45	r1i1p1	4163011293304150	3.92282772155013	517.051473521996
2094	MIROC-ESM	rcp45	r1i1p1	4166624322693804	3.89449297075625	517.500216520316
2095	MIROC-ESM	rcp45	r1i1p1	4170224042158764	3.77158177952127	517.947306408498
2096	MIROC-ESM	rcp45	r1i1p1	4174002830442496	3.88212714388501	518.416636879298
2097	MIROC-ESM	rcp45	r1i1p1	4177853358101846	3.78200407727466	518.894877474827
2098	MIROC-ESM	rcp45	r1i1p1	4181666282427734	3.92410839346703	519.368447686923
2099	MIROC-ESM	rcp45	r1i1p1	4185315863778646	3.95640915816185	519.821730486867
2100	MIROC-ESM	rcp45	r1i1p1	4189090155768492	3.92871229984643	520.290502512057
2006	MIROC-ESM	rcp60	r1i1p1	2962121525908822	0.895447358155308	367.899386241344
2007	MIROC-ESM	rcp60	r1i1p1	2977378949835435	0.97100388628896	369.794378343838
2008	MIROC-ESM	rcp60	r1i1p1	2993247914470059	1.13629686317872	371.765324605934
2009	MIROC-ESM	rcp60	r1i1p1	3009741483671552	1.17842422904602	373.813847576069
2010	MIROC-ESM	rcp60	r1i1p1	3026402601336832	1.27371712306049	375.883180285595
2011	MIROC-ESM	rcp60	r1i1p1	3042695515034966	1.27311139923985	377.906781578518
2012	MIROC-ESM	rcp60	r1i1p1	3058793768288256	1.2500279498985	379.906205788376
2013	MIROC-ESM	rcp60	r1i1p1	3074784065748992	1.17374257446111	381.892221746927
2014	MIROC-ESM	rcp60	r1i1p1	3090688530972672	1.28973213161807	383.867577228837
2015	MIROC-ESM	rcp60	r1i1p1	3106568993592662	1.17477961704911	385.839951555826
2016	MIROC-ESM	rcp60	r1i1p1	3122533297553408	1.47538304652553	387.822739087518
2017	MIROC-ESM	rcp60	r1i1p1	3138326742346412	1.73681781050594	389.784305686039
2018	MIROC-ESM	rcp60	r1i1p1	3153777864824150	1.60478141203057	391.703355403135
2019	MIROC-ESM	rcp60	r1i1p1	3169104880642732	1.50397686347521	393.606990910067
2020	MIROC-ESM	rcp60	r1i1p1	3184382571446272	1.61102412079927	395.504500185309
2021	MIROC-ESM	rcp60	r1i1p1	3199478665663830	1.65333947490435	397.379454925925
2022	MIROC-ESM	rcp60	r1i1p1	3214306503382358	1.54976259231722	399.221091856826
2023	MIROC-ESM	rcp60	r1i1p1	3229375396140374	1.58669836894454	401.092668140419
2024	MIROC-ESM	rcp60	r1i1p1	3244515178228396	1.54632723360167	402.973048971959
2025	MIROC-ESM	rcp60	r1i1p1	3259620622947670	1.73586496646362	404.849165057176
2026	MIROC-ESM	rcp60	r1i1p1	3274993205684908	1.7267908540632	406.758460035287
2027	MIROC-ESM	rcp60	r1i1p1	3290375429728940	1.81532410995569	408.668952476373
2028	MIROC-ESM	rcp60	r1i1p1	3305762015849132	2.04023394529553	410.57998669305
2029	MIROC-ESM	rcp60	r1i1p1	3321112184225792	2.07013108361668	412.486497778122
2030	MIROC-ESM	rcp60	r1i1p1	3336361062957056	2.13291592039944	414.380428556124
2031	MIROC-ESM	rcp60	r1i1p1	3351569497412950	2.15078330906884	416.269336101974
2032	MIROC-ESM	rcp60	r1i1p1	3366980869073580	2.05660096755407	418.183448715346
2033	MIROC-ESM	rcp60	r1i1p1	3382689309305516	2.02795111183853	420.134457635673
2034	MIROC-ESM	rcp60	r1i1p1	3398906882118998	1.97486559081977	422.148701491712
2035	MIROC-ESM	rcp60	r1i1p1	3415714453695148	2.08854657874908	424.236223969432
2036	MIROC-ESM	rcp60	r1i1p1	3433000869385558	2.21801782366043	426.383219515425
2037	MIROC-ESM	rcp60	r1i1p1	3450756711579648	2.15947075899845	428.588518450079
2038	MIROC-ESM	rcp60	r1i1p1	3468932565783894	2.32672850102342	430.845983428361
2039	MIROC-ESM	rcp60	r1i1p1	3487413407405398	2.23414034859743	433.141328244671
2040	MIROC-ESM	rcp60	r1i1p1	3506273727283200	2.28180867726138	435.483804759111
2041	MIROC-ESM	rcp60	r1i1p1	3525301282450092	2.39793676585735	437.847052116231
2042	MIROC-ESM	rcp60	r1i1p1	3544899576135680	2.47019501835263	440.281185947419
2043	MIROC-ESM	rcp60	r1i1p1	3564614124743340	2.62751060861629	442.729758792707
2044	MIROC-ESM	rcp60	r1i1p1	3584726382848684	2.60584796667875	445.227727680264
2045	MIROC-ESM	rcp60	r1i1p1	3605305025189206	2.49372931396744	447.783622102738
2046	MIROC-ESM	rcp60	r1i1p1	3626352311096662	2.66224689375765	450.3977226721
2047	MIROC-ESM	rcp60	r1i1p1	3648061312772780	2.69650564371453	453.094009209536
2048	MIROC-ESM	rcp60	r1i1p1	3670369909779116	2.7000753626305	455.864766274953
2049	MIROC-ESM	rcp60	r1i1p1	3693121850310656	2.69869615368079	458.690587188828
2050	MIROC-ESM	rcp60	r1i1p1	3716278099378176	2.75012256420062	461.566623754201
2051	MIROC-ESM	rcp60	r1i1p1	3739843153275564	2.69566758021246	464.493434416682
2052	MIROC-ESM	rcp60	r1i1p1	3763912373698560	2.65052431446965	467.482863224202
2053	MIROC-ESM	rcp60	r1i1p1	3788366373978112	2.83727813711545	470.520082195572
2054	MIROC-ESM	rcp60	r1i1p1	3813166588887040	2.83674159783405	473.600301478894
2055	MIROC-ESM	rcp60	r1i1p1	3838372074225664	2.90171462853905	476.730855882178
2056	MIROC-ESM	rcp60	r1i1p1	3864161831703894	3.01210954084527	479.933977653032
2057	MIROC-ESM	rcp60	r1i1p1	3890348828917760	2.90712662054382	483.186437121091
2058	MIROC-ESM	rcp60	r1i1p1	3917240625790976	3.01810797223976	486.526433633067
2059	MIROC-ESM	rcp60	r1i1p1	3944894354336428	3.1044795640201	489.96106306004
2060	MIROC-ESM	rcp60	r1i1p1	3972956082405376	3.20843643832486	493.44636656401
2061	MIROC-ESM	rcp60	r1i1p1	4001622192903510	3.18402185785429	497.006735159946
2062	MIROC-ESM	rcp60	r1i1p1	4030478512291840	3.1191208131068	500.59072795001
2063	MIROC-ESM	rcp60	r1i1p1	4059821124878336	3.15815815637664	504.235118994357
2064	MIROC-ESM	rcp60	r1i1p1	4089632470510252	3.18883763375537	507.937727298939
2065	MIROC-ESM	rcp60	r1i1p1	4119788263571456	3.23539175866948	511.6831164269
2066	MIROC-ESM	rcp60	r1i1p1	4150185581434198	3.2049473897942	515.458503252616
2067	MIROC-ESM	rcp60	r1i1p1	4181144399162028	3.29318754558917	519.30362909948
2068	MIROC-ESM	rcp60	r1i1p1	4212914384098646	3.42558396853662	523.249502979686
2069	MIROC-ESM	rcp60	r1i1p1	4245212292098732	3.44328848503065	527.260945598153
2070	MIROC-ESM	rcp60	r1i1p1	4278019377419606	3.3996744756354	531.335628709007
2071	MIROC-ESM	rcp60	r1i1p1	4311663869515094	3.69466315129927	535.514318841761
2072	MIROC-ESM	rcp60	r1i1p1	4345668020382380	3.68244783174401	539.737679066623
2073	MIROC-ESM	rcp60	r1i1p1	4379737423435094	3.69846963150582	543.969143698668
2074	MIROC-ESM	rcp60	r1i1p1	4414006833272150	3.55130750916433	548.225449436171
2075	MIROC-ESM	rcp60	r1i1p1	4448564609897814	3.68684808628168	552.517570707781
2076	MIROC-ESM	rcp60	r1i1p1	4483059035755862	3.70835633123449	556.8018237308
2077	MIROC-ESM	rcp60	r1i1p1	4517770357462356	3.68880097100045	561.113015503233
2078	MIROC-ESM	rcp60	r1i1p1	4552865183956992	3.99008473891299	565.471839074342
2079	MIROC-ESM	rcp60	r1i1p1	4588509475460436	4.17290427564489	569.898906921635
2080	MIROC-ESM	rcp60	r1i1p1	4624326460440576	4.03203112272701	574.347423525682
2081	MIROC-ESM	rcp60	r1i1p1	4660624302800896	4.16377832412254	578.855663248274
2082	MIROC-ESM	rcp60	r1i1p1	4696359101792256	4.12795554704498	583.293972244507
2083	MIROC-ESM	rcp60	r1i1p1	4731272622505984	4.2915029252336	587.630277399362
2084	MIROC-ESM	rcp60	r1i1p1	4765289389839700	4.312866941692	591.855204605936
2085	MIROC-ESM	rcp60	r1i1p1	4797827390985556	4.25307841969188	595.896467108631
2086	MIROC-ESM	rcp60	r1i1p1	4829593282281472	4.42521986099115	599.841832553281
2087	MIROC-ESM	rcp60	r1i1p1	4860425331365204	4.45286270678819	603.671213567954
2088	MIROC-ESM	rcp60	r1i1p1	4889966071687852	4.31296181133172	607.340212337504
2089	MIROC-ESM	rcp60	r1i1p1	4918559637504000	4.29457033392197	610.891570788601
2090	MIROC-ESM	rcp60	r1i1p1	4946368163829076	4.19295195705102	614.345426303233
2091	MIROC-ESM	rcp60	r1i1p1	4973778287198208	4.43329864458646	617.749799647169
2092	MIROC-ESM	rcp60	r1i1p1	5000820967167316	4.50943167179358	621.10853603794
2093	MIROC-ESM	rcp60	r1i1p1	5027707059787092	4.32749565626339	624.447824074142
2094	MIROC-ESM	rcp60	r1i1p1	5054623664570368	4.37999908810016	627.790901761149
2095	MIROC-ESM	rcp60	r1i1p1	5081488013918208	4.69763171686015	631.127489254402
2096	MIROC-ESM	rcp60	r1i1p1	5108076724791980	4.63434753502564	634.429842086941
2097	MIROC-ESM	rcp60	r1i1p1	5134370067185664	4.73469783208178	637.695509766089
2098	MIROC-ESM	rcp60	r1i1p1	5160628155056128	4.82347221157979	640.956798787123
2099	MIROC-ESM	rcp60	r1i1p1	5186313714838188	4.79944417468117	644.14697906718
2100	MIROC-ESM	rcp60	r1i1p1	5212027102429184	4.80426981033912	647.340615597676
2006	MIROC-ESM	rcp85	r1i1p1	2961540228928854	1.00096763311109	367.82718839251
2007	MIROC-ESM	rcp85	r1i1p1	2976938380143275	1.20000110905773	369.739659009089
2008	MIROC-ESM	rcp85	r1i1p1	2992811169983147	1.29859410906986	371.711080366704
2009	MIROC-ESM	rcp85	r1i1p1	3009814878399148	1.09208005028001	373.82296329769
2010	MIROC-ESM	rcp85	r1i1p1	3027586491176278	1.07579420784022	376.030220959483
2011	MIROC-ESM	rcp85	r1i1p1	3045664858570752	1.0836033204648	378.275577947877
2012	MIROC-ESM	rcp85	r1i1p1	3064228020398764	1.33222707265522	380.581147042018
2013	MIROC-ESM	rcp85	r1i1p1	3083220410520918	1.31235982118329	382.940026854369
2014	MIROC-ESM	rcp85	r1i1p1	3102983277510656	1.08457700269452	385.39460090621
2015	MIROC-ESM	rcp85	r1i1p1	3123407122071552	1.46136666149056	387.931269241023
2016	MIROC-ESM	rcp85	r1i1p1	3144530487061164	1.53739881994357	390.55481893237
2017	MIROC-ESM	rcp85	r1i1p1	3165932197249024	1.49943032330678	393.212939463131
2018	MIROC-ESM	rcp85	r1i1p1	3187945313927168	1.73376034616959	395.946997483477
2019	MIROC-ESM	rcp85	r1i1p1	3210535253661014	1.74013519750443	398.752697685382
2020	MIROC-ESM	rcp85	r1i1p1	3233498564744534	1.8442782602661	401.60477109959
2021	MIROC-ESM	rcp85	r1i1p1	3257018096462508	2.03271435540324	404.525927847563
2022	MIROC-ESM	rcp85	r1i1p1	3280900709504342	1.92611853713946	407.49217977311
2023	MIROC-ESM	rcp85	r1i1p1	3305279793922048	1.93667450265493	410.520094095986
2024	MIROC-ESM	rcp85	r1i1p1	3330164789695830	1.9983845545367	413.61084327414
2025	MIROC-ESM	rcp85	r1i1p1	3355747024196950	2.24473749393752	416.788190418517
2026	MIROC-ESM	rcp85	r1i1p1	3381849665568768	2.31925518187539	420.030172780136
2027	MIROC-ESM	rcp85	r1i1p1	3408436586872832	2.45355500169874	423.332303345765
2028	MIROC-ESM	rcp85	r1i1p1	3435432536702976	2.36193690244885	426.685235791866
2029	MIROC-ESM	rcp85	r1i1p1	3462855477865132	2.26346434324515	430.09120112254
2030	MIROC-ESM	rcp85	r1i1p1	3490659082873516	2.41583192346152	433.544445403172
2031	MIROC-ESM	rcp85	r1i1p1	3519072192954368	2.50025156277697	437.073391014796
2032	MIROC-ESM	rcp85	r1i1p1	3547873169899520	2.5661606307219	440.650510200688
2033	MIROC-ESM	rcp85	r1i1p1	3577452945211392	2.74564405931936	444.324357167198
2034	MIROC-ESM	rcp85	r1i1p1	3607752507828908	2.7711622893267	448.08760266299
2035	MIROC-ESM	rcp85	r1i1p1	3638784988719788	2.72542409192926	451.941877571512
2036	MIROC-ESM	rcp85	r1i1p1	3670715878342656	2.73660836024986	455.907736025205
2037	MIROC-ESM	rcp85	r1i1p1	3703555198287872	2.79472142005494	459.986422718764
2038	MIROC-ESM	rcp85	r1i1p1	3737289101759830	2.86311066008639	464.176217861977
2039	MIROC-ESM	rcp85	r1i1p1	3771724091533996	3.06750965022948	468.453088845268
2040	MIROC-ESM	rcp85	r1i1p1	3806731855462400	3.03652474204234	472.801099131237
2041	MIROC-ESM	rcp85	r1i1p1	3842493386151254	2.94670099002154	477.24272823943
2042	MIROC-ESM	rcp85	r1i1p1	3879015908988246	3.06463991972463	481.778873572492
2043	MIROC-ESM	rcp85	r1i1p1	3916325730648064	3.16512832912461	486.412802453992
2044	MIROC-ESM	rcp85	r1i1p1	3954390034896214	3.25669462743681	491.140439064479
2045	MIROC-ESM	rcp85	r1i1p1	3993490567113388	3.18393386804964	495.996776550495
2046	MIROC-ESM	rcp85	r1i1p1	4033684750117548	3.28878557664187	500.988946901496
2047	MIROC-ESM	rcp85	r1i1p1	4074964195300694	3.24641864402996	506.115908241343
2048	MIROC-ESM	rcp85	r1i1p1	4116989823942656	3.18430870582815	511.335546547385
2049	MIROC-ESM	rcp85	r1i1p1	4160192765755392	3.33148463099108	516.701408696423
2050	MIROC-ESM	rcp85	r1i1p1	4204360911989420	3.54459542840875	522.187150503026
2051	MIROC-ESM	rcp85	r1i1p1	4249285352751104	3.53498960982542	527.766825083861
2052	MIROC-ESM	rcp85	r1i1p1	4295134195744768	3.53607692893129	533.461311636728
2053	MIROC-ESM	rcp85	r1i1p1	4341907463340032	3.75011896277623	539.270612939962
2054	MIROC-ESM	rcp85	r1i1p1	4389344504709120	3.8639176101191	545.162355818215
[truncated: 8,429 more rows]
