# Supplementary material for: Computational Intelligence for Studying Sustainability Challenges: Tools and Methods for Dealing With Deep Uncertainty and Complexity
Source: Front Robot AI. 2020 Sep 17;7:111. doi: 10.3389/frobt.2020.00111 (PMC7805846; doi:10.3389/frobt.2020.00111)
Supplement: Supplementary file 2 [file Data_Sheet_2.ZIP › ClimateDataCalibration/Climate.csv]

Climate.Model	Beta.Delta.Temp	CO2.base	CO2.Disaster	Delta.Temp.Disaster	qsi	Delta.S	S.0
bcc-csm1-1	4.99705304060367	289.415045708569	1298.21615329774	7.5	0.0100539001997107	0.00182276712106676	915.970085373758
GFDL-CM3	6.11039467399696	297.964363224891	1016.77437355415	7.5	0.0100281857258894	0.0025878465292244	635.112460220654
GFDL-ESM2G	3.18979901359917	293.071387590348	3076.84974421639	7.5	0.0100233327993774	0.000630306105355939	2695.29539660695
GFDL-ESM2M	3.29082891420314	285.051044457284	2784.23747408492	7.5	0.010007155821368	0.000705030475475527	2402.71314005114
MIROC-ESM	5.93153651183247	286.232050375046	1013.56662748463	7.5	0.0100391683752098	0.00260031895912165	632.612134538993
MIROC-ESM-CHEM	6.1303318741518	285.650041682531	970.869656973546	7.5	0.0100390939663433	0.00277979143001789	589.895814226552
MIROC5	4.12157110802728	291.501111984029	1798.55393822845	7.5	0.0100517230574872	0.00119119780618071	1416.70068081548
MPI-ESM-LR	4.67351704916692	285.979508867601	1423.26283843566	7.5	0.0100726255449503	0.00161164514652565	1041.77529476482
MPI-ESM-MR	4.66520988001848	285.87698611251	1426.82405549419	7.5	0.0100726263386048	0.00160630179937363	1045.33661384995
MRI-ESM1	4.26373432812508	288.437510195846	1674.88515402372	7.5	0.0100457926910347	0.00130067741178079	1294.45968009196
NorESM1-M	4.12546004261619	291.622249374903	1796.2175385183	7.5	0.0100384539294089	0.00119123413546188	1414.66168381399
NorESM1-ME	4.33692843015528	286.987092570406	1617.71793134269	7.5	0.0100384539294089	0.00135933460388231	1236.15771793557
