# Supplementary material for: Computational Intelligence for Studying Sustainability Challenges: Tools and Methods for Dealing With Deep Uncertainty and Complexity
Source: Front Robot AI. 2020 Sep 17;7:111. doi: 10.3389/frobt.2020.00111 (PMC7805846; doi:10.3389/frobt.2020.00111)
Supplement: Supplementary file 2 [file Data_Sheet_2.ZIP › ClimateDataCalibration/Climate_ScenariosTable1.csv]

Climate.Model	Beta.Delta.Temp	Intercept	AdjR.squared	Intercept.P.value	Beta.P.value	CO2.base	CO2.Disaster	Delta.Temp.Disaster
MRI-ESM1	4.26373432812508	-24.151831261022	0.979410329313605	3.21347377244259e-206	2.42412179910495e-211	288.437510195846	1674.88515402372	7.5
MIROC5	4.12157110802728	-23.3900966472781	0.939425532693375	0	0	291.501111984029	1798.55393822845	7.5
MPI-ESM-LR	4.67351704916692	-26.4330393008659	0.978766996415698	0	0	285.979508867601	1423.26283843566	7.5
MPI-ESM-MR	4.66520988001848	-26.3843818524617	0.982945323474725	0	0	285.87698611251	1426.82405549419	7.5
NorESM1-M	4.12546004261619	-23.4138805583633	0.972015436674966	0	0	291.622249374903	1796.2175385183	7.5
NorESM1-ME	4.33692843015528	-24.5445742697189	0.967789601642619	0	0	286.987092570406	1617.71793134269	7.5
MIROC-ESM	5.93153651183247	-33.5535326259666	0.973255293152591	0	0	286.232050375046	1013.56662748463	7.5
MIROC-ESM-CHEM	6.1303318741518	-34.6656010237397	0.972533563646255	0	0	285.650041682531	970.869656973546	7.5
bcc-csm1-1	4.99705304060367	-28.3226060522239	0.974099581912391	0	0	289.415045708569	1298.21615329774	7.5
GFDL-ESM2G	3.18979901359917	-18.1193860649385	0.93201758653339	0	0	293.071387590348	3076.84974421639	7.5
GFDL-ESM2M	3.29082891420314	-18.6019641773852	0.963650893925111	0	0	285.051044457284	2784.23747408492	7.5
GFDL-CM3	6.11039467399696	-34.8107589328359	0.948806300861219	0	0	297.964363224891	1016.77437355415	7.5
