# Supplementary material for: Computational Intelligence for Studying Sustainability Challenges: Tools and Methods for Dealing With Deep Uncertainty and Complexity
Source: Front Robot AI. 2020 Sep 17;7:111. doi: 10.3389/frobt.2020.00111 (PMC7805846; doi:10.3389/frobt.2020.00111)
Supplement: Supplementary file 2 [file Data_Sheet_2.ZIP › ClimateDataCalibration/EnergyConsumptionbySector.xlsx]

## Sheet: ConsumptionPetroleum
Table: Total Petroleum Consumption (Quadrillion Btu)
		1980	1981	1982	1983	1984	1985	1986	1987	1988	1989	1990	1991	1992	1993	1994	1995	1996	1997	1998	1999	2000	2001	2002	2003	2004	2005	2006	2007	2008	2009	2010	2011	2012	2013
North America		40.8534	38.1048	36.2339	35.6835	36.9009	36.9043	38.2694	39.1899	40.7465	41.1056	40.156	39.5937	40.4061	40.7321	41.8282	41.5261	42.9481	43.7393	44.6349	45.8424	46.3738	46.2549	46.2052	47.0001	48.7431	48.9913	48.5275	48.616	45.9693	43.7061	44.5349	44.004	43.2681	43.8265
Bermuda		0.00793	0.00686	0.00727	0.00771	0.00752	0.00741	0.007	0.00988	0.0108	0.01315	0.00928	0.00805	0.00647	0.00695	0.00743	0.00739	0.0075	0.00752	0.00752	0.00752	0.0075	0.00744	0.00752	0.00814	0.00869	0.00928	0.00922	0.01229	0.00849	0.00955	0.00967	0.00972	0.00976	0.00976
Canada		4.05276	3.62189	3.1222	2.87048	3.04748	3.03632	3.04899	3.18265	3.33458	3.48292	3.43435	3.29259	3.38396	3.41552	3.46502	3.54497	3.66519	3.8276	3.83712	3.97113	3.97525	4.00173	4.01999	4.24281	4.39702	4.44936	4.42297	4.58199	4.44881	4.26664	4.47071	4.50683	4.60013	4.73165
Greenland		0.00786	0.0074	0.00719	0.00503	0.00797	0.00714	0.00462	0.00335	0.00777	0.00671	0.00787	0.00779	0.00687	0.00708	0.00719	0.00719	0.00728	0.00746	0.00756	0.00756	0.00772	0.00796	0.00805	0.00809	0.00813	0.00829	0.00846	0.01188	0.01211	0.0106	0.01373	0.01475	0.01481	0.01481
Mexico		2.5781	2.53537	2.86357	2.74583	2.78251	2.92678	3.00818	3.12727	3.16737	3.38991	3.14925	3.43579	3.48062	3.55627	3.78614	3.52692	3.59159	3.737	3.96583	4.01749	4.12062	4.05125	3.94449	3.92861	4.03636	4.13506	4.13029	4.23464	4.21873	4.01486	4.03002	4.10346	4.06463	3.96963
Saint Pierre and Miquelon		0.0022	0.00221	0.00203	0.00221	0.00216	0.00191	0.0024	0.00306	0.00319	0.00365	0.00359	0.00341	0.00318	0.00174	0.00183	0.00122	0.00121	0.00083	0.00096	0.00096	0.00105	0.00096	0.00096	0.00105	0.00113	0.00117	0.00118	0.00122	0.00122	0.00122	0.00127	0.00126	0.00126	0.00126
United States		34.2045	31.931	30.2316	30.0522	31.0532	30.9247	32.1983	32.8637	34.2228	34.2093	33.5516	32.846	33.525	33.7445	34.5605	34.4384	35.6754	36.1589	36.8159	37.8377	38.2617	38.1855	38.2242	38.8114	40.2918	40.3881	39.9554	39.774	37.2799	35.4033	36.0095	35.3679	34.5775	35.0994
Central & South America		7.57006	7.37653	7.05862	6.67678	6.78073	6.65871	7.16207	7.36123	7.43794	7.46501	7.78367	7.90291	8.11014	6.26814	8.76499	9.19357	9.60926	10.0802	10.4283	10.664	10.6426	10.8956	10.7656	10.6964	11.0528	11.492	11.8377	12.1192	12.6419	12.7131	13.4609	13.5946	13.923	14.3096
Antarctica		0.00213	0.00213	0.00212	0.00213	0.0027	0.00304	0.00275	0.00283	0.00291	0.00288	0.00292	0.00305	0.00304	0.00304	0.00305	0.00314	0.00313	0.00314	0.00314	0.00314	0.00313	0.00318	0.00318	0.00327	0.00325	0.0033	0.0033	0.00335	0.00335	0.00335	0.00335	0.00019	0.0002	0.00016
Antigua and Barbuda		0.00598	0.00531	0.00711	0.00415	0.0047	0.00461	0.00462	0.00564	0.0058	0.00582	0.00608	0.006	0.00598	0.00588	0.00661	0.00679	0.00677	0.00705	0.00705	0.00705	0.00725	0.00727	0.00732	0.00776	0.00836	0.0091	0.00927	0.00906	0.0093	0.00994	0.01018	0.01019	0.00933	0.00871
Argentina		1.03056	0.99214	0.95864	0.97476	0.96496	0.84705	0.94684	0.99506	0.97528	0.88855	0.84405	0.86275	0.902	0.73337	0.92531	0.91106	0.96924	0.97887	1.02748	1.06186	1.04164	0.96855	0.88247	0.91585	0.94369	1.13827	1.24267	1.25519	1.38421	1.33043	1.44252	1.49266	1.50882	1.55181
Aruba		--	--	--	--	--	--	0.00146	0.00146	0.00556	0.00747	0.00787	0.00858	0.00921	0.0089	0.0104	0.01201	0.0079	0.01264	0.01277	0.01277	0.01349	0.01353	0.01353	0.01442	0.01452	0.01488	0.01597	0.01399	0.01403	0.0142	0.01438	0.01344	0.01247	0.01269
Bahamas, The		0.0599	0.06258	0.05372	0.04065	0.03669	0.03321	0.03275	0.03622	0.0338	0.03847	0.04116	0.0365	0.03061	0.02965	0.03625	0.04254	0.04778	0.04751	0.0536	0.04834	0.04749	0.0466	0.0469	0.0566	0.0572	0.0658	0.06591	0.06274	0.04299	0.04867	0.04867	0.04716	0.04965	0.05282
Barbados		0.0141	0.01493	0.01491	0.01571	0.01513	0.01673	0.01784	0.01694	0.01548	0.01668	0.01735	0.01773	0.01797	0.01665	0.01718	0.01747	0.01533	0.01926	0.0199	0.02042	0.0227	0.02185	0.02185	0.02227	0.01492	0.02052	0.01953	0.01762	0.01637	0.0198	0.01856	0.01845	0.01673	0.01636
Belize		0.0033	0.00302	0.00283	0.00283	0.0031	0.0031	0.00379	0.00306	0.00221	0.0032	0.00453	0.00506	0.00433	0.00401	0.00408	0.00469	0.00392	0.0064	0.0064	0.00649	0.00938	0.01241	0.01184	0.01241	0.01329	0.01402	0.01421	0.0146	0.00754	0.00692	0.00692	0.00718	0.01025	0.01021
Bolivia		0.04986	0.05158	0.04897	0.04798	0.04649	0.04358	0.04217	0.04126	0.04485	0.04782	0.04934	0.05039	0.05166	0.03983	0.05902	0.06472	0.06705	0.06959	0.07771	0.08924	0.09489	0.09217	0.09659	0.09496	0.10126	0.09943	0.09716	0.11944	0.11135	0.11141	0.11989	0.12631	0.1316	0.13356
Brazil		2.39586	2.2419	2.17858	2.00237	2.12288	2.20968	2.53166	2.58085	2.6462	2.68286	3.01918	3.05255	3.11839	1.93374	3.44778	3.67861	3.91461	4.17348	4.30391	4.37281	4.39356	4.4907	4.38243	4.21967	4.34496	4.43387	4.49276	4.70962	5.02888	5.05231	5.53644	5.6794	5.85825	6.13235
Cayman Islands		0.00144	0.00155	0.00155	0.00151	0.00155	0.00159	0.0016	0.00163	0.00382	0.00388	0.00396	0.00422	0.0043	0.00386	0.00445	0.00483	0.00486	0.00487	0.00496	0.00496	0.0049	0.00496	0.00496	0.00514	0.00551	0.00578	0.00657	0.00757	0.00953	0.00774	0.00778	0.00759	0.00668	0.00689
Chile		0.22712	0.20494	0.18576	0.21029	0.20466	0.1981	0.2104	0.21773	0.24286	0.27343	0.29424	0.31018	0.33503	0.36259	0.39772	0.43012	0.47168	0.49666	0.5153	0.52676	0.48304	0.46952	0.48278	0.5022	0.5349	0.554	0.56716	0.71863	0.75829	0.74536	0.65216	0.67271	0.69293	0.68668
Colombia		0.32364	0.32921	0.33787	0.34182	0.34704	0.34348	0.34081	0.36813	0.39709	0.41504	0.39144	0.40622	0.45631	0.41421	0.48388	0.50289	0.55236	0.56872	0.57773	0.55442	0.55478	0.54417	0.52327	0.53299	0.53529	0.54351	0.55906	0.54627	0.53673	0.52522	0.5488	0.59917	0.61897	0.62305
Costa Rica		0.03363	0.03354	0.03144	0.03345	0.02948	0.0308	0.02802	0.03289	0.03796	0.04096	0.03897	0.0414	0.05159	0.0523	0.05781	0.06507	0.06172	0.06386	0.07154	0.07262	0.07335	0.07629	0.07977	0.08497	0.08395	0.08202	0.09267	0.0988	0.10529	0.09602	0.098	0.09841	0.10831	0.11106
Cuba		0.44088	0.44913	0.48578	0.4438	0.45975	0.46896	0.48369	0.47485	0.48107	0.48923	0.47826	0.44407	0.39119	0.35715	0.39756	0.40691	0.41554	0.43351	0.42491	0.42729	0.42595	0.44379	0.4423	0.44054	0.49634	0.43018	0.33487	0.34362	0.29995	0.36414	0.35411	0.36495	0.35041	0.35038
Dominica		0.00038	0.00051	0.00051	0.00051	0.00051	0.00058	0.00058	0.00063	0.0008	0.00084	0.00084	0.00084	0.00084	0.00084	0.00102	0.00115	0.00115	0.00115	0.0012	0.0012	0.00116	0.00147	0.0016	0.00174	0.00154	0.00133	0.00168	0.00172	0.00193	0.00184	0.00184	0.00205	0.00192	0.00197
Dominican Republic		0.08055	0.07718	0.08253	0.09945	0.08695	0.08948	0.09847	0.10951	0.12196	0.12066	0.13389	0.1296	0.13549	0.11038	0.13896	0.15032	0.16055	0.17212	0.17648	0.20038	0.22369	0.23181	0.23726	0.23522	0.23025	0.23132	0.23354	0.23726	0.25942	0.2238	0.22367	0.24604	0.25146	0.25311
Ecuador		0.17345	0.18231	0.19908	0.17534	0.16968	0.17611	0.18853	0.18454	0.18968	0.18276	0.19726	0.21144	0.24268	0.19045	0.24298	0.24994	0.26195	0.2722	0.27986	0.25855	0.26128	0.28113	0.28458	0.29284	0.30527	0.33643	0.36772	0.40524	0.44817	0.47461	0.48905	0.47068	0.49751	0.51155
El Salvador		0.02922	0.02539	0.02416	0.02685	0.02719	0.02846	0.0311	0.03049	0.03325	0.03249	0.03429	0.03972	0.04573	0.04076	0.05171	0.06476	0.06216	0.06663	0.07812	0.0787	0.07803	0.08089	0.08085	0.08656	0.08533	0.08825	0.08954	0.09066	0.08887	0.08625	0.08637	0.09226	0.09263	0.09474
Falkland Islands (Islas Malvinas)		0.00017	0.00017	0.00017	0.00017	0.00017	0.00022	0.00022	0.00022	0.00043	0.00039	0.00035	0.00035	0.00035	0.00035	0.00035	0.00039	0.00044	0.00048	0.00039	0.00039	0.00039	0.00039	0.00044	0.00044	0.00048	0.00052	0.00057	0.00065	0.00066	0.00065	0.00065	0.00062	0.00062	0.00066
French Guiana		0.00515	0.00443	0.00565	0.00581	0.00463	0.00465	0.00542	0.00598	0.00706	0.00796	0.00951	0.01075	0.00861	0.01128	0.01169	0.01332	0.01329	0.01332	0.01355	0.01355	0.01369	0.01373	0.0141	0.01472	0.01425	0.01484	0.01498	0.01442	0.01317	0.01146	0.01365	0.01435	0.0139	0.01409
Grenada		0.00067	0.00077	0.00085	0.00083	0.00085	0.00088	0.00098	0.00102	0.00111	0.00115	0.00178	0.00178	0.00183	0.00181	0.00237	0.00221	0.00244	0.00308	0.00278	0.00278	0.00181	0.00318	0.00345	0.00349	0.00352	0.00361	0.00381	0.00377	0.00419	0.00398	0.00397	0.0041	0.00444	0.00531
Guadeloupe		0.00707	0.0101	0.01275	0.01339	0.01483	0.01341	0.01347	0.01536	0.01681	0.01884	0.02032	0.02128	0.01974	0.02111	0.02366	0.02428	0.02404	0.02445	0.02445	0.02445	0.02581	0.02628	0.02672	0.02777	0.02835	0.02976	0.03126	0.03483	0.03599	0.03042	0.03042	0.03075	0.03271	0.03358
Guatemala		0.06067	0.05249	0.05229	0.05392	0.04719	0.05296	0.04689	0.04715	0.05158	0.05238	0.05511	0.05253	0.06282	0.06094	0.07829	0.08508	0.0895	0.0991	0.11976	0.1217	0.12093	0.13481	0.13204	0.13279	0.1378	0.14329	0.14335	0.15013	0.14133	0.15527	0.13697	0.16402	0.16524	0.1647
Guyana		0.02137	0.02429	0.0195	0.01721	0.01968	0.02	0.01927	0.01465	0.01456	0.00972	0.00936	0.0108	0.01227	0.01513	0.01545	0.01318	0.0141	0.01547	0.01964	0.0209	0.0229	0.02354	0.02393	0.02341	0.02101	0.02313	0.022	0.02186	0.02265	0.02256	0.02244	0.02255	0.02231	0.02231
Haiti		0.01262	0.00844	0.01053	0.00838	0.00842	0.00998	0.01066	0.01732	0.01883	0.01753	0.00996	0.00986	0.01127	0.00819	0.00761	0.01306	0.01544	0.01983	0.01852	0.02071	0.02122	0.02312	0.0239	0.02381	0.02428	0.02457	0.02519	0.02757	0.03519	0.03139	0.02936	0.0287	0.02877	0.02868
Honduras		0.02516	0.02226	0.02267	0.02417	0.02479	0.02317	0.02429	0.02451	0.02748	0.03352	0.03777	0.03704	0.03805	0.03663	0.04225	0.04794	0.05301	0.05307	0.06068	0.06399	0.05867	0.06914	0.07641	0.07692	0.08893	0.09327	0.0976	0.1079	0.10329	0.09235	0.09678	0.10252	0.11161	0.11937
Jamaica		0.11624	0.09773	0.08462	0.09024	0.07405	0.0664	0.06652	0.07147	0.08281	0.09396	0.09982	0.10334	0.11176	0.10886	0.11794	0.13063	0.13313	0.14109	0.14435	0.14815	0.1428	0.14414	0.14702	0.15269	0.15396	0.14867	0.16807	0.17696	0.17045	0.12416	0.10905	0.12302	0.1349	0.14211
Martinique		0.00934	0.00919	0.00917	0.00906	0.00813	0.00979	0.01053	0.01194	0.01429	0.02028	0.02189	0.01806	0.02012	0.02504	0.02706	0.02766	0.02769	0.02772	0.02777	0.02777	0.02815	0.02841	0.02879	0.03002	0.03085	0.03264	0.03257	0.0338	0.03041	0.03603	0.03608	0.03691	0.03751	0.03853
Montserrat		0.00026	0.00028	0.00028	0.00028	0.00028	0.00031	0.00031	0.00035	0.0004	0.0004	0.00053	0.00049	0.00057	0.00057	0.00057	0.00066	0.00062	0.00066	0.00071	0.00071	0.00075	0.00075	0.00075	0.00084	0.00092	0.00097	0.00106	0.00115	0.00121	0.00115	0.00115	0.00123	0.00123	0.00129
Netherlands Antilles		0.23781	0.22241	0.21486	0.19761	0.18614	0.15532	0.1517	0.15405	0.14343	0.15139	0.14774	0.14015	0.13817	0.11234	0.14497	0.15282	0.15243	0.16181	0.16155	0.15593	0.15562	0.15753	0.15079	0.14447	0.14518	0.15288	0.16006	0.16834	0.18474	0.17282	0.17482	0.15172	0.14784	0.14695
Nicaragua		0.02719	0.02808	0.02827	0.02694	0.02567	0.02923	0.02928	0.02921	0.02994	0.02948	0.02816	0.02684	0.0322	0.02877	0.03446	0.03751	0.03959	0.04161	0.04764	0.05102	0.05116	0.05454	0.05396	0.05433	0.05733	0.06027	0.05973	0.06181	0.05943	0.05942	0.05906	0.06151	0.06768	0.06985
Panama		0.17304	0.17082	0.16306	0.1675	0.16528	0.1438	0.14794	0.15484	0.15048	0.14706	0.15605	0.156	0.1599	0.15025	0.17773	0.18907	0.15953	0.16799	0.18477	0.1716	0.16945	0.17627	0.1673	0.16859	0.1896	0.18324	0.188	0.19326	0.11033	0.21037	0.25077	0.21733	0.20504	0.2079
Paraguay		0.02044	0.01892	0.01844	0.01945	0.02119	0.02138	0.0222	0.02818	0.0264	0.03388	0.0324	0.02987	0.0336	0.03187	0.0416	0.04696	0.03878	0.04254	0.0486	0.05477	0.05108	0.04934	0.05142	0.05337	0.05339	0.05267	0.05288	0.05353	0.05963	0.05862	0.06334	0.05946	0.0556	0.05575
Peru		0.28145	0.28741	0.28371	0.2593	0.26641	0.26132	0.28377	0.28963	0.29576	0.25272	0.25231	0.23411	0.24784	0.23005	0.27541	0.29753	0.31964	0.32679	0.33104	0.33457	0.32717	0.32055	0.31644	0.31909	0.33873	0.32778	0.372	0.33362	0.3956	0.37791	0.41164	0.37316	0.35204	0.35138
Puerto Rico		0.42549	0.44884	0.32998	0.31502	0.35528	0.3063	0.32878	0.34028	0.30792	0.30157	0.29308	0.36671	0.32709	0.3025	0.34996	0.35755	0.3683	0.37884	0.38803	0.32173	0.4221	0.44972	0.44589	0.45608	0.47056	0.45352	0.44787	0.40525	0.35113	0.32619	0.30726	0.29411	0.29623	0.29924
Saint Kitts and Nevis		0.00075	0.00079	0.00091	0.00074	0.00075	0.00075	0.00075	0.00079	0.00092	0.00092	0.00092	0.00106	0.00105	0.00118	0.00141	0.00128	0.00145	0.00145	0.00145	0.00145	0.00145	0.00145	0.00145	0.00163	0.00179	0.00189	0.00254	0.00354	0.00354	0.00372	0.00352	0.00352	0.00354	0.00354
Saint Lucia		0.00164	0.0013	0.00155	0.00143	0.00143	0.00176	0.00177	0.00198	0.00242	0.00243	0.00243	0.00243	0.00251	0.00229	0.00278	0.00283	0.00282	0.00296	0.00296	0.00296	0.00471	0.00494	0.00504	0.00552	0.00533	0.00532	0.00548	0.00585	0.00602	0.00587	0.00613	0.00613	0.00605	0.00605
Saint Vincent/Grenadines		0.00055	0.00051	0.00055	0.00055	0.00051	0.00057	0.00058	0.00062	0.00076	0.00111	0.00116	0.00111	0.0012	0.00101	0.00178	0.00187	0.00187	0.00199	0.00239	0.00239	0.00243	0.00248	0.00261	0.00275	0.00291	0.00291	0.00287	0.00291	0.00291	0.00291	0.00299	0.00299	0.00297	0.00297
Suriname		0.03138	0.02698	0.02386	0.01716	0.01453	0.01838	0.01815	0.0157	0.01723	0.01879	0.02236	0.02069	0.01962	0.01918	0.02024	0.02075	0.02032	0.02092	0.02112	0.02112	0.02203	0.02325	0.02446	0.02505	0.02599	0.02675	0.02753	0.0279	0.02783	0.02812	0.03666	0.03667	0.03629	0.03629
Trinidad and Tobago		0.08922	0.08228	0.06103	0.05203	0.05001	0.04817	0.04672	0.04149	0.03655	0.04253	0.04098	0.04277	0.04469	0.03609	0.05008	0.04495	0.04243	0.04571	0.0441	0.04635	0.0502	0.05843	0.05761	0.06529	0.06757	0.07262	0.07577	0.07661	0.08785	0.07642	0.08309	0.08201	0.08957	0.09571
Turks and Caicos Islands		0	0	0	0	0	0	0	0	0	0	0	0	0	0	0	0.00019	0.00019	0.00019	0.00021	0.00021	0.00039	0.00023	0.00018	0.00018	0.00017	0.00018	0.00017	0.001	0.00221	0.00226	0.00268	0.00205	0.00203	0.00203
Uruguay		0.08576	0.07711	0.07304	0.05765	0.05464	0.05089	0.04915	0.05686	0.0705	0.06835	0.0657	0.06201	0.06662	0.06262	0.06711	0.0645	0.0698	0.07643	0.09202	0.10108	0.0901	0.0698	0.0772	0.07662	0.081	0.08429	0.09885	0.09476	0.12624	0.12495	0.11279	0.11277	0.10259	0.10075
Venezuela		0.81449	0.87913	0.86222	0.79955	0.77827	0.77043	0.81549	0.81596	0.79693	0.77981	0.7938	0.80666	0.82576	0.6141	0.8687	0.88472	0.87611	0.89765	0.90585	0.90617	0.98505	1.07648	1.1386	1.08159	1.09324	1.25446	1.34954	1.23781	1.35104	1.40731	1.58754	1.48133	1.54845	1.5626
Virgin Islands, U.S.		0.24982	0.22395	0.16259	0.1143	0.13365	0.1496	0.09966	0.11733	0.08209	0.12507	0.11384	0.1152	0.11539	0.07763	0.11498	0.11489	0.11382	0.11657	0.12104	0.29979	0.13205	0.19195	0.19075	0.22458	0.23458	0.2246	0.23898	0.22309	0.18699	0.2232	0.21293	0.23062	0.23349	0.23748
Virgin Islands, British		0.00032	0.00051	0.00051	0.00051	0.00047	0.00048	0.00053	0.00062	0.00066	0.0007	0.0007	0.0007	0.00075	0.00075	0.00075	0.00075	0.00084	0.00084	0.00084	0.00084	0.00084	0.00084	0.00084	0.00097	0.00123	0.00132	0.00141	0.00153	0.00166	0.00157	0.00244	0.00164	0.00223	0.00244
Europe		34.2141	30.3323	29.6353	28.7635	28.9164	28.7341	29.5675	29.7775	30.2243	30.2148	30.4727	30.6376	31.0534	30.6564	31.0884	31.7981	32.505	32.7564	33.3818	33.0739	32.9385	33.2487	33.1638	33.4099	33.7098	33.858	33.893	33.3937	33.3582	31.6144	31.6035	30.6258	29.7513	29.2802
Albania		0.09846	0.09377	0.0916	0.0931	0.09209	0.08877	0.08203	0.07291	0.06889	0.05827	0.04319	0.03858	0.04407	0.02184	0.02797	0.03124	0.0247	0.02577	0.03096	0.03804	0.04429	0.04739	0.05049	0.05697	0.0596	0.06465	0.06547	0.06495	0.056	0.05409	0.05235	0.05336	0.05273	0.05678
Austria		0.49752	0.47612	0.43015	0.42467	0.42507	0.41456	0.4317	0.43745	0.42747	0.42624	0.45246	0.48675	0.47712	0.48952	0.48515	0.48518	0.53253	0.5324	0.55719	0.52919	0.52413	0.55851	0.57007	0.60252	0.61801	0.62376	0.62386	0.61187	0.59578	0.56137	0.57911	0.5496	0.5436	0.55026
Belgium		1.17232	0.96385	0.89825	0.82559	0.8125	0.85179	0.95946	0.96332	0.99512	0.97439	0.97805	1.05019	1.07554	1.0554	1.16613	1.15902	1.25595	1.29118	1.31584	1.25405	1.28616	1.28952	1.31199	1.39678	1.40783	1.41248	1.36897	1.3708	1.53556	1.35886	1.4126	1.32166	1.2748	1.27966
Bosnia and Herzegovina		--	--	--	--	--	--	--	--	--	--	--	--	0.07414	0.04034	0.04139	0.0402	0.03878	0.03893	0.04377	0.04508	0.04024	0.04035	0.04211	0.04554	0.05194	0.05419	0.05357	0.05403	0.06192	0.06981	0.0727	0.07331	0.07248	0.07455
Bulgaria		0.66442	0.637	0.63925	0.63801	0.6384	0.63144	0.62182	0.5986	0.6021	0.50566	0.41369	0.26036	0.27724	0.21176	0.27005	0.27742	0.24897	0.22598	0.218	0.20482	0.21068	0.2114	0.21696	0.2089	0.21397	0.21245	0.21468	0.21411	0.21277	0.1999	0.18192	0.16819	0.18311	0.18915
Croatia		--	--	--	--	--	--	--	--	--	--	--	--	0.13849	0.11894	0.16667	0.18889	0.16638	0.17126	0.19153	0.19436	0.17985	0.18141	0.19	0.19431	0.20106	0.20381	0.2068	0.2089	0.19671	0.19361	0.16466	0.1636	0.1689	0.17302
Cyprus		0.04202	0.03622	0.03868	0.04296	0.04306	0.04536	0.04746	0.05139	0.0525	0.06405	0.06761	0.068	0.08085	0.07197	0.09211	0.092	0.09026	0.09172	0.09919	0.10449	0.10187	0.11083	0.10929	0.11021	0.11615	0.11851	0.12255	0.12498	0.12965	0.12532	0.11965	0.11834	0.11957	0.12384
Czech Republic		--	--	--	--	--	--	--	--	--	--	--	--	--	0.32478	0.33312	0.35104	0.35986	0.34937	0.36215	0.3588	0.34994	0.36788	0.36097	0.38472	0.42394	0.43821	0.43542	0.43492	0.44402	0.42314	0.41531	0.40583	0.4006	0.38655
Denmark		0.62408	0.50637	0.48861	0.46366	0.4574	0.47109	0.46454	0.44948	0.43166	0.41116	0.40227	0.40632	0.40263	0.41695	0.44318	0.46751	0.49405	0.4745	0.46551	0.45879	0.43908	0.44529	0.41076	0.39219	0.38615	0.38153	0.39756	0.39787	0.37831	0.34601	0.34852	0.34112	0.32396	0.32192
Faroe Islands		0.00612	NA	NA	NA	0	0	0.00713	0.0075	0.00784	0.00856	0.00918	0.00843	0.00841	0.00817	0.00855	0.00899	0.00921	0.00925	0.0093	0.0093	0.00945	0.00944	0.00951	0.0096	0.00967	0.00978	0.01058	0.01012	0.01031	0.01029	0.01011	0.01025	0.01	0.01005
Finland		0.5854	0.4922	0.46719	0.44196	0.45559	0.433	0.47153	0.48671	0.48536	0.47885	0.47193	0.47413	0.47356	0.4444	0.46064	0.42428	0.42559	0.42547	0.43862	0.44137	0.44672	0.44145	0.45551	0.46432	0.4595	0.45347	0.46027	0.46286	0.45019	0.42611	0.44243	0.42876	0.40954	0.40731
Former Czechoslovakia		0.85472	0.83083	0.71274	0.69272	0.65045	0.6422	0.63464	0.63651	0.60403	0.66238	0.61825	0.51307	0.51063	--	--	--	--	--	--	--	--	--	--	--	--	--	--	--	--	--	--	--	--	--
Former Serbia and Montenegro		--	--	--	--	--	--	--	--	--	--	--	--	0.11951	0.04964	0.0698	0.05831	0.10529	0.14239	0.13277	0.12091	0.13111	0.17078	0.17468	0.1769	0.17521	0.17717	--	--	--	--	--	--	--	--
Former Yugoslavia		0.64593	0.60317	0.60413	0.56783	0.68664	0.70029	0.64691	0.66523	0.67163	0.66183	0.67678	0.53405	--	--	--	--	--	--	--	--	--	--	--	--	--	--	--	--	--	--	--	--	--	--
France		4.8039	3.99609	3.90099	3.84627	3.65466	3.5995	3.61882	3.65765	3.69618	3.7776	3.75043	3.98929	3.97965	3.85983	3.8328	3.94726	4.01522	4.04712	4.21383	4.19636	4.13925	4.23955	4.10482	4.1342	4.16417	4.11806	4.116	4.08804	4.02767	3.85902	3.79037	3.70939	3.674	3.654
Germany		--	--	--	--	--	--	--	--	--	--	--	5.83028	5.8705	5.99204	5.93679	5.93629	6.0355	6.00835	6.02476	5.84177	5.71972	5.79546	5.59674	5.53283	5.48359	5.42134	5.44851	4.96576	5.2475	5.02509	5.09312	4.93635	4.94673	4.95892
Germany, East		0.8105	0.76197	0.79627	0.72076	0.79266	0.7676	0.76375	0.71767	0.673	0.62256	0.58211	--	--	--	--	--	--	--	--	--	--	--	--	--	--	--	--	--	--	--	--	--	--	--
Germany, West		5.72194	5.15045	4.97704	4.86272	4.52205	4.72985	5.03163	4.91363	4.96962	4.69327	4.94127	--	--	--	--	--	--	--	--	--	--	--	--	--	--	--	--	--	--	--	--	--	--	--
Gibraltar		0.00738	0.00827	0.00736	0.00581	0.0054	0.01246	0.01868	0.01898	0.02451	0.02105	0.02185	0.02253	0.03988	0.04069	0.04172	0.04181	0.04186	0.04181	0.04825	0.04203	0.09355	0.05126	0.05216	0.0535	0.05489	0.05644	0.05775	0.05952	0.05728	0.06265	0.1141	0.05536	0.04596	0.04146
Greece		0.56919	0.52785	0.50145	0.48362	0.49305	0.51212	0.52101	0.56585	0.59229	0.63057	0.66439	0.66757	0.68366	0.70275	0.71751	0.74911	0.77679	0.7866	0.82498	0.80515	0.84275	0.85367	0.85855	0.90113	0.88436	0.88906	0.93266	0.94236	0.90308	0.84437	0.78007	0.73397	0.63999	0.58993
Hungary		0.52182	0.50438	0.47595	0.47586	0.42157	0.43281	0.40859	0.41659	0.37959	0.37931	0.36782	0.34102	0.34358	0.33683	0.33945	0.32364	0.30216	0.31012	0.32415	0.3091	0.29629	0.28453	0.28719	0.27617	0.27805	0.31485	0.33273	0.32826	0.32506	0.32303	0.30351	0.2914	0.27024	0.27285
Iceland		0.02348	0.02135	0.01905	0.02129	0.02333	0.02309	0.02309	0.02509	0.02517	0.02718	0.02928	0.02714	0.02944	0.0315	0.03149	0.03147	0.03571	0.0357	0.0377	0.03759	0.03815	0.03634	0.03796	0.03802	0.03971	0.04008	0.04318	0.04338	0.04819	0.04578	0.0438	0.04433	0.03716	0.03582
Ireland		0.25616	0.22033	0.19349	0.18166	0.17754	0.17482	0.20841	0.18585	0.16549	0.17097	0.19091	0.20626	0.2111	0.21673	0.2383	0.24422	0.25523	0.28019	0.31419	0.35253	0.35614	0.38128	0.37368	0.36598	0.37884	0.39849	0.419	0.40103	0.39673	0.33583	0.33235	0.29513	0.28194	0.29125
Italy		4.042	3.85117	3.68417	3.54461	3.64412	3.5974	3.65417	3.82266	3.85988	3.99463	3.92909	3.89383	3.98313	3.95533	3.90749	4.05967	4.01811	4.03658	4.05237	3.92504	3.85977	3.80425	3.8922	3.8703	3.80277	3.68773	3.68637	3.58413	3.46307	3.18768	3.18165	3.07139	2.8215	2.69303
Kosovo		NA	NA	NA	NA	NA	NA	NA	NA	NA	NA	NA	NA	NA	NA	NA	NA	NA	NA	NA	NA	NA	NA	NA	NA	NA	NA	NA	NA	NA	NA	0.02327	NA	NA	NA
Luxembourg		0.04722	0.0457	0.0457	0.04557	0.04298	0.04501	0.04936	0.05594	0.05616	0.06224	0.06835	0.08079	0.08294	0.08278	0.08252	0.07596	0.08031	0.084	0.08587	0.0921	0.09886	0.10503	0.10706	0.11483	0.13045	0.13446	0.12789	0.1267	0.12749	0.11945	0.12512	0.12782	0.12338	0.12325
Macedonia		--	--	--	--	--	--	--	--	--	--	--	--	0.04091	0.03916	0.03825	0.03904	0.04921	0.0446	0.04743	0.04198	0.04674	0.03905	0.04251	0.0416	0.04107	0.0415	0.04101	0.0423	0.03971	0.03961	0.03884	0.03896	0.03503	0.03418
Malta		0.01885	0.02054	0.02148	0.01449	0.01998	0.01272	0.01714	0.01879	0.02006	0.02096	0.02255	0.0246	0.02667	0.0276	0.03091	0.03278	0.03497	0.03735	0.03905	0.04454	0.03919	0.0329	0.03939	0.03925	0.03973	0.04122	0.03904	0.04138	0.0776	0.08782	0.10472	0.09226	0.08053	0.08088
Montenegro		--	--	--	--	--	--	--	--	--	--	--	--	--	--	--	--	--	--	--	--	--	--	--	--	--	--	0.00615	0.00694	0.00778	0.00829	0.01287	0.0082	0.00973	0.00914
Netherlands		1.57182	1.31147	1.25694	1.19781	1.20222	1.2435	1.38537	1.41585	1.50298	1.48156	1.5156	1.56797	1.59881	1.58919	1.5939	1.59837	1.59419	1.65209	1.66939	1.72758	1.78943	1.87473	1.88117	1.92279	1.99094	2.12683	2.11362	2.23285	2.15989	2.03425	2.05765	2.05466	2.04635	1.94804
Norway		0.423	0.37436	0.36478	0.34277	0.37641	0.39269	0.40553	0.40432	0.39002	0.37941	0.3933	0.37267	0.37551	0.38439	0.39586	0.41148	0.43929	0.43855	0.44054	0.44473	0.41656	0.43511	0.43002	0.44639	0.42721	0.43436	0.44625	0.45157	0.45258	0.44331	0.43642	0.4439	0.42931	0.43404
Poland		0.81803	0.73112	0.66928	0.68741	0.66078	0.66666	0.69491	0.71356	0.71464	0.7214	0.58553	0.56255	0.58023	0.60599	0.62524	0.6503	0.7392	0.79598	0.82257	0.85174	0.83676	0.81795	0.81742	0.86253	0.9102	0.94011	1.00246	1.04673	1.07741	1.08474	1.13536	1.12077	1.06076	1.02304
Portugal		0.33396	0.2795	0.3921	0.39423	0.40576	0.37792	0.41124	0.40015	0.42375	0.52314	0.52373	0.52432	0.58325	0.54943	0.55682	0.59889	0.57579	0.61081	0.67396	0.69689	0.68861	0.68983	0.71038	0.67229	0.67906	0.69914	0.62401	0.63519	0.60468	0.56938	0.56344	0.52832	0.46957	0.4932
Romania		0.80276	0.7403	0.72711	0.67976	0.65364	0.68842	0.69318	0.72963	0.70779	0.7377	0.82703	0.59571	0.5344	0.42921	0.47518	0.52129	0.54842	0.57894	0.53055	0.45532	0.47322	0.4822	0.48802	0.45871	0.46809	0.45734	0.4468	0.45877	0.48992	0.4089	0.39348	0.44492	0.44354	0.44133
Serbia		--	--	--	--	--	--	--	--	--	--	--	--	--	--	--	--	--	--	--	--	--	--	--	--	--	--	0.15961	0.18936	0.17653	0.16704	0.16161	0.1592	0.16136	0.15571
Slovakia		--	--	--	--	--	--	--	--	--	--	--	--	--	0.13555	0.13725	0.1364	0.14354	0.15508	0.15501	0.14173	0.13906	0.14639	0.16334	0.15268	0.15223	0.16104	0.16194	0.17169	0.1773	0.16571	0.17327	0.16999	0.14561	0.14632
Slovenia		--	--	--	--	--	--	--	--	--	--	--	--	0.06739	0.08169	0.08782	0.09813	0.11491	0.1117	0.1057	0.10563	0.10154	0.10537	0.10231	0.10375	0.10705	0.10939	0.11373	0.11257	0.13116	0.11115	0.11356	0.11273	0.11035	0.10383
Spain		2.14409	1.96387	2.12938	2.14114	1.77401	1.77462	1.79169	1.84808	2.03537	2.02895	2.08491	2.20237	2.28872	2.17568	2.30604	2.46617	2.48851	2.62784	2.82131	2.9098	2.99867	3.12083	3.15168	3.22943	3.29836	3.3691	3.32948	3.37824	3.25496	3.08014	3.02276	2.90957	2.74015	2.52721
Sweden		1.14017	0.98479	0.85217	0.75271	0.72417	0.74766	0.77445	0.75471	0.72385	0.688	0.6866	0.6939	0.75778	0.74701	0.79976	0.79692	0.85521	0.81031	0.82486	0.80898	0.74376	0.75011	0.75343	0.75441	0.75159	0.72601	0.7148	0.70391	0.68016	0.64806	0.67994	0.63167	0.60581	0.59839
Switzerland		0.64336	0.51635	0.49052	0.53544	0.51422	0.56066	0.56134	0.54261	0.54534	0.53724	0.54866	0.57111	0.57909	0.54592	0.53761	0.54677	0.55798	0.54649	0.57387	0.57517	0.55944	0.56477	0.54522	0.55102	0.55181	0.55478	0.55305	0.52851	0.54831	0.53139	0.54394	0.50409	0.5148	0.5416
Turkey		0.68185	0.58929	0.67327	0.70513	0.72205	0.75515	0.81274	0.92184	0.90767	0.92925	0.98598	0.96006	1.01621	1.16224	1.11261	1.2473	1.30315	1.28556	1.27392	1.26733	1.33682	1.24598	1.33466	1.3099	1.3402	1.32372	1.37233	1.35828	1.32678	1.36204	1.2995	1.31151	1.38791	1.44768
United Kingdom		3.64164	3.09365	3.0862	2.93391	3.82463	3.34091	3.35518	3.27894	3.46428	3.53643	3.61988	3.66379	3.69836	3.71114	3.69829	3.66076	3.74817	3.65244	3.61272	3.64162	3.56062	3.51784	3.4916	3.53527	3.61235	3.66296	3.64495	3.54081	3.48621	3.30111	3.27944	3.19593	3.11033	3.06198
Eurasia		18.7335	18.7025	18.9782	18.6952	18.6632	18.6741	19.09	19.1339	18.8232	18.2956	17.5356	17.4466	14.4432	10.0944	10.2267	9.69766	8.47867	8.17722	7.98238	7.75639	7.77449	7.82119	7.89928	8.04852	8.27691	8.40226	8.49844	8.75039	8.65419	8.32323	8.75463	9.37712	9.58952	9.61915
Armenia		--	--	--	--	--	--	--	--	--	--	--	--	0.09494	0.04995	0.03811	0.05261	0.05963	0.06531	0.06784	0.06964	0.07504	0.07831	0.08144	0.08407	0.0865	0.09312	0.09468	0.09775	0.0997	0.09568	0.01809	0.09841	0.09674	0.10104
Azerbaijan		--	--	--	--	--	--	--	--	--	--	--	--	0.42777	0.33439	0.39456	0.38114	0.28498	0.27713	0.31824	0.32379	0.29346	0.25795	0.23717	0.23472	0.23993	0.2438	0.256	0.22951	0.17907	0.16349	0.16837	0.17428	0.17494	0.19155
Belarus		--	--	--	--	--	--	--	--	--	--	--	--	0.79379	0.56232	0.51555	0.48909	0.44022	0.39559	0.36187	0.31668	0.29439	0.27425	0.2596	0.2999	0.33097	0.35996	0.36482	0.37089	0.33365	0.3804	0.31479	0.38546	0.38468	0.38351
Estonia		--	--	--	--	--	--	--	--	--	--	--	--	0.06968	0.07387	0.06887	0.05343	0.05782	0.05737	0.05734	0.05304	0.04474	0.05035	0.0523	0.05098	0.05303	0.05436	0.05829	0.06202	0.05958	0.05416	0.05561	0.05451	0.06072	0.06261
Former U.S.S.R.		18.7335	18.7025	18.9782	18.6952	18.6632	18.6741	19.09	19.1339	18.8232	18.2956	17.5356	17.4466	--	--	--	--	--	--	--	--	--	--	--	--	--	--	--	--	--	--	--	--	--	--
Georgia		--	--	--	--	--	--	--	--	--	--	--	--	0.0579	0.02658	0.0156	0.01664	0.02936	0.03114	0.03189	0.03524	0.03225	0.02512	0.02408	0.02459	0.02583	0.02992	0.03224	0.03659	0.04002	0.03968	0.04218	0.04101	0.0349	0.03442
Kazakhstan		--	--	--	--	--	--	--	--	--	--	--	--	0.85366	0.61772	0.62317	0.56258	0.51015	0.4585	0.41438	0.36338	0.41168	0.43548	0.44521	0.42266	0.45582	0.4706	0.48156	0.49192	0.52504	0.42644	0.47864	0.44287	0.514	0.52935
Kyrgyzstan		--	--	--	--	--	--	--	--	--	--	--	--	0.06765	0.03816	0.0181	0.0239	0.02558	0.02155	0.02879	0.02382	0.02172	0.01908	0.02058	0.01937	0.0247	0.02785	0.02769	0.02928	0.05441	0.07131	0.05443	0.06971	0.06851	0.07195
Latvia		--	--	--	--	--	--	--	--	--	--	--	--	0.11084	0.08112	0.08487	0.08884	0.10027	0.07465	0.07467	0.0647	0.05981	0.06188	0.05846	0.06169	0.06678	0.07245	0.07788	0.07208	0.07581	0.06718	0.07577	0.07176	0.06646	0.06903
Lithuania		--	--	--	--	--	--	--	--	--	--	--	--	0.17986	0.14389	0.16988	0.15795	0.1398	0.14088	0.15005	0.12847	0.11594	0.11134	0.10821	0.10402	0.11046	0.1385	0.14902	0.15369	0.14356	0.11508	0.11064	0.12302	0.14902	0.15433
Moldova		--	--	--	--	--	--	--	--	--	--	--	--	0.12306	0.0869	0.04815	0.04671	0.04139	0.03827	0.03172	0.02029	0.01927	0.02104	0.02386	0.02561	0.02835	0.02889	0.02902	0.0308	0.03301	0.02866	0.03333	0.03486	0.04031	0.04373
Russia		--	--	--	--	--	--	--	--	--	--	--	--	9.3246	6.48471	6.67586	6.27107	5.52033	5.38464	5.22418	5.30158	5.38857	5.35359	5.43545	5.51211	5.61968	5.68663	5.72406	5.89074	6.08842	5.89774	6.32166	6.84426	6.93206	6.80701
Tajikistan		--	--	--	--	--	--	--	--	--	--	--	--	0.04101	0.02922	0.02456	0.02679	0.0311	0.03377	0.03944	0.0428	0.04682	0.04895	0.04991	0.05389	0.05758	0.06193	0.0661	0.07732	0.02285	0.02178	0.02327	0.0287	0.02957	0.03135
Turkmenistan		--	--	--	--	--	--	--	--	--	--	--	--	0.15906	0.11656	0.12744	0.12696	0.12596	0.14068	0.12298	0.11279	0.13087	0.15359	0.16288	0.18233	0.19837	0.20055	0.19909	0.20869	0.18762	0.17527	0.27114	0.22553	0.24983	0.27136
Ukraine		--	--	--	--	--	--	--	--	--	--	--	--	1.73712	1.11871	1.05999	1.01161	0.80802	0.76444	0.75185	0.58793	0.53713	0.62379	0.6283	0.65998	0.66445	0.63428	0.64895	0.70033	0.62957	0.59347	0.61793	0.58182	0.57042	0.65144
Uzbekistan		--	--	--	--	--	--	--	--	--	--	--	--	0.40229	0.33032	0.36199	0.38833	0.30405	0.29332	0.30715	0.31226	0.30279	0.30648	0.31183	0.31261	0.31447	0.29942	0.28904	0.29878	0.18188	0.19289	0.16879	0.20093	0.21738	0.21647
Middle East		4.36143	4.65957	4.93714	5.50546	5.59769	5.94877	6.30289	6.47148	6.67452	6.89613	7.24327	7.3426	7.73171	6.62196	8.48398	8.54163	8.67685	9.09047	9.33645	9.48987	9.77023	10.0422	10.4601	10.8678	11.3819	12.291	12.9553	13.3621	14.4099	14.7371	15.1662	15.5137	16.0191	16.5357
Bahrain		0.03282	0.03223	0.03183	0.03134	0.03232	0.03321	0.03232	0.03854	0.03857	0.03954	0.04171	0.04318	0.04407	0.03186	0.04342	0.04367	0.04147	0.04048	0.0452	0.0455	0.04787	0.04814	0.04784	0.05203	0.05833	0.07125	0.0812	0.08598	0.08829	0.09616	0.09164	0.093	0.09324	0.09932
Iran		1.25242	1.23886	1.39553	1.67001	1.62019	1.65887	1.75874	1.83785	1.84934	2.0451	2.11957	2.26508	2.28367	2.10527	2.3726	2.39278	2.34199	2.56026	2.53424	2.50897	2.5856	2.67519	2.80381	2.94627	3.05784	3.31479	3.62969	3.68499	3.95416	3.97909	3.69318	3.63581	3.65245	3.81569
Iraq		0.45199	0.45174	0.43093	0.52568	0.51089	0.53612	0.58841	0.59583	0.66779	0.72656	0.83076	0.55603	0.72596	0.74423	0.97952	1.00756	0.99906	0.92262	0.94098	0.95002	0.96155	1.02574	1.05181	0.96713	1.05099	1.12348	1.09259	1.18684	1.22521	1.28785	1.41495	1.42035	1.51917	1.5787
Israel		0.37114	0.35727	0.35253	0.3261	0.27017	0.28327	0.30482	0.33655	0.35971	0.36951	0.3811	0.38273	0.38459	0.42227	0.44967	0.4822	0.46665	0.48199	0.47592	0.49122	0.52822	0.48815	0.51792	0.53054	0.51676	0.48265	0.50165	0.51541	0.50708	0.47507	0.51355	0.50154	0.57103	0.47632
Jordan		0.07704	0.09157	0.10455	0.11201	0.11582	0.12035	0.13005	0.14122	0.13145	0.13194	0.14053	0.13217	0.15431	0.13256	0.1726	0.18012	0.19412	0.18643	0.20339	0.20175	0.21287	0.20799	0.21744	0.22326	0.22278	0.2334	0.22303	0.21279	0.20474	0.19808	0.2186	0.23168	0.22268	0.22674
Kuwait		0.22542	0.24744	0.24543	0.25867	0.25593	0.2561	0.25146	0.24143	0.25144	0.26149	0.17834	0.19698	0.25192	0.21336	0.35233	0.37104	0.40549	0.45524	0.51288	0.54121	0.55467	0.56835	0.59181	0.62399	0.64833	0.70372	0.69246	0.72798	0.76831	0.80278	0.81509	0.88623	0.92498	0.95992
Lebanon		0.09504	0.08772	0.08654	0.09091	0.08727	0.10118	0.09617	0.09961	0.09047	0.07098	0.067	0.1125	0.11294	0.12961	0.15843	0.16926	0.17616	0.20336	0.20768	0.21699	0.2195	0.21232	0.21319	0.21689	0.21108	0.20113	0.17873	0.16467	0.21776	0.26631	0.24879	0.27474	0.215	0.21399
Oman		0.03535	0.03418	0.04065	0.04337	0.05114	0.06115	0.06148	0.05506	0.05389	0.06522	0.07992	0.08014	0.08206	0.07715	0.0834	0.08868	0.09722	0.10155	0.10427	0.11093	0.10905	0.1125	0.11843	0.12033	0.13359	0.15013	0.1633	0.18988	0.25804	0.21943	0.31395	0.25219	0.29708	0.31542
Palestinian Territories		--	--	--	--	--	--	--	--	--	--	--	--	--	--	--	--	--	0.00582	0.00902	0.00977	0.01198	0.01944	0.01672	0.01853	0.03142	0.03957	0.04294	0.04365	0.03271	0.03166	0.03468	0.04101	0.0477	0.04716
Qatar		0.02165	0.03746	0.04268	0.04096	0.04964	0.04323	0.05366	0.05486	0.05132	0.05291	0.05354	0.05369	0.05527	0.03552	0.05941	0.06374	0.07196	0.07244	0.07576	0.078	0.08792	0.09762	0.1163	0.13291	0.14955	0.15268	0.19625	0.24379	0.29045	0.31926	0.38645	0.38613	0.39268	0.42348
Saudi Arabia		1.31361	1.43432	1.51721	1.68547	1.81761	1.96053	2.08278	2.08177	2.10766	2.02464	2.21978	2.31593	2.40645	1.58176	2.50651	2.4192	2.57587	2.68916	2.81207	2.894	3.01105	3.15352	3.28705	3.54055	3.7792	3.95981	4.19947	4.21575	4.51682	4.84755	5.16228	5.5357	5.73638	5.9515
Syria		0.23149	0.25307	0.25612	0.29646	0.32515	0.34574	0.34583	0.38415	0.4066	0.41994	0.4356	0.37367	0.38812	0.39264	0.47807	0.48355	0.48936	0.51366	0.52977	0.54302	0.54208	0.53732	0.54351	0.54685	0.54339	0.54653	0.54817	0.59864	0.73355	0.70338	0.64708	0.61579	0.65373	0.65792
United Arab Emirates		0.15737	0.29592	0.31857	0.32034	0.32946	0.40236	0.456	0.46439	0.52242	0.5339	0.53516	0.66452	0.66969	0.62701	0.69032	0.68996	0.66491	0.6988	0.71454	0.7196	0.70418	0.69018	0.70837	0.7041	0.73227	1.05508	1.12541	1.23627	1.30037	1.23512	1.30031	1.37296	1.41233	1.47355
Yemen		0.09609	0.09778	0.11456	0.10413	0.13211	0.14669	0.14115	0.14022	0.14387	0.15439	0.16025	0.16598	0.17264	0.12871	0.13769	0.14988	0.15258	0.15864	0.17072	0.17888	0.19367	0.20573	0.22587	0.24444	0.2463	0.25679	0.28046	0.25545	0.31243	0.27542	0.3257	0.26654	0.28067	0.29602
Africa		3.08541	3.29646	3.46378	3.54129	3.68611	3.80042	3.79927	3.83463	3.97829	4.12837	4.32234	4.40535	4.47881	3.88692	4.5483	4.67476	4.79648	4.92505	4.97906	5.07184	5.13941	5.32552	5.474	5.58026	5.78245	6.14551	6.26749	6.3426	6.73333	6.7502	7.17553	6.89045	7.13638	7.3006
Algeria		0.23841	0.24773	0.27955	0.26447	0.30546	0.32001	0.31898	0.32511	0.33433	0.35723	0.38154	0.40967	0.41249	0.2829	0.40051	0.40067	0.38851	0.38556	0.39996	0.37947	0.39994	0.42081	0.43743	0.44491	0.46413	0.49999	0.49676	0.53106	0.61119	0.68189	0.70254	0.69007	0.72624	0.74992
Angola		0.04304	0.04327	0.04506	0.04738	0.0411	0.0532	0.05237	0.0518	0.05298	0.05355	0.05247	0.05443	0.05585	0.0511	0.05398	0.05771	0.05418	0.06334	0.05277	0.06443	0.06065	0.0893	0.09297	0.09863	0.09953	0.10226	0.11524	0.13732	0.16423	0.20243	0.22293	0.2205	0.24252	0.27335
Benin		0.00619	0.00616	0.00412	0.00624	0.00614	0.0073	0.00708	0.00541	0.00658	0.00705	0.00824	0.00948	0.0106	0.01163	0.01226	0.01341	0.0144	0.01574	0.01698	0.0185	0.02297	0.02304	0.02443	0.02874	0.03358	0.03521	0.04185	0.04565	0.05035	0.06285	0.07043	0.07381	0.06487	0.07055
Botswana		0.00619	0.00617	0.00404	0.00404	0.00426	0.0077	0.00728	0.00869	0.00956	0.01151	0.01285	0.01439	0.01672	0.01454	0.0164	0.0164	0.0164	0.01862	0.01881	0.01881	0.02754	0.02291	0.02193	0.02193	0.02676	0.0288	0.03015	0.03092	0.04043	0.03675	0.03872	0.04101	0.03169	0.03182
Burkina Faso		0.00613	0.00617	0.00618	0.00621	0.00621	0.00591	0.00692	0.00722	0.00738	0.0066	0.00696	0.00798	0.00801	0.00818	0.00943	0.00943	0.00971	0.01588	0.01482	0.01482	0.01563	0.01585	0.01627	0.01681	0.01699	0.01735	0.01735	0.0193	0.02842	0.02386	0.02431	0.0246	0.02064	0.02102
Burundi		0.00144	0.00164	0.00144	0.00166	0.00207	0.00215	0.00209	0.00217	0.0036	0.00394	0.00431	0.00484	0.00462	0.00303	0.00541	0.00528	0.00535	0.00541	0.0055	0.0055	0.00548	0.00582	0.00587	0.00609	0.00556	0.00545	0.00527	0.00474	0.0028	0.00295	0.00294	0.00287	0.00466	0.00465
Cameroon		0.0331	0.03343	0.03925	0.03914	0.03915	0.0399	0.04589	0.0425	0.0406	0.05008	0.05053	0.05097	0.05164	0.0327	0.04708	0.04822	0.04664	0.04871	0.04853	0.04443	0.04653	0.04612	0.04603	0.0481	0.04785	0.04843	0.05349	0.0599	0.06512	0.06835	0.07559	0.07176	0.0605	0.06085
Cape Verde		0.00454	0.00453	0.002	0.00196	0.00239	0.00236	0.0008	0.00089	0.00128	0.00137	0.00146	0.0015	0.00159	0.00135	0.00172	0.00168	0.00177	0.00177	0.00177	0.00177	0.0031	0.00208	0.00222	0.00222	0.00427	0.00367	0.00413	0.00486	0.00511	0.00545	0.00545	0.00554	0.00551	0.0057
Central African Republic		0.00205	0.00266	0.00287	0.00308	0.00291	0.00295	0.00348	0.00314	0.00335	0.00318	0.00345	0.00362	0.0037	0.00379	0.00402	0.00401	0.00406	0.00416	0.00424	0.00424	0.00454	0.00464	0.00482	0.00482	0.00453	0.00432	0.00454	0.00498	0.00526	0.00477	0.00477	0.00472	0.00605	0.00597
Chad		0.00407	0.00389	0.00389	0.00389	0.00186	0.00222	0.00399	0.00348	0.00232	0.00238	0.00493	0.00461	0.00464	0.00194	0.00248	0.00247	0.00255	0.00257	0.00257	0.00257	0.00278	0.00284	0.00293	0.00293	0.00272	0.00302	0.00325	0.00379	0.00372	0.00364	0.00364	0.00369	0.00379	0.00383
Comoros		0.00061	0.00061	0.00061	0.00061	0.00062	0.00053	0.00053	0.00085	0.00089	0.00089	0.00116	0.00112	0.00112	0.00088	0.00116	0.00116	0.00116	0.00116	0.00121	0.00121	0.00134	0.00138	0.00143	0.00143	0.00146	0.00156	0.00159	0.00199	0.00214	0.00209	0.00181	0.00205	0.00215	0.00221
Congo (Brazzaville)		0.01047	0.01245	0.01028	0.00807	0.00846	0.01188	0.01149	0.01296	0.01157	0.01296	0.01418	0.01246	0.01209	0.00899	0.01088	0.01074	0.01039	0.01033	0.01046	0.0086	0.00916	0.01172	0.01004	0.01253	0.01383	0.01557	0.01689	0.0186	0.02116	0.02405	0.03418	0.02665	0.02433	0.02702
Congo (Kinshasa)		0.04055	0.04297	0.04505	0.04469	0.04095	0.03962	0.04342	0.0388	0.0488	0.04576	0.04257	0.04504	0.0511	0.04894	0.04101	0.04262	0.04423	0.04295	0.04061	0.03517	0.02926	0.0197	0.01666	0.01675	0.02344	0.024	0.02333	0.02639	0.0244	0.02355	0.03337	0.0246	0.01995	0.01911
Cote dIvoire (IvoryCoast)		0.05991	0.06331	0.05829	0.06265	0.06159	0.06307	0.06627	0.07391	0.07783	0.07771	0.06429	0.05288	0.05304	0.05192	0.06275	0.06147	0.0642	0.05739	0.05491	0.06232	0.06926	0.04559	0.04761	0.04735	0.05548	0.05684	0.05574	0.05046	0.06009	0.0534	0.05421	0.05741	0.04846	0.04666
Djibouti		0.02205	0.0177	0.01779	0.01314	0.01096	0.01082	0.00974	0.00996	0.00973	0.02304	0.02326	0.02353	0.02359	0.02266	0.02427	0.02416	0.02416	0.0245	0.0245	0.0245	0.02465	0.02502	0.02506	0.02559	0.0259	0.02565	0.02374	0.02319	0.0169	0.01667	0.01667	0.01845	0.02381	0.02395
Egypt		0.55156	0.63445	0.68013	0.79837	0.86936	0.91694	0.92084	0.94353	0.93298	0.94354	0.99365	0.97358	0.94448	0.81141	0.96691	0.98589	1.07382	1.13783	1.18687	1.19773	1.15478	1.1317	1.17183	1.1715	1.25672	1.35179	1.40598	1.45323	1.43196	1.42462	1.40747	1.41375	1.44417	1.47007
Equatorial Guinea		0.00083	0.00082	0.00104	0.00103	0.00104	0.00118	0.00119	0.00114	0.00114	0.00166	0.00171	0.00179	0.0017	0.00179	0.00184	0.00183	0.00188	0.00201	0.00201	0.00201	0.0032	0.00241	0.00241	0.0025	0.00213	0.00222	0.00232	0.0036	0.01102	0.00646	0.00964	0.0082	0.00506	0.0047
Eritrea		--	--	--	--	--	--	--	--	--	--	--	--	--	--	0.01373	0.0152	0.01553	0.01573	0.01684	0.01421	0.00887	0.01051	0.00976	0.01102	0.01036	0.01035	0.01033	0.00971	0.0058	0.00712	0.00964	0.00615	0.00958	0.00986
Ethiopia		0.02518	0.02531	0.02803	0.03223	0.03142	0.03773	0.03593	0.04095	0.03935	0.04171	0.0419	0.03454	0.04994	0.04263	0.03018	0.03298	0.02426	0.02433	0.0359	0.04467	0.04783	0.04918	0.05412	0.05822	0.06017	0.06292	0.07102	0.07865	0.09969	0.096	0.08897	0.09636	0.11093	0.11674
Gabon		0.02317	0.02554	0.02309	0.03022	0.02547	0.02273	0.0207	0.02208	0.0247	0.03343	0.03289	0.0332	0.03448	0.02952	0.03288	0.02995	0.03174	0.03379	0.03229	0.02777	0.02571	0.02619	0.02526	0.02645	0.02668	0.02661	0.0293	0.03397	0.03791	0.04041	0.03811	0.03943	0.04016	0.04228
Gambia, The		0.00224	0.00223	0.00223	0.00223	0.00246	0.00242	0.00225	0.0026	0.00269	0.00265	0.00271	0.00282	0.00282	0.00299	0.00331	0.00309	0.00308	0.00309	0.00327	0.00327	0.00365	0.00392	0.00401	0.00406	0.00408	0.00423	0.00453	0.00559	0.00609	0.00623	0.00677	0.00615	0.00668	0.00687
Ghana		0.03273	0.02872	0.03269	0.02926	0.03346	0.028	0.03293	0.03779	0.04449	0.04983	0.04204	0.04159	0.04663	0.04332	0.05372	0.05547	0.05659	0.0537	0.05491	0.06379	0.0754	0.07379	0.0785	0.0849	0.09183	0.09304	0.09539	0.09615	0.09413	0.10789	0.13028	0.13327	0.13111	0.13649
Guinea		0.0122	0.01195	0.01217	0.01212	0.01244	0.01071	0.01429	0.01504	0.0154	0.01488	0.02006	0.01555	0.01593	0.01489	0.01683	0.01668	0.01682	0.01687	0.01696	0.01696	0.01761	0.0178	0.01793	0.01802	0.01813	0.01869	0.01854	0.01817	0.01903	0.01941	0.01941	0.01845	0.01789	0.01806
Guinea-Bissau		0.00123	0.00123	0.00125	0.00125	0.00168	0.00181	0.00142	0.00262	0.00293	0.00307	0.00388	0.00397	0.004	0.00343	0.00437	0.00432	0.00436	0.00437	0.00437	0.00437	0.00485	0.0049	0.00508	0.00521	0.00518	0.00538	0.00533	0.00551	0.00547	0.00557	0.00557	0.00554	0.00609	0.00619
Kenya		0.08526	0.08257	0.08238	0.07763	0.07566	0.0776	0.08291	0.07312	0.08085	0.08735	0.08801	0.07693	0.08506	0.081	0.09229	0.09693	0.10081	0.0933	0.10745	0.10937	0.11885	0.10895	0.10744	0.1139	0.12369	0.13758	0.15278	0.15211	0.14387	0.15785	0.16676	0.16607	0.16699	0.17141
Lesotho		0.00212	0.00192	0.00212	0.00212	0.00212	0.00219	0.0022	0.0022	0.0015	0.0022	0.0022	0.0022	0.00224	0.00215	0.00246	0.00246	0.00246	0.00246	0.00249	0.00249	0.0029	0.0029	0.0029	0.0029	0.00289	0.0031	0.00321	0.00354	0.00385	0.00321	0.00757	0.00615	0.0037	0.00375
Liberia		0.02841	0.02609	0.02612	0.02605	0.02348	0.02349	0.01788	0.01326	0.01722	0.01361	0.00814	0.00476	0.00483	0.0049	0.00533	0.00533	0.00553	0.00559	0.00577	0.00577	0.00616	0.00652	0.00705	0.00727	0.00735	0.00745	0.00858	0.00942	0.00857	0.00775	0.00753	0.0082	0.00748	0.00775
Libya		0.20894	0.2423	0.26173	0.26349	0.25644	0.27134	0.26602	0.2839	0.30007	0.30827	0.32676	0.34883	0.31415	0.26622	0.34916	0.37387	0.39151	0.41598	0.39168	0.40087	0.43761	0.4678	0.49067	0.50865	0.53868	0.5619	0.56223	0.53334	0.56405	0.60752	0.68336	0.37246	0.48865	0.50705
Madagascar		0.01713	0.01458	0.01252	0.0165	0.01646	0.01819	0.01216	0.01746	0.01933	0.01362	0.01312	0.01363	0.01465	0.01385	0.01694	0.0176	0.01764	0.01783	0.01792	0.01792	0.02516	0.02764	0.03185	0.03297	0.03617	0.03471	0.03444	0.03452	0.02901	0.02532	0.0256	0.0246	0.03885	0.04129
Malawi		0.00618	0.00722	0.0059	0.0049	0.00472	0.00554	0.00545	0.0054	0.0054	0.00687	0.00718	0.0092	0.00915	0.00806	0.00955	0.01	0.01016	0.01018	0.01027	0.01027	0.01072	0.01092	0.01105	0.01109	0.01279	0.01378	0.01427	0.01476	0.01529	0.01242	0.01242	0.0123	0.02548	0.02674
Mali		0.00618	0.00822	0.00616	0.00613	0.00615	0.00675	0.0051	0.00601	0.00311	0.00659	0.00656	0.00678	0.00689	0.00705	0.00726	0.00726	0.00741	0.00756	0.00765	0.00765	0.00785	0.00787	0.00862	0.0087	0.00896	0.00995	0.00902	0.00924	0.00969	0.00964	0.00964	0.01025	0.01067	0.01115
Mauritania		0.00878	0.00851	0.00851	0.00844	0.0126	0.0125	0.00709	0.0098	0.01269	0.01483	0.01314	0.01388	0.0456	0.03888	0.04679	0.04752	0.0478	0.04821	0.04843	0.04843	0.04943	0.04941	0.04714	0.04837	0.04107	0.04859	0.04155	0.03824	0.02733	0.02677	0.02677	0.0246	0.03684	0.03664
Mauritius		0.01278	0.01139	0.01101	0.01213	0.01211	0.0123	0.01518	0.01304	0.01909	0.02158	0.02488	0.02522	0.03019	0.02776	0.03058	0.03261	0.03322	0.03372	0.03403	0.03403	0.0417	0.04549	0.04107	0.04299	0.04454	0.04561	0.04633	0.04799	0.04829	0.04289	0.04863	0.04511	0.05131	0.05214
Morocco		0.18703	0.17995	0.18417	0.18587	0.17833	0.18759	0.19585	0.19041	0.20391	0.22948	0.24147	0.24193	0.26943	0.22712	0.30466	0.2895	0.28026	0.29523	0.29015	0.32096	0.31911	0.32304	0.32785	0.33325	0.33934	0.34565	0.36048	0.3656	0.45754	0.46541	0.53615	0.49207	0.4227	0.42927
Mozambique		0.02825	0.02377	0.02775	0.02795	0.02571	0.02818	0.01387	0.01426	0.02124	0.01678	0.01475	0.01452	0.01435	0.01402	0.01355	0.01494	0.01477	0.0153	0.01586	0.01642	0.01628	0.01953	0.02203	0.02335	0.02761	0.02771	0.02824	0.02963	0.02804	0.03107	0.0331	0.03486	0.04432	0.04921
Namibia		--	--	--	--	--	--	--	--	--	--	0.03235	0.01587	0.01505	0.01472	0.01762	0.01762	0.01848	0.01954	0.02089	0.02409	0.02554	0.03059	0.03134	0.03389	0.03572	0.03605	0.03886	0.04088	0.04325	0.04468	0.04257	0.04511	0.05151	0.05497
Niger		0.0083	0.00827	0.00829	0.00622	0.00625	0.00625	0.0052	0.00498	0.00866	0.00881	0.00915	0.00924	0.00949	0.00956	0.00995	0.00991	0.00993	0.00995	0.00995	0.00995	0.01037	0.01056	0.01105	0.01127	0.01125	0.01128	0.01118	0.01132	0.00706	0.01053	0.01053	0.01025	0.01166	0.01183
Nigeria		0.34987	0.41162	0.43835	0.41271	0.42653	0.45199	0.4257	0.44635	0.48157	0.50039	0.51517	0.53072	0.54093	0.50439	0.51763	0.58391	0.5908	0.57739	0.53893	0.52517	0.50243	0.62099	0.61566	0.58791	0.55845	0.63124	0.5744	0.46644	0.52781	0.50442	0.5641	0.57495	0.60012	0.60412
Reunion		0.00881	0.00874	0.00934	0.01096	0.01202	0.01167	0.01152	0.01276	0.0152	0.01655	0.01752	0.02032	0.02098	0.02144	0.02754	0.02728	0.0273	0.02751	0.03505	0.03505	0.03644	0.03812	0.03805	0.03805	0.0386	0.03944	0.04002	0.04043	0.04221	0.04266	0.04266	0.04101	0.04001	0.04053
Rwanda		0.00223	0.00519	0.00497	0.00568	0.00925	0.00953	0.00936	0.00954	0.00954	0.0099	0.01025	0.01038	0.01066	0.00712	0.00987	0.01003	0.01	0.01017	0.01034	0.01034	0.01089	0.01101	0.01105	0.01119	0.01082	0.01153	0.01178	0.01038	0.01082	0.01097	0.01091	0.01128	0.01081	0.01091
Saint Helena		0	4e-05	4e-05	4e-05	4e-05	4e-05	4e-05	9e-05	9e-05	9e-05	9e-05	4e-05	4e-05	9e-05	9e-05	9e-05	9e-05	9e-05	9e-05	9e-05	0.00031	0.00018	0.00018	0.00018	0.00013	0.00018	0.00016	0.00018	0.00014	0.00013	0.00013	0.00013	0.00013	0.00013
Sao Tome and Principe		0.00047	0.00047	0.00047	0.00047	0.00047	0.00048	0.00049	0.00049	0.00049	0.00049	0.00097	0.00102	0.00106	0.00101	0.0011	0.0011	0.0011	0.0011	0.0011	0.0011	0.00128	0.00128	0.00132	0.00132	0.00132	0.00137	0.0015	0.00146	0.0016	0.00171	0.00187	0.00187	0.00186	0.00186
Senegal		0.03698	0.03586	0.03666	0.03503	0.04167	0.04088	0.04037	0.04066	0.03474	0.03616	0.03577	0.03308	0.04033	0.03352	0.04963	0.05325	0.05312	0.04928	0.05251	0.05796	0.06154	0.06142	0.06231	0.06292	0.0701	0.07507	0.0771	0.07994	0.08096	0.07548	0.08117	0.08234	0.08429	0.0885
Seychelles		0.00316	0.00253	0.00234	0.00405	0.00426	0.00437	0.00438	0.00467	0.00647	0.00686	0.0063	0.00678	0.00697	0.0071	0.00725	0.00729	0.00727	0.00782	0.00782	0.00782	0.0081	0.00835	0.01215	0.01185	0.01228	0.01209	0.01633	0.01349	0.01468	0.01593	0.01445	0.01445	0.01465	0.01699
Sierra Leone		0.01057	0.01063	0.01141	0.01076	0.01071	0.01167	0.01259	0.01352	0.01472	0.01469	0.01482	0.01553	0.01135	0.00935	0.01052	0.01216	0.01213	0.01243	0.01247	0.01247	0.0132	0.0135	0.01373	0.01405	0.01666	0.00685	0.00956	0.00823	0.00783	0.00854	0.00911	0.00912	0.00906	0.00927
Somalia		0.01656	0.01929	0.01893	0.0185	0.0192	0.01888	0.02008	0.0149	0.01508	0.01535	0.01402	0.00835	0.00776	0.00767	0.00803	0.00803	0.00803	0.00803	0.00803	0.00803	0.00998	0.00998	0.00998	0.00998	0.00996	0.01349	0.01358	0.01164	0.01164	0.01125	0.01157	0.01157	0.01166	0.01166
South Africa		0.65894	0.68123	0.7332	0.70469	0.75097	0.7284	0.72725	0.72082	0.71624	0.72892	0.78511	0.83265	0.85053	0.76345	0.84411	0.86304	0.87865	0.89736	0.91889	0.95613	0.9389	0.94019	0.97695	1.00793	1.03042	1.09795	1.13118	1.17018	1.21718	1.12303	1.19843	1.26469	1.3033	1.29304
Sudan and South Sudan		0.0471	0.04822	0.05269	0.05063	0.04653	0.05199	0.05931	0.0575	0.06239	0.0592	0.05375	0.07716	0.0707	0.05898	0.05887	0.05607	0.05561	0.05749	0.05791	0.06209	0.09081	0.11734	0.12177	0.13689	0.1488	0.15928	0.17815	0.20442	0.22138	0.20759	0.23382	0.22523	0.20787	0.21194
Swaziland		0.00424	0.00404	0.00404	0.00404	0.00406	0.00455	0.00403	0.00458	0.00495	0.00504	0.00515	0.00569	0.00558	0.00594	0.007	0.007	0.00698	0.007	0.007	0.007	0.00711	0.00711	0.00711	0.00711	0.00709	0.00709	0.00787	0.00953	0.00982	0.00956	0.00961	0.00961	0.00804	0.00904
Tanzania		0.02872	0.03295	0.03216	0.02853	0.03093	0.03137	0.03807	0.03343	0.03554	0.03474	0.03844	0.03183	0.03494	0.03472	0.03283	0.03193	0.03202	0.03243	0.0327	0.03425	0.03438	0.03977	0.04556	0.04867	0.05185	0.05594	0.05868	0.06329	0.06932	0.07202	0.06693	0.07176	0.09768	0.10768
Togo		0.00861	0.00795	0.00769	0.00838	0.00991	0.00921	0.00753	0.00705	0.00741	0.00842	0.00836	0.01407	0.00999	0.00695	0.00866	0.00861	0.00867	0.00905	0.00905	0.01395	0.01945	0.014	0.018	0.02964	0.03148	0.03105	0.03218	0.03484	0.01872	0.01857	0.03269	0.0205	0.02302	0.02514
Tunisia		0.10977	0.12081	0.10959	0.1253	0.12048	0.11468	0.12935	0.10864	0.12696	0.13167	0.1318	0.1427	0.14859	0.1347	0.1551	0.14329	0.15031	0.15982	0.16538	0.16412	0.17261	0.17796	0.18026	0.17918	0.18243	0.18285	0.17876	0.17912	0.19451	0.17492	0.17482	0.19068	0.18305	0.18469
Uganda		0.01035	0.0066	0.00788	0.00767	0.00785	0.0084	0.00932	0.00792	0.01209	0.0111	0.01187	0.01327	0.01356	0.01266	0.01444	0.01444	0.01435	0.01481	0.01699	0.01699	0.01756	0.01958	0.02044	0.02204	0.02233	0.02341	0.02673	0.02886	0.05081	0.04561	0.0472	0.04716	0.03532	0.03727
Western Sahara		0.00236	0.00235	0.00264	0.00256	0.00265	0.0027	0.00271	0.00279	0.00283	0.00283	0.00296	0.00296	0.003	0.00281	0.00292	0.00313	0.00313	0.00313	0.00313	0.00313	0.0036	0.00366	0.00366	0.00366	0.00364	0.00412	0.00365	0.00383	0.00361	0.00365	0.00365	0.00349	0.00408	0.00418
Zambia		0.03309	0.03004	0.02924	0.02906	0.02673	0.02502	0.02506	0.02645	0.02868	0.02805	0.02807	0.02381	0.02722	0.02048	0.02233	0.02274	0.02313	0.02329	0.02453	0.02323	0.02235	0.02445	0.02533	0.02647	0.02752	0.0293	0.03016	0.03067	0.02516	0.02697	0.02761	0.03486	0.04143	0.04359
Zimbabwe		0.02633	0.0302	0.02447	0.03092	0.03039	0.03157	0.03333	0.03598	0.03573	0.03991	0.04318	0.04844	0.04281	0.0447	0.04711	0.05095	0.05798	0.0622	0.06351	0.06356	0.05205	0.04818	0.04584	0.04191	0.02723	0.03255	0.02848	0.02733	0.02684	0.02574	0.02676	0.0287	0.04301	0.03898
Asia & Oceania		23.071	22.4222	21.8201	21.6648	22.545	22.3305	23.0391	23.8596	25.7261	27.2889	28.6551	29.9558	31.5593	30.2719	35.3142	37.0969	38.7894	40.3675	39.7923	41.7813	42.8674	43.1352	44.0172	45.6237	48.0117	49.7927	50.9811	52.2479	52.0387	52.6615	56.1517	57.8113	60.1954	60.288
Afghanistan		0.01462	0.01665	0.0162	0.0221	0.02241	0.02701	0.02843	0.02895	0.02738	0.0279	0.02848	0.02653	0.01484	0.01373	0.01372	0.01309	0.01234	0.01157	0.01099	0.01099	0.00974	0.00968	0.00986	0.00786	0.0085	0.01332	0.01718	0.01825	0.04155	0.07232	0.08549	0.08551	0.09198	0.09998
American Samoa		0.00593	0.00692	0.00962	0.00603	0.00695	0.00652	0.00673	0.00686	0.00676	0.00776	0.00807	0.00807	0.00827	0.00797	0.00803	0.0079	0.00801	0.00803	0.00803	0.00803	0.00784	0.00786	0.00799	0.00799	0.00795	0.00846	0.00861	0.00861	0.00863	0.00861	0.00861	0.00491	0.00497	0.00437
Australia		1.22432	1.12848	1.27015	1.21828	1.28952	1.28642	1.29482	1.32629	1.39592	1.45096	1.47282	1.43823	1.45515	1.51093	1.56499	1.60936	1.65519	1.6817	1.68837	1.73718	1.73692	1.73012	1.77617	1.8452	1.88884	1.92146	1.94447	1.9781	2.00753	1.98663	2.02182	2.11336	2.17218	2.18802
Bangladesh		0.06785	0.07081	0.07379	0.06398	0.06651	0.06873	0.07283	0.07181	0.07568	0.08072	0.07611	0.08077	0.07971	0.07792	0.09744	0.10799	0.11032	0.11863	0.12301	0.14213	0.14518	0.17171	0.17491	0.17677	0.17828	0.18278	0.19168	0.1916	0.19956	0.21242	0.17372	0.22553	0.23299	0.24329
Bhutan		4e-05	0.00033	0.00044	0.0004	0.00034	0.00044	0.00045	0.00053	0.00052	0.00053	0.00123	0.00123	0.00127	0.00101	0.00146	0.00168	0.00181	0.00185	0.00194	0.00194	0.00198	0.00212	0.00221	0.0023	0.00229	0.00233	0.00234	0.00313	0.00337	0.00404	0.00405	0.0041	0.00358	0.00383
Brunei		0.00912	0.00991	0.00803	0.00975	0.01093	0.01238	0.01088	0.01241	0.0126	0.01373	0.01441	0.02138	0.01452	0.01564	0.02179	0.02238	0.02594	0.02573	0.02481	0.02422	0.02423	0.02319	0.02301	0.02612	0.02647	0.02864	0.02893	0.03097	0.03449	0.03396	0.03456	0.03741	0.03697	0.03697
Burma (Myanmar)		0.04824	0.04815	0.0504	0.05864	0.06175	0.06107	0.03614	0.03427	0.03494	0.03488	0.03203	0.03303	0.03462	0.03037	0.03962	0.03834	0.04139	0.05288	0.06241	0.07645	0.07674	0.07031	0.07213	0.07486	0.08377	0.08946	0.0831	0.08271	0.06185	0.05456	0.05396	0.05536	0.0561	0.05765
Cambodia		0.00404	0.00424	0.00476	0.0052	0.00582	0.00589	0.00612	0.00616	0.0064	0.00638	0.00638	0.00655	0.00674	0.00673	0.0069	0.02041	0.02259	0.02683	0.0315	0.03218	0.03363	0.03947	0.04248	0.04618	0.05158	0.0546	0.05995	0.06463	0.07284	0.06238	0.0552	0.06766	0.08884	0.09737
China		3.80808	3.66327	3.55887	3.69413	3.75086	4.04448	4.25727	4.51167	4.82176	5.04052	4.86378	5.28738	5.59055	4.78679	6.58761	7.00805	7.46479	8.12371	8.46609	9.01632	9.85521	10.126	10.6098	11.4564	13.159	13.9292	14.86	15.2864	15.7785	16.5026	18.2762	19.4191	20.3916	21.0515
Cook Islands		0.00042	0.00084	0.00082	0.00083	0.00083	0.00083	0.00076	0.00076	0.00076	0.00067	0.00067	0.00056	0.00067	0.00067	0.00067	0.00067	0.00067	0.00067	0.00067	0.00067	0.0008	0.0008	0.0008	0.0008	0.00089	0.00098	0.00103	0.00096	0.00103	0.00101	0.00101	0.00103	0.00207	0.00215
Fiji		0.01481	0.01536	0.01494	0.01228	0.01105	0.01124	0.01367	0.01081	0.01121	0.01319	0.01423	0.0116	0.01195	0.01094	0.01316	0.01424	0.01476	0.01471	0.01432	0.01596	0.01945	0.02089	0.02502	0.0324	0.03568	0.03534	0.03707	0.03518	0.03048	0.01943	0.01899	0.01845	0.02075	0.02333
French Polynesia		0.00312	0.00461	0.00624	0.00825	0.01246	0.01083	0.01359	0.01387	0.01375	0.01373	0.01304	0.01286	0.0124	0.01148	0.00981	0.01013	0.0101	0.01013	0.01013	0.01013	0.00954	0.00956	0.00993	0.01203	0.01187	0.01301	0.01413	0.01393	0.01537	0.01479	0.01522	0.01435	0.01435	0.01523
Guam		0.05329	0.0745	0.05799	0.05546	0.01909	0.0094	0.01564	0.01085	0.01126	0.01071	0.02594	0.02942	0.0351	0.04637	0.06643	0.05038	0.04479	0.05113	0.0422	0.047	0.03928	0.04231	0.02882	0.0331	0.0263	0.05292	0.05581	0.04032	0.02539	0.04033	0.03595	0.03177	0.03404	0.02936
Hawaiian Trade Zone		0.09468	0.10902	0.10042	0.09487	0.11496	0.1103	0.06534	--	--	--	--	--	--	--	--	--	--	--	--	--	--	--	--	--	--	--	--	--	--	--	--	--	--	--
Hong Kong		0.27275	0.28136	0.27167	0.25693	0.24745	0.23464	0.24286	0.24802	0.26072	0.2638	0.26901	0.28143	0.32101	0.30548	0.38171	0.39385	0.38595	0.39223	0.40661	0.56022	0.51987	0.52095	0.57926	0.58875	0.67637	0.70214	0.67784	0.74819	0.67558	0.82204	0.92789	0.82231	0.75785	0.77283
India		1.37079	1.55294	1.55938	1.62787	1.73977	1.86769	1.99376	2.07397	2.28833	2.40798	2.44224	2.48668	2.66264	2.18576	2.94401	3.27834	3.48274	3.66835	3.87246	4.20568	4.39542	4.49716	4.70871	4.81656	4.95029	5.20629	5.5182	5.88459	6.03016	6.23084	6.69842	6.61905	6.96002	7.07905
Indonesia		0.85392	0.94986	1.00201	0.98721	0.98964	0.97143	0.98532	1.03427	1.09668	1.21951	1.36451	1.45472	1.47928	1.47398	1.6188	1.68933	1.78495	1.97198	1.89021	2.0066	2.15618	2.23574	2.33955	2.36933	2.53847	2.63515	2.56728	2.61177	2.6911	2.72051	3.00498	3.13826	3.22031	3.29075
Japan		10.7327	10.1005	9.40438	9.01986	9.56019	9.03631	9.15916	9.27781	9.92143	10.2978	10.8069	10.9409	11.1398	10.9092	11.476	11.5192	11.6248	11.5074	11.095	11.3578	11.1308	10.8764	10.6819	10.9396	10.7396	10.7395	10.456	10.1332	9.67766	8.78282	8.91975	8.96284	9.51992	9.1454
Kiribati		0.00034	0.0004	0.0004	0.0004	0.00029	0.00029	0.00026	0.00031	0.00031	0.00031	0.00031	0.00037	0.00031	0.00031	0.00031	0.00031	0.00031	0.00031	0.00031	0.00031	0.00035	0.00035	0.00045	0.00045	0.00045	0.00054	0.00054	0.00057	0.00055	0.00087	0.00087	0.00082	0.00082	0.0009
Korea, North		0.09996	0.10597	0.1079	0.11845	0.12529	0.13414	0.14183	0.14314	0.13567	0.13383	0.15307	0.16003	0.15436	0.14653	0.14455	0.13113	0.09915	0.08442	0.07429	0.06396	0.05465	0.04868	0.0533	0.05328	0.05206	0.04014	0.03072	0.03596	0.03628	0.02876	0.03621	0.0287	0.0307	0.03059
Korea, South		1.18563	1.18104	1.17563	1.23065	1.1936	1.17794	1.25518	1.32092	1.57678	1.80984	2.2021	2.65485	3.21145	3.52576	3.85281	4.19978	4.39583	4.7103	3.98289	4.3233	4.43752	4.41895	4.43924	4.50357	4.47411	4.53175	4.50294	4.6114	4.40037	4.4796	4.64676	4.62229	4.77653	4.76997
Laos		0.00604	0.0024	0.00221	0.00236	0.00217	0.00245	0.00302	0.00306	0.00305	0.00338	0.00338	0.0037	0.00401	0.00302	0.00434	0.00456	0.00486	0.0051	0.00542	0.00542	0.0054	0.00542	0.00564	0.00582	0.0057	0.006	0.0061	0.00612	0.00675	0.00624	0.00624	0.00615	0.00709	0.00722
Macau		0.00687	0.00653	0.00696	0.00983	0.01076	0.00877	0.01226	0.0137	0.01361	0.01457	0.01477	0.0148	0.01525	0.01576	0.01798	0.01755	0.02025	0.0208	0.02244	0.02382	0.02174	0.02301	0.02519	0.02621	0.03192	0.02739	0.0319	0.03023	0.02552	0.02554	0.01964	0.02166	0.0225	0.02353
Malaysia		0.34314	0.35283	0.38311	0.4067	0.40965	0.41189	0.40646	0.41244	0.42546	0.45713	0.55456	0.58494	0.62351	0.58487	0.78773	0.82889	0.9057	0.94234	0.92301	0.92186	0.94266	0.96395	0.93371	0.96813	1.02139	1.04785	1.06986	1.16165	1.15244	1.22186	1.24251	1.34698	1.30458	1.31707
Maldives		0.00021	0.00021	0.00021	0.00021	0.00083	0.0009	0.00114	0.00114	0.00123	0.00123	0.00136	0.00136	0.00141	0.00171	0.00342	0.00483	0.0049	0.00433	0.00468	0.00468	0.00663	0.00713	0.01307	0.0147	0.01027	0.00823	0.01136	0.01279	0.01323	0.01459	0.01459	0.01435	0.01499	0.0156
Mongolia		0.02519	0.02513	0.02942	0.02936	0.0316	0.03475	0.03506	0.03569	0.0366	0.03414	0.03232	0.03003	0.02718	0.02561	0.02681	0.02373	0.02454	0.01623	0.01715	0.0175	0.01722	0.01991	0.02158	0.02088	0.02479	0.0256	0.02811	0.03128	0.03853	0.03356	0.0355	0.03896	0.0477	0.05148
Nauru		0.0019	0.00192	0.00192	0.00192	0.00198	0.00197	0.00197	0.00197	0.00196	0.00197	0.00205	0.00205	0.00209	0.00209	0.0021	0.00214	0.00213	0.00214	0.00214	0.00214	0.00213	0.00214	0.00223	0.00223	0.00226	0.00231	0.00226	0.0023	0.00221	0.00237	0.00237	0.00205	0.00205	0.00207
Nepal		0.00419	0.00418	0.00625	0.00625	0.00628	0.00513	0.00785	0.00851	0.00828	0.0086	0.00837	0.01076	0.01204	0.0121	0.01423	0.0151	0.01889	0.02284	0.02935	0.03156	0.03048	0.03098	0.03136	0.03152	0.0324	0.03355	0.0335	0.03315	0.03659	0.03903	0.04273	0.04101	0.03872	0.03949
New Caledonia		0.02197	0.02186	0.01513	0.0127	0.01508	0.01363	0.01421	0.01567	0.01457	0.01608	0.01644	0.01795	0.01881	0.01832	0.01835	0.01835	0.01873	0.01878	0.01891	0.01891	0.01869	0.01874	0.02189	0.02189	0.02494	0.02491	0.03032	0.03074	0.02931	0.03172	0.03172	0.03075	0.02943	0.03106
New Zealand		0.18812	0.17024	0.16276	0.15835	0.17245	0.16527	0.16659	0.18106	0.18976	0.19916	0.21577	0.20922	0.22023	0.22166	0.24258	0.2528	0.25364	0.2611	0.26122	0.26533	0.27212	0.27308	0.28507	0.29504	0.30477	0.30978	0.31261	0.3154	0.31976	0.30532	0.31061	0.31335	0.30862	0.30951
Niue		4e-05	4e-05	4e-05	4e-05	4e-05	4e-05	4e-05	4e-05	4e-05	4e-05	4e-05	4e-05	4e-05	4e-05	4e-05	4e-05	4e-05	4e-05	4e-05	4e-05	4e-05	4e-05	4e-05	4e-05	4e-05	6e-05	7e-05	7e-05	5e-05	5e-05	5e-05	4e-05	4e-05	4e-05
Pakistan		0.2188	0.23782	0.28087	0.28849	0.29747	0.33894	0.35275	0.38421	0.41263	0.43766	0.46812	0.47189	0.48572	0.51465	0.60879	0.64361	0.7093	0.72094	0.75488	0.80041	0.79502	0.77971	0.77054	0.71714	0.69565	0.71692	0.76322	0.81918	0.82679	0.84007	0.89059	0.85703	0.90235	0.93288
Papua New Guinea		0.02578	0.02571	0.02571	0.02571	0.02926	0.03077	0.03111	0.03453	0.03223	0.03305	0.03353	0.03324	0.033	0.03237	0.03222	0.03263	0.03255	0.03321	0.03189	0.03189	0.03211	0.0322	0.0473	0.0542	0.05397	0.05411	0.05583	0.05567	0.04188	0.04193	0.04232	0.04101	0.0411	0.04546
Philippines		0.48068	0.45254	0.44542	0.42257	0.35602	0.3217	0.33852	0.4035	0.41707	0.48921	0.50078	0.49931	0.55262	0.55181	0.63726	0.69461	0.7202	0.771	0.8014	0.77166	0.7319	0.71874	0.69656	0.68646	0.69423	0.64162	0.58721	0.61859	0.5902	0.61858	0.62819	0.62305	0.63498	0.61384
Samoa		0.00138	0.00146	0.00158	0.00158	0.00206	0.00163	0.00163	0.00163	0.00163	0.00172	0.00181	0.00181	0.00185	0.00185	0.00177	0.0019	0.00189	0.0019	0.0019	0.0019	0.00198	0.00199	0.00207	0.00207	0.00215	0.00229	0.00225	0.00229	0.00229	0.00233	0.00234	0.00234	0.00234	0.00224
Singapore		0.4419	0.46282	0.49048	0.48734	0.5138	0.49771	0.57183	0.63337	0.67594	0.73237	0.80168	0.85452	0.92793	0.90608	1.11215	1.12973	1.2962	1.3953	1.444	1.4298	1.46618	1.56739	1.54895	1.48499	1.64865	1.91385	2.12448	2.23544	2.23674	2.28026	2.55849	2.70816	2.76159	2.81504
Solomon Islands		0.00147	0.00208	0.00189	0.00209	0.0021	0.00183	0.00184	0.00212	0.00233	0.00242	0.00247	0.00247	0.00242	0.00223	0.00234	0.00242	0.00242	0.00242	0.00242	0.00242	0.0025	0.00251	0.0026	0.0026	0.00267	0.00294	0.00273	0.00305	0.00294	0.003	0.00305	0.00306	0.00307	0.00307
Sri Lanka		0.07304	0.07302	0.07505	0.07683	0.08409	0.07022	0.06742	0.07752	0.07248	0.06636	0.07318	0.073	0.07737	0.08006	0.09444	0.10094	0.11266	0.12642	0.12814	0.13756	0.15692	0.15449	0.16067	0.16425	0.16896	0.1825	0.17604	0.18468	0.17584	0.16978	0.18581	0.20909	0.21284	0.2191
Taiwan		0.8165	0.72572	0.70337	0.71666	0.814	0.7934	0.85595	0.88385	1.02485	1.10818	1.14691	1.15368	1.17104	1.01009	1.39078	1.55996	1.64068	1.63892	1.69912	1.79252	1.82608	1.85194	1.86848	1.94401	1.97063	1.94913	1.99332	2.1403	2.02662	1.99854	2.11022	1.92838	1.90368	1.97777
Thailand		0.47537	0.45214	0.41563	0.44495	0.48518	0.46981	0.4849	0.53517	0.58463	0.72325	0.84606	0.91241	0.99538	1.03814	1.26342	1.42273	1.56472	1.62813	1.52943	1.52413	1.49151	1.43368	1.56253	1.71541	1.88101	2.07302	2.11968	2.12256	2.06203	2.1779	2.14259	2.42764	2.57043	2.06135
Timor-Leste (East Timor)		--	--	--	--	--	--	--	--	--	--	--	--	--	--	--	--	--	--	--	--	--	--	--	0.0023	0.0025	0.00249	0.00254	0.00462	0.00278	0.00262	0.00262	0.00267	0.00406	0.00406
Tonga		0.00043	0.00064	0.00059	0.00064	0.00064	0.00066	0.00066	0.00097	0.00115	0.00125	0.00125	0.00142	0.00141	0.00141	0.00165	0.00165	0.00183	0.00188	0.00183	0.00183	0.00187	0.00178	0.00159	0.00159	0.00171	0.00208	0.00246	0.00252	0.00255	0.00252	0.00252	0.00246	0.00255	0.0026
U.S. Pacific Islands		0.00219	0.00218	0.00218	0.00218	0.00206	0.00186	0.00186	0.00186	0.00255	0.00394	0.00407	0.00407	0.0041	0.00392	0.00403	0.00416	0.00423	0.00416	0.00416	0.00416	0.00415	0.00416	0.00416	0.00416	0.00413	0.00414	0.00424	0.00432	0.00507	0.00424	0.00496	0.0041	0.00397	0.00396
Vanuatu		0.00172	0.0015	0.00151	0.00147	0.00154	0.00167	0.00167	0.0016	0.00189	0.00168	0.00177	0.00139	0.00092	0.00087	0.00092	0.00092	0.00092	0.00092	0.00092	0.00092	0.00118	0.00118	0.00127	0.00127	0.00131	0.0014	0.00136	0.00158	0.00143	0.00175	0.00177	0.00205	0.00227	0.00234
Vietnam		0.05092	0.05554	0.05521	0.05647	0.05749	0.05918	0.06088	0.07382	0.08501	0.09847	0.1113	0.11732	0.12828	0.15946	0.17876	0.19864	0.24327	0.26748	0.28301	0.33115	0.36488	0.36996	0.40607	0.44425	0.49392	0.55362	0.54257	0.62898	0.62567	0.73989	0.83155	0.89371	0.93999	0.84673
Wake Island		0.01857	0.01852	0.01852	0.01852	0.01874	0.01838	0.01843	0.01843	0.01824	0.01829	0.01784	0.01784	0.01806	0.01625	0.01823	0.01841	0.01845	0.01861	0.01861	0.01861	0.0187	0.01875	0.01907	0.01907	0.01896	0.01888	0.01937	0.01986	0.01925	0.01932	0.01916	0.01845	0.01791	0.0179
World		131.889	124.894	122.127	120.53	123.09	123.051	127.23	129.628	133.611	135.394	136.169	137.285	137.783	128.532	140.255	142.529	145.804	149.136	150.535	153.68	155.506	156.723	157.985	161.227	166.959	170.973	172.961	174.832	173.806	170.506	176.847	177.817	179.883	181.16

## Sheet: ConsumptionNatGas
Table: Dry Natural Gas Consumption (Quadrillion Btu)
		1980	1981	1982	1983	1984	1985	1986	1987	1988	1989	1990	1991	1992	1993	1994	1995	1996	1997	1998	1999	2000	2001	2002	2003	2004	2005	2006	2007	2008	2009	2010	2011	2012	2013
North America		22.9939	22.5228	21.25	20.1153	21.4469	20.9484	19.6761	20.722	21.7716	22.9873	23.033	23.5285	24.4178	25.0499	25.7016	26.7644	27.2995	27.4347	27.0582	27.4249	28.3433	27.4487	28.3631	28.0063	28.0372	27.4938	27.5572	28.8762	29.0249	28.6563	29.8628	30.8442	32.0676	NA
Bermuda		0	0	0	0	0	0	0	0	0	0	0	0	0	0	0	0	0	0	0	0	0	0	0	0	0	0	0	0	0	0	0	0	0	NA
Canada		1.91491	1.86417	1.90217	1.90034	2.05577	2.20417	2.16031	2.14368	2.37063	2.46086	2.41091	2.43649	2.63982	2.73646	2.83341	2.9328	2.98429	2.95366	2.86465	3.17902	3.05118	3.19009	3.24322	3.45726	3.4245	3.22899	3.39144	3.13592	3.01645	3.09301	2.9103	3.15386	3.16142	3.26743
Greenland		0	0	0	0	0	0	0	0	0	0	0	0	0	0	0	0	0	0	0	0	0	0	0	0	0	0	0	0	0	0	0	0	0	NA
Mexico		0.84352	0.91133	0.99157	0.99417	0.99753	1.04073	0.92441	0.93855	0.95259	0.92472	1.01898	1.05908	1.06431	1.0845	1.14013	1.16046	1.23059	1.25833	1.36329	1.33666	1.4681	1.48603	1.60983	1.71842	1.68968	1.69941	1.92707	2.07754	2.16548	2.14732	2.37778	2.73581	2.81146	2.64783
Saint Pierre and Miquelon		0	0	0	0	0	0	0	0	0	0	0	0	0	0	0	0	0	0	0	0	0	0	0	0	0	0	0	0	0	0	0	0	0	NA
United States		20.2355	19.7473	18.3562	17.2208	18.3936	17.7035	16.5914	17.6398	18.4484	19.6017	19.6032	20.033	20.7136	21.2289	21.7281	22.6711	23.0846	23.2227	22.8302	22.9092	23.824	22.7726	23.5101	22.8306	22.9231	22.5654	22.2387	23.6628	23.8429	23.4159	24.5748	24.9545	26.0947	26.6098
Central & South America		1.38977	1.48129	1.58054	1.57959	1.88437	1.94045	1.97207	1.88586	2.01877	2.30458	2.20169	2.35601	2.33762	2.49707	2.65086	2.80192	3.00298	3.17318	3.39571	3.32456	3.56844	3.83434	3.7813	3.95009	4.38013	4.51236	4.84869	4.68869	4.98328	4.68082	5.23595	5.38608	6.00626	NA
Antarctica		0	0	0	0	0	0	0	0	0	0	0	0	0	0	0	0	0	0	0	0	0	0	0	0	0	0	0	0	0	0	0	0	0	NA
Antigua and Barbuda		0	0	0	0	0	0	0	0	0	0	0	0	0	0	0	0	0	0	0	0	0	0	0	0	0	0	0	0	0	0	0	0	0	NA
Argentina		0.36833	0.37141	0.46786	0.46067	0.58687	0.59303	0.64125	0.62042	0.73155	0.82176	0.73517	0.81595	0.82259	0.87057	0.89493	0.99604	1.05583	1.05325	1.12595	1.19422	1.22559	1.15215	1.11709	1.27615	1.39904	1.4924	1.54112	1.62083	1.63891	1.59205	1.59758	1.70239	1.71531	1.7714
Aruba		--	--	--	--	--	--	0	0	0	0	0	0	0	0	0	0	0	0	0	0	0	0	0	0	0	0	0	0	0	0	0	0	0	NA
Bahamas, The		0	0	0	0	0	0	0	0	0	0	0	0	0	0	0	0	0	0	0	0	0	0	0	0	0	0	0	0	0	0	0	0	0	NA
Barbados		0.00037	0.00037	0.00037	0.00042	0.00042	0.00042	0.00042	0.00037	0.00097	0.00105	0.00105	0.00083	0.0008	0.00112	0.00082	0.00097	0.00108	0.00108	0.00108	0.00108	0.00108	0.00108	0.00108	0.00108	0.00108	0.00108	0.00108	0.00104	0.00118	0.00074	0.00074	0.00074	0.00074	NA
Belize		0	0	0	0	0	0	0	0	0	0	0	0	0	0	0	0	0	0	0	0	0	0	0	0	0	0	0	0	0	0	0	0	0	NA
Bolivia		0.01306	0.01959	0.012	0.015	0.014	0.011	0.014	0.01367	0.01942	0.02614	0.03	0.026	0.032	0.03002	0.03496	0.045	0.03875	0.04945	0.03211	0.03321	0.0465	0.03026	0.03764	0.08267	0.07897	0.07787	0.08857	0.09263	0.10595	0.10444	0.10038	0.09115	0.13655	NA
Brazil		0.05662	0.05662	0.05092	0.0631	0.08192	0.10184	0.09963	0.11602	0.1079	0.13565	0.11398	0.13966	0.15299	0.15184	0.15829	0.16564	0.18547	0.20274	0.21302	0.2402	0.34671	0.41208	0.49178	0.51933	0.63245	0.69533	0.72261	0.74203	0.88364	0.69944	0.94155	0.93632	1.13323	1.40486
Cayman Islands		0	0	0	0	0	0	0	0	0	0	0	0	0	0	0	0	0	0	0	0	0	0	0	0	0	0	0	0	0	0	0	0	0	NA
Chile		0.085	0.085	0.049	0.046	0.048	0.044	0.026	0.02578	0.03532	0.05686	0.066	0.052	0.05444	0.0618	0.06851	0.0671	0.06712	0.10383	0.11977	0.1702	0.19319	0.23509	0.23857	0.29303	0.30711	0.309	0.27603	0.16458	0.10195	0.12024	0.19638	0.21127	0.18978	0.1743
Colombia		0.1188	0.1272	0.1272	0.1224	0.1716	0.1728	0.1728	0.13006	0.13582	0.13549	0.14028	0.144	0.14009	0.14585	0.15092	0.14927	0.15551	0.19586	0.20538	0.16994	0.187	0.1998	0.2021	0.1998	0.20275	0.21883	0.23687	0.24737	0.24606	0.2851	0.29789	0.29002	0.30806	NA
Costa Rica		0	0	0	0	0	0	0	0	0	0	0	0	0	0	0	0	0	0	0	0	0	0	0	0	0	0	0	0	0	0	0	0	0	NA
Cuba		0.00062	0.00032	0.00032	0.00028	0.00013	0.00025	0.00021	0.00082	0.00074	0.00115	0.00119	0.00124	0.00128	0.00131	0.00128	0.00152	0.00159	0.02773	0.01479	0.01849	0.02218	0.01109	0.01294	0.01368	0.01368	0.01479	0.01479	0.02218	0.04289	0.04289	0.03956	0.03808	0.03697	NA
Dominica		0	0	0	0	0	0	0	0	0	0	0	0	0	0	0	0	0	0	0	0	0	0	0	0	0	0	0	0	0	0	0	0	0	NA
Dominican Republic		0	0	0	0	0	0	0	0	0	0	0	0	0	0	0	0	0	0	0	0	0	0	0	0.01109	0.00481	0.00924	0.00924	0.01775	0.01738	0.02071	0.03032	0.03439	0.04733	NA
Ecuador		0.0039	0.0026	0.0026	0.0039	0.0052	0.0052	0.0039	0.00252	0.00367	0.00367	0.0052	0.00419	0.00459	0.00459	0.00459	0.00551	0.00551	0.00459	0.00459	0.00459	0.00643	0.00735	0.00459	0.00689	0.0078	0.01194	0.01285	0.01263	0.01194	0.01359	0.01515	0.01102	0.02374	NA
El Salvador		0	0	0	0	0	0	0	0	0	0	0	0	0	0	0	0	0	0	0	0	0	0	0	0	0	0	0	0	0	0	0	0	0	NA
Falkland Islands (Islas Malvinas)		0	0	0	0	0	0	0	0	0	0	0	0	0	0	0	0	0	0	0	0	0	0	0	0	0	0	0	0	0	0	0	0	0	NA
French Guiana		0	0	0	0	0	0	0	0	0	0	0	0	0	0	0	0	0	0	0	0	0	0	0	0	0	0	0	0	0	0	0	0	0	NA
Grenada		0	0	0	0	0	0	0	0	0	0	0	0	0	0	0	0	0	0	0	0	0	0	0	0	0	0	0	0	0	0	0	0	0	NA
Guadeloupe		0	0	0	0	0	0	0	0	0	0	0	0	0	0	0	0	0	0	0	0	0	0	0	0	0	0	0	0	0	0	0	0	0	NA
Guatemala		0	0	0	0	0	0	0	0	0	0	0	0	0	0	0	0	0	0	0	0	0	0	0	0	0	0	0	0	0	0	0	0	0	NA
Guyana		0	0	0	0	0	0	0	0	0	0	0	0	0	0	0	0	0	0	0	0	0	0	0	0	0	0	0	0	0	0	0	0	0	NA
Haiti		0	0	0	0	0	0	0	0	0	0	0	0	0	0	0	0	0	0	0	0	0	0	0	0	0	0	0	0	0	0	0	0	0	NA
Honduras		0	0	0	0	0	0	0	0	0	0	0	0	0	0	0	0	0	0	0	0	0	0	0	0	0	0	0	0	0	0	0	0	0	NA
Jamaica		0	0	0	0	0	0	0	0	0	0	0	0	0	0	0	0	0	0	0	0	0	0	0	0	0	0	0	0	0	0	0	0	0	NA
Martinique		0	0	0	0	0	0	0	0	0	0	0	0	0	0	0	0	0	0	0	0	0	0	0	0	0	0	0	0	0	0	0	0	0	NA
Montserrat		0	0	0	0	0	0	0	0	0	0	0	0	0	0	0	0	0	0	0	0	0	0	0	0	0	0	0	0	0	0	0	0	0	NA
Netherlands Antilles		0	0	0	0	0	0	0	0	0	0	0	0	0	0	0	0	0	0	0	0	0	0	0	0	0	0	0	0	0	0	0	0	0	NA
Nicaragua		0	0	0	0	0	0	0	0	0	0	0	0	0	0	0	0	0	0	0	0	0	0	0	0	0	0	0	0	0	0	0	0	0	NA
Panama		0	0	0	0	0	0	0	0	0	0	0	0	0	0	0	0	0	0	0	0	0	0	0	0	0	0	0	0	0	0	0	0	0	NA
Paraguay		0	0	0	0	0	0	0	0	0	0	0	0	0	0	0	0	0	0	0	0	0	0	0	0	0	0	0	0	0	0	0	0	0	NA
Peru		0.04268	0.05228	0.04908	0.04908	0.04908	0.05015	0.05228	0.04396	0.04101	0.03774	0.01765	0.01706	0.0166	0.03149	0.03215	0.03051	0.03182	0.00787	0.01345	0.01345	0.01115	0.01214	0.01444	0.01706	0.03663	0.06729	0.07581	0.11372	0.15545	0.14779	0.23382	0.24319	0.50469	NA
Puerto Rico		0	0	0	0	0	0	0	0	0	0	0	0	0	0	0	0	0	0	0	0	0.01294	0.02329	0.02329	0.02736	0.02514	0.02477	0.02662	0.02722	0.02982	0.02798	0.02843	0.02773	0.05029	NA
Saint Kitts and Nevis		0	0	0	0	0	0	0	0	0	0	0	0	0	0	0	0	0	0	0	0	0	0	0	0	0	0	0	0	0	0	0	0	0	NA
Saint Lucia		0	0	0	0	0	0	0	0	0	0	0	0	0	0	0	0	0	0	0	0	0	0	0	0	0	0	0	0	0	0	0	0	0	NA
Saint Vincent/Grenadines		0	0	0	0	0	0	0	0	0	0	0	0	0	0	0	0	0	0	0	0	0	0	0	0	0	0	0	0	0	0	0	0	0	NA
Suriname		0	0	0	0	0	0	0	0	0	0	0	0	0	0	0	0	0	0	0	0	0	0	0	0	0	0	0	0	0	0	0	0	0	NA
Trinidad and Tobago		0.08465	0.08465	0.10659	0.13272	0.20064	0.22572	0.15884	0.14976	0.1609	0.16976	0.18497	0.21005	0.20297	0.22781	0.26092	0.2801	0.31627	0.34321	0.34321	0.35207	0.37015	0.4148	0.44211	0.47348	0.52219	0.60043	0.7451	0.74731	0.80968	0.77351	0.86061	0.84769	0.82256	NA
Turks and Caicos Islands		0	0	0	0	0	0	0	0	0	0	0	0	0	0	0	0	0	0	0	0	0	0	0	0	0	0	0	0	0	0	0	0	0	NA
Uruguay		0	0	0	0	0	0	0	0	0	0	0	0	0	0	0	0	0	0	0	0.00074	0.00148	0.00148	0.00074	0.00222	0.00444	0.00333	0.00444	0.00333	0.00259	0.00148	0.00296	0.00296	0.00222	NA
Venezuela		0.61575	0.68125	0.7146	0.68602	0.72651	0.73604	0.80273	0.78249	0.78147	0.91531	0.90621	0.94503	0.90926	0.97067	1.04351	1.06025	1.14404	1.18357	1.32237	1.12637	1.14404	1.33373	1.19493	1.02627	1.14404	0.98606	1.09356	0.87607	0.93584	0.85088	0.89058	0.94913	1.03481	1.28284
Virgin Islands, U.S.		0	0	0	0	0	0	0	0	0	0	0	0	0	0	0	0	0	0	0	0	0	0	0	0	0	0	0	0	0	0	0	0	0	NA
Virgin Islands, British		0	0	0	0	0	0	0	0	0	0	0	0	0	0	0	0	0	0	0	0	0	0	0	0	0	0	0	0	0	0	0	0	0	NA
Europe		10.6428	10.5141	10.5533	10.7876	11.3393	11.669	12.0108	12.5675	12.2934	12.9281	13.0277	13.5808	13.2648	13.8274	13.9581	15.3456	16.5494	16.2965	16.6121	17.327	17.7701	18.3628	18.5846	19.2341	19.976	20.5151	20.4983	20.2838	20.8063	19.5833	21.0859	19.7666	19.2371	NA
Albania		0.01047	0.01109	0.01047	0.0111	0.01131	0.01047	0.01466	0.01665	0.02589	0.02589	0.00943	0.00522	0.00376	0.00111	0.00111	0.00111	0.00111	0.00074	0.00111	0.00074	0.00111	0.00111	0.00111	0.00111	0.00111	0.00111	0.00111	0.00037	0.00111	0.00111	0.00037	0.00037	0	NA
Austria		0.18487	0.17273	0.16718	0.17055	0.18904	0.20285	0.19638	0.20516	0.1954	0.20943	0.23091	0.24168	0.23733	0.25032	0.25764	0.27855	0.29923	0.28838	0.29608	0.30107	0.2726	0.28868	0.29194	0.31567	0.31534	0.3599	0.33764	0.31843	0.33646	0.32967	0.36223	0.34196	0.32698	0.3087
Belgium		0.39502	0.36335	0.29983	0.31623	0.32623	0.32559	0.29009	0.32345	0.318	0.35376	0.36275	0.38512	0.39691	0.41654	0.42589	0.47116	0.5247	0.50052	0.55122	0.58687	0.58985	0.58232	0.60015	0.63938	0.65156	0.64051	0.65927	0.6642	0.65969	0.66616	0.74521	0.66676	0.67206	0.66307
Bosnia and Herzegovina		--	--	--	--	--	--	--	--	--	--	--	--	0.01754	0.01405	0.01451	0.08583	0.0049	0.0049	0.00701	0.00701	0.01051	0.01051	0.00561	0.00561	0.01051	0.01435	0.01435	0.01148	0.01112	0.00753	0.00825	0.01005	0.00861	NA
Bulgaria		0.16992	0.1567	0.16992	0.1737	0.17086	0.20674	0.21218	0.21062	0.20847	0.21013	0.22726	0.198	0.18414	0.17026	0.16642	0.20607	0.21707	0.18043	0.13409	0.11865	0.19224	0.20435	0.16723	0.18963	0.18627	0.19337	0.20053	0.11996	0.11495	0.07413	0.09096	0.10407	0.10993	NA
Croatia		--	--	--	--	--	--	--	--	--	--	--	--	0.10053	0.10863	0.0954	0.08578	0.09244	0.10353	0.09872	0.09835	0.10242	0.10501	0.09474	0.10954	0.09867	0.09642	0.09786	0.0999	0.10628	0.0961	0.10176	0.0833	0.1166	NA
Cyprus		0	0	0	0	0	0	0	0	0	0	0	0	0	0	0	0	0	0	0	0	0	0	0	0	0	0	0	0	0	0	0	0	0	NA
Czech Republic		--	--	--	--	--	--	--	--	--	--	--	--	--	0.26141	0.241	0.28869	0.33238	0.33721	0.33769	0.3405	0.33041	0.35398	0.34239	0.34585	0.34347	0.33927	0.33373	0.31131	0.31261	0.29538	0.33559	0.30424	0.30326	0.30655
Denmark		0	0	0	0.00222	0.00741	0.02931	0.04955	0.06346	0.07016	0.07485	0.0795	0.08954	0.09421	0.1068	0.1184	0.13961	0.1621	0.18508	0.19095	0.2021	0.20643	0.20412	0.20404	0.20649	0.20554	0.19743	0.20122	0.17968	0.18117	0.17369	0.19479	0.16497	0.15357	0.14678
Faroe Islands		0	0	0	0	0	0	0	0	0	0	0	0	0	0	0	0	0	0	0	0	0	0	0	0	0	0	0	0	0	0	0	0	0	NA
Finland		0.03251	0.02685	0.02409	0.02351	0.02803	0.0357	0.04377	0.058	0.06215	0.08187	0.09643	0.1015	0.10542	0.10911	0.12094	0.12496	0.1308	0.12861	0.14711	0.14711	0.15051	0.16313	0.16234	0.17962	0.17349	0.15897	0.17073	0.16395	0.1698	0.15362	0.16913	0.14834	0.13267	0.12553
Former Czechoslovakia		0.33508	0.3367	0.35328	0.35846	0.3771	0.39927	0.41889	0.4463	0.41851	0.45331	0.53519	0.4909	0.40031	--	--	--	--	--	--	--	--	--	--	--	--	--	--	--	--	--	--	--	--	--
Former Serbia and Montenegro		--	--	--	--	--	--	--	--	--	--	--	--	0.07491	0.03557	0.06028	0.04085	0.10283	0.10175	0.10871	0.06393	0.02008	0.02226	0.08467	0.08134	0.08652	0.08874	--	--	--	--	--	--	--	--
Former Yugoslavia		0.14249	0.16485	0.16275	0.15809	0.208	0.22069	0.23766	0.27866	0.27353	0.30462	0.26313	0.26207	--	--	--	--	--	--	--	--	--	--	--	--	--	--	--	--	--	--	--	--	--	--
France		0.9301	0.96246	0.931	0.97381	1.03164	1.0634	1.07456	1.08991	1.05268	1.07038	1.08773	1.23192	1.24621	1.25571	1.24951	1.27498	1.40763	1.39625	1.42975	1.50156	1.57677	1.65326	1.69464	1.66336	1.76562	1.88129	1.92473	1.79043	1.87709	1.79536	1.83204	1.87212	1.70724	1.73269
Germany		--	--	--	--	--	--	--	--	--	--	--	2.47897	2.44633	2.53269	2.65375	3.05739	3.06153	2.93357	3.04852	3.07851	3.04235	3.1811	3.15959	3.1229	3.13505	3.17375	3.23323	3.09861	3.24616	3.02386	3.42171	3.13113	3.09425	3.22026
Germany, East		0.19227	0.19422	0.1911	0.19344	0.22932	0.2262	0.23478	0.21645	0.23478	0.22932	0.13923	--	--	--	--	--	--	--	--	--	--	--	--	--	--	--	--	--	--	--	--	--	--	--
Germany, West		1.88966	1.78932	1.63747	1.68809	1.77245	1.74581	1.76978	1.93406	1.87723	1.99534	2.05297	--	--	--	--	--	--	--	--	--	--	--	--	--	--	--	--	--	--	--	--	--	--	--
Gibraltar		0	0	0	0	0	0	0	0	0	0	0	0	0	0	0	0	0	0	0	0	0	0	0	0	0	0	0	0	0	0	0	0	0	NA
Greece		0	0	0.0032	0.00305	0.00335	0.00288	0.00431	0.00432	0.00577	0.00577	0.00561	0.00588	0.00578	0.00411	0.00209	0.00189	0.00215	0.00755	0.03199	0.05377	0.07515	0.07423	0.07947	0.08936	0.09848	0.10388	0.12106	0.14702	0.15574	0.12957	0.14249	0.17348	0.16217	0.14365
Hungary		0.35132	0.35924	0.37523	0.374	0.38079	0.38864	0.41231	0.40935	0.40507	0.41276	0.39203	0.38946	0.34194	0.36823	0.37198	0.40466	0.45117	0.42826	0.43097	0.43667	0.42456	0.47213	0.47345	0.5199	0.51241	0.53336	0.50656	0.47177	0.46597	0.40339	0.43273	0.41222	0.36196	0.34252
Iceland		0	0	0	0	0	0	0	0	0	0	0	0	0	0	0	0	0	0	0	0	0	0	0	0	0	0	0	0	0	0	0	0	0	NA
Ireland		0.03232	0.04949	0.07373	0.07784	0.08274	0.08752	0.05935	0.05954	0.07169	0.0808	0.08266	0.08476	0.08374	0.09504	0.09671	0.10299	0.11681	0.12228	0.12363	0.13212	0.1515	0.15796	0.16143	0.16218	0.16559	0.15484	0.17356	0.1867	0.19548	0.18948	0.20728	0.1827	0.17892	0.18024
Italy		0.99437	0.96416	0.96041	0.98752	1.16322	1.18206	1.24952	1.38765	1.50408	1.62392	1.72255	1.83003	1.81312	1.84962	1.78659	1.96863	2.03176	2.09466	2.25524	2.4512	2.55582	2.56283	2.54545	2.8064	2.91218	3.11652	3.05214	3.06709	3.06659	2.81879	3.00207	2.81493	2.70647	2.5314
Kosovo		--	--	--	--	--	--	--	NA	NA	NA	--	--	--	--	--	--	--	--	--	--	--	--	--	--	--	NA	NA	NA	NA	NA	NA	NA	NA	NA
Luxembourg		0.01886	0.01434	0.01207	0.01145	0.01203	0.01309	0.01297	0.01511	0.0162	0.01834	0.0185	0.01969	0.02053	0.02133	0.02152	0.02457	0.02695	0.02763	0.0279	0.02892	0.02949	0.03062	0.04639	0.04694	0.05287	0.05189	0.05425	0.05064	0.04822	0.04907	0.05275	0.04553	0.04669	0.03977
Macedonia		--	--	--	--	--	--	--	--	--	--	--	--	0.00948	0.01048	0	0	0	0	0.00071	0.00143	0	0	0	0	0.00358	0.00357	0.00357	0.00285	0.0025	0.00285	0.00357	0.00428	0.00357	NA
Malta		0	0	0	0	0	0	0	0	0	0	0	0	0	0	0	0	0	0	0	0	0	0	0	0	0	0	0	0	0	0	0	0	0	NA
Montenegro		--	--	--	--	--	--	--	--	--	--	--	--	--	--	--	--	--	--	--	--	--	--	--	--	--	--	0	0	0	0	0	0	0	NA
Netherlands		1.33474	1.27037	1.35083	1.29854	1.37712	1.45223	1.44828	1.49477	1.35262	1.3857	1.37229	1.53321	1.49201	1.53214	1.47901	1.52065	1.67519	1.57599	1.56617	1.52428	1.54253	1.58126	1.57987	1.58679	1.61921	1.55661	1.51318	1.47089	1.53379	1.54748	1.73361	1.51337	1.45553	1.46527
Norway		0.03832	0.03749	0.04176	0.04979	0.04416	0.05201	0.09377	0.06538	0.07602	0.07932	0.08728	0.08486	0.14274	0.09896	0.10338	0.11371	0.11327	0.14178	0.13794	0.16775	0.15198	0.1755	0.20519	0.23924	0.30389	0.20102	0.12772	0.16624	0.13101	0.2456	0.20708	0.17156	0.18458	0.22299
Poland		0.3733	0.36143	0.35474	0.36067	0.37501	0.38128	0.41101	0.4242	0.42481	0.41735	0.38985	0.34952	0.3421	0.35918	0.3678	0.3851	0.43292	0.43378	0.43031	0.40847	0.44048	0.4507	0.44129	0.48541	0.51933	0.53995	0.54014	0.54098	0.54645	0.53194	0.5719	0.566	0.59684	0.60063
Portugal		0	0	0	0	0	0	0	0	0	0	0	0	0	0	0	0	0	0.0038	0.03048	0.08518	0.08913	0.09888	0.12038	0.11624	0.14566	0.16541	0.16038	0.16675	0.18102	0.18232	0.19786	0.19937	0.17383	0.16737
Romania		1.33857	1.35569	1.50977	1.54722	1.49265	1.42952	1.5087	1.50366	1.39699	1.48125	1.34927	1.04936	0.94427	0.9083	0.85074	0.90053	0.89382	0.82575	0.64655	0.61906	0.59795	0.69292	0.64239	0.63186	0.63122	0.5926	0.60628	0.55809	0.51706	0.41905	0.41905	0.44836	0.43878	NA
Serbia		--	--	--	--	--	--	--	--	--	--	--	--	--	--	--	--	--	--	--	--	--	--	--	--	--	--	0.08163	0.07808	0.07986	0.06176	0.07737	0.08412	0.10328	NA
Slovakia		--	--	--	--	--	--	--	--	--	--	--	--	--	0.22037	0.20607	0.27408	0.24222	0.24585	0.24997	0.25296	0.25478	0.27199	0.25859	0.25003	0.24254	0.26033	0.23707	0.22435	0.22789	0.19498	0.22077	0.20399	0.19164	0.21088
Slovenia		--	--	--	--	--	--	--	--	--	--	--	--	0.02336	0.02879	0.02777	0.03696	0.0479	0.03333	0.03496	0.03584	0.03624	0.03732	0.0348	0.03638	0.03886	0.04094	0.03965	0.04029	0.03871	0.03667	0.03803	0.03241	0.0312	0.03041
Spain		0.06395	0.0753	0.08136	0.08704	0.08266	0.0943	0.10005	0.1142	0.14745	0.19522	0.21888	0.24624	0.25967	0.2563	0.27303	0.34039	0.38093	0.49845	0.51173	0.58577	0.63612	0.68548	0.78374	0.88831	1.0312	1.284	1.37768	1.40436	1.5392	1.37427	1.37519	1.2762	1.24272	1.14983
Sweden		0	0	0	0	0	0.00295	0.00792	0.01088	0.01282	0.01884	0.02275	0.02374	0.02699	0.02986	0.02937	0.02969	0.03074	0.03091	0.03007	0.0339	0.03121	0.03506	0.03537	0.03702	0.03549	0.03266	0.03306	0.03669	0.03135	0.04888	0.06158	0.05112	0.04434	0.04261
Switzerland		0.03781	0.04088	0.04354	0.04786	0.05336	0.05591	0.05723	0.06136	0.06181	0.06731	0.07197	0.08073	0.08492	0.08905	0.0878	0.0968	0.10474	0.10113	0.10413	0.10788	0.10727	0.11163	0.10958	0.11582	0.1195	0.12268	0.11932	0.11618	0.12387	0.11892	0.13289	0.11798	0.12935	0.13632
Turkey		0	0	0.00103	0.00258	0.00145	0.00206	0.01646	0.02675	0.0442	0.11719	0.1259	0.15382	0.16823	0.18696	0.19771	0.25518	0.30806	0.36754	0.38931	0.46189	0.548	0.58953	0.64969	0.78167	0.82507	1.00445	1.14528	1.34161	1.33812	1.27481	1.38416	1.62227	1.64289	1.65691
United Kingdom		1.77689	1.80746	1.79849	1.87084	1.91938	2.05849	2.08666	2.14761	2.03708	2.01538	2.08371	2.24462	2.19828	2.50645	2.65165	2.83483	3.35408	3.19687	3.25907	3.49351	3.60267	3.56496	3.60908	3.58011	3.74576	3.60531	3.43144	3.4549	3.56701	3.33686	3.56345	3.01942	2.91719	2.89899
Eurasia		13.8611	14.4256	15.5065	16.8052	19.1044	20.9517	22.0816	23.0463	24.7179	25.1663	25.5484	25.3142	24.1978	23.704	22.0339	21.0252	19.8053	18.8697	18.8522	19.0297	19.8308	19.7587	20.6628	21.5776	22.5069	22.3649	22.853	23.1393	23.4546	19.664	22.1824	22.6489	22.8759	NA
Armenia		--	--	--	--	--	--	--	--	--	--	--	--	0.06877	0.05176	0.06656	0.05916	0.06656	0.04807	0.05176	0.0477	0.05213	0.05176	0.0403	0.04881	0.04918	0.06286	0.06286	0.07595	0.07136	0.05731	0.06397	0.07654	0.09059	NA
Azerbaijan		--	--	--	--	--	--	--	--	--	--	--	--	0.54723	0.40302	0.34683	0.33164	0.34387	0.33869	0.20669	0.22185	0.22011	0.33488	0.32923	0.33627	0.36507	0.38123	0.41742	0.34258	0.44346	0.39329	0.37571	0.35122	0.39657	NA
Belarus		--	--	--	--	--	--	--	--	--	--	--	--	0.66907	0.60755	0.516	0.46876	0.5127	0.55299	0.56507	0.63026	0.71782	0.65919	0.62037	0.65772	0.60117	0.74349	0.76796	0.76027	0.77828	0.65003	0.79908	0.77784	0.76624	NA
Estonia		--	--	--	--	--	--	--	--	--	--	--	--	0.05276	0.02125	0.02267	0.02636	0.02885	0.03743	0.05656	0.03535	0.03967	0.04498	0.04737	0.04984	0.0509	0.03523	0.03631	0.03548	0.03404	0.0231	0.02479	0.02256	0.02411	0.0244
Former U.S.S.R.		13.8611	14.4256	15.5065	16.8052	19.1044	20.9517	22.0816	23.0463	24.7179	25.1663	25.5484	25.3142	--	--	--	--	--	--	--	--	--	--	--	--	--	--	--	--	--	--	--	--	--	--
Georgia		--	--	--	--	--	--	--	--	--	--	--	--	0.18562	0.08874	0.05916	0.07765	0.06656	0.01331	0.06877	0.04289	0.04474	0.04289	0.04974	0.03787	0.04522	0.05495	0.05293	0.06344	0.06494	0.06419	0.06194	0.05617	0.06666	NA
Kazakhstan		--	--	--	--	--	--	--	--	--	--	--	--	0.74319	0.54723	0.55462	0.50619	0.53392	0.51765	0.49546	0.50286	0.51395	0.528	0.55092	0.33632	0.50541	0.49909	0.58869	0.49802	0.46126	0.28787	0.34237	0.4924	0.43646	NA
Kyrgyzstan		--	--	--	--	--	--	--	--	--	--	--	--	0.08755	0.08187	0.06708	0.03253	0.06745	0.07092	0.07077	0.07062	0.07073	0.07454	0.04474	0.02725	0.03398	0.02736	0.02869	0.02841	0.02773	0.02423	0.0171	0.01479	0.01585	NA
Latvia		--	--	--	--	--	--	--	--	--	--	--	--	0.05673	0.02836	0.02482	0.03889	0.03532	0.04582	0.046	0.04565	0.05662	0.06016	0.0601	0.06357	0.06745	0.06858	0.06717	0.05833	0.04489	0.05515	0.05373	0.05409	0.05232	NA
Lithuania		--	--	--	--	--	--	--	--	--	--	--	--	0.14267	0.08561	0.08203	0.09898	0.092	0.10293	0.11403	0.07625	0.09173	0.09737	0.10196	0.1069	0.10302	0.10725	0.10266	0.12136	0.12454	0.09631	0.10972	0.11995	0.11713	NA
Moldova		--	--	--	--	--	--	--	--	--	--	--	--	0.08266	0.06764	0.0526	0.0526	0.07515	0.09018	0.0868	0.07891	0.08004	0.07703	0.08267	0.08724	0.07955	0.08531	0.09053	0.08496	0.08775	0.08113	0.07556	0.07347	0.12083	NA
Russia		--	--	--	--	--	--	--	--	--	--	--	--	16.6134	16.3144	15.3354	14.638	13.2034	12.4091	12.717	12.6956	13.1763	13.0217	13.6862	14.3322	14.9458	14.7031	15.6198	15.5756	15.6387	13.8536	15.8729	15.7266	16.1194	14.9824
Tajikistan		--	--	--	--	--	--	--	--	--	--	--	--	0.07025	0.05176	0.06038	0.02984	0.04541	0.04215	0.04141	0.04326	0.04622	0.04807	0.044	0.04992	0.05136	0.05155	0.04596	0.02377	0.01549	0.00818	0.00814	0.00717	0.00741	NA
Turkmenistan		--	--	--	--	--	--	--	--	--	--	--	--	0.14789	0.1516	0.15529	0.17748	0.17749	0.17008	0.17008	0.20706	0.27361	0.35496	0.42521	0.5805	0.61267	0.63615	0.64687	0.69619	0.78625	0.72014	0.72907	0.71835	0.87828	NA
Ukraine		--	--	--	--	--	--	--	--	--	--	--	--	3.61885	4.006	3.4431	3.11523	3.09848	2.95059	2.72874	2.88403	2.90992	2.73983	2.90992	3.16504	3.19462	3.17801	2.52622	2.96165	2.98684	1.6899	2.00658	2.32469	1.89113	NA
Uzbekistan		--	--	--	--	--	--	--	--	--	--	--	--	1.11118	1.19722	1.24739	1.37196	1.45816	1.47971	1.43302	1.44739	1.53718	1.62337	1.67006	1.69811	1.80151	1.73076	1.799	1.81333	1.88915	1.65958	1.64173	1.83312	1.89294	NA
Middle East		1.37322	1.36163	1.27208	1.49705	1.99385	2.3848	2.65129	3.06968	3.436	3.75486	3.76656	3.79218	4.20382	4.47254	4.75263	4.95993	5.52249	6.12541	6.52893	6.7532	7.14447	7.38902	8.04722	8.39318	9.03441	10.2532	10.7126	11.1422	12.1118	13.0407	13.9628	14.7139	15.4176	NA
Bahrain		0.1047	0.12564	0.13611	0.14658	0.13925	0.17171	0.18846	0.22668	0.19042	0.19485	0.21464	0.24395	0.19671	0.24477	0.23996	0.23996	0.24292	0.29469	0.30652	0.31096	0.31687	0.32908	0.34978	0.3557	0.3605	0.38579	0.40812	0.42433	0.44702	0.44955	0.45999	0.45459	0.49106	NA
Iran		0.24499	0.16368	0.2112	0.32736	0.50266	0.6336	0.56602	0.59664	0.74727	0.82946	0.88387	0.85642	0.93232	0.99087	1.18591	1.31269	1.49581	1.75648	1.92989	2.2301	2.34533	2.6172	2.9547	3.07291	3.19001	3.91498	4.05446	4.21556	4.44864	5.27307	5.39177	5.71845	5.81966	NA
Iraq		0.06491	0.02403	0.02513	0.01885	0.02094	0.02408	0.02827	0.03709	0.09244	0.09244	0.08062	0.06429	0.10575	0.09429	0.1172	0.11721	0.1198	0.11277	0.10908	0.11758	0.11647	0.10205	0.08726	0.04067	0.06471	0.05223	0.06484	0.05259	0.06772	0.04135	0.04683	0.0317	0.02327	NA
Israel		0.0052	0.00519	0.00312	0.00208	0.00208	0.00208	0.00145	0.00218	0.00147	0.00147	0.0011	0.0011	0.00079	0.0011	0.0011	0.00074	0.00073	0.00073	0.00073	0.00035	0.00037	0.00037	0.00035	0.00071	0.02752	0.02611	0.03491	0.04102	0.05182	0.10364	0.13135	0.17896	0.09176	0.2501
Jordan		0	0	0	0	0	0	0	0	0	0.00296	0.00481	0.00481	0.00555	0.00739	0.01035	0.01072	0.00998	0.01072	0.01035	0.01035	0.01072	0.01072	0.01146	0.0244	0.05213	0.05768	0.08319	0.09613	0.10834	0.11351	0.10131	0.03818	0.02554	NA
Kuwait		0.25547	0.1047	0.1047	0.12983	0.15077	0.14658	0.19998	0.29753	0.36752	0.43481	0.26803	0.01885	0.09687	0.2004	0.22074	0.22074	0.34387	0.34276	0.33277	0.31946	0.35496	0.31429	0.2958	0.33647	0.35866	0.44306	0.44702	0.43442	0.45747	0.41097	0.52278	0.61211	0.65483	NA
Lebanon		0	0	0	0	0	0	0	0	0	0	0	0	0	0	0	0	0	0	0	0	0	0	0	0	0	0	0	0	0	0.00147	0.00553	0	0	NA
Oman		0.02932	0.03455	0.04293	0.0534	0.04921	0.05759	0.07329	0.08355	0.07653	0.10317	0.10365	0.12983	0.12239	0.14642	0.15345	0.1357	0.13385	0.16602	0.24255	0.19005	0.23183	0.23442	0.24182	0.23627	0.24736	0.33032	0.38795	0.39199	0.48686	0.53041	0.63289	0.63181	0.72975	NA
Palestinian Territories		--	--	--	--	--	--	--	--	--	--	--	--	--	--	--	--	--	0	0	0	0	0	0	0	0	0	0	0	0	0	0	0	0	NA
Qatar		0.19265	0.16454	0.19474	0.18228	0.21882	0.19998	0.20207	0.20741	0.21668	0.22518	0.28897	0.34342	0.41966	0.49916	0.49915	0.49916	0.50655	0.53761	0.54686	0.5158	0.55684	0.40487	0.41079	0.45146	0.55573	0.73369	0.7694	0.77293	0.79259	0.82825	0.88428	1.07541	1.39601	NA
Saudi Arabia		0.3497	0.5905	0.45022	0.43765	0.64914	0.74965	0.93183	0.99078	1.0759	1.10185	1.12762	1.18311	1.25714	1.3274	1.39394	1.40652	1.52854	1.67644	1.73116	1.70824	1.84172	1.98518	2.09647	2.22071	2.42851	2.56616	2.64612	2.68071	2.89755	2.82587	3.15763	3.32333	3.578	3.71019
Syria		0.01635	0.00849	0.00866	0.00847	0.00866	0.00481	0.00866	0.02106	0.01733	0.03398	0.09909	0.11929	0.1223	0.1257	0.12909	0.09988	0.13657	0.15492	0.19534	0.2052	0.20724	0.18991	0.25143	0.25328	0.26252	0.21801	0.22337	0.21443	0.21586	0.26518	0.34416	0.2902	0.23023	NA
United Arab Emirates		0.10994	0.1403	0.09528	0.19055	0.25233	0.39472	0.45126	0.60675	0.65045	0.73469	0.69417	0.82713	0.94434	0.83504	0.80173	0.91661	1.00387	1.07227	1.12366	1.14511	1.16212	1.20094	1.34736	1.40061	1.48676	1.52521	1.59324	1.81805	2.13788	2.18358	2.2477	2.32527	2.34022	NA
Yemen		0	0	0	0	0	0	0	0	0	0	0	0	0	0	0	0	0	0	0	0	0	0	0	0	0	0	0	0	0	0.01386	0.03657	0.03387	0.03728	NA
Africa		0.83315	0.68804	0.93403	1.14243	1.24561	1.208	1.28458	1.39222	1.47278	1.50167	1.54136	1.68678	1.65565	1.70643	1.78388	1.87281	1.94098	1.93786	1.99061	2.02983	2.20208	2.46163	2.54445	2.76462	2.77781	3.11467	3.05066	3.19046	3.71947	3.783	3.76899	4.09687	4.49816	NA
Algeria		0.5428	0.40828	0.65254	0.77408	0.8024	0.68912	0.71036	0.77377	0.84051	0.77922	0.83072	0.9145	0.86135	0.77301	0.81468	0.87552	0.85888	0.80237	0.82983	0.84814	0.81829	0.81351	0.81232	0.8167	0.76734	0.95381	1.01888	1.05299	1.10147	1.14449	1.1546	1.3085	1.4908	NA
Angola		0.00961	0.00925	0.01047	0.01298	0.01256	0.01361	0.01466	0.01665	0.01849	0.0159	0.01989	0.02094	0.02108	0.02071	0.01922	0.0207	0.02071	0.02108	0.02145	0.02071	0.02108	0.0196	0.02292	0.02403	0.02773	0.02341	0.02449	0.0299	0.02449	0.02485	0.02644	0.02709	0.02738	NA
Benin		0	0	0	0	0	0	0	0	0	0	0	0	0	0	0	0	0	0	0	0	0	0	0	0	0	0	0	0	0	0	0	0	0	NA
Botswana		0	0	0	0	0	0	0	0	0	0	0	0	0	0	0	0	0	0	0	0	0	0	0	0	0	0	0	0	0	0	0	0	0	NA
Burkina Faso		0	0	0	0	0	0	0	0	0	0	0	0	0	0	0	0	0	0	0	0	0	0	0	0	0	0	0	0	0	0	0	0	0	NA
Burundi		0	0	0	0	0	0	0	0	0	0	0	0	0	0	0	0	0	0	0	0	0	0	0	0	0	0	0	0	0	0	0	0	0	NA
Cameroon		0	0	0	0	0	0	0	0	0	0	0	0	0	0	0	0	0	0	0	0	0	0	0	0	0	0	0.00072	0.00072	0.00072	0.00072	0.00756	0.0054	0.00594	NA
Cape Verde		0	0	0	0	0	0	0	0	0	0	0	0	0	0	0	0	0	0	0	0	0	0	0	0	0	0	0	0	0	0	0	0	0	NA
Central African Republic		0	0	0	0	0	0	0	0	0	0	0	0	0	0	0	0	0	0	0	0	0	0	0	0	0	0	0	0	0	0	0	0	0	NA
Chad		0	0	0	0	0	0	0	0	0	0	0	0	0	0	0	0	0	0	0	0	0	0	0	0	0	0	0	0	0	0	0	0	0	NA
Comoros		0	0	0	0	0	0	0	0	0	0	0	0	0	0	0	0	0	0	0	0	0	0	0	0	0	0	0	0	0	0	0	0	0	NA
Congo (Brazzaville)		0.00042	0.00063	0.00063	0.00073	0.00073	0.00209	0.00042	0.00209	0	0	0	0	0	0	0	0	0	0	0	0	0	0	0	0	0	0.00612	0.00648	0.01045	0.01333	0.01909	0.0335	0.04142	0.04178	NA
Congo (Kinshasa)		0	0	0	0	0	0	0	0	0	0	0	0	0	0	0	0	0	0	0	0	0	0	0	0	0	0	0.00014	0.00032	0.00032	0.00032	0.00032	0.00032	0.00032	NA
Cote dIvoire (IvoryCoast)		0	0	0	0	0	0	0	0	0	0	0	0	0	0	0	0.00148	0.02034	0.02218	0.02958	0.04955	0.04992	0.04992	0.04737	0.04737	0.04596	0.04596	0.04596	0.05303	0.05656	0.05656	0.05303	0.05303	0.05722	NA
Djibouti		0	0	0	0	0	0	0	0	0	0	0	0	0	0	0	0	0	0	0	0	0	0	0	0	0	0	0	0	0	0	0	0	0	NA
Egypt		0.03141	0.05235	0.09842	0.11873	0.14972	0.18323	0.2094	0.23222	0.25585	0.28618	0.29944	0.33609	0.36553	0.41745	0.44332	0.45959	0.49546	0.49916	0.50803	0.54242	0.67664	0.90773	0.92437	1.09519	1.16323	1.23229	1.0194	1.10337	1.5147	1.59827	1.6631	1.82808	1.91938	NA
Equatorial Guinea		0	0	0	0	0	0	0	0	0	0	0	0	0	0	0	0	0	0	0.00074	0.00074	0.00111	0.00111	0.04696	0.04807	0.0037	0.04807	0.04807	0.05513	0.05509	0.05731	0.05842	0.0599	0.07987	NA
Eritrea		--	--	--	--	--	--	--	--	--	--	--	--	--	--	0	0	0	0	0	0	0	0	0	0	0	0	0	0	0	0	0	0	0	NA
Ethiopia		0	0	0	0	0	0	0	0	0	0	0	0	0	0	0	0	0	0	0	0	0	0	0	0	0	0	0	0	0	0	0	0	0	NA
Gabon		0.00259	0.00222	0.00209	0.00555	0.00555	0.00209	0.00105	0.00429	0.0037	0.00333	0.00314	0.00372	0.0037	0.0037	0.0037	0.0037	0.0037	0.0037	0.0037	0.0037	0.00296	0.00296	0.00333	0.00333	0.0037	0.00357	0.00357	0.00286	0.00286	0.00286	0.00286	0.0025	0.00322	NA
Gambia, The		0	0	0	0	0	0	0	0	0	0	0	0	0	0	0	0	0	0	0	0	0	0	0	0	0	0	0	0	0	0	0	0	0	NA
Ghana		0	0	0	0	0	0	0	0	0	0	0	0	0	0	0	0	0	0	0	0	0	0	0	0	0	0	0	0	0	0	0	0	0	NA
Guinea		0	0	0	0	0	0	0	0	0	0	0	0	0	0	0	0	0	0	0	0	0	0	0	0	0	0	0	0	0	0	0	0	0	NA
Guinea-Bissau		0	0	0	0	0	0	0	0	0	0	0	0	0	0	0	0	0	0	0	0	0	0	0	0	0	0	0	0	0	0	0	0	0	NA
Kenya		0	0	0	0	0	0	0	0	0	0	0	0	0	0	0	0	0	0	0	0	0	0	0	0	0	0	0	0	0	0	0	0	0	NA
Lesotho		0	0	0	0	0	0	0	0	0	0	0	0	0	0	0	0	0	0	0	0	0	0	0	0	0	0	0	0	0	0	0	0	0	NA
Liberia		0	0	0	0	0	0	0	0	0	0	0	0	0	0	0	0	0	0	0	0	0	0	0	0	0	0	0	0	0	0	0	0	0	NA
Libya		0.18846	0.11517	0.09214	0.11726	0.12773	0.14972	0.1759	0.1683	0.16417	0.1725	0.18217	0.18338	0.18235	0.176	0.18154	0.17933	0.19301	0.20151	0.20151	0.15677	0.19227	0.19929	0.20632	0.17563	0.21926	0.21	0.17236	0.19163	0.19812	0.21652	0.25445	0.19578	0.20592	NA
Madagascar		0	0	0	0	0	0	0	0	0	0	0	0	0	0	0	0	0	0	0	0	0	0	0	0	0	0	0	0	0	0	0	0	0	NA
Malawi		0	0	0	0	0	0	0	0	0	0	0	0	0	0	0	0	0	0	0	0	0	0	0	0	0	0	0	0	0	0	0	0	0	NA
Mali		0	0	0	0	0	0	0	0	0	0	0	0	0	0	0	0	0	0	0	0	0	0	0	0	0	0	0	0	0	0	0	0	0	NA
Mauritania		0	0	0	0	0	0	0	0	0	0	0	0	0	0	0	0	0	0	0	0	0	0	0	0	0	0	0	0	0	0	0	0	0	NA
Mauritius		0	0	0	0	0	0	0	0	0	0	0	0	0	0	0	0	0	0	0	0	0	0	0	0	0	0	0	0	0	0	0	0	0	NA
Morocco		0.00259	0.00333	0.00314	0.00335	0.00209	0.00314	0.00314	0.0022	0.00222	0.00222	0.00209	0.00144	0.00089	0.00111	0.00111	0.00074	0.00074	0.00185	0.00185	0.00185	0.00185	0.00185	0.00185	0.00185	0.00185	0.01689	0.0209	0.02312	0.02119	0.02387	0.02505	0.0314	0.04024	NA
Mozambique		0	0	0	0	0	0	0	0	0	0	0	0	0	0	0	0	0	0	0.00222	0.00222	0.00222	0.00222	0.00222	0.00296	-0.03734	-0.06772	-0.0281	0.0072	0.00648	0.0054	0.00288	0.01873	0.0272	NA
Namibia		--	--	--	--	--	--	--	--	--	--	0	0	0	0	0	0	0	0	0	0	0	0	0	0	0	0	0	0	0	0	0	0	0	NA
Niger		0	0	0	0	0	0	0	0	0	0	0	0	0	0	0	0	0	0	0	0	0	0	0	0	0	0	0	0	0	0	0	0	0	NA
Nigeria		0.03957	0.07957	0.05235	0.08502	0.10156	0.11308	0.12145	0.13684	0.1394	0.17378	0.13716	0.1759	0.18118	0.18672	0.16823	0.19189	0.20188	0.2163	0.21815	0.22961	0.24884	0.22961	0.23516	0.31466	0.34461	0.37318	0.39335	0.38183	0.44216	0.35461	0.18119	0.19452	0.24912	NA
Reunion		0	0	0	0	0	0	0	0	0	0	0	0	0	0	0	0	0	0	0	0	0	0	0	0	0	0	0	0	0	0	0	0	0	NA
Rwanda		0	0	0	0	0	0	0	0	0	0	0	0	0	0	0	0	0	0	0	0	0	0	0	0	0	0	0	0	0	0	0	0	0	NA
Saint Helena		0	0	0	0	0	0	0	0	0	0	0	0	0	0	0	0	0	0	0	0	0	0	0	0	0	0	0	0	0	0	0	0	0	NA
Sao Tome and Principe		0	0	0	0	0	0	0	0	0	0	0	0	0	0	0	0	0	0	0	0	0	0	0	0	0	0	0	0	0	0	0	0	0	NA
Senegal		0	0	0	0	0	0	0	0	0	0	0	0	0	0.00063	0.00127	0.00159	0.0019	0.00127	0.00127	0.00127	0.00159	0.00159	0.00159	0.00159	0.00159	0.00159	0.00159	0.00159	0.00159	0.00159	0.00063	0.00063	0.00065	NA
Seychelles		0	0	0	0	0	0	0	0	0	0	0	0	0	0	0	0	0	0	0	0	0	0	0	0	0	0	0	0	0	0	0	0	0	NA
Sierra Leone		0	0	0	0	0	0	0	0	0	0	0	0	0	0	0	0	0	0	0	0	0	0	0	0	0	0	0	0	0	0	0	0	0	NA
Somalia		0	0	0	0	0	0	0	0	0	0	0	0	0	0	0	0	0	0	0	0	0	0	0	0	0	0	0	0	0	0	0	0	0	NA
South Africa		0	0	0	0	0	0	0	0	0	0	0	0	0.00148	0.06655	0.0721	0.07247	0.06807	0.06471	0.05361	0.05176	0.06101	0.07765	0.08504	0.0843	0.08245	0.07925	0.15129	0.143	0.14841	0.12932	0.14445	0.16498	0.16702	NA
Sudan and South Sudan		0	0	0	0	0	0	0	0	0	0	0	0	0	0	0	0	0	0	0	0	0	0	0	0	0	0	0	0	0	0	0	0	0	NA
Swaziland		0	0	0	0	0	0	0	0	0	0	0	0	0	0	0	0	0	0	0	0	0	0	0	0	0	0	0	0	0	0	0	0	0	NA
Tanzania		0	0	0	0	0	0	0	0	0	0	0	0	0	0	0	0	0	0	0	0	0	0	0	0	0.0044	0.01469	0.01816	0.01909	0.02017	0.0237	0.0281	0.03098	0.03346	NA
Togo		0	0	0	0	0	0	0	0	0	0	0	0	0	0	0	0	0	0	0	0	0	0	0	0	0	0	0	0	0	0	0	0	0	NA
Tunisia		0.01571	0.01724	0.02225	0.02472	0.04326	0.05191	0.0482	0.05585	0.04845	0.06854	0.06674	0.05082	0.0381	0.06055	0.07871	0.06579	0.07629	0.10374	0.11867	0.1211	0.12432	0.1546	0.155	0.14895	0.14935	0.17357	0.15339	0.11423	0.11181	0.12352	0.1324	0.13361	0.14865	NA
Uganda		0	0	0	0	0	0	0	0	0	0	0	0	0	0	0	0	0	0	0	0	0	0	0	0	0	0	0	0	0	0	0	0	0	NA
Western Sahara		0	0	0	0	0	0	0	0	0	0	0	0	0	0	0	0	0	0	0	0	0	0	0	0	0	0	0	0	0	0	0	0	0	NA
Zambia		0	0	0	0	0	0	0	0	0	0	0	0	0	0	0	0	0	0	0	0	0	0	0	0	0	0	0	0	0	0	0	0	0	NA
Zimbabwe		0	0	0	0	0	0	0	0	0	0	0	0	0	0	0	0	0	0	0	0	0	0	0	0	0	0	0	0	0	0	0	0	0	NA
Asia & Oceania		2.77078	2.90126	2.95689	3.22332	3.83011	4.2699	4.54838	4.87696	5.30162	5.58749	6.16135	6.67652	6.95429	7.40152	8.01587	8.47441	9.16023	9.61439	9.72034	10.4726	10.9247	11.1427	12.0848	12.6788	13.2988	14.3665	15.8905	17.6579	18.3955	19.3051	21.5376	23.2637	23.8954	NA
Afghanistan		0.00209	0.00314	0.00524	0.00524	0.00524	0	0	0.02255	0.07321	0.07149	0.01109	0.01109	0.01109	0.01109	0.01109	0.00739	0.0085	0.0085	0.0085	0.0085	0.0085	0.00185	0.00185	0.00074	0.00074	0.00074	0.00074	0.00148	0.00185	0.00111	0.00518	0.00518	0.00518	NA
American Samoa		0	0	0	0	0	0	0	0	0	0	0	0	0	0	0	0	0	0	0	0	0	0	0	0	0	0	0	0	0	0	0	0	0	NA
Australia		0.33885	0.38726	0.42902	0.4346	0.46408	0.49544	0.54128	0.55488	0.57886	0.59451	0.6525	0.61028	0.63208	0.65789	0.68776	0.73808	0.74077	0.74599	0.78171	0.8092	0.84955	0.89577	0.94626	0.97736	1.04407	1.19364	1.19339	1.30995	1.36228	1.35123	1.35901	1.53673	1.31312	1.44539
Bangladesh		0.04705	0.05616	0.06117	0.06455	0.0894	0.0941	0.10633	0.12356	0.14123	0.15452	0.15244	0.16279	0.19407	0.2134	0.23226	0.2548	0.26137	0.26379	0.2835	0.31289	0.33536	0.35611	0.38376	0.43208	0.47003	0.50726	0.56104	0.59583	0.65553	0.71778	0.72914	0.73646	0.80059	NA
Bhutan		0	0	0	0	0	0	0	0	0	0	0	0	0	0	0	0	0	0	0	0	0	0	0	0	0	0	0	0	0	0	0	0	0	NA
Brunei		0.07284	0.07527	0.08498	0.06313	0.05342	0.06434	0.04006	0.06942	0.05873	0.06904	0.0607	0.01731	0.04045	0.03301	0.02853	0.03954	0.03179	0.03586	0.03097	0.03845	0.04067	0.04992	0.06175	0.06397	0.07395	0.09054	0.15147	0.15569	0.15945	0.09453	0.11275	0.11465	0.11472	NA
Burma (Myanmar)		0.01152	0.01256	0.01665	0.01958	0.02408	0.02932	0.03979	0.04209	0.03845	0.0403	0.03979	0.03692	0.03635	0.04094	0.05323	0.06105	0.05956	0.05621	0.06551	0.05146	0.05872	0.06188	0.08189	0.09343	0.09938	0.1541	0.13474	0.15335	0.1433	0.12097	0.1206	0.12432	0.12279	NA
Cambodia		0	0	0	0	0	0	0	0	0	0	0	0	0	0	0	0	0	0	0	0	0	0	0	0	0	0	0	0	0	0	0	0	0	NA
China		0.58126	0.51795	0.43853	0.49608	0.50414	0.52601	0.55708	0.56894	0.57929	0.58126	0.56902	0.58851	0.59481	0.62263	0.656	0.67573	0.75067	0.8103	0.84212	0.90913	0.90607	1.01808	1.10904	1.19488	1.41107	1.73558	2.09112	2.6117	2.85917	3.27841	3.95349	4.85006	5.32254	5.98654
Cook Islands		0	0	0	0	0	0	0	0	0	0	0	0	0	0	0	0	0	0	0	0	0	0	0	0	0	0	0	0	0	0	0	0	0	NA
Fiji		0	0	0	0	0	0	0	0	0	0	0	0	0	0	0	0	0	0	0	0	0	0	0	0	0	0	0	0	0	0	0	0	0	NA
French Polynesia		0	0	0	0	0	0	0	0	0	0	0	0	0	0	0	0	0	0	0	0	0	0	0	0	0	0	0	0	0	0	0	0	0	NA
Guam		0	0	0	0	0	0	0	0	0	0	0	0	0	0	0	0	0	0	0	0	0	0	0	0	0	0	0	0	0	0	0	0	0	NA
Hawaiian Trade Zone		0	0	0	0	0	0	0	--	--	--	--	--	--	--	--	--	--	--	--	--	--	--	--	--	--	--	--	--	--	--	--	--	--	--
Hong Kong		0	0	0	0	0	0	0	0	0	0	0.01427	0.01539	0.01726	0.0182	0.01965	0.02083	0.06892	0.10885	0.10144	0.11198	0.09976	0.10068	0.09569	0.07107	0.09332	0.11059	0.10801	0.0969	0.12103	0.11552	0.14481	0.11509	0.1041	NA
India		0.0587	0.07366	0.09995	0.11859	0.1269	0.1516	0.20718	0.26093	0.35681	0.36278	0.45925	0.5168	0.54874	0.61214	0.68328	0.72231	0.72009	0.74127	0.78655	0.77778	0.8216	0.88003	0.95671	1.0017	1.13012	1.31872	1.42466	1.51905	1.57561	1.95795	2.36856	2.35093	2.16326	1.8878
Indonesia		0.27309	0.2727	0.25911	0.34768	0.40595	0.48014	0.51782	0.53569	0.56871	0.63669	0.693	0.84142	0.87638	0.92615	1.05201	1.15673	1.2391	1.22678	1.07127	1.22563	1.04394	0.79104	0.86879	0.87765	0.73599	0.69596	0.97812	1.22794	1.30223	1.46544	1.5228	1.43888	1.4486	NA
Japan		0.96711	0.99027	1.00267	1.07035	1.4368	1.53658	1.56422	1.61552	1.69405	1.81063	2.14168	2.29704	2.29898	2.34134	2.4643	2.54414	2.66568	2.73527	2.8254	2.9734	3.07709	3.06203	3.2734	3.2734	3.29616	3.28425	3.62622	3.95798	3.87258	3.85759	4.07773	4.71222	4.72237	4.74392
Kiribati		0	0	0	0	0	0	0	0	0	0	0	0	0	0	0	0	0	0	0	0	0	0	0	0	0	0	0	0	0	0	0	0	0	NA
Korea, North		0	0	0	0	0	0	0	0	0	0	0	0	0	0	0	0	0	0	0	0	0	0	0	0	0	0	0	0	0	0	0	0	0	NA
Korea, South		0	0	0	0	0	0	0.00281	0.08358	0.10798	0.10451	0.11861	0.14199	0.17664	0.22967	0.30571	0.36407	0.49479	0.60011	0.547	0.66954	0.75079	0.83414	0.91997	1.00287	1.1432	1.20437	1.28741	1.3908	1.41469	1.35992	1.7012	1.8409	2.01224	2.10618
Laos		0	0	0	0	0	0	0	0	0	0	0	0	0	0	0	0	0	0	0	0	0	0	0	0	0	0	0	0	0	0	0	0	0	NA
Macau		0	0	0	0	0	0	0	0	0	0	0	0	0	0	0	0	0	0	0	0	0	0	0	0	0	0	0	0	0	0	0	0	0	NA
Malaysia		0.05841	0.06467	0.05528	0.08031	0.15854	0.23468	0.291	0.27634	0.30167	0.31015	0.33272	0.39947	0.40505	0.48194	0.50723	0.51058	0.59238	0.62065	0.64742	0.68795	0.8631	0.94305	1.03528	1.01929	0.92595	0.96239	0.98991	1.04978	1.19109	1.15799	1.20559	1.13866	1.162	NA
Maldives		0	0	0	0	0	0	0	0	0	0	0	0	0	0	0	0	0	0	0	0	0	0	0	0	0	0	0	0	0	0	0	0	0	NA
Mongolia		0	0	0	0	0	0	0	0	0	0	0	0	0	0	0	0	0	0	0	0	0	0	0	0	0	0	0	0	0	0	0	0	0	NA
Nauru		0	0	0	0	0	0	0	0	0	0	0	0	0	0	0	0	0	0	0	0	0	0	0	0	0	0	0	0	0	0	0	0	0	NA
Nepal		0	0	0	0	0	0	0	0	0	0	0	0	0	0	0	0	0	0	0	0	0	0	0	0	0	0	0	0	0	0	0	0	0	NA
New Caledonia		0	0	0	0	0	0	0	0	0	0	0	0	0	0	0	0	0	0	0	0	0	0	0	0	0	0	0	0	0	0	0	0	0	NA
New Zealand		0.03594	0.04402	0.07633	0.08133	0.10433	0.13499	0.15935	0.15375	0.16832	0.17227	0.17289	0.18455	0.19832	0.17937	0.18019	0.17199	0.19433	0.20893	0.18391	0.21052	0.21192	0.23765	0.22293	0.1706	0.14969	0.14221	0.14223	0.15804	0.14729	0.1499	0.16359	0.15415	0.16537	0.16812
Niue		0	0	0	0	0	0	0	0	0	0	0	0	0	0	0	0	0	0	0	0	0	0	0	0	0	0	0	0	0	0	0	0	0	NA
Pakistan		0.2789	0.30771	0.34515	0.33345	0.33064	0.34091	0.36613	0.39153	0.41527	0.44364	0.45019	0.49876	0.51437	0.54452	0.5858	0.60328	0.65045	0.65243	0.66298	0.73225	0.79921	0.72334	0.70439	0.77425	0.8399	0.94304	1.10593	1.12675	1.16349	1.18523	1.2134	1.1987	1.26778	NA
Papua New Guinea		0	0	0	0	0	0	0	0	0	0	0	0	0.00222	0.00296	0.00185	0.0037	0.00481	0.00407	0.00407	0.00407	0.00407	0.00407	0.00407	0.00518	0.00518	0.0037	0.00518	0.00503	0.00481	0.0037	0.00407	0.0037	0.0037	NA
Philippines		0	0	0	0	0	0	0	0	0	0	0	0	0	0	0	0.00034	0.00035	0.00035	0.00035	0.00035	0.00035	0.0069	0.07254	0.10518	0.10518	0.10528	0.07995	0.10538	0.10684	0.11447	0.10575	0.10538	0.10197	NA
Samoa		0	0	0	0	0	0	0	0	0	0	0	0	0	0	0	0	0	0	0	0	0	0	0	0	0	0	0	0	0	0	0	0	0	NA
Singapore		0	0	0	0	0	0	0	0	0	0	0	0	0.04068	0.05546	0.05546	0.05546	0.05546	0.05546	0.05546	0.05546	0.05546	0.04363	0.04326	0.19671	0.2444	0.2381	0.2381	0.3105	0.31663	0.29033	0.30258	0.31627	0.33788	NA
Solomon Islands		0	0	0	0	0	0	0	0	0	0	0	0	0	0	0	0	0	0	0	0	0	0	0	0	0	0	0	0	0	0	0	0	0	NA
Sri Lanka		0	0	0	0	0	0	0	0	0	0	0	0	0	0	0	0	0	0	0	0	0	0	0	0	0	0	0	0	0	0	0	0	0	NA
Taiwan		0.04502	0.05553	0.0335	0.04921	0.05444	0.05235	0.04188	0.04523	0.02514	0.05251	0.08376	0.11569	0.11018	0.11124	0.14055	0.1508	0.17232	0.20568	0.24107	0.24328	0.26809	0.26692	0.31726	0.32428	0.38945	0.40623	0.41482	0.44447	0.45501	0.47218	0.59159	0.63256	0.66508	NA
Thailand		0	0.04	0.047	0.0569	0.07	0.128	0.112	0.1315	0.19281	0.18211	0.208	0.236	0.249	0.31042	0.34184	0.36763	0.41852	0.52548	0.55549	0.61415	0.68833	0.81806	0.90328	0.9954	1.03129	1.12341	1.14894	1.2214	1.2873	1.35147	1.55538	1.60679	1.75499	NA
Timor-Leste (East Timor)		--	--	--	--	--	--	--	--	--	--	--	--	--	--	--	--	--	--	--	--	--	--	--	0	0	0	0	0	0	0	0	0	0	NA
Tonga		0	0	0	0	0	0	0	0	0	0	0	0	0	0	0	0	0	0	0	0	0	0	0	0	0	0	0	0	0	0	0	0	0	NA
U.S. Pacific Islands		0	0	0	0	0	0	0	0	0	0	0	0	0	0	0	0	0	0	0	0	0	0	0	0	0	0	0	0	0	0	0	0	0	NA
Vanuatu		0	0	0	0	0	0	0	0	0	0	0	0	0	0	0	0	0	0	0	0	0	0	0	0	0	0	0	0	0	0	0	0	0	NA
Vietnam		0	0.00036	0.00232	0.00232	0.00218	0.00145	0.00145	0.00145	0.00109	0.00109	0.00145	0.00253	0.00761	0.00915	0.00915	0.02597	0.03037	0.00841	0.02561	0.03659	0.04207	0.04756	0.08269	0.09878	0.10976	0.14635	0.20854	0.21586	0.25537	0.2594	0.30037	0.28208	0.30708	NA
Wake Island		0	0	0	0	0	0	0	0	0	0	0	0	0	0	0	0	0	0	0	0	0	0	0	0	0	0	0	0	0	0	0	0	0	NA
World		53.8648	53.8947	54.0532	55.1505	60.8446	63.3722	64.2248	67.5605	71.0121	74.2302	75.2802	76.935	77.0317	78.6587	78.8968	81.2443	83.2809	83.4517	84.158	86.3618	89.7838	90.3979	94.0683	96.6048	100.011	102.62	105.411	108.979	112.496	108.713	117.636	120.72	123.998	NA

## Sheet: ConsumptionCoal
Table: Total Coal Consumption (Quadrillion Btu)
		1980	1981	1982	1983	1984	1985	1986	1987	1988	1989	1990	1991	1992	1993	1994	1995	1996	1997	1998	1999	2000	2001	2002	2003	2004	2005	2006	2007	2008	2009	2010	2011	2012
North America		16.4868	17.0037	16.4971	17.1397	18.4382	18.8317	18.5423	19.4292	20.3641	20.5953	20.5554	20.4154	20.6121	21.2551	21.338	21.5812	22.5529	23.1585	23.4331	23.417	24.4905	23.5978	23.638	24.1274	24.2225	24.6434	24.261	24.5223	24.0814	21.1763	22.3542	21.0361	18.6823
Bermuda		0	0	0	0	0	0	0	0	0	0	0	0	0	0	0	0	0	0	0	0	0	0	0	0	0	0	0	0	0	0	0	0	0
Canada		0.96156	0.99047	1.05584	1.11653	1.23682	1.20679	1.12583	1.25072	1.35809	1.35196	1.21338	1.26457	1.32379	1.22875	1.24492	1.28479	1.30032	1.44933	1.50985	1.505	1.61651	1.35444	1.36876	1.38766	1.43684	1.44948	1.42135	1.38369	1.37385	1.14856	1.15082	0.99674	0.96531
Greenland		5e-05	5e-05	3e-05	3e-05	3e-05	0	0	0	0	0	0	0	0	0	0	0	0	0	0	0	0	0	0	0	0	0	0	0	0	0	0	0	0
Mexico		0.10239	0.10562	0.11967	0.12869	0.13071	0.14646	0.15609	0.17001	0.15967	0.17359	0.1694	0.15916	0.16584	0.19118	0.1836	0.20768	0.25067	0.26373	0.26753	0.28947	0.29444	0.32908	0.36525	0.41878	0.31944	0.39739	0.39244	0.38911	0.32008	0.33651	0.36942	0.38157	0.37785
Saint Pierre and Miquelon		0	0	0	0	0	0	0	0	0	0	0	0	0	0	0	0	0	0	0	0	0	0	0	0	0	0	0	0	0	0	0	0	0
United States		15.4228	15.9075	15.3216	15.8944	17.0706	17.4784	17.2604	18.0084	18.8463	19.0698	19.1726	18.9917	19.1225	19.8351	19.9095	20.0887	21.0019	21.4454	21.6557	21.6225	22.5795	21.9143	21.904	22.3209	22.4662	22.7965	22.4472	22.7495	22.3874	19.6912	20.834	19.6578	17.3391
Central & South America		0.42101	0.41588	0.41728	0.46662	0.52448	0.58887	0.60084	0.61695	0.67104	0.67432	0.5738	0.67426	0.64595	0.66304	0.66224	0.65327	0.71762	0.80402	0.82272	0.77043	0.76589	0.70253	0.71677	0.78689	0.81347	0.82811	0.85724	0.88249	0.9607	0.8505	1.04284	1.14726	1.13444
Antarctica		0	0	0	0	0	0	0	0	0	0	0	0	0	0	0	0	0	0	0	0	0	0	0	0	0	0	0	0	0	0	0	0	0
Antigua and Barbuda		0	0	0	0	0	0	0	0	0	0	0	0	0	0	0	0	0	0	0	0	0	0	0	0	0	0	0	0	0	0	0	0	0
Argentina		0.03476	0.03022	0.02814	0.02476	0.02005	0.02302	0.02746	0.03673	0.03698	0.03631	0.02387	0.02974	0.03238	0.02859	0.04565	0.03947	0.03841	0.03965	0.03952	0.02826	0.02942	0.02347	0.02862	0.02143	0.02596	0.02307	0.03128	0.04018	0.04046	0.04194	0.04336	0.04953	0.04383
Aruba		--	--	--	--	--	--	0	0	0	0	0	0	0	0	0	0	0	0	0	0	0	0	0	0	0	0	0	0	0	0	0	0	0
Bahamas, The		0	0.00069	0.00038	0	0	0	0	0	0	0	0	0	0	0	0	0	0	0	0	0	0	0	0	0	0	0	0	0	0	0	0	0	0
Barbados		0	0	0	0	0	0	0	0	0	0	0	0	0	0	0	0	0	0	0	0	0	0	0	0	0	0	0	0	0	0	0	0	0
Belize		0	0	0	0	0	0	0	0	0	0	0	0	0	0	0	0	0	0	0	0	0	0	0	0	0	0	0	0	0	0	0	0	0
Bolivia		3e-05	3e-05	3e-05	3e-05	0	0	0	0	0	0	0	0	0	0	0	0	0	0	0	0	0	0	0	0	0	0	0	0	0	0	0	0	0
Brazil		0.21533	0.21184	0.22929	0.2531	0.31179	0.36635	0.37213	0.39388	0.39594	0.39061	0.34926	0.40548	0.36777	0.37418	0.36686	0.38087	0.40211	0.41518	0.40896	0.41887	0.44161	0.43551	0.42568	0.44693	0.46275	0.44256	0.43743	0.46508	0.47434	0.3667	0.4998	0.54167	0.51327
Cayman Islands		0	0	0	0	0	0	0	0	0	0	0	0	0	0	0	0	0	0	0	0	0	0	0	0	0	0	0	0	0	0	0	0	0
Chile		0.04851	0.04788	0.03267	0.04457	0.05206	0.05004	0.05206	0.05099	0.0717	0.09318	0.10065	0.07971	0.06918	0.07095	0.08368	0.09088	0.12398	0.17654	0.15687	0.17391	0.13079	0.10186	0.10314	0.10187	0.13104	0.13064	0.16298	0.16052	0.2208	0.19285	0.23506	0.27783	0.29478
Colombia		0.10287	0.10676	0.11013	0.12175	0.11983	0.11935	0.12172	0.10095	0.13017	0.12108	0.07108	0.12884	0.14529	0.14932	0.12965	0.108	0.11263	0.13734	0.14029	0.10854	0.10708	0.09527	0.08978	0.10167	0.08063	0.11251	0.1028	0.08097	0.09668	0.12985	0.13406	0.14662	0.16713
Costa Rica		3e-05	3e-05	3e-05	3e-05	3e-05	3e-05	3e-05	3e-05	3e-05	6e-05	6e-05	0	0	0	0	1e-05	0.00034	1e-05	1e-05	1e-05	1e-05	2e-05	0.00077	0.00198	0.00157	0.00143	0.00165	0.00335	0.00329	0.00285	0.00255	0.00265	0.00246
Cuba		0.00448	0.0045	0.00436	0.00447	0.00472	0.00388	0.00486	0.00521	0.0051	0.00654	0.00617	0.00328	0.00191	0.00241	0.00307	0.00267	0.00108	0.00081	0.00091	0.00096	0.001	0.00068	0.00111	0.00063	0.00077	0.00107	0.00097	0.00106	0.00093	0.00072	0.00063	0.00064	0.00064
Dominica		0	0	0	0	0	0	0	0	0	0	0	0	0	0	0	0	0	0	0	0	0	0	0	0	0	0	0	0	0	0	0	0	0
Dominican Republic		0	0	0	0.00019	0.00036	0.00606	0.00076	0.00628	0.00281	0.00029	0.00049	0.00561	0.00532	0.00625	0.00178	0.00222	0.0028	0.00271	0.00383	0.00599	0.00237	0.00519	0.00598	0.02709	0.01991	0.01218	0.02091	0.02152	0.02241	0.022	0.02103	0.02547	0.01506
Ecuador		0	0	0	0	0	0	0	0	0	0	0	2e-05	0	0	0	0	0	0	0	0	0	0	0	0	0	0	0	0	0	0	0	0	0
El Salvador		3e-05	3e-05	3e-05	0	0	0	0	0	0	0	0	2e-05	0	3e-05	3e-05	3e-05	3e-05	3e-05	3e-05	3e-05	2e-05	3e-05	3e-05	3e-05	3e-05	3e-05	3e-05	0	0	0	0	0	0
Falkland Islands (Islas Malvinas)		0	0	0	0	0	0	0	0	0	0	0	0	0	0	0	0	0	0	0	0	0	0	0	0	0	0	0	0	0	0	0	0	0
French Guiana		0	0	0	0	0	0	0	0	0	0	0	0	0	0	0	0	0	0	0	0	0	0	0	0	0	0	0	0	0	0	0	0	0
Grenada		0	0	0	0	0	0	0	0	0	0	0	0	0	0	0	0	0	0	0	0	0	0	0	0	0	0	0	0	0	0	0	0	0
Guadeloupe		0	0	0	0	0	0	0	0	0	0	0	0	0	0	0	0	0	0	0	0	0	0	0	0	0	0	0	0	0	0	0	0	0
Guatemala		0.00061	0.00059	0.00011	8e-05	0	0	0	0	0	0	0	0	0	0	0	0	0	0	0	0.00042	0.00552	0.00512	0.00999	0.00939	0.01091	0.01049	0.01098	0.01146	0.01157	0.00754	0.01259	0.01202	0.01707
Guyana		0	0	0	0	0	0	0	0	0	0	0	0	0	0	0	0	0	0	0	0	0	0	0	0	0	0	0	0	0	0	0	0	0
Haiti		0	0	0.00107	0.00165	0.00175	0.00177	0.00052	0.00052	0.0009	0.00035	0.00035	0.00072	0.00075	0	0	0	0	0	0	0	0	0	0	0	0	0	0	0	0	0	0	0	0
Honduras		0	3e-05	0	0	0	0	3e-05	3e-05	3e-05	3e-05	3e-05	1e-05	3e-05	3e-05	3e-05	3e-05	3e-05	3e-05	3e-05	0.00143	0.00345	0.00315	0.0036	0.00432	0.00445	0.00469	0.00347	0.00339	0.00459	0.0045	0.00468	0.00614	0.00331
Jamaica		3e-05	3e-05	0	0	0	0	0	0	0	0.0011	0.0015	0.00041	0.00185	0.00182	0.00153	0.00156	0.00231	0.00154	0.00149	0.00184	0.00136	0.00136	0.00225	0.00218	0.00238	0.0015	0.00082	0.00092	0.00122	0.00132	0.00138	0.00144	0.00315
Martinique		0	0	0	0	0	0	0	0	0	0	0	0	0	0	0	0	0	0	0	0	0	0	0	0	0	0	0	0	0	0	0	0	0
Montserrat		0	0	0	0	0	0	0	0	0	0	0	0	0	0	0	0	0	0	0	0	0	0	0	0	0	0	0	0	0	0	0	0	0
Netherlands Antilles		0	0	0	0	0	0	0	0	0	0	0	0	0	0	0	0	0	0	0	0	0	0	0	0	0	0	0	0	0	0	0	0	0
Nicaragua		0	0	0	0	0	0	0	0	0	0	0	0	0	0	0	0	0	0	0	0	0	0	0.00099	0.001	0.0019	0.00173	0.00266	0.00178	0.00164	0.00184	0.00185	0.00185	0.00185
Panama		5e-05	8e-05	8e-05	8e-05	0.00024	0.00093	0.00021	0.00093	0.00069	0.00029	0.00085	0.00119	0.0013	0.0014	0.00143	0.00142	0.00269	0.00146	0.00146	0.00154	0.00154	0.00161	0.00115	0	5e-05	0.00913	0.0062	0.00605	0.00085	0.0017	0.00291	0.00215	0.00217
Paraguay		0	0	0	0	0	0	0	0	0	0	0	0	0	0	0	0	0	0	0	0	0	0	0	0	0	1e-05	1e-05	1e-05	1e-05	0	0	3e-05	3e-05
Peru		0.00595	0.00605	0.00648	0.00563	0.00515	0.00683	0.0065	0.00717	0.0085	0.00747	0.00572	0.01057	0.01006	0.01438	0.01326	0.01358	0.01432	0.01637	0.01793	0.01643	0.02551	0.02319	0.03159	0.03118	0.03189	0.0414	0.03179	0.04188	0.03754	0.02831	0.03531	0.03464	0.02208
Puerto Rico		0	0	0	0.00452	0.00265	0.00265	0.00614	0.00775	0.00947	0.00788	0.00564	0.00508	0.00407	0.00517	0.00523	0.00533	0.00457	0.00443	0.00448	0.0041	0.0041	0.00397	0.01127	0.03536	0.03331	0.03408	0.03844	0.03844	0.03844	0.03844	0.03844	0.03844	0.03844
Saint Kitts and Nevis		0	0	0	0	0	0	0	0	0	0	0	0	0	0	0	0	0	0	0	0	0	0	0	0	0	0	0	0	0	0	0	0	0
Saint Lucia		0	0	0	0	0	0	0	0	0	0	0	0	0	0	0	0	0	0	0	0	0	0	0	0	0	0	0	0	0	0	0	0	0
Saint Vincent/Grenadines		0	0	0	0	0	0	0	0	0	0	0	0	0	0	0	0	0	0	0	0	0	0	0	0	0	0	0	0	0	0	0	0	0
Suriname		3e-05	3e-05	3e-05	3e-05	3e-05	0	0	0	0	0	0	0	0	0	0	0	0	0	0	0	0	0	0	0	0	0	0	0	0	0	0	0	0
Trinidad and Tobago		0	0	0	0	0	0	0	0	0	0	0	0	0	0	0	0	0	0	0	0	0	0	0	0	0	0	0	0	0	0	0	0	0
Turks and Caicos Islands		0	0	0	0	0	0	0	0	0	0	0	0	0	0	0	0	0	0	0	0	0	0	0	0	0	0	0	0	0	0	0	0	0
Uruguay		0.00012	0.0001	8e-05	5e-05	5e-05	3e-05	3e-05	3e-05	3e-05	3e-05	3e-05	1e-05	1e-05	6e-05	0.00012	8e-05	3e-05	3e-05	3e-05	5e-05	2e-05	4e-05	6e-05	5e-05	6e-05	7e-05	8e-05	0.0001	6e-05	7e-05	0.00011	7e-05	6e-05
Venezuela		0.00818	0.007	0.00438	0.00567	0.00578	0.00793	0.00841	0.00646	0.0087	0.00911	0.00601	2e-05	0.00012	0.00103	0.00201	0.00019	0.00556	0.00143	0.04037	0.00153	0.00549	0.00205	0.00075	0.00179	0.00586	0.00153	0.00478	0.00578	0.00587	0.00987	0.00906	0.00608	0.00912
Virgin Islands, U.S.		0	0	0	0	0	0	0	0	0	0	0.00211	0.00355	0.00592	0.00743	0.00792	0.00694	0.00672	0.00646	0.00651	0.00653	0.00659	0	0	0	0	0	0	0	0	0	0	0	0
Virgin Islands, British		0	0	0	0	0	0	0	0	0	0	0	0	0	0	0	0	0	0	0	0	0	0	0	0	0	0	0	0	0	0	0	0	0
Europe		19.5846	19.5437	19.5668	19.7519	19.9271	20.9278	20.9913	21.1464	20.4549	20.6586	19.4147	18.0839	16.3333	15.8939	15.1371	14.5967	14.9446	14.8213	14.2893	13.6692	14.0964	13.9589	13.839	14.2988	14.3447	14.0705	14.5284	14.899	13.9725	12.4968	12.9389	13.4603	13.6899
Albania		0.01721	0.01999	0.02163	0.02323	0.02553	0.02897	0.02798	0.02845	0.03045	0.0275	0.02532	0.01489	0.00414	0.00237	0.00161	0.00075	0.00105	0.00038	0.00048	0.00117	0.00072	0.00083	0.00088	0.00088	0.00088	0.00075	0.00075	0.00075	0.00096	0.00212	0.00236	0.00301	0.00249
Austria		0.13123	0.13661	0.12397	0.13042	0.15131	0.15069	0.13206	0.13548	0.1281	0.13008	0.14648	0.15399	0.11339	0.11452	0.11531	0.13547	0.13478	0.15213	0.13226	0.13015	0.1463	0.151	0.15332	0.16408	0.1595	0.16118	0.16215	0.15452	0.1474	0.11358	0.13597	0.13966	0.12968
Belgium		0.40122	0.49326	0.49571	0.39572	0.45782	0.45203	0.40126	0.3792	0.3329	0.38368	0.40449	0.38615	0.30786	0.32175	0.34592	0.36362	0.34241	0.35518	0.35032	0.30308	0.33997	0.31616	0.24979	0.23475	0.22764	0.20551	0.19593	0.1751	0.18121	0.12384	0.13095	0.11944	0.11241
Bosnia and Herzegovina		--	--	--	--	--	--	--	--	--	--	--	--	0.13158	0.11404	0.01228	0.01382	0.02363	0.07653	0.09706	0.09514	0.12469	0.12098	0.13464	0.13399	0.13824	0.14929	0.16022	0.15681	0.1807	0.18712	0.19375	0.23439	0.22011
Bulgaria		0.37186	0.37625	0.39767	0.39725	0.40802	0.41599	0.41818	0.42998	0.39104	0.38922	0.35837	0.28551	0.28949	0.25876	0.23283	0.23422	0.25855	0.31313	0.3002	0.26133	0.26337	0.29433	0.26714	0.29943	0.29145	0.28308	0.28846	0.32439	0.31331	0.26172	0.28296	0.33543	0.27918
Croatia		--	--	--	--	--	--	--	--	--	--	--	--	0.01888	0.02036	0.01284	0.00377	0.00935	0.01298	0.0106	0.00696	0.02056	0.01993	0.02432	0.02838	0.02885	0.02775	0.026	0.02819	0.02902	0.02101	0.02814	0.02934	0.03269
Cyprus		0	0	0	0	0.00099	0.00141	0.00105	0.00287	0.00173	0.00143	0.00205	0.00214	0.00049	0.001	0.00087	0.00056	0.0003	0.00049	0.00067	0.00077	0.00126	0.00167	0.00136	0.00136	0.00147	0.00134	0.00139	0.00126	0.00103	0.00055	0.00067	0.00052	0.00034
Czech Republic		--	--	--	--	--	--	--	--	--	--	--	--	--	0.86127	0.79964	0.76901	0.79841	0.61575	0.56857	0.47579	0.57825	0.56522	0.54205	0.53307	0.47846	0.51264	0.54757	0.62824	0.58337	0.52096	0.54467	0.5557	0.52663
Denmark		0.24766	0.21292	0.24534	0.22112	0.23653	0.31112	0.29893	0.30898	0.28813	0.22942	0.25518	0.34441	0.26986	0.29534	0.3121	0.25746	0.3508	0.27407	0.23616	0.192	0.16613	0.17521	0.17444	0.24026	0.18207	0.15625	0.22731	0.19603	0.16967	0.16798	0.16093	0.13692	0.10362
Faroe Islands		0	0	0	0	0	0	0	0	0	0	0	0	0	0	0	0	0	0	0	0	0	0	0	0	0	0	0	0	0	0	0	0	0
Finland		0.17864	0.15474	0.1033	0.10713	0.1225	0.15803	0.13923	0.16632	0.15997	0.15858	0.15617	0.15368	0.1339	0.1736	0.20464	0.17094	0.20059	0.19664	0.14484	0.14512	0.14733	0.16896	0.18145	0.24038	0.21991	0.13191	0.20921	0.19558	0.14108	0.146	0.1901	0.15045	0.1258
Former Czechoslovakia		1.52402	1.51565	1.53483	1.56581	1.62626	1.59697	1.60211	1.58159	1.55203	1.47592	1.4089	1.24053	1.1565	--	--	--	--	--	--	--	--	--	--	--	--	--	--	--	--	--	--	--	--
Former Serbia and Montenegro		--	--	--	--	--	--	--	--	--	--	--	--	0.35112	0.33684	0.3119	0.25228	0.38908	0.38223	0.40917	0.30008	0.37283	0.37088	0.38785	0.41309	0.42414	0.3914	--	--	--	--	--	--	--
Former Yugoslavia		0.58895	0.70496	0.73953	0.82533	0.92056	0.97311	0.98817	0.95763	0.97865	0.97215	0.94175	0.88254	--	--	--	--	--	--	--	--	--	--	--	--	--	--	--	--	--	--	--	--	--
France		1.28681	1.15886	1.1757	1.06886	1.01083	0.97676	0.79393	0.70172	0.54397	0.73794	0.76642	0.81069	0.67586	0.57626	0.54515	0.57364	0.61976	0.56049	0.66621	0.59724	0.57822	0.48325	0.52313	0.55806	0.52805	0.54832	0.50758	0.52634	0.49568	0.44389	0.47278	0.40501	0.44694
Germany		--	--	--	--	--	--	--	--	--	--	--	4.35031	3.9586	3.80692	3.66443	3.59552	3.46262	3.49299	3.39789	3.22302	3.44827	3.51955	3.42249	3.44012	3.4918	3.33445	3.3608	3.54824	3.3332	2.95533	3.15517	3.18431	3.2103
Germany, East		2.44026	2.46353	2.48323	2.48535	2.62968	2.76051	2.81802	2.83462	2.80443	2.71672	2.56069	--	--	--	--	--	--	--	--	--	--	--	--	--	--	--	--	--	--	--	--	--	--
Germany, West		2.98956	3.03278	2.99039	3.02765	3.10913	2.90221	2.96886	2.85561	2.83135	2.80288	2.83306	--	--	--	--	--	--	--	--	--	--	--	--	--	--	--	--	--	--	--	--	--	--
Gibraltar		0	0	0	0	0	0	0	0	0	0	0	0	0	0	0	0	0	0	0	0	0	0	0	0	0	0	0	0	0	0	0	0	0
Greece		0.15001	0.16968	0.17695	0.22205	0.23274	0.26227	0.27315	0.29705	0.33413	0.34423	0.3478	0.34812	0.30471	0.33862	0.33819	0.33273	0.31548	0.35632	0.37189	0.35681	0.37658	0.38782	0.37456	0.37859	0.37452	0.36496	0.33478	0.35029	0.33648	0.33439	0.30442	0.30951	0.32051
Hungary		0.31946	0.31716	0.32699	0.31216	0.31394	0.31108	0.30479	0.29703	0.27944	0.266	0.22837	0.239	0.20336	0.17581	0.16466	0.15952	0.16761	0.15858	0.15571	0.16314	0.15107	0.15129	0.14972	0.15604	0.14595	0.13679	0.13925	0.13798	0.13691	0.11778	0.1207	0.12314	0.11737
Iceland		0.00077	0.00127	0.00133	0.00191	0.00266	0.00286	0.00317	0.00256	0.00262	0.00273	0.00264	0.00269	0.00186	0.00179	0.00267	0.00218	0.00254	0.00234	0.00275	0.00239	0.00407	0.00385	0.00401	0.00378	0.00428	0.00414	0.0037	0.00444	0.00389	0.00356	0.00376	0.00378	0.00404
Ireland		0.02852	0.03477	0.03529	0.04018	0.04017	0.04287	0.06238	0.08736	0.08686	0.09235	0.08691	0.08591	0.08848	0.08338	0.07801	0.07744	0.08034	0.07883	0.08166	0.06867	0.08158	0.08086	0.07528	0.0755	0.0821	0.08562	0.0755	0.07269	0.06509	0.05378	0.05789	0.05919	0.06955
Italy		0.45444	0.49823	0.53174	0.46981	0.58043	0.63081	0.5664	0.59503	0.56083	0.5574	0.59392	0.559	0.45075	0.42286	0.41502	0.46211	0.41887	0.44313	0.46081	0.46152	0.49515	0.52948	0.54729	0.59714	0.66919	0.66151	0.66802	0.67197	0.65229	0.50464	0.5604	0.63335	0.62526
Kosovo		--	--	--	--	--	--	--	--	--	--	--	--	--	--	--	--	--	--	--	--	--	--	--	--	--	--	--	--	0.06508	0.07487	0.08052	0.07827	0.07845
Luxembourg		0.06929	0.05611	0.05151	0.04803	0.05552	0.0542	0.04958	0.03972	0.04222	0.04408	0.04323	0.04053	0.03747	0.04346	0.03559	0.0201	0.01896	0.01269	0.00443	0.00446	0.00504	0.0056	0.00335	0.00256	0.00373	0.00359	0.00431	0.00353	0.00335	0.00303	0.00297	0.00259	0.00239
Macedonia		--	--	--	--	--	--	--	--	--	--	--	--	0.06006	0.06338	0.06585	0.06805	0.06718	0.0688	0.08082	0.07193	0.05609	0.05971	0.05378	0.0582	0.05602	0.05678	0.05391	0.05609	0.0607	0.0556	0.05413	0.06333	0.059
Malta		3e-05	3e-05	0.00063	0.00138	0.00249	0.00561	0.00386	0.00482	0.00648	0.00802	0.00794	0.00643	0.00431	0.00711	0.00498	0.00088	0	0	0	0	0	0	0	0	0	0	0	0	0	0	0	0	0
Montenegro		--	--	--	--	--	--	--	--	--	--	--	--	--	--	--	--	--	--	--	--	--	--	--	--	--	--	0.01117	0.00949	0.01502	0.00789	0.01508	0.01599	0.01611
Netherlands		0.15234	0.17603	0.13947	0.20279	0.2533	0.25344	0.25475	0.26581	0.31978	0.32524	0.34774	0.31633	0.29526	0.32725	0.34134	0.35546	0.33859	0.35598	0.33398	0.29511	0.31397	0.33354	0.33383	0.34211	0.34571	0.32875	0.3163	0.34414	0.32604	0.30592	0.30734	0.30332	0.33375
Norway		0.03865	0.03581	0.0357	0.03611	0.04384	0.04461	0.03948	0.03764	0.03882	0.0386	0.0341	0.03105	0.02657	0.03373	0.03917	0.04062	0.03987	0.04288	0.04463	0.04425	0.04379	0.03934	0.03388	0.03286	0.03863	0.03233	0.02973	0.03354	0.0358	0.02338	0.0318	0.03526	0.03533
Poland		3.85271	3.4645	3.55109	3.54606	3.71546	3.84792	3.87276	3.99812	3.88196	3.69725	2.95474	2.94834	2.90716	2.99207	2.81099	2.65204	2.95463	2.83667	2.57823	2.69656	2.34204	2.17738	2.1861	2.23277	2.26275	2.19173	2.30096	2.23841	2.20627	2.092	2.23838	2.26813	2.09683
Portugal		0.01701	0.01462	0.0122	0.01684	0.01645	0.03498	0.0582	0.07784	0.08872	0.10694	0.12232	0.12165	0.11223	0.12255	0.1294	0.14258	0.13515	0.1468	0.12781	0.15618	0.15683	0.13267	0.1448	0.13671	0.1405	0.13945	0.13924	0.12075	0.10584	0.11907	0.06882	0.09414	0.124
Romania		0.48174	0.53725	0.52553	0.61367	0.60818	0.63631	0.6341	0.66846	0.72488	0.72934	0.4929	0.39902	0.43782	0.39437	0.40619	0.4217	0.43363	0.38122	0.30884	0.27818	0.30565	0.33232	0.34042	0.3587	0.36746	0.36241	0.39398	0.41134	0.38636	0.30564	0.28731	0.33903	0.32121
Serbia		--	--	--	--	--	--	--	--	--	--	--	--	--	--	--	--	--	--	--	--	--	--	--	--	--	--	0.4264	0.42357	0.37447	0.36923	0.3567	0.40175	0.36493
Slovakia		--	--	--	--	--	--	--	--	--	--	--	--	--	0.23752	0.20825	0.21014	0.21178	0.19585	0.18467	0.18056	0.16735	0.17399	0.16652	0.18062	0.17661	0.16795	0.17708	0.16269	0.16081	0.15213	0.15205	0.14593	0.13568
Slovenia		--	--	--	--	--	--	--	--	--	--	--	--	0.0665	0.06488	0.05955	0.07041	0.06976	0.07109	0.07071	0.07108	0.06991	0.07218	0.07991	0.07749	0.07688	0.07491	0.07441	0.07367	0.07363	0.0678	0.06679	0.06759	0.06672
Spain		0.52915	0.70643	0.77151	0.80637	0.80526	0.84095	0.82313	0.80562	0.68	0.85554	0.82835	0.87555	0.82894	0.7867	0.76432	0.70524	0.56347	0.66715	0.62871	0.79913	0.88164	0.81066	0.91402	0.84243	0.90241	0.88892	0.77583	0.86202	0.58911	0.44338	0.32423	0.54875	0.66891
Sweden		0.06552	0.05572	0.06229	0.07905	0.09568	0.11328	0.11573	0.11298	0.11314	0.10245	0.10168	0.0943	0.07566	0.09559	0.10025	0.09776	0.10314	0.09339	0.08852	0.08689	0.08776	0.09832	0.09944	0.09252	0.10211	0.09181	0.09505	0.09497	0.08203	0.06223	0.08429	0.08576	0.07703
Switzerland		0.01251	0.01898	0.01705	0.01484	0.02048	0.02039	0.01775	0.01647	0.01416	0.01467	0.01488	0.0124	0.00667	0.00734	0.00681	0.00739	0.00548	0.00444	0.00368	0.00387	0.00563	0.00612	0.00562	0.00579	0.00554	0.00585	0.00516	0.0057	0.0052	0.00495	0.00515	0.00459	0.00445
Turkey		0.25161	0.24679	0.28373	0.31624	0.35536	0.44598	0.54401	0.51362	0.45657	0.5703	0.62451	0.71405	0.67011	0.63182	0.60746	0.62381	0.71995	0.85905	0.89127	0.81599	0.95135	0.79463	0.80831	0.8629	0.88922	1.0158	1.12068	1.30163	1.24248	1.23968	1.26775	1.34084	1.39292
United Kingdom		2.98343	2.94081	2.73246	2.77655	2.08594	2.65245	2.77828	2.94384	2.78147	2.87794	2.72373	2.66463	2.34365	2.1806	1.99885	1.7755	1.70684	1.61305	1.55574	1.38065	1.41302	1.58121	1.45526	1.57426	1.52863	1.55335	1.6956	1.58465	1.469	1.21176	1.25	1.24187	1.58532
Eurasia		11.4594	11.4946	11.8917	11.849	11.9833	12.0695	12.4275	12.4622	12.6588	11.9936	13.2357	10.169	9.64786	8.69428	7.35623	7.21087	7.04525	6.07242	5.87797	6.87851	6.93579	6.54919	6.82741	7.07812	6.97628	6.9929	7.34307	7.264	7.60321	6.39883	7.44055	7.64017	8.54487
Armenia		--	--	--	--	--	--	--	--	--	--	--	--	0.00404	8e-05	0.001	8e-05	0.00014	9e-05	9e-05	6e-05	0	0	0.00033	0.0005	0	0	2e-05	6e-05	4e-05	0	2e-05	0	0
Azerbaijan		--	--	--	--	--	--	--	--	--	--	--	--	0.00077	0.00017	0.00016	0.00026	0.00026	0.00017	3e-05	0	0	0	0	0	0	0	0	0	0	0	0	0	0
Belarus		--	--	--	--	--	--	--	--	--	--	--	--	0.04364	0.03863	0.03071	0.02745	0.02731	0.02059	0.02131	0.01524	0.01496	0.01323	0.01054	0.00955	0.0082	0.00622	0.0054	0.00413	0.00386	0.00366	0.00378	0.00441	0.00512
Estonia		--	--	--	--	--	--	--	--	--	--	--	--	0.00497	0.00281	0.00155	0.0013	0.00084	0.00048	0.00185	0.00218	0.00209	0.00277	0.00154	0.00107	0.00141	0.00136	0.0017	0.00313	0.00296	0.00232	0.0014	0.00173	0.00152
Former U.S.S.R.		11.4594	11.4946	11.8917	11.849	11.9833	12.0695	12.4275	12.4622	12.6588	11.9936	13.2357	10.169	--	--	--	--	--	--	--	--	--	--	--	--	--	--	--	--	--	--	--	--	--
Georgia		--	--	--	--	--	--	--	--	--	--	--	--	0.01491	0.00596	0.00764	0.00083	0.00045	0.0003	0.00059	0.00052	0.0005	0.00055	0.00054	0.00115	0.00026	0.00033	0.0003	0.00089	0.0022	0.00418	0.00209	0.00272	0.00484
Kazakhstan		--	--	--	--	--	--	--	--	--	--	--	--	1.71144	1.55681	0.99789	0.83537	0.82539	0.63022	0.63916	0.85307	0.82153	0.88221	0.90577	0.98375	1.15955	1.1871	1.27247	1.34948	1.44824	1.33383	1.43802	1.57367	1.74233
Kyrgyzstan		--	--	--	--	--	--	--	--	--	--	--	--	0.04932	0.03426	0.03903	0.02294	0.01803	0.02055	0.02063	0.02115	0.01954	0.01339	0.02183	0.02541	0.0235	0.02091	0.01933	0.01778	0.02412	0.02138	0.02895	0.03011	0.03691
Latvia		--	--	--	--	--	--	--	--	--	--	--	--	0.01592	0.01687	0.01195	0.0072	0.0065	0.0052	0.00392	0.00355	0.00278	0.00355	0.00288	0.00276	0.00263	0.00327	0.00351	0.00428	0.00431	0.00255	0.00307	0.00345	0.00526
Lithuania		--	--	--	--	--	--	--	--	--	--	--	--	0.02149	0.02145	0.01625	0.01033	0.00601	0.00681	0.0059	0.00479	0.00364	0.00328	0.00565	0.00718	0.007	0.00767	0.01064	0.0102	0.00859	0.00633	0.00798	0.00884	0.00844
Moldova		--	--	--	--	--	--	--	--	--	--	--	--	0.07509	0.05064	0.05076	0.03019	0.02593	0.01461	0.01235	0.00518	0.00411	0.00335	0.00357	0.00522	0.00418	0.00376	0.00424	0.00242	0.00366	0.00335	0.00354	0.00366	0.00287
Russia		--	--	--	--	--	--	--	--	--	--	--	--	5.2027	4.81221	4.45534	4.25118	4.53978	3.91511	3.68887	4.51652	4.5882	4.19332	4.42757	4.45891	4.32674	4.29174	4.43211	4.24634	4.57448	3.7135	4.49948	4.51194	5.10096
Tajikistan		--	--	--	--	--	--	--	--	--	--	--	--	0.01285	0.00252	0.0015	0.0006	0.00035	0.00086	0.00066	0.00047	0.00059	0.00063	0.00085	0.00108	0.00191	0.002	0.00211	0.00352	0.00385	0.00396	0.00394	0.00461	0.00394
Turkmenistan		--	--	--	--	--	--	--	--	--	--	--	--	0.01433	0.01292	0.01292	0.00646	0.00194	0.00102	0	0	0	0	0	0	0	0	0	0	0	0	0	0	0
Ukraine		--	--	--	--	--	--	--	--	--	--	--	--	2.39022	2.0759	1.66523	1.96694	1.54563	1.41541	1.43976	1.41326	1.42678	1.38057	1.39407	1.54134	1.39344	1.42282	1.5421	1.56965	1.47482	1.24773	1.39391	1.43784	1.57203
Uzbekistan		--	--	--	--	--	--	--	--	--	--	--	--	0.08615	0.06304	0.06429	0.04973	0.04668	0.04101	0.04285	0.04253	0.05106	0.05232	0.05225	0.04022	0.04748	0.04571	0.04913	0.05212	0.05207	0.05606	0.05437	0.05718	0.06065
Middle East		0.02776	0.03203	0.05907	0.07748	0.11083	0.11908	0.12848	0.13479	0.13353	0.14104	0.1394	0.15293	0.1559	0.22432	0.24963	0.23426	0.26914	0.27949	0.29739	0.29328	0.33698	0.35213	0.3825	0.39424	0.39917	0.39173	0.41994	0.42575	0.42053	0.38383	0.41405	0.4417	0.53429
Bahrain		0	0	0	0	0	0	0	0	0	0	0	0	0	0	0	0	0	0	0	0	0	0	0	0	0	0	0	0	0	0	0	0	0
Iran		0.02743	0.02165	0.03388	0.03107	0.03706	0.03855	0.04001	0.04054	0.04112	0.04121	0.0371	0.04126	0.0431	0.03835	0.05255	0.04661	0.04877	0.04853	0.04953	0.05087	0.05498	0.04601	0.0476	0.05358	0.05239	0.06375	0.06367	0.06765	0.06303	0.04622	0.05681	0.05448	0.06375
Iraq		3e-05	3e-05	3e-05	3e-05	3e-05	3e-05	3e-05	3e-05	3e-05	3e-05	5e-05	3e-05	0	0	0	0	0	0	0	0	0	0	0	0	0	0	0	0	0	0	0	0	0
Israel		3e-05	0.00995	0.02481	0.04616	0.07361	0.08045	0.08842	0.09419	0.09235	0.0998	0.10224	0.11158	0.11275	0.18275	0.19384	0.18247	0.21471	0.22544	0.24258	0.23677	0.27631	0.29968	0.32529	0.33044	0.33591	0.31632	0.33895	0.34684	0.3376	0.30909	0.32117	0.32824	0.39135
Jordan		0	0	0	0	0	0	0	0	0	0	0	0	0	0	0	0	0	0	0	0	0	0	0	0	0	0	0	0	0	0	0	0	0
Kuwait		0	0	0	0	0	0	0	0	0	0	0	0	0	0	0	0	0	0	0	0	0	0	0	0	0	0	0	0	0	0	0	0	0
Lebanon		0.00017	0.00017	8e-05	0	0	0	0	0	0	0	0	0	0	0.00316	0.00319	0.00513	0.00552	0.00523	0.00509	0.00551	0.00551	0.00551	0.00551	0.00551	0.00551	0.00551	0.00551	0.00551	0.00551	0.00551	0.0062	0.00688	0.00862
Oman		0	0	0	0	0	0	0	0	0	0	0	0	0	0	0	0	0	0	0	0	0	0	0	0	0	0	0	0	0	0	0	0	0
Palestinian Territories		--	--	--	--	--	--	--	--	--	--	--	--	--	--	--	--	--	0.00018	5e-05	3e-05	8e-05	5e-05	0.0001	0	3e-05	0	0	0	0	0	0	0	0
Qatar		0	0	0	0	0	0	0	0	0	0	0	0	0	0	0	0	0	0	0	0	0	0	0	0	0	0	0	0	0	0	0	0	0
Saudi Arabia		0	0	0	0	0	0	0	0	0	0	0	0	0	0	0	0	0	0	0	0	0	0	0	0	0	0	0	0	0	0	0	0	0
Syria		0.00011	0.00024	0.00027	0.00022	0.00014	5e-05	3e-05	3e-05	3e-05	0	0	5e-05	5e-05	6e-05	6e-05	5e-05	0.00014	0.00011	0.00014	0.00011	0.00011	0.00011	8e-05	0.00011	0.00011	0.00011	0.00011	0.00011	0.00011	0.00011	0.00011	0.00011	0.00011
United Arab Emirates		0	0	0	0	0	0	0	0	0	0	0	0	0	0	0	0	0	0	0	0	0	0.00077	0.00392	0.00461	0.00523	0.00605	0.01171	0.00564	0.01427	0.02291	0.02977	0.05199	0.07046
Yemen		0	0	0	0	0	0	0	0	0	0	0	0	0	0	0	0	0	0	0	0	0	0	0	0	0	0	0	0	0	0	0	0	0
Africa		2.25784	2.46755	2.63634	2.69549	2.88913	2.96902	3.06512	3.18593	3.2431	3.00512	2.97715	3.08697	3.15111	3.12062	3.40533	3.39422	3.44049	3.76416	3.54706	3.63963	3.76911	3.85416	3.68838	3.99456	4.29714	4.16525	4.23574	4.35704	4.70161	4.5644	4.50944	4.41703	4.41941
Algeria		0.01703	0.02021	0.02181	0.03244	0.03908	0.02742	0.03002	0.02824	0.03144	0.034	0.03118	0.03294	0.02954	0.02705	0.02381	0.02955	0.01813	0.00925	0.02124	0.02211	0.02001	0.02131	0.02419	0.02611	0.02758	0.02632	0.02511	0.02914	0.02911	0.01645	0.01378	0.01189	0.01186
Angola		0	0	0	0	0	0	0	0	0	0	0	0	0	0	0	0	0	0	0	0	0	0	0	0	0	0	0	0	0	0	0	0	0
Benin		0	0	0	0	0	0	0	0	0	0	0	0	0	0	0	0	0	0	0	0	0	0	0	0	0	0	0	0	0	0	0	0	0
Botswana		0.009	0.00922	0.01004	0.00941	0.00953	0.0106	0.01211	0.01405	0.01486	0.01647	0.01984	0.01945	0.02208	0.02183	0.0221	0.02534	0.02093	0.02042	0.02616	0.0266	0.02665	0.02444	0.02506	0.02175	0.02388	0.02567	0.02509	0.0216	0.02342	0.01901	0.02542	0.02029	0.01906
Burkina Faso		0	0	0	0	0	0	0	0	0	0	0	0	0	0	0	0	0	0	0	0	0	0	0	0	0	0	0	0	0	0	0	0	0
Burundi		0	0	0	0	0	0	0	0	0	0	0	0	0	0	0	0	0	0	0	0	0	0	0	0	0	0	0	0	0	0	0	0	0
Cameroon		0	3e-05	3e-05	3e-05	3e-05	5e-05	2e-05	2e-05	2e-05	2e-05	2e-05	2e-05	2e-05	2e-05	2e-05	2e-05	2e-05	3e-05	3e-05	3e-05	3e-05	0	0	0	0	0	0	0	0	0	0	0	0
Cape Verde		0	0	0	0	0	0	0	0	0	0	0	0	0	0	0	0	0	0	0	0	0	0	0	0	0	0	0	0	0	0	0	0	0
Central African Republic		0	0	0	0	0	0	0	0	0	0	0	0	0	0	0	0	0	0	0	0	0	0	0	0	0	0	0	0	0	0	0	0	0
Chad		0	0	0	0	0	0	0	0	0	0	0	0	0	0	0	0	0	0	0	0	0	0	0	0	0	0	0	0	0	0	0	0	0
Comoros		0	0	0	0	0	0	0	0	0	0	0	0	0	0	0	0	0	0	0	0	0	0	0	0	0	0	0	0	0	0	0	0	0
Congo (Brazzaville)		0	0	0	0	0	0	0	0	0	0	0	0	0	0	0	0	0	0	0	0	0	0	0	0	0	0	0	0	0	0	0	0	0
Congo (Kinshasa)		0.00688	0.0071	0.0067	0.00644	0.00653	0.0066	0.00683	0.00694	0.00773	0.00679	0.00597	0.00622	0.00632	0.00668	0.00679	0.00766	0.00684	0.00644	0.00652	0.00652	0.00605	0.00592	0.0061	0.00646	0.00688	0.00743	0.00784	0.00833	0.00885	0.00909	0.00974	0.01039	0.01024
Cote dIvoire (IvoryCoast)		0	0	0	0	0	0	0	0	0	0	0	0	0	0	0	0	0	0	0	0	0	0	0	0	0	0	0	0	0	0	0	0	0
Djibouti		0	0	0	0	0	0	0	0	0	0	0	0	0	0	0	0	0	0	0	0	0	0	0	0	0	0	0	0	0	0	0	0	0
Egypt		0.02266	0.03587	0.03998	0.02818	0.03159	0.03451	0.03598	0.03771	0.04028	0.04173	0.03572	0.03378	0.02975	0.03559	0.03752	0.02566	0.0394	0.03137	0.03077	0.02803	0.03445	0.02938	0.03223	0.03341	0.03416	0.03341	0.03601	0.03709	0.03694	0.03305	0.03983	0.0387	0.04154
Equatorial Guinea		0	0	0	0	0	0	0	0	0	0	0	0	0	0	0	0	0	0	0	0	0	0	0	0	0	0	0	0	0	0	0	0	0
Eritrea		--	--	--	--	--	--	--	--	--	--	--	--	--	--	0	0	0	0	0	0	0	0	0	0	0	0	0	0	0	0	0	0	0
Ethiopia		0	0	0	0	0	0	0	0	0	0	0	0	0	0	0	0	0	0	0	0	0	0	0	0	0	0	0	0	0	0	0	0	0
Gabon		0	0	0	0	0	0	0	0	0	0	0	0	0	0	0	0	0	0	0	0	0	0	0	0	0	0	0	0	0	0	0	0	0
Gambia, The		0	0	0	0	0	0	0	0	0	0	0	0	0	0	0	0	0	0	0	0	0	0	0	0	0	0	0	0	0	0	0	0	0
Ghana		5e-05	5e-05	5e-05	5e-05	5e-05	5e-05	5e-05	7e-05	7e-05	7e-05	7e-05	7e-05	7e-05	8e-05	8e-05	8e-05	8e-05	8e-05	0	0	0	0	0	0	0	0	0	0	0	0	0	0	0
Guinea		0	0	0	0	0	0	0	0	0	0	0	0	0	0	0	0	0	0	0	0	0	0	0	0	0	0	0	0	0	0	0	0	0
Guinea-Bissau		0	0	0	0	0	0	0	0	0	0	0	0	0	0	0	0	0	0	0	0	0	0	0	0	0	0	0	0	0	0	0	0	0
Kenya		0.00048	0.00259	0.00134	0.00094	0.00239	0.00259	0.00244	0.00262	0.00324	0.00375	0.00432	0.00378	0.00452	0.00426	0.004	0.00436	0.0039	0.00379	0.00308	0.00297	0.00274	0.00274	0.0041	0.00384	0.00448	0.00372	0.00497	0.00456	0.00454	0.00395	0.00687	0.00974	0.0123
Lesotho		0	0	0	0	0	0	0	0	0	0	0	0	0	0	0	0	0	0	0	0	0	0	0	0	0	0	0	0	0	0	0	0	0
Liberia		0	0	0	0	0	0	0	0	0	0	0	0	0	0	0	0	0	0	0	0	0	0	0	0	0	0	0	0	0	0	0	0	0
Libya		3e-05	3e-05	3e-05	3e-05	3e-05	3e-05	5e-05	5e-05	5e-05	0.00011	0.00013	0.00013	0.00013	0.00013	0.00016	0.00014	0.00013	0.00013	0	0	0	0	0	0	0	0	0	0	0	0	0	0	0
Madagascar		0.00026	0.00032	0.00032	0.00029	0.00019	0.00011	0.00029	0.00032	0.00032	0.00034	0.00034	0.00034	0.00034	0.00045	0.00039	0.00027	0.00027	0.00031	0.00031	0.0002	0.00026	0.00026	0.00026	0.00026	0.00026	0.00044	0.00039	0.00026	0.00034	0.00037	0.00038	0.00038	0.00038
Malawi		0.00172	0.00127	0.00161	0.00116	0.00108	0.00087	0.00074	0.00074	0.00042	0.00029	0.00048	0.00029	0.00032	0.00048	0.00055	0.00047	0.00046	0.00046	0.00035	0.00141	0.00159	0.0012	0.00174	0.00164	0.00156	0.00152	0.00151	0.00157	0.00132	0.00123	0.00138	0.00138	0.00138
Mali		0	0	0	0	0	0	0	0	0	0	0	0	0	0	0	0	0	0	0	0	0	0	0	0	0	0	0	0	0	0	0	0	0
Mauritania		0.00016	0.00016	0.00019	0.00019	0.00019	0.00019	0.00013	0.00016	0.00016	0.00016	0.00016	0.00016	0.00016	0.00019	0.00019	0.00011	8e-05	5e-05	3e-05	0	0	0	0	0	0	0	0	0	0	0	0	0	0
Mauritius		3e-05	5e-05	3e-05	0.00037	0.00063	0.00095	0.00122	0.00101	0.00108	0.00198	0.00198	0.00175	0.00151	0.00204	0.00113	0.00154	0.0011	0.00115	0.00182	0.00348	0.00649	0.00765	0.00802	0.00811	0.0074	0.00933	0.01243	0.01468	0.01671	0.01527	0.01712	0.01694	0.01694
Morocco		0.03701	0.03871	0.04201	0.04738	0.04533	0.04662	0.06446	0.06655	0.06518	0.06537	0.06502	0.07399	0.0567	0.07938	0.08739	0.09174	0.10876	0.09615	0.10314	0.09981	0.11131	0.14043	0.14336	0.13447	0.128	0.13574	0.13538	0.13801	0.1227	0.11272	0.11642	0.12295	0.12586
Mozambique		0.00795	0.00813	0.0067	0.00503	0.00347	0.00294	0.00281	0.00172	0.00177	0.00175	0.00158	0.00169	0.00164	0.00164	0.00164	0.00156	0	0	0	0	0	0	0	0	0	0	0	0.00022	0.00025	0.00025	0.00025	0.00065	0.00182
Namibia		--	--	--	--	--	--	--	0	0	0	0	0.00034	0.00027	0.00203	0.00226	0.00036	0.00032	0.00025	0.00038	0.00014	7e-05	9e-05	0	0.00018	2e-05	0.00045	0.00145	0.00174	0.00239	0.00111	0.00079	0.00029	0.00027
Niger		0.00056	0.00083	0.00125	0.00361	0.00417	0.00419	0.00344	0.00456	0.00431	0.00475	0.00478	0.00478	0.00472	0.00478	0.00478	0.00481	0.00465	0.00446	0.00446	0.00448	0.00405	0.00418	0.00469	0.00484	0.00594	0.00481	0.00435	0.00466	0.00461	0.00486	0.00609	0.0061	0.0061
Nigeria		0.00484	0.00323	0.00164	0.00156	0.00204	0.00377	0.00301	0.00291	0.00164	0.00148	0.0017	0.00185	0.00256	0.00099	0.00088	0.00073	0.00041	0.00045	0.0005	0.00055	0.00021	8e-05	0.0011	0.00059	0.0002	0.0002	0.0002	0.00059	0.00084	0.00087	0.00097	0.00082	0.00082
Reunion		0	0	0	0	0	0	0	0	0	0	0	0	0	0	0	0	0	0	0	0	0	0	0	0	0	0	0	0	0	0	0	0	0
Rwanda		0	0	0	0	0	0	0	0	0	0	0	0	0	0	0	0	0	0	0	0	0	0	0	0	0	0	0	0	0	0	0	0	0
Saint Helena		0	0	0	0	0	0	0	0	0	0	0	0	0	0	0	0	0	0	0	0	0	0	0	0	0	0	0	0	0	0	0	0	0
Sao Tome and Principe		0	0	0	0	0	0	0	0	0	0	0	0	0	0	0	0	0	0	0	0	0	0	0	0	0	0	0	0	0	0	0	0	0
Senegal		0	0	0	0	0	0	0	0	0	0	0	0	0	0	0	0	0	0	0	0	0	0	0	0	0.00325	0.00389	0.00428	0.00551	0.00551	0.00651	0.00676	0.00694	0.01033
Seychelles		0	0	0	0	0	0	0	0	0	0	0	0	0	0	0	0	0	0	0	0	0	0	0	0	0	0	0	0	0	0	0	0	0
Sierra Leone		0	0	0	0	0	0	0	0	0	0	0	0	0	0	0	0	0	0	0	0	0	0	0	0	0	0	0	0	0	0	0	0	0
Somalia		0	0	0	0	0	0	0	0	0	0	0	0	0	0	0	0	0	0	0	0	0	0	0	0	0	0	0	0	0	0	0	0	0
South Africa		2.05903	2.25738	2.41421	2.47624	2.65552	2.72633	2.78271	2.86721	2.92394	2.67836	2.64528	2.73671	2.81394	2.77878	3.06829	3.06518	3.10497	3.46764	3.23009	3.30967	3.43191	3.49636	3.32317	3.65231	3.95802	3.81253	3.88247	3.99819	4.37439	4.26688	4.18374	4.08268	4.07755
Sudan and South Sudan		0	0	0	0	0	0	0	0	0	0	0	0	0	0	0	0	0	0	0	0	0	0	0	0	0	0	0	0	0	0	0	0	0
Swaziland		0.00454	0.00423	0.00423	0.00263	0.00322	0.00428	0.00444	0.00426	0.00426	0.00426	0.00412	0.00317	0.00259	0.00128	0.0047	0.00441	0.00348	0.00545	0.00545	0.00565	0.00515	0.00525	0.00472	0.0042	0.00408	0.00271	0.00396	0.00412	0.00424	0.00329	0.00323	0.00323	0.00323
Tanzania		5e-05	5e-05	5e-05	0.00011	8e-05	0.00011	0.00011	8e-05	8e-05	8e-05	0.00011	0.00011	0.00011	0.00118	0.00124	0.00122	0.00146	0.00072	0.00115	0.00192	0.00202	0.002	0.00202	0.00141	0.00167	0.00079	0.00046	0.00069	0.00038	0.00064	0.0012	0.00115	0.00246
Togo		0	0	0	0	0	0	0	0	0	0	0	0	0	0	0	0	0	0	0	0	0	0	0	0	0	0	0	0	0	0	0	0	0
Tunisia		0.0024	0.00276	0.00193	0.00281	0.00288	0.00275	0.00251	0.00281	0.00335	0.00333	0.00298	0.00308	0.00314	0.00351	0.00323	0.00248	0.00307	0.00292	0.00236	0.00336	0.00317	0.0029	0.00246	0.0007	0	0	0	0	0	0	0	0	0
Uganda		0	0	0	0	0	0	0	0	0	0	0	0	0	0	0	0	0	0	0	0	0	0	0	0	0	0	0	0	0	0	0	0	0
Western Sahara		0	0	0	0	0	0	0	0	0	0	0	0	0	0	0	0	0	0	0	0	0	0	0	0	0	0	0	0	0	0	0	0	0
Zambia		0.01539	0.01312	0.01563	0.01171	0.01312	0.01279	0.01399	0.01182	0.01326	0.01047	0.00806	0.00832	0.01095	0.00895	0.00392	0.00334	0.0059	0.00782	0.00506	0.00307	0.00315	0.00327	0.00337	0.00356	0.00266	0.00344	0.00143	0.00034	2e-05	2e-05	0	0	0
Zimbabwe		0.06777	0.06222	0.06656	0.06489	0.06797	0.08127	0.09775	0.1321	0.12562	0.12958	0.1433	0.154	0.15973	0.13929	0.13026	0.12319	0.11612	0.10483	0.10418	0.11962	0.10979	0.1067	0.10179	0.09072	0.08709	0.09285	0.08841	0.08571	0.06504	0.06883	0.07547	0.08251	0.07727
Asia & Oceania		19.6926	20.4213	21.4358	22.5782	25.1508	26.8869	27.9473	29.4103	31.5432	31.8382	32.1892	33.4267	34.2458	35.6156	37.9196	40.0162	41.1677	40.6591	40.9246	41.9613	45.0684	46.6266	48.3477	54.4262	61.7376	67.3381	72.8249	77.3764	80.4074	86.9564	93.4463	100.404	99.8174
Afghanistan		0.00289	0.00303	0.00352	0.00352	0.00359	0.00366	0.00388	0.00405	0.00335	0.00308	0.00255	0.00228	0.00019	0.00017	0.00015	0.00012	7e-05	5e-05	5e-05	3e-05	3e-05	0.00067	0.00054	0.0009	0.00087	0.00085	0.0009	0.00623	0.00889	0.01281	0.01858	0.01858	0.01922
American Samoa		0	0	0	0	0	0	0	0	0	0	0	0	0	0	0	0	0	0	0	0	0	0	0	0	0	0	0	0	0	0	0	0	0
Australia		1.05036	1.12029	1.06722	1.18805	1.35013	1.33665	1.25793	1.40854	1.2987	1.41536	1.43484	1.48925	1.5609	1.56946	1.49433	1.519	1.64679	1.94104	1.9414	2.0763	2.0692	2.19257	2.19573	2.1782	2.27794	2.37428	2.41359	2.43683	2.42591	2.49519	2.34545	2.23966	2.27888
Bangladesh		0.00658	0.00689	0.00837	0.00456	0.00174	0.00274	0.00414	0.00652	0.00566	0.007	0.01577	0.00504	0.00455	0.00125	0.00117	0.01274	0.00733	0.01345	0.00387	0.00192	0.01374	0.01458	0.01522	0.01601	0.01701	0.01799	0.01907	0.02809	0.02618	0.02695	0.03113	0.03798	0.04165
Bhutan		3e-05	3e-05	3e-05	3e-05	2e-05	2e-05	3e-05	0.00052	0.00055	0.00052	0.00052	0.00052	0.00054	0.00052	0.00121	0.00144	0.00159	0.00159	0.0015	0.00169	0.00169	0.0014	0.00163	0.00107	0.00024	0.00095	0.00083	0.00077	0.00109	0.00055	0.00074	0.00085	0.00085
Brunei		5e-05	0	0	0	0	0	0	0	0	0	0	0	0	0	0	0	0	0	0	0	0	0	0	0	0	0	0	0	0	0	0	0	0
Burma (Myanmar)		0.00156	0.00204	0.00274	0.00241	0.00264	0.00289	0.00222	0.00144	0.0012	0.00158	0.00155	0.00166	0.00164	0.00147	0.00137	0.00156	0.00121	0.00114	0.00117	0.00348	0.01293	0.01493	0.01194	0.021	0.0107	0.0135	0.01686	0.01832	0.01581	0.01464	0.01689	0.01694	0.02932
Cambodia		0	0	0	0	0	0	0	0	0	0	0	0	0	0	0	0	0	0	0	0	0	0	0	0	0	0	0	0	0	0.00079	0.00087	0.0011	0.00146
China		12.2985	12.332	13.1645	13.9188	15.3005	16.4776	17.4413	18.6437	19.9247	20.1101	20.2484	20.9805	21.7099	22.3919	24.195	24.8636	26.4397	24.948	24.9653	24.8069	26.5953	27.0477	28.6003	34.0516	39.3355	44.2938	48.5957	51.5614	53.8054	59.3441	64.4972	70.8132	69.72
Cook Islands		0	0	0	0	0	0	0	0	0	0	0	0	0	0	0	0	0	0	0	0	0	0	0	0	0	0	0	0	0	0	0	0	0
Fiji		0.00048	0.00041	0.00052	0.00041	0.0005	0.00036	0.00034	0.00011	0.00018	0.00036	0.00054	0.00041	0.00045	0.00065	0.00065	0.00056	0.00059	0.00056	0.00051	0.00046	0.00044	0.00038	0.00042	0.00042	1e-05	0	0	0	0	0	0	0	0
French Polynesia		0	0	0	0	0	0	0	0	0	0	0	0	0	0	0	0	0	0	0	0	0	0	0	0	0	0	0	0	0	0	0	0	0
Guam		0	0	0	0	0	0	0	0	0	0	0	0	0	0	0	0	0	0	0	0	0	0	0	0	0	0	0	0	0	0	0	0	0
Hawaiian Trade Zone		0	0	0	0	0	0	0	--	--	--	--	--	--	--	--	--	--	--	--	--	--	--	--	--	--	--	--	--	--	--	--	--	--
Hong Kong		0.0007	0.00302	0.04025	0.08716	0.10859	0.1391	0.15335	0.19675	0.23825	0.25651	0.22938	0.20857	0.2349	0.25679	0.18502	0.19898	0.20103	0.16431	0.19995	0.1638	0.15524	0.20583	0.22331	0.27324	0.27395	0.27737	0.29202	0.31418	0.2907	0.31598	0.26454	0.32103	0.31647
India		2.09389	2.44828	2.55168	2.68204	3.18575	3.31271	3.54507	3.56615	3.74626	4.0018	4.17086	4.55233	4.85209	5.15551	5.49374	6.71409	5.88494	6.18073	6.38701	6.90317	7.15855	7.43931	7.08891	7.27268	8.149	8.60886	9.23323	10.0616	10.6118	11.8939	12.1094	12.4601	12.8914
Indonesia		0.0156	0.01916	0.01552	0.01711	0.02986	0.03974	0.08986	0.09818	0.11339	0.15426	0.17054	0.1534	0.17824	0.28089	0.33778	0.28944	0.39248	0.34333	0.41019	0.4996	0.53722	0.69926	0.74748	0.74959	0.98017	1.05617	1.2681	1.3987	1.28318	1.48321	1.48241	1.53012	1.54355
Japan		2.0996	2.27637	2.22885	2.12964	2.39634	2.52728	2.30749	2.36572	2.64099	2.64703	2.73905	2.78234	2.6788	2.67702	2.86916	2.96238	2.99887	3.29324	3.11479	3.40025	3.93928	4.03727	4.1949	4.33714	4.76506	4.59643	4.63967	4.86293	4.76861	4.24857	4.82723	4.51308	4.72502
Kiribati		0	0	0	0	0	0	0	0	0	0	0	0	0	0	0	0	0	0	0	0	0	0	0	0	0	0	0	0	0	0	0	0	0
Korea, North		1.11857	1.15677	1.21841	1.26965	1.30577	1.36271	1.34311	1.27932	1.63251	1.28589	1.2184	1.18028	1.01702	0.93363	0.86	0.79017	0.6906	0.6457	0.58253	0.65238	0.69916	0.72027	0.68631	0.70251	0.71853	0.75825	0.77779	0.63456	0.70823	0.68127	0.65466	0.67038	0.67412
Korea, South		0.53252	0.60294	0.62231	0.68458	0.80309	0.93058	1.0067	0.98479	1.02412	0.98242	0.96439	0.97414	0.86376	1.03872	1.09802	1.12686	1.13641	1.27161	1.47662	1.45542	1.57038	1.76875	1.87957	1.92005	2.02058	2.06794	2.10896	2.31278	2.6059	2.69359	3.0123	3.31321	3.25401
Laos		0	0	0	1e-05	1e-05	2e-05	5e-05	2e-05	2e-05	2e-05	2e-05	2e-05	2e-05	2e-05	2e-05	0.00065	0.00136	0.00257	0.00371	0.00529	0.0053	0.00435	0.00623	0.00576	0.00845	0.00853	0.00922	0.00996	0.01068	0.01128	0.01205	0.01237	0.01271
Macau		0.00011	3e-05	3e-05	3e-05	3e-05	0	0	0	0	0	6e-05	6e-05	6e-05	6e-05	6e-05	5e-05	6e-05	3e-05	3e-05	3e-05	3e-05	3e-05	3e-05	4e-05	4e-05	3e-05	3e-05	4e-05	0	0	0	0	0
Malaysia		0.00205	0.00458	0.00344	0.00911	0.01003	0.01308	0.01051	0.01444	0.01474	0.04581	0.05542	0.05704	0.06426	0.04919	0.06548	0.06629	0.08989	0.06806	0.06915	0.06332	0.10686	0.1348	0.19135	0.18106	0.24662	0.23654	0.25177	0.32434	0.34194	0.37762	0.51723	0.55198	0.5501
Maldives		0	0	0	0	0	0	0	0	0	0	0	0	0	0	0	0	0	0	0	0	0	0	0	0	0	0	0	0	0	0	0	0	0
Mongolia		0.05696	0.04903	0.05832	0.06132	0.06119	0.06873	0.07571	0.08104	0.08434	0.08095	0.07615	0.09886	0.08414	0.07467	0.06765	0.075	0.04984	0.04473	0.04406	0.04355	0.04538	0.04466	0.04746	0.04501	0.04567	0.0456	0.05327	0.05317	0.05267	0.05601	0.0607	0.05974	0.11333
Nauru		0	0	0	0	0	0	0	0	0	0	0	0	0	0	0	0	0	0	0	0	0	0	0	0	0	0	0	0	0	0	0	0	0
Nepal		0.00214	0.00111	0.00116	0.00119	0.00275	0.00218	0.00145	0.0023	0.00235	0.00214	0.00034	0.00182	0.0027	0.00158	0.00319	0.00343	0.00332	0.00337	0.00835	0.01047	0.01075	0.0123	0.0057	0.00727	0.00642	0.01032	0.00647	0.0082	0.00772	0.00805	0.00842	0.0121	0.0124
New Caledonia		0.00272	0.00186	0.00147	0.0022	0.00233	0.00401	0.00396	0.00351	0.00385	0.00469	0.00372	0.00399	0.00388	0.00388	0.00376	0.00376	0.00452	0.0029	0.00307	0.00284	0.00651	0.00664	0.00707	0.00802	0.0072	0.00666	0.00725	0.00625	0.00684	0.00648	0.0077	0.00769	0.00769
New Zealand		0.05685	0.05726	0.05565	0.0609	0.05966	0.05573	0.05343	0.04834	0.06056	0.05104	0.05347	0.0519	0.04501	0.0589	0.05758	0.05126	0.03314	0.05207	0.05385	0.06773	0.06333	0.0739	0.05993	0.10242	0.11277	0.12047	0.11096	0.09223	0.11243	0.08256	0.07208	0.08003	0.07761
Niue		0	0	0	0	0	0	0	0	0	0	0	0	0	0	0	0	0	0	0	0	0	0	0	0	0	0	0	0	0	0	0	0	0
Pakistan		0.04407	0.0442	0.05539	0.04912	0.05487	0.06216	0.06637	0.06751	0.07779	0.07713	0.08005	0.08464	0.08808	0.09602	0.09907	0.09214	0.09198	0.09149	0.07011	0.07547	0.07415	0.08138	0.0942	0.12811	0.15554	0.14801	0.17412	0.23007	0.18855	0.1802	0.16994	0.16559	0.13525
Papua New Guinea		0	0	0	0	0	3e-05	3e-05	3e-05	3e-05	3e-05	3e-05	3e-05	3e-05	3e-05	3e-05	3e-05	3e-05	3e-05	3e-05	0	0	0	0	0	0	0	0	0	0	0	0	0	0
Philippines		0.01598	0.01789	0.02068	0.02928	0.04812	0.05753	0.04574	0.04831	0.06174	0.05049	0.05801	0.06409	0.06284	0.0785	0.07961	0.08275	0.10035	0.11022	0.09822	0.15218	0.20996	0.21977	0.20322	0.21264	0.22618	0.23591	0.24312	0.24573	0.28145	0.23421	0.30893	0.34075	0.37414
Samoa		0	0	0	0	0	0	0	0	0	0	0	0	0	0	0	0	0	0	0	0	0	0	0	0	0	0	0	0	0	0	0	0	0
Singapore		0.00012	0.00022	7e-05	0.00013	0.00024	0.0005	0.00029	0.00049	0.00058	0.00053	0.00093	0.00062	0.00162	0.00111	0.0012	9e-05	2e-05	2e-05	3e-05	2e-05	0	1e-05	0.00028	0.00036	0.00028	0.00011	0.00019	0.00032	0.00019	0.00016	0.00031	0	0
Solomon Islands		0	0	0	0	0	0	0	0	0	0	0	0	0	0	0	0	0	0	0	0	0	0	0	0	0	0	0	0	0	0	0	0	0
Sri Lanka		5e-05	5e-05	0.00083	0.00106	0.00143	0.00088	0.00372	0.0033	0.00013	0.0002	6e-05	9e-05	7e-05	9e-05	0.00011	0.00016	8e-05	8e-05	8e-05	6e-05	6e-05	3e-05	0.00079	0.0028	0.00076	0.00274	0.00204	0.00198	0.0021	0.00271	0.00277	0.01499	0.02074
Taiwan		0.14675	0.13323	0.15324	0.21511	0.25542	0.26443	0.33058	0.35231	0.39923	0.42846	0.40462	0.44735	0.51472	0.62644	0.6598	0.73186	0.8038	0.92635	1.00423	1.0827	1.2853	1.32605	1.47231	1.56201	1.60239	1.6346	1.71029	1.78946	1.71873	1.63801	1.7329	1.8155	1.78476
Thailand		0.01682	0.01909	0.02718	0.02541	0.03081	0.06348	0.06555	0.08279	0.09022	0.10863	0.14707	0.17279	0.17728	0.18857	0.21659	0.25294	0.38029	0.36261	0.29411	0.31608	0.32548	0.3705	0.38304	0.40365	0.44639	0.47917	0.52152	0.58401	0.64547	0.62208	0.68144	0.76025	0.66503
Timor-Leste (East Timor)		--	--	--	--	--	--	--	--	--	--	--	--	--	--	--	--	--	--	--	--	--	--	--	0	0	0	0	0	0	0	0	0	0
Tonga		0	0	0	0	0	0	0	0	0	0	0	0	0	0	0	0	0	0	0	0	0	0	0	0	0	0	0	0	0	0	0	0	0
U.S. Pacific Islands		0	0	0	0	0	0	0	0	0	0	0	0	0	0	0	0	0	0	0	0	0	0	0	0	0	0	0	0	0	0	0	0	0
Vanuatu		0	0	0	0	0	0	0	0	0	0	0	0	0	0	0	0	0	0	0	0	0	0	0	0	0	0	0	0	0	0	0	0	0
Vietnam		0.12665	0.12156	0.13445	0.13531	0.13542	0.15804	0.13448	0.15008	0.11775	0.12221	0.11245	0.11277	0.09811	0.12859	0.12781	0.17489	0.20742	0.18991	0.19069	0.17613	0.18217	0.20933	0.22984	0.24265	0.3293	0.34303	0.36793	0.39427	0.48687	0.52545	0.61037	0.64728	0.5677
Wake Island		0	0	0	0	0	0	0	0	0	0	0	0	0	0	0	0	0	0	0	0	0	0	0	0	0	0	0	0	0	0	0	0	0
World		69.93	71.3787	72.5041	74.5583	79.0238	82.3929	83.7029	86.3857	89.0686	88.9062	89.0853	86.0092	84.792	85.4668	86.0681	87.6868	90.1377	89.5589	89.1921	90.6294	95.4631	95.6414	97.4397	105.106	112.791	118.43	124.47	129.727	132.147	132.827	142.146	148.547	146.823

## Sheet: ConsumptionRenewables
Table: Total Renewable Electricity Net Consumption (Quadrillion Btu)
		1980	1981	1982	1983	1984	1985	1986	1987	1988	1989	1990	1991	1992	1993	1994	1995	1996	1997	1998	1999	2000	2001	2002	2003	2004	2005	2006	2007	2008	2009	2010	2011	2012
North America		5.76037	5.85486	6.25901	6.61672	6.71631	6.52977	6.6661	6.28355	5.87999	6.88711	7.32273	7.47396	7.25813	7.61324	7.43777	8.07577	8.75141	8.6454	8.07754	8.32435	8.00888	7.21091	7.95956	7.79469	7.56139	7.85917	8.00074	7.78066	8.25792	8.36722	8.47181	9.58834	9.24085
Bermuda		0	0	0	0	0	0	0	0	0	0	0	0	0	0	0	0	0	0	0	0	0	0	0	0	0	0	0	0	0	0	0	0	0
Canada		2.6202	2.76942	2.68895	2.79142	2.98159	3.15911	3.23227	3.28603	3.15735	3.03523	3.09832	3.22782	3.28636	3.35325	3.42796	3.48874	3.70223	3.61734	3.42621	3.58533	3.70766	3.50272	3.62726	3.48424	3.47805	3.68964	3.57671	3.71089	3.78972	3.70369	3.57311	3.86975	3.78113
Greenland		0	0	0	0	0	0	0	0	0	0	0	0	0	0	0	0	0	0	0	0	0	0	0	0	0	0	0	0	0	0	0	0	0
Mexico		0.18283	0.26419	0.25052	0.2301	0.25872	0.28843	0.24248	0.23521	0.26466	0.30329	0.29509	0.29811	0.34982	0.35251	0.28665	0.36847	0.39892	0.33869	0.32442	0.40609	0.41213	0.37528	0.33169	0.28901	0.34135	0.37779	0.38859	0.36611	0.47881	0.35636	0.46172	0.4502	0.41734
Saint Pierre and Miquelon		0	0	0	0	0	0	0	0	0	0	0	0	0	0	0	0	0	0	0	0	0	0	0	0	0	0	0	0	0	0	0	0	0
United States		2.95734	2.82125	3.31954	3.59519	3.47599	3.08223	3.19134	2.76231	2.45799	3.54859	3.92931	3.94803	3.62195	3.90748	3.72316	4.21857	4.65027	4.68936	4.32691	4.33293	3.88909	3.33291	4.0006	4.02143	3.74199	3.79174	4.03544	3.70366	3.98939	4.30718	4.43698	5.26839	5.04238
Central & South America		2.13994	2.1815	2.38434	2.59893	2.82544	3.04683	3.2943	3.43113	3.53598	3.66045	3.85791	4.08238	4.14428	4.43904	4.70163	4.86344	5.09292	5.28934	5.37121	5.42313	5.71833	5.45107	5.63365	5.8694	6.04407	6.37943	6.63406	6.87429	6.9217	7.08283	7.18769	7.60171	7.38194
Antarctica		0	0	0	0	0	0	0	0	0	0	0	0	0	0	0	0	0	0	0	0	0	0	0	0	0	2e-05	2e-05	2e-05	2e-05	4e-05	4e-05	4e-05	4e-05
Antigua and Barbuda		0	0	0	0	0	0	0	0	0	0	0	0	0	0	0	0	0	0	0	0	0	0	0	0	0	0	0	0	0	0	0	0	0
Argentina		0.18089	0.17229	0.19744	0.19469	0.2146	0.21458	0.21831	0.22633	0.15468	0.13494	0.18512	0.16864	0.1995	0.24461	0.28067	0.27517	0.23826	0.28801	0.27199	0.22245	0.29788	0.38565	0.37065	0.34997	0.31459	0.35036	0.40114	0.32503	0.32454	0.35471	0.3461	0.32831	0.30206
Aruba		--	--	--	--	--	--	0	0	0	0	0	0	0	0	0	0	0	0	0	0	0	0	0	0	0	0	0	0	0	0.00029	0.00098	0.00087	0.00086
Bahamas, The		0	0	0	0	0	0	0	0	0	0	0	0	0	0	0	0	0	0	0	0	0	0	0	0	0	0	0	0	0	0	0	0	0
Barbados		0	0	0	0	0	0	0	0	0	0	0	0	0	0	0	0	0	0	0	0	0	0	0	0	0	0	0	0	0	0	0	0	0
Belize		0.00042	0.00042	0.00042	0.00042	0.00042	0.00042	0.00042	0.00042	0.00041	0.00042	0.00042	0.00042	0.00041	0.00041	0.00041	0.00082	0.00103	0.0011	0.00107	0.00118	0.00136	0.00136	0.00131	0.00103	0.00104	0.00109	0.00216	0.00215	0.00241	0.00379	0.00452	0.00433	0.00389
Bolivia		0.01158	0.01219	0.0127	0.0126	0.01268	0.01236	0.01217	0.01213	0.01338	0.01341	0.01323	0.01469	0.01425	0.01447	0.01425	0.01356	0.01543	0.01639	0.01578	0.01868	0.02047	0.02234	0.02274	0.02047	0.02187	0.02001	0.02177	0.02331	0.02315	0.02283	0.02263	0.02413	0.02438
Brazil		1.35417	1.37388	1.48457	1.6102	1.75356	1.87666	1.92102	1.95229	2.07026	2.14863	2.16882	2.29179	2.33739	2.45012	2.53429	2.64977	2.7904	2.89605	3.01897	3.05183	3.1542	2.83343	2.98589	3.18585	3.30662	3.47731	3.57359	3.84433	3.80669	4.00968	4.22365	4.46013	4.29625
Cayman Islands		0	0	0	0	0	0	0	0	0	0	0	0	0	0	0	0	0	0	0	0	0	0	0	0	0	0	0	0	0	0	0	0	0
Chile		0.07732	0.08041	0.08979	0.09606	0.09942	0.11014	0.12088	0.12798	0.12043	0.10236	0.1333	0.14642	0.18937	0.19352	0.19182	0.22166	0.21009	0.20934	0.17291	0.14778	0.20906	0.2363	0.24408	0.23583	0.23836	0.28012	0.30031	0.25307	0.26677	0.2869	0.23491	0.2384	0.23998
Colombia		0.15097	0.15208	0.19152	0.19255	0.2141	0.2278	0.26544	0.22485	0.25624	0.28064	0.28628	0.28677	0.23328	0.28982	0.3344	0.33323	0.36843	0.3253	0.31617	0.34626	0.32897	0.33041	0.34709	0.36767	0.4026	0.39953	0.4256	0.44065	0.45851	0.40249	0.39546	0.47558	0.45354
Costa Rica		0.02179	0.02363	0.02469	0.02951	0.0311	0.02872	0.02994	0.03099	0.03118	0.03429	0.03483	0.03787	0.04157	0.04524	0.04513	0.04128	0.04458	0.05511	0.05	0.06128	0.0693	0.0701	0.0743	0.07242	0.07915	0.07901	0.08019	0.08155	0.08594	0.08576	0.08654	0.08632	0.08824
Cuba		0.01035	0.01002	0.0109	0.01117	0.01116	0.011	0.0121	0.01192	0.01313	0.01336	0.01614	0.01428	0.01465	0.00998	0.00976	0.00787	0.01051	0.0102	0.00892	0.01005	0.01054	0.01039	0.01063	0.00867	0.00879	0.00488	0.00496	0.00532	0.00701	0.00687	0.00567	0.00571	0.00654
Dominica		9e-05	0.0001	9e-05	0.00016	0.00017	0.00015	0.00014	0.00015	0.00017	0.00017	0.00017	0.00017	0.00017	0.00016	0.00018	0.0002	0.0002	0.0002	0.00028	0.00033	0.00033	0.00028	0.00031	0.00029	0.00034	0.00027	0.00027	0.00021	0.0002	0.00023	0.00023	0.00034	0.00025
Dominican Republic		0.00671	0.00923	0.00869	0.00908	0.00667	0.01122	0.00982	0.01031	0.00898	0.0065	0.00434	0.00603	0.00574	0.01189	0.00591	0.00659	0.00924	0.00721	0.00773	0.0115	0.00808	0.00758	0.00926	0.01254	0.01673	0.01913	0.01765	0.01719	0.01392	0.01458	0.01424	0.01609	0.01822
Ecuador		0.00912	0.00818	0.0093	0.01801	0.03302	0.03929	0.0446	0.04674	0.04895	0.05077	0.05135	0.05244	0.05092	0.0593	0.06704	0.05268	0.06495	0.06607	0.06568	0.07266	0.07684	0.07233	0.07579	0.07197	0.07349	0.06863	0.07674	0.09782	0.11535	0.09345	0.08816	0.11181	0.11813
El Salvador		0.01603	0.01611	0.01737	0.01555	0.01787	0.01666	0.01684	0.01628	0.01784	0.01948	0.01941	0.01334	0.01441	0.01599	0.01652	0.01964	0.02393	0.01963	0.02064	0.02424	0.02009	0.02208	0.0218	0.02562	0.02451	0.02804	0.03214	0.03223	0.03672	0.03178	0.03792	0.03714	0.0357
Falkland Islands (Islas Malvinas)		0	0	0	0	0	0	0	0	0	0	0	0	0	0	0	0	0	0	0	0	0	0	0	0	0	0	0	0	2e-05	2e-05	2e-05	2e-05	2e-05
French Guiana		0	0	0	0	0	0	0	0	0	0	0	0	0	0	0	0	0	0	0	0	0	0.00548	0.00558	0.00578	0.00594	0.00616	0.00634	0.00655	0.00689	0.00701	0.00729	0.00641	0.00497
Grenada		0	0	0	0	0	0	0	0	0	0	0	0	0	0	0	0	0	0	0	0	0	0	0	0	0	0	0	0	0	0	0	0	0
Guadeloupe		0	0	0	0	0	0	0.00031	0.00031	0.00031	0.00031	0.00031	0.00031	0.00031	0.00032	0.00032	0.00032	0.00032	0.00036	0.00041	0.00041	0.00051	0.00052	0.00061	0.00154	0.0015	0.0015	0.00149	0.00148	0.00148	0.00146	0.00146	0.00146	0.00143
Guatemala		0.00589	0.00412	0.00565	0.00899	0.00686	0.00762	0.01836	0.01821	0.01968	0.02249	0.02508	0.02563	0.02229	0.02341	0.02484	0.02398	0.02373	0.024	0.02266	0.03127	0.03349	0.03063	0.02799	0.04349	0.04177	0.04318	0.04569	0.04656	0.0509	0.05492	0.06268	0.06532	0.05948
Guyana		5e-05	5e-05	5e-05	5e-05	5e-05	5e-05	5e-05	5e-05	5e-05	5e-05	5e-05	5e-05	5e-05	5e-05	5e-05	5e-05	5e-05	5e-05	6e-05	6e-05	0	0	0	0	0	0	0	0	0	0	0	0	0
Haiti		0.00238	0.00245	0.0027	0.00282	0.0029	0.00321	0.00349	0.00346	0.00343	0.00346	0.00383	0.0036	0.00329	0.00279	0.00238	0.00258	0.00278	0.00202	0.00309	0.00271	0.00286	0.00289	0.00261	0.00255	0.00257	0.00262	0.00266	0.0015	0.00176	0.002	0.00171	0.00116	0.0015
Honduras		0.00802	0.00858	0.00884	0.00874	0.00903	0.00905	0.01329	0.01178	0.01795	0.01904	0.02149	0.02189	0.02244	0.0231	0.01857	0.01708	0.02088	0.02108	0.01942	0.02158	0.02283	0.01957	0.01638	0.01782	0.01463	0.0186	0.02173	0.0231	0.02429	0.0284	0.0311	0.02845	0.03134
Jamaica		0.00179	0.00179	0.00195	0.00215	0.0014	0.0013	0.0017	0.00194	0.0019	0.00223	0.00215	0.00173	0.00207	0.00222	0.00249	0.00225	0.00236	0.00244	0.00219	0.00222	0.00221	0.00149	0.00126	0.00149	0.00201	0.00236	0.00254	0.00244	0.0023	0.0023	0.0026	0.00348	0.00356
Martinique		0	0	0	0	0	0	0	0	0	0	0	0	0	0	0	0	0	0	0	0	0	0	0	0	0	2e-05	2e-05	2e-05	2e-05	2e-05	2e-05	2e-05	2e-05
Montserrat		0	0	0	0	0	0	0	0	0	0	0	0	0	0	0	0	0	0	0	0	0	0	0	0	0	0	0	0	0	0	0	0	0
Netherlands Antilles		0	0	0	0	0	0	0	0	0	0	0	0	0	1e-05	7e-05	7e-05	7e-05	7e-05	7e-05	7e-05	0.00031	0.00031	0.00031	0.00031	0.0003	0.0003	0.0003	0.0003	0.0003	0.00059	0.00059	0.00058	0.00057
Nicaragua		0.00561	0.00547	0.00476	0.00367	0.00556	0.00586	0.00486	0.00623	0.0061	0.00979	0.00817	0.00827	0.00747	0.00911	0.00762	0.00735	0.00742	0.00639	0.00459	0.00536	0.00383	0.00449	0.00616	0.00708	0.00704	0.009	0.00799	0.00777	0.01036	0.00889	0.01152	0.01088	0.01637
Panama		0.01034	0.0153	0.0128	0.0105	0.01691	0.02096	0.02276	0.02195	0.0238	0.02322	0.02337	0.02146	0.01984	0.02386	0.02471	0.02484	0.03093	0.02957	0.02184	0.03194	0.03477	0.0258	0.03444	0.02851	0.03771	0.0371	0.03587	0.03662	0.03955	0.03832	0.04122	0.04013	0.05103
Paraguay		0.00745	0.00788	0.00706	0.00832	0.00943	0.04247	0.12439	0.19274	0.20544	0.25276	0.28298	0.30648	0.28086	0.32089	0.37187	0.43003	0.46383	0.51415	0.51354	0.52607	0.54021	0.46358	0.48556	0.51894	0.51494	0.50649	0.52815	0.52571	0.54107	0.53103	0.52218	0.55429	0.56744
Peru		0.07391	0.08459	0.08976	0.08721	0.09132	0.10023	0.10705	0.11438	0.10827	0.10904	0.10926	0.12008	0.10155	0.1215	0.1315	0.13242	0.13781	0.13507	0.14064	0.14857	0.1649	0.18187	0.18366	0.18788	0.17539	0.18258	0.19721	0.19575	0.19171	0.19436	0.20048	0.21463	0.21425
Puerto Rico		0.00212	0.0013	0.00109	0.00116	0.00141	0.00191	0.00233	0.00268	0.00281	0.00284	0.00142	0.00124	0.0014	0.00124	0.0007	0.0009	0.0014	0.00104	0.00105	0.00162	0.00155	0.00137	0.00116	0.00104	0.00141	0.00138	0.00141	0.00162	0.00154	0.0017	0.00149	0.00145	0.00141
Saint Kitts and Nevis		0	0	0	0	0	0	0	0	0	0	0	0	0	0	0	0	0	0	0	0	0	0	0	0	0	0	0	0	0	0	0	0	0
Saint Lucia		0	0	0	0	0	0	0	0	0	0	0	0	0	0	0	0	0	0	0	0	0	0	0	0	0	0	0	0	0	0	0	0	0
Saint Vincent/Grenadines		0.00018	0.00018	0.00019	0.00019	0.00023	0.00027	0.00029	0.00032	0.00036	0.00038	0.00025	0.00014	0.00021	0.00024	0.00022	0.00022	0.00022	0.00021	0.00022	0.00022	0.00026	0.0002	0.00022	0.00021	0.00027	0.00026	0.00023	0.00022	0.00023	0.00022	0.00025	0.00024	0.00024
Suriname		0.00917	0.00862	0.01099	0.00751	0.00883	0.01005	0.0079	0.00337	0.00501	0.01134	0.01218	0.01454	0.01486	0.01495	0.01509	0.01319	0.01325	0.01316	0.01319	0.01341	0.00724	0.00749	0.00754	0.00761	0.00765	0.00821	0.00855	0.00852	0.0085	0.00842	0.00727	0.0068	0.00571
Trinidad and Tobago		0.00026	0.00019	0.00018	0.00016	0.00013	0.00017	0.00026	0.0003	0.00027	0.00026	0.00032	0.00026	0.00031	0.00029	0.00033	0.00034	0.00018	0.00018	0.00018	0.00018	0.0002	0.0003	0.00026	0.00012	0.00023	0.00022	0.00026	0.00019	0.0002	0.00019	0.0002	0.00019	0.00019
Turks and Caicos Islands		0	0	0	0	0	0	0	0	0	0	0	0	0	0	0	0	0	0	0	0	0	0	0	0	0	0	0	0	0	0	0	0	0
Uruguay		0.02336	0.02634	0.02531	0.07485	0.07342	0.06669	0.07539	0.07487	0.05538	0.04028	0.07278	0.06374	0.08178	0.07509	0.07685	0.06022	0.05947	0.06589	0.09284	0.05616	0.07157	0.09445	0.09645	0.0859	0.04777	0.06656	0.03581	0.08031	0.05219	0.05897	0.09299	0.07218	0.06175
Venezuela		0.14998	0.15609	0.16553	0.1926	0.20316	0.22801	0.26018	0.31814	0.34958	0.35802	0.38085	0.4601	0.48389	0.48446	0.52365	0.52515	0.55118	0.57903	0.58506	0.61304	0.63448	0.61838	0.5996	0.60676	0.69485	0.76449	0.8013	0.81274	0.84718	0.8306	0.74157	0.80481	0.77259
Virgin Islands, U.S.		0	0	0	0	0	0	0	0	0	0	0	0	0	0	0	0	0	0	0	0	0	0	0	0	0	0	0	0	0	0	0	0	0
Virgin Islands, British		0	0	0	0	0	0	0	0	0	0	0	0	0	0	0	0	0	0	0	0	0	0	0	0	0	0	0	0	0	0	0	0	0
Europe		4.90185	4.99325	4.94933	5.11868	5.16927	5.12912	4.96096	5.2997	5.7033	5.05053	5.19732	5.24799	5.5429	5.73218	5.82436	5.98976	5.89009	6.04192	6.31792	6.45238	6.7955	6.96436	6.5487	6.33104	6.88369	7.0679	7.18047	7.54625	8.03892	8.2711	9.24123	9.07849	9.89766
Albania		0.03032	0.03155	0.03233	0.03332	0.03384	0.03463	0.03515	0.04146	0.03833	0.04012	0.02933	0.03635	0.03296	0.03382	0.03851	0.04292	0.05862	0.05084	0.04968	0.05349	0.04639	0.03636	0.03537	0.05181	0.0542	0.05318	0.04911	0.02728	0.03704	0.05055	0.07452	0.03903	0.0404
Austria		0.29927	0.31697	0.31778	0.31669	0.30427	0.32563	0.32821	0.27357	0.37317	0.37233	0.3366	0.33778	0.37082	0.38906	0.37752	0.39809	0.36896	0.38411	0.39518	0.43059	0.44011	0.43448	0.42438	0.35679	0.39747	0.40539	0.407	0.42889	0.44121	0.46216	0.4406	0.41267	0.48418
Belgium		0.00581	0.00683	0.006	0.00567	0.00592	0.00606	0.00827	0.00975	0.00956	0.00956	0.01033	0.01086	0.01258	0.01169	0.01273	0.01429	0.01338	0.01235	0.01428	0.01587	0.01843	0.02125	0.02111	0.02	0.02409	0.02763	0.03797	0.04471	0.05398	0.06587	0.07598	0.09391	0.09966
Bosnia and Herzegovina		--	--	--	--	--	--	--	--	--	--	--	--	0.03489	0.02415	0.03532	0.0372	0.05278	0.04706	0.046	0.05601	0.05144	0.053	0.05305	0.04512	0.05928	0.05937	0.05751	0.03915	0.04748	0.06029	0.07752	0.0422	0.03971
Bulgaria		0.03817	0.03742	0.03155	0.03491	0.03368	0.02313	0.02405	0.02617	0.02652	0.02777	0.01934	0.02522	0.02112	0.01982	0.01499	0.02362	0.02988	0.02784	0.03128	0.02816	0.02714	0.01777	0.02221	0.03043	0.03161	0.04316	0.04189	0.02864	0.02891	0.03595	0.05597	0.03671	0.05039
Croatia		--	--	--	--	--	--	--	--	--	--	--	--	0.04451	0.04453	0.05041	0.0538	0.0741	0.05348	0.05515	0.06673	0.05911	0.06699	0.05403	0.04887	0.06905	0.06293	0.05922	0.04188	0.05149	0.0658	0.08213	0.04487	0.04775
Cyprus		0	0	0	0	0	0	0	0	0	0	0	0	0	0	0	0	0	0	0	0	0	0	0	0	0	1e-05	1e-05	3e-05	0.00014	0.0001	0.00118	0.00124	0.00245
Czech Republic		--	--	--	--	--	--	--	--	--	--	--	--	--	0.01693	0.01925	0.02481	0.02416	0.02257	0.02019	0.02552	0.02513	0.02837	0.03213	0.01899	0.02734	0.03115	0.03474	0.03358	0.03667	0.04528	0.05756	0.07013	0.07628
Denmark		0.00031	0.00032	0.00029	0.00063	0.0007	0.00091	0.00172	0.00221	0.00345	0.00491	0.00902	0.01171	0.01516	0.01846	0.02036	0.02186	0.02503	0.03384	0.04402	0.04972	0.06251	0.06652	0.0754	0.08957	0.10195	0.10627	0.09944	0.10971	0.10791	0.1056	0.1283	0.14265	0.13964
Faroe Islands		0.00051	0.00051	0.00051	0.00052	0.00051	0.00051	0.00051	0.00051	0.00064	0.00074	0.00077	0.00077	0.00086	0.00076	0.00078	0.00078	0.00073	0.00077	0.00079	0.00072	0.00077	0.00078	0.00098	0.00089	0.00101	0.00108	0.00114	0.00118	0.00106	0.00104	0.00078	0.00101	0.00106
Finland		0.10507	0.1413	0.13546	0.14144	0.13692	0.12757	0.12813	0.1423	0.13658	0.13457	0.16545	0.18853	0.2059	0.199	0.18715	0.20022	0.18505	0.20751	0.25101	0.21882	0.23764	0.22243	0.20179	0.19485	0.25714	0.23493	0.2229	0.24055	0.27359	0.21257	0.23671	0.22731	0.26867
Former Czechoslovakia		0.04986	0.0439	0.03868	0.04103	0.03341	0.04492	0.04178	0.05056	0.04496	0.04412	0.04077	0.03255	0.03725	--	--	--	--	--	--	--	--	--	--	--	--	--	--	--	--	--	--	--	--
Former Serbia and Montenegro		--	--	--	--	--	--	--	--	--	--	--	--	0.11614	0.10716	0.11364	0.12448	0.14751	0.12905	0.13014	0.13542	0.12119	0.12736	0.11834	0.09874	0.11028	0.11911	--	--	--	--	--	--	--
Former Yugoslavia		0.28949	0.26178	0.24353	0.22747	0.26773	0.25452	0.28699	0.27069	0.26442	0.24261	0.20389	0.19754	--	--	--	--	--	--	--	--	--	--	--	--	--	--	--	--	--	--	--	--	--
France		0.72067	0.74829	0.73433	0.72347	0.68345	0.64322	0.65137	0.72976	0.77781	0.49847	0.5721	0.61232	0.7317	0.68656	0.83096	0.77302	0.69675	0.67866	0.66069	0.7732	0.72103	0.81511	0.66512	0.65247	0.65534	0.57658	0.62632	0.66722	0.73956	0.69327	0.77748	0.64411	0.7877
Germany		--	--	--	--	--	--	--	--	--	--	--	0.21583	0.24543	0.25331	0.29287	0.31943	0.32889	0.29112	0.32027	0.34012	0.41873	0.47035	0.52345	0.54022	0.63091	0.63892	0.72871	0.91118	0.92608	0.96869	1.0696	1.23179	1.35779
Germany, East		0.01722	0.01796	0.01827	0.01771	0.01825	0.01837	0.01846	0.01798	0.01775	0.01618	0.01445	--	--	--	--	--	--	--	--	--	--	--	--	--	--	--	--	--	--	--	--	--	--
Germany, West		0.23155	0.23654	0.23437	0.21839	0.21663	0.20552	0.21641	0.23086	0.2316	0.2199	0.21379	--	--	--	--	--	--	--	--	--	--	--	--	--	--	--	--	--	--	--	--	--	--
Gibraltar		0	0	0	0	0	0	0	0	0	0	0	0	0	0	0	0	0	0	0	0	0	0	0	0	0	0	0	0	0	0	0	0	0
Greece		0.03528	0.03552	0.03712	0.02452	0.02977	0.02917	0.03366	0.02886	0.02435	0.01971	0.01823	0.03204	0.02406	0.02473	0.02771	0.03745	0.0461	0.04077	0.03987	0.05015	0.04356	0.03114	0.0372	0.06075	0.0602	0.06455	0.07583	0.0454	0.05652	0.07954	0.10318	0.07982	0.09618
Hungary		0.00115	0.00174	0.00165	0.00161	0.00187	0.0016	0.00159	0.00174	0.00172	0.00163	0.00218	0.0025	0.00255	0.00248	0.00257	0.00272	0.00306	0.00315	0.00271	0.00306	0.00302	0.00321	0.00269	0.00374	0.00962	0.0194	0.0161	0.02003	0.02433	0.02938	0.03093	0.02691	0.02516
Iceland		0.03223	0.03363	0.03737	0.03966	0.04094	0.0402	0.04239	0.04326	0.04557	0.04667	0.04641	0.04639	0.04651	0.04822	0.04879	0.05079	0.05242	0.05648	0.06343	0.07284	0.07768	0.08228	0.08484	0.08545	0.08563	0.0861	0.09773	0.11753	0.16103	0.16308	0.16518	0.16598	0.1658
Ireland		0.00865	0.00894	0.00828	0.00816	0.0071	0.00861	0.00951	0.00701	0.0089	0.00714	0.00718	0.0077	0.00842	0.00809	0.00973	0.0076	0.00782	0.00819	0.01184	0.01141	0.01201	0.01055	0.01397	0.01152	0.01391	0.01867	0.02448	0.02755	0.03526	0.04001	0.03635	0.05268	0.04976
Italy		0.50683	0.48198	0.46611	0.46491	0.47217	0.4562	0.46111	0.44557	0.45424	0.384	0.36034	0.47197	0.46986	0.46288	0.49445	0.42538	0.47596	0.47028	0.47417	0.52722	0.51981	0.56453	0.49567	0.45308	0.5496	0.49552	0.51481	0.48514	0.58577	0.68844	0.76682	0.82902	0.87361
Kosovo		--	--	--	--	--	--	--	NA	NA	NA	--	--	--	--	--	--	--	--	--	--	--	--	--	--	--	--	--	--	0.00074	0.00116	0.0015	0.00101	0.0009
Luxembourg		0.00119	0.00134	0.00122	0.00121	0.00128	0.00109	0.00121	0.00149	0.00146	0.00113	0.00108	0.00126	0.00104	0.00109	0.00163	0.00144	0.00104	0.00134	0.00173	0.00159	0.00206	0.00208	0.00187	0.00171	0.00228	0.00239	0.00278	0.003	0.00317	0.003	0.00304	0.00293	0.00311
Macedonia		--	--	--	--	--	--	--	--	--	--	--	--	0.00845	0.00533	0.00718	0.00818	0.00871	0.0091	0.01093	0.01406	0.01181	0.00641	0.00762	0.01377	0.01469	0.01477	0.01621	0.00988	0.0082	0.01227	0.02348	0.01379	0.00984
Malta		0	0	0	0	0	0	0	0	0	0	0	0	0	0	0	0	0	0	0	0	0	0	0	0	0	0	0	0	0	1e-05	2e-05	0	0.00015
Montenegro		--	--	--	--	--	--	--	--	--	--	--	--	--	--	--	--	--	--	--	--	--	--	--	--	--	--	0.01719	0.01256	0.01502	0.02001	0.02657	0.01158	0.01391
Netherlands		0.01039	0.01045	0.00314	0.0021	0.00021	0.00421	0.00526	0.00732	0.00845	0.01001	0.01283	0.01406	0.01464	0.0165	0.0186	0.02067	0.02765	0.03096	0.03502	0.03789	0.04265	0.04657	0.05296	0.05454	0.06644	0.0887	0.09391	0.08987	0.10834	0.1205	0.12452	0.13628	0.11479
Norway		0.85926	0.96038	0.95661	1.10149	1.0951	1.06009	0.99624	1.06671	1.11468	1.22496	1.25006	1.14033	1.19723	1.21969	1.14212	1.24412	1.06681	1.11285	1.17126	1.23299	1.43556	1.23611	1.30702	1.06401	1.08578	1.35208	1.18314	1.32133	1.37021	1.22302	1.14133	1.1745	1.35519
Poland		0.0282	0.026	0.0199	0.02218	0.01946	0.02447	0.02124	0.02034	0.02121	0.01893	0.01728	0.0193	0.01982	0.01895	0.02139	0.02303	0.02395	0.026	0.02944	0.02703	0.02695	0.03185	0.03263	0.02561	0.03389	0.04063	0.0447	0.05572	0.06693	0.08679	0.10834	0.1254	0.16052
Portugal		0.08494	0.05466	0.0748	0.08713	0.10402	0.11526	0.09339	0.0999	0.13067	0.06623	0.10152	0.10193	0.05679	0.0966	0.11901	0.09597	0.16176	0.14401	0.14299	0.08851	0.13274	0.16384	0.10088	0.18073	0.12505	0.08517	0.15789	0.16213	0.14643	0.18063	0.27824	0.23568	0.18379
Romania		0.12991	0.13176	0.12264	0.10451	0.11701	0.123	0.11166	0.11551	0.13918	0.13039	0.11309	0.14722	0.12038	0.13102	0.13324	0.17045	0.16127	0.17714	0.19069	0.18516	0.14924	0.15266	0.16161	0.13293	0.16378	0.2001	0.18029	0.1566	0.16803	0.15029	0.19612	0.15608	0.14088
Serbia		--	--	--	--	--	--	--	--	--	--	--	--	--	--	--	--	--	--	--	--	--	--	--	--	--	--	0.10767	0.09822	0.0933	0.10186	0.11485	0.08336	0.08755
Slovakia		--	--	--	--	--	--	--	--	--	--	--	--	--	0.0354	0.04447	0.04982	0.04327	0.04112	0.04319	0.04561	0.04693	0.05206	0.05466	0.03606	0.04107	0.04654	0.04745	0.04856	0.04476	0.04766	0.05767	0.0469	0.05158
Slovenia		--	--	--	--	--	--	--	--	--	--	--	--	0.03495	0.03066	0.03454	0.03286	0.03739	0.03111	0.03467	0.03799	0.03918	0.0394	0.03425	0.03084	0.04166	0.03546	0.03642	0.03312	0.04209	0.04745	0.04587	0.03737	0.04076
Spain		0.30649	0.23042	0.27654	0.28644	0.33002	0.32882	0.27803	0.28705	0.36546	0.20516	0.26891	0.28912	0.20222	0.25735	0.29813	0.25254	0.427	0.38067	0.37931	0.28487	0.36845	0.51008	0.35536	0.57158	0.50829	0.42526	0.52065	0.58066	0.61776	0.72787	0.95519	0.84801	0.82558
Sweden		0.61157	0.62626	0.57871	0.67546	0.71938	0.75061	0.6484	0.75932	0.73324	0.7627	0.76755	0.67351	0.78281	0.78544	0.62787	0.72127	0.55381	0.72925	0.79139	0.75892	0.84258	0.8553	0.71969	0.59318	0.68488	0.81362	0.70871	0.76686	0.80412	0.77977	0.80626	0.81369	0.92274
Switzerland		0.33949	0.3714	0.38025	0.37313	0.31603	0.33463	0.34447	0.36287	0.37101	0.31272	0.3152	0.34008	0.34438	0.3746	0.40988	0.37032	0.30647	0.35843	0.35331	0.42177	0.38994	0.44165	0.374	0.3687	0.35479	0.33047	0.32754	0.36812	0.37562	0.36905	0.37313	0.33716	0.38211
Turkey		0.11726	0.12975	0.14437	0.11709	0.1379	0.12355	0.12195	0.19133	0.29433	0.18429	0.23921	0.23559	0.27323	0.34788	0.31371	0.36601	0.41701	0.40642	0.42968	0.35346	0.3152	0.24956	0.34256	0.35687	0.45952	0.39436	0.43818	0.35797	0.33666	0.3696	0.53969	0.56048	0.61509
United Kingdom		0.04073	0.04567	0.04749	0.04785	0.04169	0.04263	0.04981	0.06559	0.06405	0.06358	0.06039	0.05553	0.06626	0.05999	0.07484	0.07461	0.06274	0.07544	0.09362	0.1035	0.10648	0.12429	0.14186	0.13725	0.16296	0.19441	0.20284	0.21202	0.22952	0.26256	0.26462	0.35224	0.383
Eurasia		1.91165	1.93373	1.83426	1.89556	2.12094	2.14212	2.22998	2.26578	2.35916	2.30572	2.39971	2.42824	2.39909	2.49424	2.54992	2.44571	2.21303	2.2017	2.27858	2.31889	2.33538	2.46543	2.31221	2.27949	2.50107	2.47319	2.44641	2.43901	2.34954	2.4032	2.42457	2.3855	2.35001
Armenia		--	--	--	--	--	--	--	--	--	--	--	--	0.03116	0.0438	0.03589	0.01959	0.01609	0.01405	0.01552	0.01215	0.01273	0.0099	0.01669	0.01987	0.01981	0.01756	0.01793	0.01816	0.01755	0.01955	0.02475	0.02401	0.02192
Azerbaijan		--	--	--	--	--	--	--	--	--	--	--	--	0.01789	0.02449	0.01868	0.01588	0.01575	0.01731	0.01969	0.01525	0.0155	0.01331	0.02035	0.02475	0.02731	0.02979	0.02473	0.02313	0.02178	0.0223	0.03329	0.02574	0.01716
Belarus		--	--	--	--	--	--	--	--	--	--	--	--	0.00018	0.0002	0.0002	0.00021	0.00017	0.00021	0.00029	0.00019	0.00028	0.00031	0.00028	0.00028	0.00034	0.00066	0.00128	0.00123	0.00119	0.00183	0.0025	0.00249	0.00192
Estonia		--	--	--	--	--	--	--	--	--	--	--	--	1e-05	1e-05	3e-05	8e-05	7e-05	0.00011	0.00017	0.00017	0.00019	0.0002	0.00031	0.0005	0.0006	0.00111	0.00129	0.00143	0.00194	0.00528	0.01019	0.01147	0.01406
Former U.S.S.R.		1.91165	1.93373	1.83426	1.89556	2.12094	2.14212	2.22998	2.26578	2.35916	2.30572	2.39971	2.42824	--	--	--	--	--	--	--	--	--	--	--	--	--	--	--	--	--	--	--	--	--
Georgia		--	--	--	--	--	--	--	--	--	--	--	--	0.06659	0.06738	0.06916	0.05312	0.06142	0.06115	0.06432	0.06522	0.05918	0.0567	0.06815	0.06542	0.05999	0.06173	0.05219	0.06672	0.06986	0.07162	0.09047	0.07589	0.06805
Kazakhstan		--	--	--	--	--	--	--	--	--	--	--	--	0.07029	0.07786	0.09374	0.08505	0.07505	0.06571	0.062	0.06208	0.07606	0.08266	0.08953	0.08646	0.07989	0.07776	0.07629	0.07996	0.07278	0.06648	0.07749	0.07583	0.07198
Kyrgyzstan		--	--	--	--	--	--	--	--	--	--	--	--	0.09509	0.09272	0.11974	0.1135	0.12544	0.11056	0.10038	0.12293	0.13818	0.12716	0.10864	0.13548	0.13975	0.12659	0.12247	0.12463	0.09877	0.09872	0.10729	0.136	0.13358
Latvia		--	--	--	--	--	--	--	--	--	--	--	--	0.02583	0.02934	0.03375	0.02999	0.01905	0.02986	0.03051	0.02793	0.02851	0.02905	0.02502	0.02345	0.0317	0.03381	0.02737	0.02769	0.03135	0.03436	0.03512	0.02969	0.03876
Lithuania		--	--	--	--	--	--	--	--	--	--	--	--	0.00319	0.00401	0.00461	0.00381	0.00334	0.00297	0.00421	0.00418	0.00343	0.00335	0.0036	0.00334	0.00425	0.00455	0.00428	0.0057	0.0059	0.00664	0.00884	0.00908	0.01122
Moldova		--	--	--	--	--	--	--	--	--	--	--	--	0.00264	0.00382	0.00284	0.00331	0.00374	0.00386	0.00395	0.00371	0.004	0.00371	0.00354	0.00362	0.00351	0.00359	0.00362	0.0035	0.00379	0.00346	0.00393	0.00338	0.00253
Russia		--	--	--	--	--	--	--	--	--	--	--	--	1.77889	1.78809	1.80394	1.80734	1.58594	1.59914	1.61583	1.6463	1.68351	1.80954	1.66388	1.58324	1.76566	1.73988	1.73411	1.75705	1.63704	1.71339	1.63999	1.62755	1.5981
Tajikistan		--	--	--	--	--	--	--	--	--	--	--	--	0.16308	0.17471	0.17046	0.14901	0.15176	0.13865	0.14284	0.15618	0.14051	0.14532	0.15272	0.16375	0.16202	0.16795	0.164	0.16746	0.16399	0.15363	0.1584	0.15583	0.15921
Turkmenistan		--	--	--	--	--	--	--	--	--	--	--	--	4e-05	5e-05	4e-05	4e-05	5e-05	5e-05	6e-05	5e-05	5e-05	3e-05	3e-05	3e-05	3e-05	3e-05	3e-05	3e-05	3e-05	3e-05	3e-05	3e-05	3e-05
Ukraine		--	--	--	--	--	--	--	--	--	--	--	--	0.07989	0.11267	0.12376	0.1016	0.08837	0.09965	0.16069	0.145	0.11391	0.12325	0.09718	0.09292	0.11687	0.12276	0.12688	0.0997	0.11275	0.11575	0.12753	0.11	0.1059
Uzbekistan		--	--	--	--	--	--	--	--	--	--	--	--	0.06431	0.07509	0.07308	0.06317	0.0668	0.05841	0.05812	0.05753	0.05934	0.06095	0.0623	0.07638	0.08934	0.08543	0.08995	0.06263	0.11082	0.09015	0.10476	0.0985	0.10561
Middle East		0.09992	0.10785	0.11035	0.10583	0.11216	0.11243	0.10569	0.1084	0.10848	0.10939	0.10034	0.10914	0.13788	0.14077	0.11662	0.11348	0.11635	0.11176	0.11256	0.08771	0.08144	0.09758	0.11938	0.15811	0.16424	0.27368	0.28687	0.27425	0.11732	0.12905	0.1751	0.20166	0.21593
Bahrain		0	0	0	0	0	0	0	0	0	0	0	0	0	0	0	0	0	0	0	0	0	0	0	0	0	0	0	0	1e-05	2e-05	2e-05	2e-05	2e-05
Iran		0.05777	0.06443	0.0667	0.06457	0.06544	0.0655	0.0641	0.06601	0.06593	0.0692	0.06264	0.0729	0.09758	0.10026	0.07604	0.07427	0.07575	0.07003	0.07098	0.05017	0.03736	0.05228	0.08173	0.11152	0.10585	0.16008	0.18061	0.17742	0.05074	0.07209	0.0936	0.11864	0.11945
Iraq		0.0071	0.00714	0.00631	0.00625	0.00631	0.00631	0.0062	0.00629	0.00726	0.0062	0.00628	0.0032	0.00717	0.00612	0.00572	0.00582	0.00583	0.00587	0.00599	0.00613	0.00617	0.00632	0.00521	0.00434	0.00489	0.05939	0.05986	0.05613	0.034	0.03118	0.04603	0.03983	0.0511
Israel		0	0	0	0	0	0	0	0.0001	0.0001	3e-05	3e-05	6e-05	0.0003	0.00031	0.00031	0.00026	0.00025	0.00026	0.00025	0.00034	0.00032	0.00021	0.00033	0.00044	0.00039	0.00039	0.00025	0.00024	0.00025	0.00097	0.00143	0.00304	0.00452
Jordan		0	0	0	0	0	0	3e-05	0.0002	0.00028	0.00018	0.0002	8e-05	0.00017	0.00024	0.00015	0.0002	0.00024	0.0002	0.00016	0.00017	0.00043	0.00048	0.00061	0.00051	0.00061	0.00064	0.00059	0.00071	0.00071	0.00066	0.00068	0.00062	0.00066
Kuwait		0	0	0	0	0	0	0	0	0	0	0	0	0	0	0	0	0	0	0	0	0	0	0	0	0	0	0	0	0	0	0	0	0
Lebanon		0.00874	0.00879	0.00672	0.00583	0.00604	0.00605	0.00579	0.00629	0.00613	0.00516	0.00309	0.00517	0.00564	0.00735	0.00835	0.00732	0.00817	0.00911	0.00792	0.00336	0.00454	0.00341	0.00683	0.01366	0.01111	0.01036	0.00682	0.00572	0.00364	0.00601	0.00811	0.00774	0.00949
Oman		0	0	0	0	0	0	0	0	0	0	0	0	0	0	0	0	0	0	0	0	0	0	0	0	0	0	0	0	0	0	0	0	0
Palestinian Territories		--	--	--	--	--	--	--	--	--	--	--	--	--	--	--	--	--	0	0	0	0	0	0	0	0	0	0	0	0	0	0	0	0
Qatar		0	0	0	0	0	0	0	0	0	0	0	0	0	0	0	0	0	0	0	0	0	0	0	0	0	0	0	0	0	0	0	0	0
Saudi Arabia		0	0	0	0	0	0	0	0	0	0	0	0	0	0	0	0	0	0	0	0	0	0	0	0	0	0	0	0	0	0	0	0	1e-05
Syria		0.02632	0.02749	0.03062	0.02918	0.03437	0.03457	0.02957	0.0295	0.02878	0.02863	0.0281	0.02773	0.02703	0.02649	0.02606	0.02563	0.02611	0.02629	0.02726	0.02754	0.03263	0.03488	0.02468	0.02764	0.0414	0.04282	0.03874	0.03403	0.02799	0.01803	0.02503	0.03158	0.0305
United Arab Emirates		0	0	0	0	0	0	0	0	0	0	0	0	0	0	0	0	0	0	0	0	0	0	0	0	0	0	0	0	0	0.0001	0.0002	0.00018	0.00018
Yemen		0	0	0	0	0	0	0	0	0	0	0	0	0	0	0	0	0	0	0	0	0	0	0	0	0	0	0	0	0	0	0	0	0
Africa		0.6258	0.55152	0.54371	0.52897	0.47263	0.49152	0.5203	0.50977	0.53272	0.55067	0.58242	0.60326	0.58848	0.57705	0.58602	0.62093	0.65428	0.66456	0.6382	0.75564	0.78551	0.86836	0.87551	0.86041	0.90443	0.92239	0.95555	0.97094	0.98726	1.01525	1.12975	1.13526	1.13782
Algeria		0.00258	0.00378	0.00496	0.00245	0.00539	0.00668	0.00258	0.00512	0.00187	0.00274	0.00139	0.00303	0.00204	0.0036	0.00169	0.00197	0.00139	0.00076	0.00217	0.00206	0.00054	0.0007	0.00057	0.00265	0.00248	0.00549	0.00214	0.00221	0.00276	0.00296	0.00168	0.00483	0.00586
Angola		0.00551	0.00554	0.00627	0.00631	0.00626	0.00627	0.00689	0.00688	0.00681	0.00696	0.00747	0.00746	0.0086	0.00908	0.00914	0.00919	0.00947	0.00884	0.0107	0.00905	0.00921	0.01041	0.01152	0.01244	0.01736	0.02197	0.02617	0.02443	0.03058	0.02989	0.03577	0.03854	0.03749
Benin		0	0	0	0	0	0	0	0	0	0	0	0	0	0	0	0	2e-05	2e-05	2e-05	2e-05	2e-05	2e-05	2e-05	2e-05	1e-05	1e-05	5e-05	4e-05	4e-05	2e-05	2e-05	2e-05	2e-05
Botswana		0	0	0	0	0	0	0	0	0	0	0	0	0	0	0	0	0	0	0	0	0	0	0	0	0	0	0	0	0	0	0	0	0
Burkina Faso		0	0	0	0	0	0	0	0	0	0	9e-05	0.00014	0.00021	0.00048	0.00074	0.00097	0.00118	0.00117	0.0008	0.00126	0.00099	0.00055	0.00065	0.00097	0.00101	0.00099	0.00079	0.00109	0.00133	0.00128	0.00113	0.00079	0.00092
Burundi		2e-05	2e-05	2e-05	0.00024	0.00041	0.00048	0.00064	0.00098	0.00106	0.00106	0.00111	0.00115	0.00108	0.00111	0.00118	0.00121	0.00121	0.00123	0.00111	0.00099	0.001	0.00118	0.00128	0.00101	0.0009	0.00095	0.00091	0.00115	0.00109	0.00117	0.00138	0.00146	0.0019
Cameroon		0.01402	0.01871	0.0212	0.02107	0.02199	0.02398	0.02399	0.02397	0.0257	0.02714	0.02714	0.02757	0.02714	0.02707	0.02745	0.0281	0.02936	0.03126	0.03146	0.03376	0.03477	0.03554	0.03204	0.03537	0.03887	0.03734	0.0446	0.0384	0.04205	0.0395	0.04172	0.04287	0.04337
Cape Verde		0	0	0	0	0	0	0	0	0	0	0	0	0	2e-05	5e-05	6e-05	7e-05	7e-05	8e-05	8e-05	8e-05	6e-05	6e-05	5e-05	6e-05	6e-05	7e-05	7e-05	6e-05	7e-05	7e-05	7e-05	7e-05
Central African Republic		0.00069	0.00068	0.00071	0.00067	0.00072	0.00063	0.00079	0.00076	0.00076	0.00077	0.00079	0.00078	0.0008	0.00079	0.00081	0.00082	0.00084	0.00085	0.00083	0.00083	0.00085	0.00085	0.00083	0.00084	0.00124	0.00133	0.00138	0.00134	0.00134	0.00132	0.00131	0.00146	0.00147
Chad		0	0	0	0	0	0	0	0	0	0	0	0	0	0	0	0	0	0	0	0	0	0	0	0	0	0	0	0	0	0	0	0	0
Comoros		2e-05	2e-05	2e-05	2e-05	2e-05	2e-05	2e-05	2e-05	2e-05	2e-05	2e-05	2e-05	2e-05	2e-05	2e-05	2e-05	2e-05	2e-05	2e-05	2e-05	2e-05	2e-05	3e-05	4e-05	5e-05	5e-05	5e-05	5e-05	5e-05	5e-05	5e-05	5e-05	3e-05
Congo (Brazzaville)		0.00103	0.00107	0.00182	0.00241	0.00259	0.00301	0.00277	0.00287	0.00295	0.0041	0.00504	0.00495	0.00435	0.00366	0.00329	0.00359	0.00466	0.00455	0.00346	0.00256	0.00298	0.00342	0.00399	0.00343	0.00328	0.00351	0.00365	0.00328	0.00366	0.00319	0.00416	0.00761	0.00774
Congo (Kinshasa)		0.04362	0.04313	0.04265	0.04662	0.0485	0.05197	0.05436	0.05404	0.05364	0.06088	0.05793	0.05433	0.06198	0.05642	0.05407	0.06287	0.06235	0.0508	0.04754	0.05366	0.06058	0.06111	0.06154	0.06174	0.07018	0.07318	0.07385	0.07652	0.073	0.07537	0.07584	0.07548	0.07472
Cote dIvoire (IvoryCoast)		0.01397	0.01804	0.0181	0.01122	0.00385	0.01404	0.01232	0.01267	0.01267	0.01304	0.01362	0.01296	0.01073	0.01121	0.01199	0.01821	0.01824	0.019	0.0139	0.01775	0.01781	0.01841	0.01742	0.01837	0.01841	0.01533	0.01594	0.01872	0.01968	0.02164	0.01669	0.01812	0.01748
Djibouti		0	0	0	0	0	0	0	0	0	0	0	0	0	0	0	0	0	0	0	0	0	0	0	0	0	0	0	0	0	0	0	0	0
Egypt		0.10075	0.10567	0.10836	0.10619	0.10336	0.08378	0.08273	0.0851	0.08075	0.08262	0.10272	0.08918	0.08744	0.10703	0.10976	0.11662	0.11838	0.1213	0.12349	0.15501	0.13973	0.15706	0.13158	0.13427	0.13062	0.13069	0.13304	0.15998	0.1524	0.13534	0.14251	0.14268	0.14009
Equatorial Guinea		2e-05	2e-05	2e-05	2e-05	2e-05	2e-05	2e-05	2e-05	2e-05	2e-05	2e-05	2e-05	2e-05	2e-05	2e-05	2e-05	2e-05	3e-05	3e-05	3e-05	2e-05	2e-05	5e-05	7e-05	7e-05	7e-05	7e-05	7e-05	7e-05	7e-05	7e-05	7e-05	7e-05
Eritrea		--	--	--	--	--	--	--	--	--	--	--	--	--	--	0	0	0	1e-05	1e-05	1e-05	1e-05	1e-05	1e-05	1e-05	1e-05	1e-05	2e-05	2e-05	2e-05	2e-05	2e-05	2e-05	2e-05
Ethiopia		0.00491	0.00525	0.006	0.00655	0.00713	0.0078	0.00858	0.00923	0.00987	0.01037	0.01132	0.01145	0.01166	0.0129	0.01382	0.01458	0.01546	0.01583	0.0162	0.01645	0.01668	0.02038	0.02038	0.02285	0.025	0.02805	0.032	0.03312	0.03229	0.03429	0.04781	0.06041	0.06275
Gabon		0.00267	0.00426	0.00504	0.00569	0.00631	0.0069	0.00695	0.00696	0.00691	0.00723	0.00729	0.00739	0.0074	0.00733	0.00772	0.00817	0.00795	0.00825	0.00827	0.00849	0.00818	0.00905	0.00937	0.00909	0.00892	0.00811	0.00935	0.00791	0.00879	0.00919	0.00883	0.00815	0.00864
Gambia, The		0	0	0	0	0	0	0	0	0	0	0	0	0	0	0	0	0	0	0	0	0	0	0	0	0	0	0	0	0	0	0	0	0
Ghana		0.05481	0.05583	0.05165	0.02683	0.01878	0.0313	0.04585	0.04821	0.04967	0.05402	0.05892	0.0634	0.0676	0.0642	0.06224	0.06224	0.06782	0.06926	0.03867	0.05233	0.06676	0.06761	0.05072	0.03894	0.05236	0.05572	0.05518	0.03647	0.06043	0.06645	0.06757	0.07272	0.07603
Guinea		0.00154	0.00155	0.00155	0.00161	0.00162	0.00168	0.0017	0.00172	0.00173	0.00177	0.0018	0.00184	0.00184	0.00186	0.00188	0.00197	0.00202	0.00291	0.00313	0.004	0.00414	0.00564	0.00599	0.00401	0.0055	0.00489	0.00452	0.00527	0.00516	0.00505	0.0047	0.00505	0.00523
Guinea-Bissau		0	0	0	0	0	0	0	0	0	0	0	0	0	0	0	0	0	0	0	0	0	0	0	0	0	0	0	0	0	0	0	0	0
Kenya		0.01228	0.01613	0.01691	0.01957	0.01931	0.02237	0.02334	0.02418	0.02874	0.0306	0.03161	0.03388	0.03365	0.03562	0.03528	0.03757	0.03965	0.03793	0.03827	0.02982	0.02098	0.03281	0.03856	0.04397	0.04199	0.04316	0.04537	0.04734	0.04254	0.03727	0.05054	0.05099	0.05888
Lesotho		0	0	0	0	0	0	0	0	0	0	0	0	0	0	0	0	0	0	0	0.00199	0.00294	0.00294	0.00319	0.00329	0.00297	0.00459	0.00521	0.00548	0.00575	0.00632	0.00677	0.00612	0.00462
Liberia		0.00344	0.00328	0.00343	0.00337	0.00233	0.00271	0.00329	0.00329	0.00331	0.00324	0	0	0	0	0	0	0	0	0	0	0	0	0	0	0	0	0	0	0	0	0	0	0
Libya		0	0	0	0	0	0	0	0	0	0	0	0	0	0	0	0	0	0	0	0	0	0	0	0	0	0	0	0	0	0	0	0	0
Madagascar		0.00152	0.00159	0.00236	0.00258	0.00263	0.00266	0.00278	0.00298	0.0031	0.00328	0.00352	0.00346	0.00354	0.00355	0.00358	0.00381	0.00435	0.0046	0.0051	0.00527	0.00551	0.00546	0.00544	0.00612	0.00635	0.00641	0.00626	0.00704	0.00682	0.00716	0.00687	0.0067	0.0127
Malawi		0.00403	0.00396	0.00423	0.00466	0.00484	0.00491	0.00529	0.00581	0.00581	0.0059	0.00725	0.00775	0.00794	0.00795	0.00837	0.00858	0.00875	0.00884	0.01015	0.00984	0.01044	0.0108	0.01112	0.01153	0.01261	0.01307	0.01328	0.01351	0.01499	0.01452	0.01693	0.01758	0.01808
Mali		0.00086	0.00086	0.0011	0.00128	0.00139	0.00139	0.00165	0.00167	0.00171	0.00175	0.00188	0.0019	0.00215	0.00225	0.00227	0.0023	0.00217	0.00232	0.00235	0.00235	0.00238	0.00242	0.0024	0.00237	0.00248	0.00255	0.00261	0.00265	0.00274	0.00275	0.00279	0.0068	0.00689
Mauritania		0.00026	0.00031	0.0004	0.00041	0.00038	0.00032	0.00019	0.00026	0.00026	0.00026	0.00026	0.00026	0.00027	0.00027	0.00029	0.00029	0.00029	0.00031	0.00029	0.00031	0.00033	0.00035	0.00035	0.00042	0.00044	0.00049	0.00051	0.00053	0.00059	0.00107	0.00113	0.00126	0.00128
Mauritius		0.00085	0.00062	0.00097	0.00037	0.00068	0.00119	0.00114	0.00145	0.00102	0.00153	0.00087	0.00077	0.00116	0.00106	0.00077	0.00138	0.00105	0.00094	0.00106	0.00317	0.00515	0.00537	0.00524	0.00559	0.00573	0.00543	0.00492	0.00517	0.00559	0.00568	0.00607	0.00562	0.0055
Morocco		0.01545	0.01078	0.00602	0.00501	0.00378	0.00486	0.00653	0.0086	0.00956	0.01194	0.01232	0.01288	0.00987	0.00453	0.00857	0.00624	0.02003	0.02106	0.01794	0.00835	0.00791	0.01104	0.01054	0.01667	0.01794	0.01175	0.01162	0.01171	0.012	0.02863	0.03992	0.02782	0.0223
Mozambique		0.13929	0.03465	0.03093	0.05271	0.00576	0.00156	0.0004	0.00025	0.00051	0.00052	0.00292	0.00334	0.00333	0.00352	0.00373	0.00387	0.0046	0.00988	0.01516	0.07778	0.09747	0.12113	0.12764	0.10896	0.11569	0.1313	0.14452	0.15718	0.14745	0.16378	0.16079	0.16169	0.14268
Namibia		--	--	--	--	--	--	--	--	--	--	0	0	0	0	0	0.01155	0.00874	0.00617	0.01001	0.01183	0.01393	0.01401	0.01471	0.01516	0.01589	0.01641	0.01577	0.01542	0.01454	0.01362	0.01205	0.01351	0.01514
Niger		0	0	0	0	0	0	0	0	0	0	0	0	0	0	0	0	0	0	0	0	0	0	0	0	0	0	0	0	0	0	0	0	0
Nigeria		0.0283	0.02395	0.02503	0.01953	0.02682	0.03111	0.03754	0.03387	0.04097	0.04276	0.04518	0.06127	0.06203	0.05686	0.0568	0.05615	0.0563	0.05655	0.0583	0.06226	0.058	0.06045	0.08293	0.07466	0.0804	0.07689	0.0615	0.06093	0.05581	0.04376	0.06156	0.05659	0.05331
Reunion		0.00314	0.00387	0.00441	0.0045	0.00422	0.00505	0.00519	0.00546	0.00432	0.00513	0.00566	0.00476	0.00507	0.00508	0.00509	0.00513	0.0062	0.00653	0.00766	0.0077	0.00769	0.00781	0.00782	0.00784	0.0078	0.00784	0.00779	0.00856	0.00932	0.00835	0.00845	0.00861	0.00916
Rwanda		0.00115	0.00108	0.00139	0.00159	0.00168	0.00169	0.00156	0.00171	0.00172	0.00178	0.00172	0.0017	0.00176	0.00158	0.00161	0.00163	0.00145	0.00163	0.00163	0.0013	0.00112	0.00091	0.00099	0.00117	0.00083	0.00065	0.00038	0.00042	0.00067	0.00096	0.00108	0.00127	0.00129
Saint Helena		0	0	0	0	0	0	0	0	0	0	0	0	0	0	0	0	0	0	0	0	0	0	0	0	0	0	0	0	0	0	0	0	0
Sao Tome and Principe		7e-05	7e-05	8e-05	6e-05	8e-05	8e-05	7e-05	8e-05	8e-05	8e-05	8e-05	8e-05	8e-05	8e-05	8e-05	8e-05	8e-05	8e-05	7e-05	9e-05	0.0001	4e-05	6e-05	7e-05	6e-05	4e-05	8e-05	0.0001	8e-05	7e-05	5e-05	0.0001	0.0001
Senegal		0	0	0	0	0	0	0	0	0	0	0.00046	0.00046	0.00046	0.00046	0.00046	0.00047	0.00049	0.00049	0.0005	0.00051	0.00054	0.00064	0.00267	0.00396	0.00336	0.00319	0.00284	0.00216	0.00255	0.00283	0.00298	0.003	0.0032
Seychelles		0	0	0	0	0	0	0	0	0	0	0	0	0	0	0	0	0	0	0	0	0	0	0	0	0	0	0	0	0	0	0	0	0
Sierra Leone		0	0	0	0	0	0	0	0	0	0	0	0	0	0	0	0	0	0	0	0	0.00015	0.00015	0.00016	0.00016	0.00016	0.00018	4e-05	0.00018	0.00094	0.00085	0.0012	0.00097	0.00095
Somalia		0	0	0	0	0	0	0	0	0	0	0	0	0	0	0	0	0	0	0	0	0	0	0	0.0001	0	0	0	0	0	0	0	0	0
South Africa		0.0103	0.01731	0.01062	0.00626	0.00585	0.00652	0.01695	0.01685	0.03264	0.02878	0.01051	0.02066	0.00778	0.00151	0.01108	0.00546	0.01426	0.02286	0.01862	0.00944	0.01683	0.02447	0.02715	0.01106	0.01258	0.01637	0.03164	0.01169	0.01496	0.01675	0.02368	0.02303	0.02301
Sudan and South Sudan		0.00514	0.00772	0.00799	0.00804	0.00783	0.00955	0.00955	0.00954	0.00948	0.00966	0.01517	0.01605	0.01642	0.01639	0.01671	0.01518	0.01626	0.01586	0.01573	0.01747	0.01715	0.01824	0.01815	0.01688	0.01609	0.01758	0.01851	0.01923	0.01929	0.03617	0.06488	0.06716	0.06721
Swaziland		0.00131	0.00135	0.00098	0.00068	0.00135	0.00193	0.00158	0.00191	0.002	0.00226	0.00158	0.00211	0.00209	0.00208	0.00208	0.00214	0.00215	0.00214	0.00212	0.00208	0.00199	0.00196	0.00204	0.00124	0.00102	0.00157	0.00153	0.00169	0.00155	0.00197	0.0023	0.00146	0.00119
Tanzania		0.01025	0.01065	0.01075	0.01119	0.01142	0.01164	0.01117	0.01211	0.01273	0.01493	0.01596	0.01784	0.0169	0.01733	0.01525	0.01572	0.0179	0.01466	0.02098	0.02191	0.02164	0.02662	0.0274	0.02556	0.02337	0.0176	0.0141	0.0247	0.02585	0.02551	0.02532	0.01737	0.01591
Togo		0.00039	0.0004	0.0006	0.0002	0.0004	0.00079	0.00079	0.00079	0.00078	0.00099	0.00099	0.00201	0.00132	0.00237	0.00153	0.00263	0.00196	0.00095	0.00175	0.00208	0.00101	0.00052	0.00087	0.00125	0.00082	0.00075	0.00092	0.00099	0.00091	0.00108	0.00092	0.00104	0.00088
Tunisia		0.00024	0.0003	0.00041	0.00032	0.00069	0.00113	0.00053	0.00117	0.00049	0.00035	0.00046	0.00109	0.00066	0.00065	0.00041	0.00042	0.00072	0.00074	0.00076	0.00096	0.00088	0.0008	0.00095	0.002	0.00196	0.00186	0.00128	0.00091	0.00068	0.00171	0.00184	0.00211	0.00295
Uganda		0.00658	0.00536	0.0058	0.0054	0.00639	0.00656	0.00669	0.00638	0.006	0.00707	0.00792	0.00801	0.01006	0.00988	0.01029	0.01067	0.01145	0.01266	0.0128	0.01286	0.01582	0.01597	0.01697	0.01774	0.01891	0.01839	0.01231	0.01461	0.01686	0.0145	0.01546	0.01406	0.02403
Western Sahara		0	0	0	0	0	0	0	0	0	0	0	0	0	0	0	0	0	0	0	0	0	0	0	0	0	0	0	0	0	0	0	0	0
Zambia		0.0936	0.10114	0.10363	0.10446	0.10213	0.10292	0.10127	0.08703	0.0856	0.06992	0.08042	0.08051	0.07925	0.07903	0.0791	0.08035	0.07282	0.07973	0.07611	0.07808	0.07827	0.08074	0.0816	0.08276	0.08388	0.08793	0.09667	0.0959	0.09429	0.10032	0.10888	0.11	0.1113
Zimbabwe		0.0412	0.04256	0.0373	0.03887	0.03573	0.03202	0.03261	0.02584	0.02745	0.03515	0.03903	0.03681	0.02978	0.01821	0.01679	0.01871	0.02214	0.02147	0.01898	0.02986	0.03292	0.03067	0.03851	0.05371	0.05475	0.04866	0.05214	0.05267	0.05568	0.05273	0.05601	0.05003	0.05135
Asia & Oceania		2.7799	2.97718	3.08297	3.31361	3.31181	3.50683	3.6492	3.57886	3.98024	4.26427	4.42172	4.52004	4.39253	4.7282	4.86318	5.24547	5.18291	5.30948	5.58376	5.68385	5.77298	6.44678	6.43139	6.73669	7.49025	8.07649	8.77032	9.27317	10.3066	10.7211	12.3663	13.1313	14.8469
Afghanistan		0.00739	0.00754	0.00739	0.00785	0.0079	0.00804	0.00745	0.00788	0.00768	0.00782	0.00786	0.00713	0.00489	0.00485	0.00482	0.00425	0.00373	0.00329	0.00306	0.00307	0.00318	0.00515	0.00565	0.00638	0.00566	0.0059	0.00632	0.00739	0.00534	0.00757	0.00733	0.00578	0.00676
American Samoa		0	0	0	0	0	0	0	0	0	0	0	0	0	0	0	0	0	0	0	0	0	0	0	0	0	0	0	0	0	0	0	0	0
Australia		0.13727	0.14984	0.14595	0.13056	0.1292	0.14552	0.15431	0.14444	0.14567	0.15764	0.15349	0.17149	0.16417	0.17694	0.17412	0.16983	0.17139	0.18111	0.17031	0.18101	0.17772	0.186	0.18018	0.18768	0.18551	0.19948	0.21307	0.20624	0.19324	0.19149	0.21811	0.26052	0.2268
Bangladesh		0.00649	0.00547	0.00692	0.00696	0.00936	0.00772	0.0047	0.00533	0.0069	0.0095	0.0091	0.00866	0.00815	0.00621	0.00866	0.00623	0.00757	0.00727	0.00873	0.00844	0.00956	0.01017	0.01075	0.01132	0.0122	0.01285	0.01376	0.01384	0.01459	0.01531	0.01677	0.01758	0.01849
Bhutan		6e-05	7e-05	8e-05	8e-05	8e-05	8e-05	0.00313	0.01217	0.01579	0.01595	0.01603	0.01625	0.01659	0.01654	0.0171	0.01769	0.01915	0.01859	0.01818	0.01822	0.01828	0.01985	0.02216	0.02533	0.02333	0.0262	0.04438	0.06419	0.0679	0.06762	0.07078	0.06777	0.06419
Brunei		0	0	0	0	0	0	0	0	0	0	0	0	0	0	0	0	0	0	0	0	0	0	0	0	0	0	0	0	0	0	0	0	2e-05
Burma (Myanmar)		0.00819	0.0089	0.00959	0.01034	0.01044	0.01037	0.01077	0.01055	0.00956	0.01182	0.01228	0.01282	0.01554	0.0174	0.01648	0.01658	0.0169	0.01705	0.00959	0.01051	0.01911	0.01864	0.02248	0.02256	0.02388	0.02967	0.03265	0.03541	0.03971	0.05078	0.04931	0.07232	0.07316
Cambodia		0.00051	0.00055	0.00057	0.00042	0.00031	0.00037	0.00042	0.00047	0.00052	0.00056	0.00064	0.00067	0.00069	0.00071	0.00073	0.00075	0.0008	0.00058	0.00051	0.00045	0.00048	0.00032	0.00031	0.0005	0.00042	0.00059	0.00064	0.00064	0.00061	0.00057	0.00048	0.00063	0.00509
China		0.59854	0.67782	0.77	0.89984	0.89713	0.95565	0.97728	1.03354	1.11508	1.2228	1.30171	1.2926	1.34655	1.5383	1.70977	1.93732	1.92919	1.9961	2.09044	2.18546	2.27733	2.87122	2.93427	2.87963	3.54391	3.9763	4.34355	4.8306	5.88072	6.23937	7.52109	7.77836	9.54945
Cook Islands		0	0	0	0	0	0	0	0	0	0	0	0	0	0	0	0	0	0	0	0	0	0	0	0	0	0	0	0	0	0	0	0	0
Fiji		0	0	0	0.00052	0.00298	0.00304	0.00365	0.00381	0.00358	0.00362	0.00417	0.00418	0.0042	0.00419	0.00439	0.00459	0.00461	0.0046	0.00447	0.00481	0.00443	0.00499	0.00478	0.00369	0.00388	0.00359	0.00358	0.00532	0.00527	0.00488	0.00443	0.00482	0.00538
French Polynesia		0	0	0	0.00017	0.00025	0.00033	0.00037	0.00036	0.0006	0.00067	0.00072	0.00077	0.00093	0.00097	0.00099	0.00129	0.00138	0.00136	0.00154	0.00089	0.00118	0.00108	0.00133	0.00156	0.00178	0.00177	0.00196	0.00217	0.00206	0.00203	0.00266	0.00223	0.00164
Guam		0	0	0	0	0	0	0	0	0	0	0	0	0	0	0	0	0	0	0	0	0	0	0	0	0	0	0	0	0	0	0	0	0
Hawaiian Trade Zone		0	0	0	0	0	0	0	--	--	--	--	--	--	--	--	--	--	--	--	--	--	--	--	--	--	--	--	--	--	--	--	--	--
Hong Kong		0	0	0	0	0	0	0	0	0	0	0	0	0	0	0	0	0	0	0	0	0	0	0	0	0	0	1e-05	1e-05	1e-05	1e-05	1e-05	1e-05	0.00076
India		0.48346	0.51805	0.50503	0.52463	0.55755	0.52766	0.55689	0.48965	0.59153	0.64175	0.73824	0.75229	0.71644	0.72031	0.84694	0.74659	0.71521	0.76554	0.84947	0.84249	0.78298	0.79598	0.73526	0.86596	0.96166	1.15364	1.28774	1.38787	1.29484	1.28748	1.40408	1.68061	1.52206
Indonesia		0.02321	0.03039	0.02908	0.03302	0.03552	0.04385	0.06026	0.05464	0.06865	0.0821	0.08104	0.08512	0.10438	0.09411	0.09597	0.10677	0.11495	0.08454	0.13387	0.13168	0.15088	0.18163	0.16361	0.15582	0.16282	0.17242	0.16086	0.18019	0.19481	0.20133	0.26082	0.21147	0.21188
Japan		0.92323	0.91905	0.94614	0.99199	0.88374	0.98923	0.9793	0.92437	1.09285	1.12467	1.04721	1.13897	0.97858	1.10684	0.828	1.00135	1.00013	1.09718	1.1236	1.07069	1.07515	1.06203	1.04326	1.18495	1.1738	1.04264	1.15109	1.02743	1.04516	1.04269	1.12426	1.1435	1.16445
Kiribati		0	0	0	0	0	0	0	0	0	0	0	0	0	0	0	0	0	0	0	0	0	0	0	0	0	0	0	0	0	0	0	0	0
Korea, North		0.10901	0.11135	0.11302	0.11539	0.11618	0.12721	0.13444	0.14028	0.15331	0.15492	0.16065	0.15497	0.14539	0.13574	0.14094	0.14497	0.12796	0.10819	0.10297	0.10427	0.10301	0.10843	0.10696	0.11748	0.12395	0.13	0.12393	0.12994	0.13724	0.12078	0.12942	0.12697	0.12718
Korea, South		0.01599	0.02359	0.01631	0.0239	0.02065	0.03294	0.03215	0.04089	0.02031	0.03061	0.04824	0.03603	0.03173	0.04317	0.02399	0.03078	0.02901	0.02929	0.04386	0.0432	0.04167	0.04379	0.03514	0.052	0.0472	0.04075	0.04017	0.0456	0.04362	0.04637	0.06186	0.07322	0.06778
Laos		0.00956	0.01138	0.0119	0.01072	0.00981	0.00895	0.00856	0.00553	0.00503	0.0069	0.0085	0.00914	0.00887	0.00894	0.0088	0.01075	0.01235	0.01189	0.01837	0.02377	0.03343	0.03407	0.03268	0.02867	0.03003	0.03135	0.03215	0.03297	0.03589	0.03267	0.07318	0.10948	0.10601
Macau		0	0	0	0	0	0	0	0	0	0	0	0	0	0	0	0	0	0	0	0	0	0	0	0	0	0	0	0	0	0	0	0	0
Malaysia		0.01452	0.01649	0.01349	0.01772	0.03546	0.03945	0.04212	0.05065	0.05789	0.05407	0.04107	0.04553	0.04464	0.04972	0.06662	0.06348	0.05306	0.03913	0.04898	0.07613	0.07488	0.06583	0.05339	0.05764	0.05778	0.05138	0.06326	0.0635	0.07278	0.08155	0.07503	0.0858	0.09355
Maldives		0	0	0	0	0	0	0	0	0	0	0	0	0	0	0	0	0	0	0	0	0	0	0	0	0	0	0	0	0	0	0	0	0
Mongolia		0	0	0	0	0	0	0	0	0	0	0	0	0	0	0	0	0	0	0	0	0	0	0	0	0	0	0	0	2e-05	2e-05	2e-05	4e-05	4e-05
Nauru		0	0	0	0	0	0	0	0	0	0	0	0	0	0	0	0	0	0	0	0	0	0	0	0	0	0	0	0	0	0	0	0	0
Nepal		0.00183	0.00217	0.00215	0.0033	0.0035	0.00347	0.00451	0.00566	0.00575	0.00559	0.00912	0.0094	0.00858	0.00892	0.00953	0.01183	0.01209	0.01073	0.01142	0.01429	0.01648	0.01892	0.02134	0.02268	0.02382	0.02492	0.02686	0.02723	0.02734	0.02997	0.03096	0.03357	0.03329
New Caledonia		0.00287	0.0028	0.00427	0.00292	0.00414	0.005	0.00416	0.00265	0.00544	0.00538	0.00474	0.00355	0.00354	0.00353	0.00388	0.00433	0.00403	0.00368	0.00401	0.00478	0.00454	0.00382	0.00331	0.00329	0.00334	0.00356	0.00312	0.00421	0.00476	0.00422	0.00285	0.00418	0.00409
New Zealand		0.21743	0.21841	0.20461	0.22136	0.22693	0.21928	0.2442	0.2457	0.25577	0.25192	0.26773	0.26823	0.24005	0.26848	0.29233	0.30619	0.29332	0.26907	0.27836	0.27195	0.28377	0.25763	0.2851	0.27047	0.30325	0.27365	0.27653	0.28122	0.27531	0.30177	0.31804	0.32586	0.30036
Niue		0	0	0	0	0	0	0	0	0	0	0	0	0	0	0	0	0	0	0	0	0	0	0	0	0	0	0	0	0	0	0	0	0
Pakistan		0.08962	0.09359	0.09851	0.11836	0.13257	0.12655	0.14269	0.15731	0.17051	0.17523	0.1743	0.1891	0.21616	0.19837	0.23344	0.23691	0.21351	0.22304	0.22663	0.19527	0.17364	0.19376	0.2251	0.27008	0.25455	0.3055	0.31377	0.2809	0.27104	0.27154	0.30734	0.27448	0.28145
Papua New Guinea		0.00324	0.00321	0.00315	0.00401	0.00424	0.00435	0.00472	0.00451	0.00454	0.00469	0.00473	0.00475	0.00471	0.00469	0.00475	0.00889	0.00966	0.00718	0.00876	0.00931	0.0094	0.00952	0.00937	0.00983	0.00938	0.01182	0.01145	0.01239	0.01228	0.01215	0.0122	0.01093	0.01047
Philippines		0.05661	0.06608	0.07465	0.0718	0.09866	0.10665	0.10792	0.0994	0.11164	0.11966	0.11927	0.11325	0.10248	0.10939	0.12593	0.12689	0.13953	0.1349	0.14222	0.18771	0.19736	0.18057	0.17503	0.17946	0.18825	0.18222	0.20194	0.18534	0.20229	0.19597	0.17285	0.19085	0.1964
Samoa		7e-05	7e-05	0.00013	0.00013	0.00017	0.00018	0.00021	0.00019	0.00019	0.00021	0.00021	0.00021	0.00026	0.00026	0.00026	0.00027	0.00031	0.00034	0.00039	0.00044	0.00036	0.0005	0.00063	0.00055	0.0005	0.0005	0.00051	0.00052	0.00052	0.00053	0.00052	0.00054	0.00035
Singapore		0	0	0	0	0	0	0	0	0	0	0.00177	0.00511	0.00507	0.00505	0.00505	0.00505	0.00507	0.005	0.005	0.00501	0.005	0.00978	0.00962	0.01014	0.0096	0.00918	0.00946	0.00963	0.01033	0.01038	0.01145	0.01141	0.00607
Solomon Islands		0	0	0	0	0	0	0	0	0	0	0	0	0	0	0	0	0	0	0	0	0	0	0	0	0	0	0	0	0	0	0	0	0
Sri Lanka		0.01521	0.01626	0.01663	0.01267	0.0216	0.02476	0.02734	0.02244	0.02653	0.02893	0.03239	0.0322	0.02969	0.03874	0.04176	0.04544	0.03328	0.03486	0.03952	0.04224	0.0324	0.03193	0.02726	0.03318	0.02951	0.03434	0.03837	0.03881	0.04049	0.03793	0.05511	0.0455	0.03277
Taiwan		0.03018	0.04986	0.04974	0.05225	0.04604	0.06207	0.0634	0.05683	0.04776	0.05022	0.06949	0.04453	0.07252	0.04669	0.05737	0.05662	0.05745	0.0605	0.07168	0.0634	0.06348	0.07503	0.05672	0.06038	0.06215	0.07037	0.07365	0.08124	0.07937	0.07521	0.08339	0.08832	0.10222
Thailand		0.01309	0.03076	0.03969	0.0381	0.04217	0.03817	0.05741	0.04202	0.03861	0.05753	0.05125	0.0474	0.04342	0.03777	0.04611	0.07151	0.08406	0.07632	0.05554	0.04467	0.06607	0.06959	0.08224	0.08497	0.07275	0.0727	0.0943	0.09704	0.09477	0.09834	0.08465	0.10969	0.13026
Timor-Leste (East Timor)		--	--	--	--	--	--	--	--	--	--	--	--	--	--	--	--	--	--	--	--	--	--	--	0	0	0	0	0	0	0	0	0	0
Tonga		0	0	0	0	0	0	0	0	0	0	0	0	0	0	0	0	0	0	0	0	0	0	0	0	0	0	0	0	0	0	0	0	0
U.S. Pacific Islands		0	0	0	0	0	0.00017	0.00031	0.00031	0.00031	0.00031	0.00031	0.00031	0.00031	0.00031	0.00031	0.00031	0.00031	0.00031	0.00031	0.00026	0.00026	0.00026	0.00018	0.00018	0.00018	0.00018	0.00018	0.00018	0.00018	0.00018	0.00018	0.00017	0.00017
Vanuatu		0	0	0	0	0	0	0	0	0	0	0	0	0	0	0	0	0	0	0	0	0	0	0	0	0	0	0	0	0	0	0	0	0
Vietnam		0.01234	0.01345	0.01398	0.01458	0.01524	0.01577	0.01655	0.01727	0.01824	0.0392	0.05545	0.06537	0.07401	0.08109	0.09411	0.10803	0.12292	0.11786	0.112	0.13944	0.14695	0.18628	0.18328	0.19031	0.17517	0.20902	0.20105	0.22111	0.25406	0.29039	0.26712	0.39466	0.50429
Wake Island		0	0	0	0	0	0	0	0	0	0	0	0	0	0	0	0	0	0	0	0	0	0	0	0	0	0	0	0	0	0	0	0	0
World		18.2194	18.5999	19.164	20.1783	20.7285	20.9586	21.4265	21.4772	22.0999	22.8281	23.8821	24.465	24.4633	25.7247	26.0795	27.3546	27.901	28.2642	28.3798	29.046	29.498	29.5045	29.8804	30.0298	31.5492	33.0523	34.2744	35.1586	36.9792	37.9898	40.9965	43.1222	45.0711
Kosovo		--	--	--	--	--	--	--	NA	NA	NA	--	--	--	--	--	--	--	--	--	--	--	--	--	--	--	--	--	--	0.00074	0.00116	0.0015	0.00101	0.0009

## Sheet: Total
Table: Total Primary Energy Consumption (Quadrillion Btu)
		1980	1981	1982	1983	1984	1985	1986	1987	1988	1989	1990	1991	1992	1993	1994	1995	1996	1997	1998	1999	2000	2001	2002	2003	2004	2005	2006	2007	2008	2009	2010	2011	2012
North America		91.6	89.8213	86.6425	86.225	90.6032	90.9634	91.2417	94.121	98.3229	100.797	100.143	100.544	102.334	104.288	106.481	108.522	112.072	112.913	113.325	115.694	118.233	115.335	117.056	117.845	120.424	120.822	120.305	122.212	120.105	114.631	117.797	118.649	116.191
Bermuda		0.00793	0.00686	0.00727	0.00771	0.00752	0.00741	0.007	0.00988	0.0108	0.01315	0.00928	0.00805	0.00647	0.00695	0.00743	0.00739	0.0075	0.00752	0.00752	0.00752	0.0075	0.00744	0.00752	0.00814	0.00869	0.00928	0.00922	0.01229	0.00849	0.00955	0.00967	0.00972	0.00976
Canada		9.79686	9.58952	9.20637	9.18989	9.78461	10.1523	10.2542	10.5858	11.054	11.2011	10.9809	11.1181	11.4611	11.7044	12.0236	12.2144	12.5531	12.6488	12.3453	12.9683	13.0211	12.824	13.0484	13.4311	13.7733	13.8119	13.7153	13.7039	13.5161	13.0592	12.9839	13.3991	13.3536
Greenland		0.00791	0.00746	0.00722	0.00505	0.00799	0.00714	0.00462	0.00335	0.00777	0.00671	0.00787	0.00779	0.00687	0.00708	0.00719	0.00719	0.00728	0.00746	0.00756	0.00756	0.00772	0.00796	0.00805	0.00809	0.00813	0.00829	0.00846	0.01188	0.01211	0.0106	0.01373	0.01475	0.01481
Mexico		3.71845	4.10949	4.32049	4.04957	4.16918	4.40226	4.32653	4.46445	4.53802	4.78677	4.65663	4.96898	5.07372	5.14468	5.34952	5.26286	5.48104	5.64601	5.94557	6.05728	6.38095	6.32601	6.34559	6.45289	6.47201	6.70965	6.94211	7.16516	7.27489	6.95439	7.29285	7.76281	7.75362
Saint Pierre and Miquelon		0.0022	0.00221	0.00203	0.00221	0.00216	0.00191	0.0024	0.00306	0.00319	0.00365	0.00359	0.00341	0.00318	0.00174	0.00183	0.00122	0.00121	0.00083	0.00096	0.00096	0.00105	0.00096	0.00096	0.00105	0.00113	0.00117	0.00118	0.00122	0.00122	0.00122	0.00127	0.00126	0.00126
United States		78.0667	76.1058	73.0991	72.9706	76.6317	76.3924	76.647	79.0544	82.7092	84.7861	84.4851	84.438	85.7829	87.4236	89.0914	91.0291	94.0222	94.6022	95.0179	96.652	98.8144	96.1681	97.6452	97.9434	100.161	100.282	99.6288	101.317	99.2921	94.5962	97.4956	97.4614	95.0579
Central & South America		11.5363	11.4894	11.4807	11.3435	12.0934	12.3198	13.0936	13.3754	13.7236	14.1813	14.5195	15.1198	15.3347	13.958	16.8727	17.6193	18.5365	19.4643	20.1339	20.2996	20.8114	21.112	21.105	21.5194	22.4955	23.3873	24.4012	24.7725	25.7323	25.5546	27.1279	27.9535	28.6744
Antarctica		0.00213	0.00213	0.00212	0.00213	0.0027	0.00304	0.00275	0.00283	0.00291	0.00288	0.00292	0.00305	0.00304	0.00304	0.00305	0.00314	0.00313	0.00314	0.00314	0.00314	0.00313	0.00318	0.00318	0.00327	0.00325	0.00332	0.00332	0.00337	0.00337	0.00339	0.00339	0.00023	0.00024
Antigua and Barbuda		0.00598	0.00531	0.00711	0.00415	0.0047	0.00461	0.00462	0.00564	0.0058	0.00582	0.00608	0.006	0.00598	0.00588	0.00661	0.00679	0.00677	0.00705	0.00705	0.00705	0.00725	0.00727	0.00732	0.00776	0.00836	0.0091	0.00927	0.00906	0.0093	0.00994	0.01018	0.01019	0.00933
Argentina		1.64051	1.59727	1.67291	1.69301	1.83715	1.74184	1.89741	1.95164	1.95674	1.93995	1.87408	1.97165	2.04721	1.97028	2.243	2.31176	2.39434	2.46399	2.5753	2.60422	2.66876	2.61239	2.48186	2.66287	2.78072	3.09188	3.30411	3.346	3.48701	3.42897	3.53723	3.67485	3.66507
Aruba		--	--	--	--	--	--	0.00146	0.00146	0.00556	0.00747	0.00787	0.00858	0.00921	0.0089	0.0104	0.01201	0.0079	0.01264	0.01277	0.01277	0.01349	0.01353	0.01353	0.01442	0.01452	0.01488	0.01597	0.01399	0.01403	0.01449	0.01535	0.01432	0.01333
Bahamas, The		0.0599	0.06326	0.0541	0.04065	0.03669	0.03321	0.03275	0.03622	0.0338	0.03847	0.04116	0.0365	0.03061	0.02965	0.03625	0.04254	0.04778	0.04751	0.0536	0.04834	0.04749	0.0466	0.0469	0.0566	0.0572	0.0658	0.06591	0.06274	0.04299	0.04867	0.04867	0.04716	0.04965
Barbados		0.01446	0.0153	0.01527	0.01613	0.01555	0.01715	0.01826	0.01731	0.01645	0.01773	0.0184	0.01857	0.01877	0.01777	0.018	0.01844	0.0164	0.02033	0.02098	0.0215	0.02378	0.02293	0.02293	0.02335	0.01599	0.0216	0.0206	0.01865	0.01756	0.02054	0.0193	0.01919	0.01747
Belize		0.00371	0.00344	0.00325	0.00325	0.00351	0.00352	0.00421	0.00348	0.00262	0.00362	0.00495	0.00548	0.00474	0.00442	0.00449	0.00552	0.00495	0.0075	0.00747	0.00767	0.01074	0.01431	0.01376	0.01409	0.01513	0.01598	0.01709	0.01752	0.01079	0.01145	0.01198	0.01209	0.01496
Bolivia		0.07454	0.0834	0.07371	0.07562	0.07319	0.06694	0.06835	0.06706	0.07765	0.08738	0.09259	0.09112	0.09799	0.08437	0.10828	0.12332	0.12122	0.13546	0.12563	0.14117	0.16192	0.14481	0.157	0.19812	0.20212	0.1973	0.20751	0.23538	0.24045	0.23868	0.2429	0.2416	0.29253
Brazil		4.02179	3.88321	3.94323	3.94192	4.30882	4.59267	4.9686	5.11182	5.28481	5.44799	5.75431	5.99591	6.07731	5.0104	6.62072	7.02034	7.45336	7.85629	8.11133	8.25842	8.53326	8.44866	8.55386	8.64087	8.99448	9.27754	9.50131	10.0142	10.4744	10.3912	11.4623	11.8932	12.0955
Cayman Islands		0.00144	0.00155	0.00155	0.00151	0.00155	0.00159	0.0016	0.00163	0.00382	0.00388	0.00396	0.00422	0.0043	0.00386	0.00445	0.00483	0.00486	0.00487	0.00496	0.00496	0.0049	0.00496	0.00496	0.00514	0.00551	0.00578	0.00657	0.00757	0.00953	0.00774	0.00778	0.00759	0.00668
Chile		0.42757	0.42182	0.37554	0.37934	0.40415	0.40229	0.40934	0.42248	0.47031	0.52583	0.5942	0.58831	0.64803	0.68886	0.74172	0.80975	0.87287	0.98636	0.96485	1.01906	1.02016	1.04735	1.07471	1.13876	1.21792	1.28108	1.31534	1.30236	1.35175	1.34996	1.32178	1.40272	1.41864
Colombia		0.69636	0.71547	0.76684	0.77864	0.85268	0.86345	0.90079	0.82399	0.91932	0.95303	0.88984	0.96652	0.97614	1.00023	1.09987	1.09449	1.18949	1.22756	1.23964	1.17921	1.17805	1.16907	1.16015	1.19834	1.2157	1.26843	1.31822	1.31241	1.33321	1.33905	1.37353	1.50615	1.54529
Costa Rica		0.05545	0.0572	0.0558	0.06133	0.05911	0.05935	0.05825	0.06449	0.06984	0.07579	0.0744	0.07934	0.093	0.0976	0.10293	0.1059	0.10708	0.11854	0.12158	0.13348	0.14104	0.14556	0.15333	0.15878	0.16385	0.1625	0.17481	0.18426	0.19428	0.18469	0.18718	0.18725	0.19907
Cuba		0.45633	0.46398	0.50137	0.45973	0.47576	0.48409	0.50085	0.49279	0.50004	0.51029	0.50176	0.46286	0.40903	0.37085	0.41167	0.41897	0.42871	0.47225	0.44953	0.4568	0.45968	0.46595	0.46699	0.46353	0.51958	0.45093	0.35559	0.37219	0.35078	0.41463	0.39997	0.40939	0.39456
Dominica		0.00048	0.00061	0.0006	0.00067	0.00068	0.00073	0.00072	0.00077	0.00096	0.00101	0.00101	0.00101	0.00101	0.001	0.0012	0.00135	0.00135	0.00136	0.00147	0.00153	0.00148	0.00175	0.00191	0.00203	0.00188	0.0016	0.00195	0.00193	0.00213	0.00207	0.00207	0.0024	0.00217
Dominican Republic		0.08726	0.08641	0.09122	0.10872	0.09397	0.10676	0.10905	0.12611	0.13375	0.12745	0.13872	0.14124	0.14654	0.12852	0.14665	0.15912	0.1726	0.18204	0.18805	0.21787	0.23415	0.24458	0.25249	0.28594	0.2717	0.27188	0.28134	0.29372	0.31314	0.28108	0.28926	0.32198	0.33207
Ecuador		0.18651	0.19313	0.21098	0.19725	0.2079	0.2206	0.23703	0.2338	0.2423	0.2372	0.25381	0.26809	0.29819	0.25434	0.31462	0.30813	0.3324	0.34286	0.35013	0.33588	0.34462	0.3609	0.36515	0.37529	0.39205	0.42282	0.46267	0.5185	0.57704	0.5854	0.5953	0.59788	0.64015
El Salvador		0.04527	0.04153	0.04156	0.0424	0.04507	0.04512	0.04824	0.04681	0.05113	0.05198	0.05371	0.05309	0.06031	0.05704	0.06857	0.08432	0.08619	0.08659	0.09891	0.10382	0.10082	0.10523	0.10397	0.11333	0.11117	0.11728	0.12171	0.12299	0.12557	0.11847	0.12458	0.12986	0.12863
Falkland Islands (Islas Malvinas)		0.00017	0.00017	0.00017	0.00017	0.00017	0.00022	0.00022	0.00022	0.00043	0.00039	0.00035	0.00035	0.00035	0.00035	0.00035	0.00039	0.00044	0.00048	0.00039	0.00039	0.00039	0.0004	0.00044	0.00044	0.00048	0.00053	0.00057	0.00065	0.00068	0.00067	0.00067	0.00063	0.00063
French Guiana		0.00515	0.00443	0.00565	0.00581	0.00463	0.00465	0.00542	0.00598	0.00706	0.00796	0.00951	0.01075	0.00861	0.01128	0.01169	0.01332	0.01329	0.01332	0.01355	0.01355	0.01369	0.01921	0.01969	0.0205	0.02019	0.021	0.02132	0.02097	0.02006	0.01847	0.02094	0.02076	0.01887
Grenada		0.00067	0.00077	0.00085	0.00083	0.00085	0.00088	0.00098	0.00102	0.00111	0.00115	0.00178	0.00178	0.00183	0.00181	0.00237	0.00221	0.00244	0.00308	0.00278	0.00278	0.00181	0.00318	0.00345	0.00349	0.00352	0.00361	0.00381	0.00377	0.00419	0.00398	0.00397	0.0041	0.00444
Guadeloupe		0.00707	0.0101	0.01275	0.01339	0.01483	0.01341	0.01378	0.01567	0.01712	0.01916	0.02063	0.0216	0.02005	0.02142	0.02398	0.0246	0.02436	0.02481	0.02486	0.02486	0.02632	0.02679	0.02733	0.02931	0.02985	0.03126	0.03275	0.03631	0.03747	0.03188	0.03188	0.03221	0.03414
Guatemala		0.06717	0.05719	0.05804	0.063	0.05405	0.06058	0.06525	0.06536	0.07126	0.07487	0.08019	0.07816	0.08511	0.08435	0.10313	0.10917	0.11322	0.12286	0.14229	0.15264	0.15753	0.16974	0.1687	0.18431	0.18903	0.19587	0.19974	0.20773	0.20355	0.21754	0.21301	0.24253	0.24186
Guyana		0.02142	0.02434	0.01956	0.01726	0.01973	0.02005	0.01933	0.0147	0.01461	0.00977	0.00942	0.01085	0.01239	0.01523	0.01556	0.0133	0.01421	0.01557	0.0197	0.02096	0.0229	0.02354	0.02393	0.02341	0.02101	0.02313	0.022	0.02186	0.02265	0.02256	NA	0.02255	0.02231
Haiti		0.015	0.01088	0.0143	0.01285	0.01307	0.01495	0.01467	0.0213	0.02316	0.02134	0.01413	0.01418	0.01531	0.01099	0.01	0.01564	0.01822	0.02185	0.02161	0.02341	0.02408	0.02601	0.02652	0.02636	0.02686	0.02719	0.02785	0.02907	0.03695	0.03339	0.03106	0.02986	0.03027
Honduras		0.03317	0.03085	0.0315	0.0329	0.03382	0.03222	0.03763	0.03635	0.04547	0.05259	0.0593	0.05895	0.06051	0.05982	0.0609	0.06496	0.07339	0.07457	0.08028	0.08749	0.08601	0.09293	0.09775	0.10019	0.10936	0.11675	0.12283	0.13443	0.13213	0.12509	0.13259	0.13682	0.14625
Jamaica		0.11805	0.09955	0.08658	0.09239	0.07545	0.06769	0.06822	0.07341	0.08471	0.09729	0.10347	0.10548	0.11568	0.1129	0.12196	0.13443	0.1378	0.14507	0.14803	0.15221	0.14637	0.14699	0.15054	0.15636	0.15835	0.15253	0.17143	0.18033	0.17396	0.12778	0.11304	0.12793	0.14162
Martinique		0.00934	0.00919	0.00917	0.00906	0.00813	0.00979	0.01053	0.01194	0.01429	0.02028	0.02189	0.01806	0.02012	0.02504	0.02706	0.02766	0.02769	0.02772	0.02777	0.02777	0.02815	0.02841	0.02879	0.03002	0.03085	0.03266	0.03259	0.03382	0.03043	0.03605	0.0361	0.03692	0.03753
Montserrat		0.00026	0.00028	0.00028	0.00028	0.00028	0.00031	0.00031	0.00035	0.0004	0.0004	0.00053	0.00049	0.00057	0.00057	0.00057	0.00066	0.00062	0.00066	0.00071	0.00071	0.00075	0.00075	0.00075	0.00084	0.00092	0.00097	0.00106	0.00115	0.00121	0.00115	0.00115	0.00123	0.00123
Netherlands Antilles		0.23781	0.22241	0.21486	0.19761	0.18614	0.15532	0.1517	0.15405	0.14343	0.15139	0.14774	0.14015	0.13817	0.11235	0.14504	0.15289	0.1525	0.16189	0.16162	0.15601	0.15593	0.15784	0.15109	0.14478	0.14548	0.15318	0.16036	0.16864	0.18503	0.17341	0.17541	0.15231	0.14841
Nicaragua		0.03277	0.03356	0.03337	0.03173	0.03214	0.03573	0.03478	0.03609	0.03669	0.03994	0.03701	0.03531	0.03978	0.03772	0.04204	0.04486	0.04705	0.04856	0.05237	0.05658	0.05537	0.0591	0.06114	0.06239	0.06628	0.07106	0.07053	0.07157	0.07153	0.07015	0.07232	0.07414	0.08596
Panama		0.18343	0.18621	0.17593	0.17807	0.18243	0.16576	0.17099	0.17813	0.1752	0.17082	0.18065	0.17912	0.18153	0.17581	0.20398	0.21583	0.19331	0.19884	0.20818	0.2049	0.20637	0.20344	0.20284	0.1965	0.22718	0.22929	0.2299	0.23553	0.15098	0.25028	0.29501	0.25983	0.25811
Paraguay		0.0279	0.02715	0.02639	0.02846	0.03129	0.05515	0.11264	0.1677	0.17444	0.21662	0.23076	0.2449	0.23047	0.25682	0.30165	0.34792	0.36317	0.40086	0.40787	0.42376	0.42971	0.37938	0.39444	0.41816	0.41478	0.40976	0.42508	0.4253	0.44273	0.43597	0.43752	0.45641	0.46044
Peru		0.40399	0.43033	0.42903	0.40122	0.41196	0.41853	0.4496	0.45514	0.45353	0.40696	0.38495	0.38181	0.37605	0.39742	0.45232	0.47403	0.50359	0.48611	0.50307	0.51302	0.52873	0.53776	0.54613	0.55521	0.58264	0.61903	0.67681	0.68496	0.7803	0.74815	0.88086	0.86562	1.09307
Puerto Rico		0.42761	0.45014	0.33107	0.3207	0.35934	0.31086	0.33724	0.35071	0.3202	0.3123	0.30014	0.37303	0.33257	0.30891	0.35589	0.36377	0.37427	0.38432	0.39356	0.32745	0.44069	0.47836	0.48162	0.51985	0.53042	0.51375	0.51434	0.47252	0.42092	0.3943	0.37562	0.36172	0.38636
Saint Kitts and Nevis		0.00075	0.00079	0.00091	0.00074	0.00075	0.00075	0.00075	0.00079	0.00092	0.00092	0.00092	0.00106	0.00105	0.00118	0.00141	0.00128	0.00145	0.00145	0.00145	0.00145	0.00145	0.00145	0.00145	0.00163	0.00179	0.00189	0.00254	0.00354	0.00354	0.00372	0.00352	0.00352	0.00354
Saint Lucia		0.00164	0.0013	0.00155	0.00143	0.00143	0.00176	0.00177	0.00198	0.00242	0.00243	0.00243	0.00243	0.00251	0.00229	0.00278	0.00283	0.00282	0.00296	0.00296	0.00296	0.00471	0.00494	0.00504	0.00552	0.00533	0.00532	0.00548	0.00585	0.00602	0.00587	0.00613	0.00613	0.00605
Saint Vincent/Grenadines		0.00073	0.00069	0.00074	0.00074	0.00074	0.00085	0.00087	0.00095	0.00112	0.00149	0.00141	0.00125	0.0014	0.00125	0.002	0.00209	0.00208	0.00221	0.00261	0.00261	0.00269	0.00268	0.00284	0.00296	0.00318	0.00317	0.0031	0.00314	0.00314	0.00314	0.00325	0.00324	0.0032
Suriname		0.04058	0.03563	0.03487	0.0247	0.02339	0.02843	0.02605	0.01907	0.02224	0.03013	0.03454	0.03523	0.03449	0.03413	0.03533	0.03394	0.03357	0.03409	0.03431	0.03452	0.02927	0.03074	0.032	0.03266	0.03364	0.03496	0.03608	0.03642	0.03633	0.03654	0.04393	0.04347	0.042
Trinidad and Tobago		0.17413	0.16712	0.16779	0.18491	0.25078	0.27406	0.20582	0.19155	0.19772	0.21256	0.22627	0.25308	0.24797	0.26419	0.31133	0.32539	0.35887	0.3891	0.3875	0.3986	0.42055	0.47354	0.49998	0.53889	0.59	0.67327	0.82112	0.82411	0.89772	0.85012	0.94389	0.9299	0.91232
Turks and Caicos Islands		0	0	0	0	0	0	0	0	0	0	0	0	0	0	0	0.00019	0.00019	0.00019	0.00021	0.00021	0.00039	0.00023	0.00018	0.00018	0.00017	0.00018	0.00017	0.001	0.00221	0.00226	0.00268	0.00205	0.00203
Uruguay		0.10936	0.10367	0.0985	0.12028	0.11708	0.10847	0.11381	0.12167	0.11877	0.10472	0.13414	0.11965	0.13687	0.13013	0.13842	0.12476	0.12886	0.14186	0.17754	0.15973	0.16448	0.16221	0.16845	0.16239	0.14093	0.15679	0.14879	0.1778	0.18426	0.18958	0.20775	0.18953	0.16849
Venezuela		1.5883	1.72323	1.7466	1.6837	1.71362	1.74239	1.88679	1.92305	1.93668	2.06224	2.08687	2.21113	2.2178	2.06923	2.43677	2.46985	2.57638	2.66169	2.85389	2.647	2.76891	3.03054	2.93435	2.71501	2.93633	3.00455	3.2473	2.93055	3.13834	3.09738	3.22749	3.23979	3.3642
Virgin Islands, U.S.		0.24982	0.22395	0.16259	0.1143	0.13365	0.1496	0.09966	0.11733	0.08209	0.12507	0.11595	0.11875	0.12131	0.08506	0.12289	0.12184	0.12054	0.12303	0.12754	0.30632	0.13864	0.19195	0.19075	0.22458	0.23458	0.2246	0.23898	0.22309	0.18699	0.2232	0.21293	0.23062	0.23349
Virgin Islands, British		0.00032	0.00051	0.00051	0.00051	0.00047	0.00048	0.00053	0.00062	0.00066	0.0007	0.0007	0.0007	0.00075	0.00075	0.00075	0.00075	0.00084	0.00084	0.00084	0.00084	0.00084	0.00084	0.00084	0.00097	0.00123	0.00132	0.00141	0.00153	0.00166	0.00157	0.00244	0.00164	0.00223
Europe		71.7178	69.4732	68.7488	69.1022	70.7943	72.9227	74.5281	75.9991	76.4343	76.9789	76.289	75.886	74.762	74.9364	74.8311	76.6897	79.3966	79.4436	80.0844	80.1232	81.2144	82.4644	82.1814	83.2447	84.9448	85.4274	85.991	85.4667	85.5608	80.8886	84.1397	82.0926	81.45
Albania		0.15475	0.15461	0.15416	0.15878	0.16072	0.16086	0.15769	0.1573	0.16167	0.1503	0.10797	0.09283	0.08337	0.05894	0.0692	0.07627	0.08487	0.07729	0.08352	0.09466	0.09619	0.0916	0.09516	0.11389	0.11648	0.12096	0.11852	0.10304	0.10341	0.11274	0.12652	0.10659	0.10549
Austria		1.09571	1.0862	1.03495	1.0402	1.06518	1.08787	1.08336	1.03252	1.11489	1.13012	1.16472	1.22261	1.2003	1.24066	1.23269	1.28861	1.33825	1.35389	1.37968	1.38403	1.37849	1.43351	1.44219	1.45833	1.50091	1.55992	1.55464	1.53629	1.53744	1.46943	1.52587	1.47185	1.49402
Belgium		2.03239	2.01217	1.90211	1.81579	1.87892	1.97459	2.04548	2.08117	2.07265	2.11851	2.16411	2.24839	2.22154	2.22616	2.36474	2.42879	2.57701	2.63674	2.69052	2.64493	2.72286	2.69623	2.67482	2.77881	2.80302	2.77702	2.75561	2.75271	2.91554	2.67399	2.84009	2.68611	2.59109
Bosnia and Herzegovina		--	--	--	--	--	--	--	--	--	--	--	--	0.2585	0.19454	0.10419	0.17611	0.11437	0.15959	0.18607	0.19127	0.22358	0.22112	0.2316	0.22684	0.25335	0.27251	0.27846	0.25943	0.29561	0.31456	0.33916	0.35486	0.34076
Bulgaria		1.32139	1.31357	1.35888	1.37968	1.39121	1.42884	1.41493	1.40928	1.40933	1.30958	1.18045	0.91293	0.90167	0.80713	0.84447	0.92138	0.94847	0.91626	0.84782	0.77174	0.86773	0.90406	0.8746	0.88619	0.8749	0.89745	0.91894	0.82256	0.81396	0.71088	0.73966	0.77602	0.75783
Croatia		--	--	--	--	--	--	--	--	--	--	--	--	0.31231	0.30039	0.33778	0.34423	0.34821	0.35472	0.37228	0.37461	0.3756	0.38411	0.37378	0.39255	0.40802	0.4062	0.40716	0.39926	0.40434	0.39383	0.39059	0.34637	0.40531
Cyprus		0.04202	0.03622	0.03868	0.04296	0.04405	0.04677	0.04851	0.05427	0.05423	0.06548	0.06967	0.07014	0.08134	0.07297	0.09299	0.09256	0.09056	0.09221	0.09985	0.10526	0.10312	0.1125	0.11064	0.11157	0.11762	0.11986	0.12395	0.12627	0.13082	0.12597	0.12151	0.1201	0.12236
Czech Republic		--	--	--	--	--	--	--	--	--	--	--	--	--	1.60239	1.5408	1.565	1.65351	1.4628	1.42265	1.33374	1.3959	1.44135	1.44003	1.5051	1.50243	1.5412	1.58548	1.63158	1.62052	1.5285	1.6012	1.5797	1.57188
Denmark		0.86306	0.74856	0.73866	0.69914	0.71871	0.814	0.81503	0.83236	0.80544	0.75262	0.76934	0.84526	0.79464	0.84161	0.8776	0.88374	0.97945	0.94273	0.9219	0.89472	0.87642	0.88917	0.8576	0.89932	0.86591	0.84618	0.90188	0.88004	0.84203	0.79443	0.82868	0.79017	0.73857
Faroe Islands		0.00663	0.00051	0.00051	0.00052	0.00051	0.00051	0.00764	0.00801	0.00848	0.0093	0.00995	0.0092	0.00927	0.00892	0.00933	0.00977	0.00994	0.01003	0.01009	0.01002	0.01022	0.01022	0.01049	0.01049	0.01068	0.01086	0.01172	0.0113	0.01137	0.01133	0.0109	0.01126	0.01106
Finland		0.97218	0.98988	0.90641	0.90382	0.94532	0.95667	0.98873	1.06452	1.06046	1.0708	1.11584	1.13321	1.13548	1.14658	1.1855	1.13069	1.1434	1.1787	1.22525	1.21317	1.24206	1.25182	1.25949	1.31738	1.34741	1.26669	1.32759	1.33552	1.30333	1.21026	1.29765	1.22941	1.22141
Former Czechoslovakia		2.74465	2.72524	2.71119	2.73763	2.78659	2.84158	2.92215	2.98367	2.89939	2.92971	2.90599	2.56488	2.38451	--	--	--	--	--	--	--	--	--	--	--	--	--	--	--	--	--	--	--	--
Former Serbia and Montenegro		--	--	--	--	--	--	--	--	--	--	--	--	0.6656	0.52887	0.55562	0.47592	0.74418	0.75552	0.78056	0.62643	0.6587	0.70203	0.77788	0.7796	0.79521	0.76979	--	--	--	--	--	--	--
Former Yugoslavia		1.66547	1.74257	1.78375	1.82429	2.12645	2.19666	2.20724	2.22166	2.22773	2.23046	2.13426	1.90296	--	--	--	--	--	--	--	--	--	--	--	--	--	--	--	--	--	--	--	--	--
France		8.38888	8.06714	7.7905	7.91184	8.17075	8.34985	8.48675	8.61137	8.59016	8.87517	9.12628	9.739	9.91544	9.80301	9.78224	10.0532	10.5303	10.3636	10.5916	10.7169	10.8552	11.093	11.0154	11.114	11.3058	11.3778	11.4015	11.2211	11.3158	10.7527	11.0257	10.8353	10.6943
Germany		--	--	--	--	--	--	--	--	--	--	--	14.3027	14.0417	14.0759	14.0169	14.3883	14.4	14.346	14.3343	14.1161	14.2606	14.6163	14.3119	14.1675	14.3331	14.095	14.3103	13.8021	14.0961	13.2109	14.0214	13.4784	13.4657
Germany, East		3.59379	3.56468	3.60263	3.5452	3.60512	3.80455	3.8116	3.82739	3.81678	3.71624	3.39701	--	--	--	--	--	--	--	--	--	--	--	--	--	--	--	--	--	--	--	--	--	--
Germany, West		11.2703	10.7692	10.4956	10.4946	10.8088	11.0244	11.4074	11.4061	11.4733	11.1784	11.4596	--	--	--	--	--	--	--	--	--	--	--	--	--	--	--	--	--	--	--	--	--	--
Gibraltar		0.00738	0.00827	0.00736	0.00581	0.0054	0.01246	0.01868	0.01898	0.02451	0.02104	0.02185	0.02252	0.03988	0.04068	0.04172	0.04181	0.04186	0.04181	0.04825	0.04203	0.09355	0.05126	0.05216	0.0535	0.05489	0.05644	0.05775	0.05952	0.05728	0.06265	0.1141	0.05536	0.04596
Greece		0.75171	0.74718	0.72815	0.74775	0.76766	0.80896	0.83651	0.89817	0.9576	1.00161	1.03846	1.05581	1.02027	1.07296	1.08683	1.12394	1.14511	1.19909	1.27422	1.26643	1.338	1.35539	1.35968	1.43694	1.42718	1.43536	1.47867	1.49993	1.47097	1.40279	1.34963	1.3078	1.22494
Hungary		1.21305	1.20269	1.20229	1.2137	1.19358	1.24046	1.24273	1.27868	1.24846	1.24642	1.17725	1.1284	1.03639	1.02379	1.02018	1.03286	1.06709	1.04105	1.04947	1.05058	1.02225	1.05705	1.06097	1.08734	1.08541	1.15672	1.14514	1.11117	1.10515	1.03631	1.05312	1.02436	0.9505
Iceland		0.05649	0.05619	0.05982	0.06287	0.06693	0.06615	0.06864	0.07091	0.07335	0.07658	0.07833	0.07622	0.07781	0.08151	0.08296	0.08444	0.09067	0.09451	0.10388	0.11282	0.1199	0.12267	0.12659	0.12748	0.12968	0.1306	0.14327	0.16535	0.21311	0.21242	0.21273	0.21409	0.20739
Ireland		0.32304	0.31186	0.30854	0.29835	0.30755	0.31382	0.33965	0.33977	0.33293	0.35126	0.36766	0.38463	0.39173	0.40324	0.42274	0.43221	0.45974	0.48946	0.53158	0.56555	0.60157	0.62979	0.62606	0.61914	0.64579	0.6646	0.69863	0.6925	0.69409	0.6217	0.63546	0.59137	0.58158
Italy		6.11717	6.00108	5.85958	5.75121	6.01082	6.02781	6.1078	6.331	6.48621	6.67551	6.72365	6.87508	6.83769	6.82577	6.73242	7.04419	7.07283	7.17779	7.38217	7.50831	7.58188	7.62301	7.65325	7.90083	8.08943	8.12898	8.07481	7.96625	7.90432	7.35296	7.6616	7.50472	7.1739
Kosovo		NA	NA	NA	NA	NA	NA	NA	NA	NA	NA	NA	NA	NA	NA	NA	NA	NA	NA	NA	NA	NA	NA	NA	NA	NA	NA	NA	NA	0.06722	0.07772	0.10688	0.0807	0.07988
Luxembourg		0.14196	0.12669	0.12047	0.11458	0.1236	0.12541	0.125	0.12441	0.12894	0.13885	0.14458	0.15642	0.1555	0.16248	0.15657	0.13914	0.14186	0.14123	0.13841	0.14602	0.15498	0.16252	0.17053	0.17882	0.20081	0.20349	0.20138	0.19739	0.19706	0.18621	0.19775	0.19418	0.1896
Macedonia		--	--	--	--	--	--	--	--	--	--	--	--	0.11972	0.12041	0.11189	0.11526	0.12501	0.12249	0.13989	0.12905	0.11505	0.10637	0.1066	0.11682	0.11938	0.12207	0.12082	0.11963	0.12043	0.11524	0.12487	0.12973	0.11679
Malta		0.01888	0.02056	0.02211	0.01587	0.02247	0.01833	0.021	0.02361	0.02654	0.02898	0.03049	0.03103	0.03098	0.03471	0.03589	0.03366	0.03497	0.03735	0.03905	0.04454	0.03919	0.0329	0.03939	0.03925	0.03973	0.04122	0.03904	0.04138	0.0776	0.08783	0.10474	0.09226	0.08069
Montenegro		--	--	--	--	--	--	--	--	--	--	--	--	--	--	--	--	--	--	--	--	--	--	--	--	--	--	0.04016	0.03602	0.04281	0.03953	0.05452	0.0411	0.04389
Netherlands		3.20502	3.00721	2.87289	2.81453	2.88156	3.00962	3.14291	3.23155	3.24036	3.25926	3.31155	3.49597	3.46819	3.53956	3.50861	3.57411	3.71317	3.68044	3.68009	3.68314	3.78937	3.93178	3.93989	4.00131	4.11291	4.22551	4.14205	4.23654	4.22039	4.06388	4.26909	4.07672	4.04483
Norway		1.34103	1.38834	1.34656	1.47001	1.53129	1.54754	1.54194	1.57291	1.60034	1.67161	1.71032	1.61945	1.71221	1.71023	1.68012	1.78719	1.68984	1.74909	1.80677	1.88487	1.98744	1.89297	1.94002	1.80789	1.89062	1.96837	1.80823	1.93843	1.9423	1.90465	1.84239	1.81472	1.94334
Poland		5.06796	4.57704	4.58383	4.59384	4.75503	4.91312	5.00005	5.16208	5.0579	4.86104	3.95022	3.87079	3.83475	3.96796	3.81655	3.70105	4.14003	4.08498	3.8487	3.97659	3.62445	3.45492	3.45334	3.57164	3.69446	3.67348	3.84993	3.86359	3.89477	3.78799	4.04936	4.06242	3.90525
Portugal		0.43149	0.36906	0.48664	0.50029	0.52866	0.53583	0.56926	0.5882	0.65129	0.70028	0.74771	0.74822	0.75685	0.76917	0.80845	0.84072	0.87647	0.91333	0.97411	1.02381	1.07048	1.08598	1.08306	1.11551	1.11238	1.11245	1.08552	1.11037	1.07015	1.06769	1.11731	1.0671	0.97813
Romania		2.75196	2.7643	2.88751	2.94744	2.87816	2.88837	2.96275	3.03482	2.99265	3.10534	2.81496	2.20882	2.05098	1.86929	1.86797	2.01514	2.05075	2.02501	1.73668	1.59261	1.58611	1.71549	1.68366	1.62925	1.68946	1.66354	1.67453	1.66212	1.67016	1.40513	1.41592	1.51085	1.4609
Serbia		--	--	--	--	--	--	--	--	--	--	--	--	--	--	--	--	--	--	--	--	--	--	--	--	--	--	0.77254	0.78893	0.7244	0.69502	0.70951	0.72748	0.71844
Slovakia		--	--	--	--	--	--	--	--	--	--	--	--	--	0.77884	0.7458	0.80378	0.78591	0.77533	0.77298	0.76946	0.78498	0.82434	0.83801	0.81392	0.79934	0.81934	0.81275	0.78209	0.79734	0.72133	0.76919	0.74081	0.69757
Slovenia		--	--	--	--	--	--	--	--	--	--	--	--	0.22376	0.23893	0.2479	0.27847	0.30801	0.28947	0.28791	0.29096	0.28826	0.29876	0.30069	0.29883	0.31406	0.3159	0.31732	0.31491	0.34005	0.30743	0.31111	0.30502	0.29854
Spain		3.04408	3.09005	3.33173	3.41925	3.25094	3.33717	3.39223	3.49437	3.74424	3.85778	3.92295	4.14693	4.11966	4.02096	4.18134	4.31443	4.40675	4.6969	4.92156	5.1666	5.49989	5.75321	5.83068	6.13275	6.34333	6.52084	6.5693	6.73513	6.53036	6.1061	6.24412	6.1154	6.02876
Sweden		2.0745	2.04197	1.88243	1.93752	2.03011	2.16753	2.19951	2.26714	2.23013	2.19853	2.21898	2.21453	2.24492	2.24428	2.25953	2.30952	2.27326	2.31767	2.40288	2.36802	2.27081	2.40492	2.27707	2.16357	2.32467	2.34065	2.22836	2.25579	2.2096	2.05961	2.20126	2.14354	2.20315
Switzerland		1.13929	1.05743	1.03484	1.08662	1.06238	1.15513	1.16494	1.16849	1.18795	1.1524	1.18118	1.22301	1.23497	1.22616	1.24585	1.23972	1.21469	1.23543	1.26465	1.32588	1.29626	1.3502	1.28485	1.299	1.29235	1.26213	1.2849	1.28361	1.31907	1.28681	1.31723	1.23662	1.27434
Turkey		1.04087	0.97646	1.12445	1.16247	1.22581	1.33405	1.49782	1.65551	1.70408	1.80295	1.97311	2.06439	2.12734	2.32763	2.22973	2.48993	2.74792	2.92616	2.99442	2.90565	3.15409	2.88312	3.13272	3.2969	3.4914	3.70929	4.03989	4.35417	4.2429	4.24363	4.48846	4.8382	5.0536
United Kingdom		8.84074	8.51623	8.37158	8.40572	8.45009	8.73387	8.90013	9.04893	9.05235	9.29279	9.27058	9.51965	9.27266	9.56983	9.53401	9.4535	10.0481	9.75484	9.74074	9.79273	9.72914	9.88082	9.74661	9.79251	9.85262	9.81502	9.71016	9.37057	9.25897	8.73443	8.92046	8.43198	8.62827
Eurasia		46.7351	47.2209	49.262	50.4184	53.4155	55.6886	57.4755	58.8237	60.7598	60.0692	60.9137	57.603	52.8223	47.1233	43.9415	42.2326	39.6345	37.4033	36.9667	38.041	39.0884	38.8454	40.1235	41.4914	42.7936	42.7263	43.7066	44.231	44.7105	39.388	43.4339	44.7024	46.0932
Armenia		--	--	--	--	--	--	--	--	--	--	--	--	0.19984	0.14554	0.14163	0.13149	0.16704	0.14386	0.15055	0.1531	0.16006	0.16201	0.16204	0.17364	0.17877	0.20011	0.20253	0.21933	0.21516	0.19924	0.13086	0.2229	0.2287
Azerbaijan		--	--	--	--	--	--	--	--	--	--	--	--	0.99181	0.76227	0.76122	0.73029	0.64552	0.63778	0.5443	0.56342	0.53085	0.60694	0.59178	0.60129	0.63697	0.65892	0.70117	0.5944	0.64227	0.57817	0.57613	0.54892	0.58683
Belarus		--	--	--	--	--	--	--	--	--	--	--	--	1.52867	1.22919	1.07594	1.00994	1.00954	0.99603	0.97627	0.98677	1.05214	0.96268	0.90747	0.98456	0.95177	1.12411	1.15433	1.15134	1.12326	1.05118	1.12936	1.18926	1.1839
Estonia		--	--	--	--	--	--	--	--	--	--	--	--	0.11619	0.09326	0.08933	0.07856	0.08465	0.09217	0.1146	0.08869	0.08365	0.09558	0.09914	0.09515	0.09929	0.08488	0.09347	0.09381	0.09531	0.08514	0.08089	0.07813	0.09258
Former U.S.S.R.		46.7351	47.2209	49.262	50.4184	53.4155	55.6886	57.4755	58.8237	60.7598	60.0692	60.9137	57.603	--	--	--	--	--	--	--	--	--	--	--	--	--	--	--	--	--	--	--	--	--
Georgia		--	--	--	--	--	--	--	--	--	--	--	--	0.32834	0.19109	0.1548	0.15086	0.15873	0.10654	0.16531	0.14406	0.13752	0.12619	0.14403	0.13213	0.13566	0.15153	0.13976	0.16696	0.17663	0.17801	0.19238	0.17424	0.17475
Kazakhstan		--	--	--	--	--	--	--	--	--	--	--	--	3.42894	2.85513	2.29445	2.00909	1.96301	1.68726	1.62533	1.79159	1.83351	1.93449	1.99277	1.82417	2.19327	2.23411	2.41978	2.41964	2.50831	2.11233	2.34047	2.58747	2.76926
Kyrgyzstan		--	--	--	--	--	--	--	--	--	--	--	--	0.29243	0.24353	0.23559	0.19044	0.22954	0.21805	0.21854	0.23592	0.24061	0.22788	0.19347	0.20202	0.21058	0.19354	0.18961	0.192	0.20242	0.21155	0.20192	0.24149	0.24917
Latvia		--	--	--	--	--	--	--	--	--	--	--	--	0.22314	0.16423	0.16171	0.17263	0.17215	0.16175	0.16027	0.14799	0.15412	0.16092	0.154	0.16045	0.17572	0.18543	0.18448	0.17261	0.16495	0.16488	0.17067	0.16323	0.16857
Lithuania		--	--	--	--	--	--	--	--	--	--	--	--	0.47702	0.37634	0.35493	0.37862	0.3609	0.35896	0.39095	0.30442	0.2973	0.31679	0.34054	0.3526	0.35315	0.34962	0.34985	0.38303	0.37678	0.32125	0.25762	0.28389	0.30839
Moldova		--	--	--	--	--	--	--	--	--	--	--	--	0.28316	0.20184	0.15647	0.1392	0.15137	0.15359	0.14163	0.11301	0.11356	0.11024	0.12128	0.13348	0.1256	0.13227	0.1394	0.13168	0.13831	0.12159	0.12135	0.11764	0.16942
Russia		--	--	--	--	--	--	--	--	--	--	--	--	34.1164	30.5845	29.2258	27.9412	25.9227	24.3934	24.269	25.335	26.1393	25.7065	26.6626	27.3954	28.1447	27.8938	29.0479	29.0546	29.5518	26.8088	30.0278	30.4143	31.5223
Tajikistan		--	--	--	--	--	--	--	--	--	--	--	--	0.28994	0.25421	0.25397	0.20849	0.22971	0.21884	0.2264	0.24174	0.23909	0.24705	0.25201	0.26866	0.27409	0.28428	0.28025	0.27243	0.20917	0.18775	0.19425	0.19622	0.19788
Turkmenistan		--	--	--	--	--	--	--	--	--	--	--	--	0.31125	0.27038	0.28682	0.30405	0.29794	0.30586	0.28801	0.31785	0.40112	0.50227	0.58452	0.75923	0.80707	0.83243	0.84142	0.89993	0.96887	0.89008	0.99202	0.93521	1.11886
Ukraine		--	--	--	--	--	--	--	--	--	--	--	--	8.57336	8.08748	7.00352	6.91897	6.36232	6.05356	5.85075	5.75359	5.75077	5.64106	5.82163	6.28154	6.25429	6.24022	5.73583	6.25262	6.10355	4.47961	5.04889	5.36004	5.04636
Uzbekistan		--	--	--	--	--	--	--	--	--	--	--	--	1.66186	1.66428	1.74539	1.8688	1.8794	1.87558	1.84477	1.86382	1.95472	2.04481	2.09616	2.12704	2.25256	2.16104	2.22683	2.22658	2.23364	1.99839	1.96934	2.18943	2.27628
Middle East		5.83738	6.15628	6.37341	7.18177	7.81454	8.56508	9.18767	9.78379	10.3525	10.9014	11.2496	11.3968	12.2293	11.4589	13.6022	13.8488	14.5835	15.6085	16.2804	16.6265	17.3396	17.887	19.0172	19.8225	20.9908	23.2175	24.3895	25.2181	27.0648	28.3017	29.733	30.8909	32.2132
Bahrain		0.13752	0.15787	0.16794	0.17792	0.17157	0.20492	0.22078	0.26522	0.22898	0.23439	0.25635	0.28713	0.24078	0.27663	0.28338	0.28363	0.28439	0.33517	0.35172	0.35646	0.36474	0.37722	0.39762	0.40773	0.41884	0.45703	0.48933	0.51035	0.53467	0.5463	0.55224	0.54802	0.5838
Iran		1.58261	1.48862	1.70731	2.09302	2.22534	2.39652	2.42887	2.54105	2.70365	2.98498	3.10319	3.23565	3.35666	3.23408	3.68642	3.82582	3.96101	4.43353	4.58254	4.83739	5.02081	5.38965	5.88847	6.18623	6.40723	7.4513	7.92762	8.14331	8.5091	9.35653	9.22276	9.5113	9.64471
Iraq		0.52402	0.48294	0.4624	0.55081	0.53817	0.56653	0.62292	0.63925	0.76751	0.82522	0.91771	0.62355	0.83887	0.84464	1.10244	1.13058	1.12469	1.04127	1.05605	1.07373	1.08419	1.13411	1.14428	1.01215	1.12508	1.23933	1.22646	1.30305	1.33707	1.37944	1.5288	1.51666	1.62152
Israel		0.35085	0.36699	0.37454	0.36963	0.34518	0.365	0.39368	0.43181	0.45235	0.46951	0.48315	0.49425	0.49724	0.60534	0.64379	0.66255	0.67901	0.70443	0.7159	0.72438	0.80027	0.78361	0.83918	0.85711	0.87563	0.81981	0.86948	0.89641	0.88424	0.87586	0.95397	0.99737	1.04373
Jordan		0.07704	0.09157	0.10455	0.11201	0.11582	0.12027	0.12935	0.14108	0.13173	0.13508	0.14553	0.1376	0.16057	0.14067	0.1836	0.1931	0.20535	0.19888	0.21528	0.21447	0.22545	0.2202	0.23062	0.25148	0.27821	0.29423	0.30837	0.30975	0.31455	0.31309	0.32268	0.27613	0.25119
Kuwait		0.48089	0.35214	0.35013	0.3885	0.4067	0.40268	0.45144	0.53896	0.61897	0.6963	0.44637	0.21583	0.3488	0.41377	0.57307	0.59178	0.74935	0.798	0.84566	0.86067	0.90963	0.88264	0.88761	0.96046	1.00698	1.14679	1.13948	1.16239	1.22578	1.21375	1.33787	1.49834	1.57981
Lebanon		0.10473	0.09745	0.09447	0.09773	0.09399	0.10834	0.10323	0.10697	0.09781	0.07744	0.07142	0.11807	0.11896	0.14042	0.17031	0.18276	0.19219	0.21977	0.22429	0.23013	0.23433	0.22499	0.22859	0.23787	0.22844	0.21854	0.19424	0.17922	0.22882	0.28324	0.27287	0.29224	0.23421
Oman		0.06467	0.06873	0.08358	0.09677	0.10035	0.11874	0.13477	0.13861	0.13042	0.16839	0.18358	0.20997	0.20445	0.22356	0.23685	0.22439	0.23107	0.26757	0.34683	0.30098	0.34089	0.34692	0.36024	0.3566	0.38096	0.48045	0.55125	0.58188	0.74491	0.74984	0.94685	0.884	1.02683
Palestinian Territories		--	--	--	--	--	--	--	--	--	--	--	--	--	--	--	--	--	0.00952	0.01481	0.01499	0.01978	0.0266	0.02469	0.02643	0.04031	0.04934	0.05351	0.05453	0.0459	0.04525	0.04887	0.05678	0.06445
Qatar		0.2143	0.202	0.23742	0.22323	0.26846	0.24321	0.25573	0.26227	0.26799	0.27809	0.34252	0.39711	0.47494	0.53468	0.55856	0.5629	0.57852	0.61006	0.62262	0.5938	0.64476	0.5025	0.5271	0.58437	0.70528	0.88637	0.96564	1.01672	1.08303	1.14751	1.27073	1.46154	1.78869
Saudi Arabia		1.66331	2.02483	1.96743	2.12312	2.46675	2.71018	3.01461	3.07255	3.18356	3.12648	3.3474	3.49904	3.6636	2.90916	3.90046	3.82572	4.10441	4.3656	4.54323	4.60224	4.85276	5.1387	5.38353	5.76125	6.20771	6.52597	6.8456	6.89646	7.41438	7.67342	8.31991	8.85903	9.31439
Syria		0.27405	0.28914	0.29523	0.33399	0.36831	0.38492	0.38388	0.43466	0.45274	0.48254	0.56278	0.52102	0.53779	0.5452	0.63357	0.60911	0.65218	0.69498	0.7525	0.77364	0.78206	0.76222	0.8197	0.82703	0.84554	0.80519	0.80772	0.84859	0.97736	0.98645	1.01518	0.93867	0.91878
United Arab Emirates		0.26731	0.43622	0.41384	0.5109	0.58179	0.79708	0.90726	1.07115	1.17287	1.2686	1.22933	1.49165	1.61403	1.46204	1.49205	1.60656	1.66878	1.77107	1.83821	1.86471	1.8663	1.89189	2.05965	2.10932	2.22426	2.58634	2.73036	3.05996	3.45252	3.44171	3.57797	3.75041	3.82319
Yemen		0.09609	0.09778	0.11456	0.10413	0.13211	0.14669	0.14115	0.14022	0.14387	0.15439	0.16025	0.16598	0.17264	0.12871	0.13769	0.14988	0.15258	0.15864	0.17072	0.17888	0.19367	0.20573	0.22587	0.24444	0.2463	0.25679	0.28046	0.25545	0.31243	0.28928	0.36227	0.30041	0.31795
Africa		6.8022	7.00357	7.57789	7.90913	8.3341	8.52374	8.7604	8.98679	9.33596	9.30058	9.51202	9.87493	9.96676	9.364	10.4213	10.6746	10.9444	11.4132	11.3034	11.6342	12.0396	12.6274	12.7104	13.339	13.9121	14.479	14.6238	15.0036	16.2843	16.2441	16.7265	16.6847	17.3353
Algeria		0.80085	0.68005	0.95877	1.07337	1.15258	1.0431	1.06188	1.13207	1.20819	1.173	1.2445	1.35788	1.30223	1.08247	1.23687	1.30678	1.26644	1.19794	1.25334	1.25157	1.23855	1.25618	1.27444	1.29041	1.26159	1.4859	1.54318	1.61542	1.74436	1.84568	1.87237	2.01481	2.23459
Angola		0.05816	0.05805	0.0618	0.06667	0.05992	0.07307	0.07392	0.07532	0.07828	0.07641	0.07983	0.08283	0.08553	0.08089	0.08235	0.0876	0.08436	0.09326	0.08492	0.09419	0.09094	0.1193	0.12741	0.1351	0.14462	0.14764	0.1659	0.19165	0.21931	0.25718	0.28513	0.28613	0.30739
Benin		0.00659	0.00662	0.00469	0.00686	0.00669	0.00787	0.00764	0.00598	0.00716	0.00768	0.00889	0.01017	0.01141	0.01244	0.01308	0.01428	0.01534	0.01668	0.01787	0.01954	0.02426	0.02449	0.02594	0.03053	0.03556	0.03725	0.04391	0.04767	0.05264	0.06582	0.07364	0.07701	0.06824
Botswana		0.01518	0.01542	0.01436	0.014	0.01442	0.01906	0.02021	0.02299	0.02467	0.0282	0.03297	0.0342	0.03907	0.0369	0.03956	0.04291	0.03967	0.04159	0.04732	0.04831	0.05755	0.05139	0.05201	0.05007	0.05715	0.06134	0.06223	0.06069	0.07267	0.06514	0.07432	0.07215	0.06225
Burkina Faso		0.00613	0.00617	0.00618	0.00621	0.00621	0.00591	0.00692	0.00722	0.00738	0.0066	0.00705	0.00812	0.00821	0.00866	0.01017	0.0104	0.01089	0.01705	0.01562	0.01608	0.01662	0.01662	0.01729	0.01802	0.01832	0.01877	0.01862	0.02082	0.03021	0.02564	0.02676	0.02708	0.02327
Burundi		0.00159	0.0018	0.00159	0.00202	0.00259	0.00277	0.00281	0.00319	0.00471	0.00505	0.00548	0.00606	0.00577	0.00427	0.00674	0.00658	0.00668	0.00676	0.00671	0.00661	0.00658	0.00712	0.00727	0.00728	0.00667	0.00664	0.00644	0.00615	0.00416	0.00443	0.00464	0.00465	0.00689
Cameroon		0.04713	0.05217	0.06048	0.06024	0.06116	0.06392	0.06991	0.06649	0.06631	0.07724	0.07769	0.07856	0.0788	0.05979	0.07455	0.07634	0.07601	0.08	0.08001	0.07822	0.08132	0.08165	0.07808	0.08347	0.08672	0.08577	0.09881	0.09902	0.10789	0.10857	0.12487	0.12003	0.10982
Cape Verde		0.00454	0.00453	0.002	0.00196	0.00239	0.00236	0.0008	0.00089	0.00128	0.00137	0.00146	0.0015	0.00159	0.00137	0.00178	0.00174	0.00184	0.00184	0.00185	0.00185	0.00318	0.00214	0.00228	0.00227	0.00433	0.00373	0.0042	0.00493	0.00517	0.00552	0.00552	0.0056	0.00558
Central African Republic		0.00274	0.00334	0.00358	0.00376	0.00363	0.00358	0.00427	0.0039	0.00412	0.00396	0.00424	0.00441	0.0045	0.00459	0.00484	0.00484	0.00489	0.005	0.00507	0.00507	0.00539	0.00549	0.00565	0.00566	0.00577	0.00565	0.00592	0.00633	0.0066	0.00609	0.00608	0.00617	0.00752
Chad		0.00407	0.00389	0.00389	0.00389	0.00186	0.00222	0.00399	0.00348	0.00232	0.00238	0.00493	0.00461	0.00464	0.00194	0.00248	0.00247	0.00255	0.00257	0.00257	0.00257	0.00278	0.00284	0.00293	0.00293	0.00272	0.00302	0.00325	0.00379	0.00372	0.00364	0.00364	0.00369	0.00379
Comoros		0.00063	0.00063	0.00063	0.00063	0.00064	0.00055	0.00055	0.00087	0.00091	0.00092	0.00118	0.00114	0.00114	0.0009	0.00118	0.00118	0.00118	0.00118	0.00123	0.00123	0.00136	0.00141	0.00146	0.00147	0.00151	0.00161	0.00163	0.00204	0.00219	0.00214	0.00186	0.0021	0.00218
Congo (Brazzaville)		0.01194	0.01421	0.01282	0.01141	0.01205	0.01726	0.01512	0.01842	0.01503	0.01726	0.01927	0.01766	0.01681	0.01302	0.01455	0.01472	0.01546	0.01529	0.01435	0.01184	0.01302	0.016	0.0154	0.01718	0.01848	0.02663	0.02843	0.03386	0.03964	0.04784	0.07279	0.07578	0.07404
Congo (Kinshasa)		0.09072	0.09277	0.09408	0.09741	0.09554	0.09769	0.10398	0.09915	0.10981	0.11239	0.10628	0.10518	0.11521	0.1074	0.09838	0.10828	0.10937	0.09877	0.09347	0.09292	0.09171	0.08267	0.07982	0.08043	0.09574	0.09893	0.1007	0.10704	0.10456	0.10566	0.1167	0.11036	0.10523
Cote dIvoire (IvoryCoast)		0.07388	0.08135	0.07638	0.07388	0.06544	0.07711	0.07858	0.08658	0.0905	0.09075	0.07791	0.06585	0.06377	0.06313	0.07474	0.08127	0.10143	0.09546	0.09637	0.12522	0.13277	0.10998	0.10706	0.10856	0.11504	0.11335	0.114	0.11957	0.13429	0.12995	0.12275	0.12653	0.12115
Djibouti		0.02205	0.0177	0.01779	0.01314	0.01096	0.01082	0.00974	0.00996	0.00973	0.02304	0.02326	0.02353	0.02359	0.02266	0.02427	0.02416	0.02416	0.0245	0.0245	0.0245	0.02465	0.02502	0.02506	0.02559	0.0259	0.02565	0.02374	0.02319	0.0169	0.01667	0.01667	0.01845	0.02381
Egypt		0.70639	0.82834	0.92689	1.05147	1.15403	1.21845	1.24895	1.29857	1.30986	1.35407	1.43153	1.43262	1.4272	1.37148	1.55752	1.58777	1.72707	1.78967	1.84917	1.92319	2.00507	2.22506	2.25752	2.43135	2.58235	2.74552	2.59324	2.75176	3.13295	3.18809	3.24799	3.41783	3.54041
Equatorial Guinea		0.00085	0.00084	0.00106	0.00106	0.00106	0.0012	0.00121	0.00116	0.00116	0.00168	0.00173	0.00182	0.00172	0.00181	0.00186	0.00185	0.0019	0.00204	0.00278	0.00278	0.00433	0.00354	0.04942	0.05063	0.0059	0.05036	0.05045	0.0588	0.06619	0.06384	0.06812	0.06817	0.08499
Eritrea		--	--	--	--	--	--	--	--	--	--	--	--	--	--	0.01373	0.0152	0.01553	0.01574	0.01685	0.01422	0.00888	0.01052	0.00977	0.01103	0.01037	0.01036	0.01035	0.00973	0.00582	0.00714	0.00965	0.00617	0.0096
Ethiopia		0.03009	0.03056	0.03403	0.03878	0.03855	0.04553	0.04451	0.05018	0.04922	0.05208	0.05321	0.04599	0.06159	0.05553	0.044	0.04756	0.03972	0.04016	0.0521	0.06112	0.06451	0.06956	0.0745	0.08107	0.08517	0.09097	0.10302	0.11177	0.13198	0.13029	0.13678	0.15564	0.17232
Gabon		0.02842	0.03203	0.03022	0.04146	0.03733	0.03172	0.02869	0.03333	0.0353	0.04399	0.04332	0.0443	0.04559	0.04055	0.04429	0.04181	0.04339	0.04574	0.04426	0.03995	0.03684	0.0382	0.03796	0.03887	0.0393	0.03829	0.04223	0.04474	0.04956	0.05246	0.0498	0.05008	0.05202
Gambia, The		0.00224	0.00223	0.00223	0.00223	0.00246	0.00242	0.00225	0.0026	0.00269	0.00265	0.00271	0.00282	0.00282	0.00299	0.00331	0.00309	0.00308	0.00309	0.00327	0.00327	0.00365	0.00392	0.00401	0.00406	0.00408	0.00423	0.00453	0.00559	0.00609	0.00623	0.00677	0.00615	0.00668
Ghana		0.08608	0.08299	0.08261	0.05537	0.05144	0.05842	0.07788	0.08511	0.09327	0.10297	0.10037	0.10433	0.11333	0.10664	0.11498	0.11703	0.12352	0.12183	0.09528	0.11604	0.14286	0.1419	0.13071	0.12501	0.14492	0.14937	0.15015	0.13327	0.15367	0.17244	0.19468	0.20391	0.2053
Guinea		0.01374	0.0135	0.01372	0.01373	0.01406	0.01239	0.016	0.01676	0.01713	0.01665	0.02186	0.01738	0.01777	0.01674	0.0187	0.01865	0.01884	0.01978	0.0201	0.02096	0.02176	0.02345	0.02392	0.02203	0.02363	0.02358	0.02306	0.02344	0.02419	0.02445	0.02411	0.02351	0.02312
Guinea-Bissau		0.00123	0.00123	0.00125	0.00125	0.00168	0.00181	0.00142	0.00262	0.00293	0.00307	0.00388	0.00397	0.004	0.00343	0.00437	0.00432	0.00436	0.00437	0.00437	0.00437	0.00485	0.0049	0.00508	0.00521	0.00518	0.00538	0.00533	0.00551	0.00547	0.00557	0.00557	0.00554	0.00609
Kenya		0.0991	0.10194	0.10134	0.09874	0.0981	0.1033	0.10949	0.10052	0.1132	0.12209	0.12431	0.11496	0.12362	0.12181	0.13247	0.13944	0.14488	0.13552	0.14929	0.14251	0.14329	0.14518	0.1509	0.16229	0.17045	0.18442	0.20292	0.20395	0.19095	0.1991	0.22417	0.22678	0.2382
Lesotho		0.00212	0.00192	0.00212	0.00212	0.00212	0.00219	0.0022	0.0022	0.0015	0.0022	0.00285	0.0029	0.00306	0.00311	0.00352	0.00357	0.0036	0.00355	0.0032	0.00467	0.00588	0.00598	0.00615	0.00632	0.00595	0.00774	0.00855	0.00918	0.00977	0.00995	0.01518	0.0129	0.0092
Liberia		0.03184	0.02937	0.02955	0.02942	0.02581	0.0262	0.02118	0.01655	0.02054	0.01685	0.00814	0.00476	0.00483	0.0049	0.00533	0.00533	0.00553	0.00559	0.00577	0.00577	0.00616	0.00652	0.00705	0.00727	0.00735	0.00745	0.00858	0.00942	0.00857	0.00775	0.00753	0.0082	0.00748
Libya		0.39743	0.3575	0.3539	0.38078	0.38419	0.42109	0.44198	0.45225	0.46429	0.48088	0.50907	0.53234	0.49663	0.44235	0.53086	0.55334	0.58466	0.61762	0.59319	0.55764	0.62988	0.66709	0.69699	0.68428	0.75794	0.77207	0.73471	0.72489	0.76201	0.82389	0.93755	0.56801	0.69473
Madagascar		0.01891	0.01648	0.0152	0.01936	0.01928	0.02096	0.01523	0.02076	0.02275	0.01724	0.01698	0.01744	0.01853	0.01785	0.0209	0.02168	0.02227	0.02273	0.02332	0.02339	0.03093	0.03335	0.03755	0.03934	0.04278	0.04156	0.04108	0.04182	0.03617	0.03285	0.03285	0.03169	0.05194
Malawi		0.01192	0.01244	0.01174	0.01072	0.01064	0.01132	0.01148	0.01196	0.01164	0.01306	0.0149	0.01725	0.01741	0.0165	0.01847	0.01906	0.01936	0.01949	0.02077	0.02152	0.02275	0.02291	0.02391	0.02427	0.02696	0.02836	0.02907	0.02984	0.0316	0.02817	0.03073	0.03126	0.04494
Mali		0.00704	0.00907	0.00726	0.00741	0.00754	0.00814	0.00675	0.00767	0.00482	0.00835	0.00844	0.00868	0.00904	0.0093	0.00953	0.00956	0.00958	0.00988	0.01	0.01001	0.01023	0.01029	0.01102	0.01107	0.01144	0.0125	0.01163	0.01188	0.01243	0.01239	0.01243	0.01705	0.01756
Mauritania		0.0092	0.00898	0.00909	0.00904	0.01316	0.01301	0.00741	0.01022	0.01311	0.01524	0.01356	0.0143	0.04602	0.03934	0.04727	0.04792	0.04817	0.04856	0.04874	0.04874	0.04976	0.04976	0.04748	0.04879	0.04151	0.04908	0.04206	0.03878	0.02792	0.02784	0.0279	0.02587	0.03812
Mauritius		0.01366	0.01206	0.012	0.01287	0.01342	0.01444	0.01754	0.0155	0.0212	0.0251	0.02774	0.02774	0.03286	0.03086	0.03249	0.03554	0.03538	0.03581	0.03691	0.04068	0.05334	0.05851	0.05433	0.05669	0.05767	0.06037	0.06368	0.06784	0.07059	0.06384	0.07182	0.06766	0.07375
Morocco		0.24207	0.23276	0.23535	0.24161	0.22954	0.24221	0.26998	0.26775	0.28093	0.30902	0.32126	0.3323	0.34006	0.31657	0.40565	0.38904	0.41065	0.41472	0.41548	0.43711	0.44701	0.4813	0.48821	0.49107	0.49229	0.51276	0.53519	0.55024	0.62798	0.64639	0.73099	0.68995	0.62761
Mozambique		0.17546	0.06689	0.06445	0.08622	0.03419	0.03311	0.01812	0.01736	0.02463	0.02016	0.02036	0.02085	0.02042	0.02184	0.02133	0.02241	0.02159	0.02587	0.03217	0.07782	0.10073	0.13093	0.13324	0.13096	0.10209	0.08306	0.13447	0.18214	0.1705	0.18321	0.18493	0.20438	0.21094
Namibia		--	--	--	--	--	--	--	0	0	0	0.03435	0.01843	0.01721	0.02	0.02255	0.03227	0.03119	0.03027	0.03326	0.03856	0.0415	0.04742	0.0503	0.05375	0.05689	0.05861	0.0626	0.06488	0.06735	0.06642	0.0631	0.06711	0.0752
Niger		0.00915	0.00951	0.00999	0.01031	0.01085	0.01088	0.00918	0.01015	0.01359	0.01419	0.01457	0.01466	0.01486	0.015	0.0154	0.01536	0.01526	0.01508	0.01515	0.01495	0.01511	0.0155	0.01645	0.01691	0.0182	0.01724	0.0169	0.01752	0.01325	0.01721	0.0185	0.0184	0.0198
Nigeria		0.42228	0.51801	0.51696	0.51838	0.55649	0.59952	0.58736	0.61963	0.66323	0.71807	0.69886	0.7694	0.78635	0.74862	0.7432	0.83268	0.8494	0.85069	0.81581	0.81752	0.80941	0.91104	0.93475	0.97768	0.98359	1.08152	1.02946	0.90979	1.02663	0.90367	0.80782	0.82687	0.90336
Reunion		0.01195	0.01261	0.01375	0.01546	0.01624	0.01672	0.01671	0.01822	0.01952	0.02169	0.02318	0.02508	0.02604	0.02653	0.03262	0.03241	0.0335	0.03404	0.04271	0.04275	0.04413	0.04593	0.04587	0.04589	0.0464	0.04728	0.0478	0.04898	0.05154	0.05102	0.05111	0.04961	0.04918
Rwanda		0.00354	0.00645	0.00646	0.00729	0.01097	0.01128	0.01098	0.0113	0.01132	0.01174	0.01199	0.01214	0.01245	0.00873	0.01151	0.01169	0.01151	0.01186	0.01221	0.01184	0.01234	0.01233	0.01248	0.01276	0.01204	0.01248	0.01237	0.01108	0.01177	0.01213	0.01225	0.0128	0.01236
Saint Helena		0	4e-05	4e-05	4e-05	4e-05	4e-05	4e-05	9e-05	9e-05	9e-05	9e-05	4e-05	4e-05	9e-05	9e-05	9e-05	9e-05	9e-05	9e-05	9e-05	0.00031	0.00018	0.00018	0.00018	0.00013	0.00018	0.00016	0.00018	0.00014	0.00013	0.00013	0.00013	0.00013
Sao Tome and Principe		0.00054	0.00054	0.00055	0.00053	0.00055	0.00057	0.00056	0.00057	0.00057	0.00057	0.00105	0.0011	0.00114	0.00109	0.00119	0.00119	0.00118	0.00119	0.00118	0.0012	0.00138	0.00132	0.00139	0.0014	0.00138	0.00141	0.00158	0.00155	0.00168	0.00178	0.00192	0.00197	0.00196
Senegal		0.03698	0.03586	0.03666	0.03503	0.04167	0.04088	0.04037	0.04066	0.03474	0.03616	0.03623	0.03353	0.04079	0.03462	0.05136	0.05531	0.05551	0.05104	0.05428	0.05974	0.06366	0.06364	0.06656	0.06846	0.07829	0.08374	0.0858	0.0892	0.09061	0.0864	0.09155	0.09292	0.09846
Seychelles		0.00316	0.00253	0.00234	0.00405	0.00426	0.00437	0.00438	0.00467	0.00647	0.00686	0.0063	0.00678	0.00697	0.0071	0.00725	0.00729	0.00727	0.00782	0.00782	0.00782	0.0081	0.00835	0.01215	0.01185	0.01228	0.01209	0.01633	0.01349	0.01468	0.01593	0.01445	0.01445	0.01465
Sierra Leone		0.01057	0.01063	0.01141	0.01076	0.01071	0.01167	0.01259	0.01352	0.01472	0.01469	0.01482	0.01553	0.01135	0.00935	0.01052	0.01216	0.01213	0.01243	0.01247	0.01247	0.01335	0.01366	0.01389	0.01421	0.01682	0.00703	0.0096	0.00841	0.00877	0.00939	0.01031	0.01009	0.01001
Somalia		0.01656	0.01929	0.01893	0.0185	0.0192	0.01888	0.02008	0.0149	0.01508	0.01535	0.01402	0.00835	0.00776	0.00767	0.00803	0.00803	0.00803	0.00803	0.00803	0.00803	0.00998	0.00998	0.00998	0.01009	0.00996	0.01349	0.01358	0.01164	0.01164	0.01125	0.01157	0.01157	0.01166
South Africa		2.72828	2.95592	3.15803	3.18719	3.4528	3.51604	3.61766	3.66845	3.78098	3.55047	3.52342	3.67624	3.76193	3.67461	4.08411	4.10982	4.16526	4.55692	4.34929	4.46324	4.58373	4.64708	4.53578	4.87596	5.21505	5.12091	5.28755	5.43877	5.87059	5.64613	5.6713	5.65472	5.67814
Sudan and South Sudan		0.05224	0.05595	0.06067	0.05867	0.05436	0.06154	0.06886	0.06705	0.07187	0.06886	0.06892	0.09321	0.08713	0.07537	0.07559	0.07125	0.07188	0.07335	0.07365	0.07956	0.10796	0.13557	0.13991	0.15376	0.16489	0.17686	0.19666	0.22365	0.24067	0.24376	0.2987	0.29239	0.27508
Swaziland		0.01009	0.00962	0.00926	0.00736	0.00863	0.01076	0.01038	0.01143	0.01206	0.01258	0.01225	0.01219	0.0122	0.01112	0.01575	0.01567	0.01456	0.01667	0.01667	0.01677	0.01637	0.0165	0.0166	0.01527	0.01457	0.01435	0.01595	0.01827	0.01896	0.01797	0.01824	0.01737	0.01552
Tanzania		0.03903	0.04366	0.04296	0.03983	0.04243	0.04312	0.04934	0.04561	0.04835	0.04975	0.0545	0.04977	0.05194	0.05324	0.04931	0.04887	0.05138	0.04795	0.05498	0.0582	0.0582	0.06861	0.07525	0.07596	0.08167	0.08927	0.09198	0.10819	0.1159	0.1221	0.12175	0.12145	0.14971
Togo		0.00961	0.00903	0.00899	0.00932	0.01099	0.01074	0.00911	0.00872	0.00909	0.01039	0.01032	0.01682	0.01229	0.01038	0.01126	0.01229	0.01183	0.01119	0.01226	0.01739	0.02191	0.01588	0.02058	0.03205	0.03397	0.03354	0.03483	0.03759	0.0219	0.02212	0.03602	0.02445	0.02718
Tunisia		0.12811	0.14107	0.13426	0.1532	0.16706	0.17057	0.18062	0.16845	0.17914	0.20375	0.20195	0.19775	0.19048	0.19937	0.2375	0.21225	0.23096	0.26778	0.28711	0.28948	0.30098	0.33625	0.33847	0.33076	0.33365	0.35827	0.33345	0.29423	0.30697	0.30028	0.30913	0.32629	0.33451
Uganda		0.01594	0.01135	0.01296	0.01232	0.01351	0.01423	0.01522	0.01369	0.01772	0.01779	0.01941	0.0209	0.02324	0.02214	0.02433	0.02472	0.02541	0.02708	0.02918	0.02925	0.03282	0.03501	0.0365	0.03904	0.04058	0.04166	0.03901	0.04344	0.06758	0.05992	0.0625	0.0611	0.05931
Western Sahara		0.00236	0.00235	0.00264	0.00256	0.00265	0.0027	0.00271	0.00279	0.00283	0.00283	0.00296	0.00296	0.003	0.00281	0.00292	0.00313	0.00313	0.00313	0.00313	0.00313	0.0036	0.00366	0.00366	0.00366	0.00364	0.00412	0.00365	0.00383	0.00361	0.00365	0.00365	0.00349	0.00408
Zambia		0.13273	0.13411	0.13764	0.13438	0.13155	0.13022	0.12981	0.12025	0.12248	0.10338	0.1115	0.1076	0.11238	0.10341	0.1003	0.10138	0.09752	0.10684	0.10194	0.09909	0.09924	0.10487	0.10799	0.1116	0.11464	0.12143	0.12701	0.12644	0.12005	0.12534	0.13456	0.1429	0.1507
Zimbabwe		0.14507	0.14521	0.14036	0.14489	0.14448	0.15382	0.17184	0.19706	0.19157	0.20778	0.23016	0.24399	0.23845	0.20874	0.20036	0.19899	0.20397	0.20009	0.20005	0.22761	0.21215	0.19942	0.19982	0.19721	0.17603	0.18421	0.18233	0.17569	0.15137	0.15166	0.16073	0.16329	0.17349
Asia & Oceania		48.9185	49.7566	50.4472	52.1579	56.6156	59.1037	61.4859	64.5144	69.1707	71.6384	74.3558	77.6711	80.35	81.4952	89.8979	94.924	98.6044	100.472	100.773	104.657	109.55	112.316	115.847	124.194	135.761	145.09	154.146	161.829	166.261	174.997	189.162	199.299	202.119
Afghanistan		0.02698	0.03036	0.03234	0.0387	0.03913	0.03872	0.03976	0.06343	0.11162	0.1103	0.04998	0.04745	0.03147	0.03018	0.03021	0.02526	0.02503	0.02375	0.02294	0.02292	0.02179	0.01768	0.01823	0.01622	0.01611	0.02117	0.02661	0.03543	0.0602	0.09776	0.12194	0.12271	0.13361
American Samoa		0.00593	0.00692	0.00962	0.00603	0.00695	0.00652	0.00673	0.00686	0.00676	0.00776	0.00807	0.00807	0.00827	0.00797	0.00803	0.0079	0.00801	0.00803	0.00803	0.00803	0.00784	0.00786	0.00799	0.00799	0.00795	0.00846	0.00861	0.00861	0.00863	0.00861	0.00861	0.00491	0.00497
Australia		2.74282	2.82451	2.89413	2.95852	3.23291	3.26402	3.24834	3.43414	3.41915	3.61846	3.71364	3.70926	3.8123	3.91522	3.92119	4.03627	4.21412	4.54984	4.58179	4.80368	4.83336	5.00347	5.15844	5.30207	5.52519	5.82339	5.8979	5.93112	5.98895	6.02454	5.9444	6.15026	5.99112
Bangladesh		0.12797	0.13932	0.15025	0.14007	0.16701	0.17329	0.18801	0.20723	0.22947	0.25175	0.25342	0.25726	0.28648	0.29877	0.33952	0.38176	0.3866	0.40315	0.41911	0.46537	0.50385	0.55256	0.58465	0.63618	0.67753	0.72089	0.78555	0.82936	0.89586	0.97245	0.95076	1.01756	1.09372
Bhutan		0.00015	0.00045	0.00058	0.00053	0.00048	0.00062	0.00278	0.00965	0.01213	0.01228	0.01303	0.01324	0.01349	0.01323	0.01482	0.01579	0.01751	0.01757	0.01704	0.0172	0.01725	0.01865	0.02075	0.02246	0.02038	0.02296	0.03515	0.04958	0.05329	0.05402	0.05766	0.05475	0.05187
Brunei		0.08202	0.08518	0.09301	0.07288	0.06434	0.07673	0.05094	0.08183	0.07133	0.08277	0.07511	0.03869	0.05497	0.04865	0.05032	0.06192	0.05773	0.06159	0.05578	0.06268	0.0649	0.07311	0.08476	0.09008	0.10042	0.11918	0.18041	0.18666	0.19394	0.12849	0.14731	0.15206	0.15171
Burma (Myanmar)		0.0695	0.07165	0.07937	0.09098	0.09891	0.10365	0.08891	0.08835	0.08415	0.08858	0.08565	0.08442	0.08816	0.09019	0.1107	0.11753	0.11905	0.12728	0.13868	0.14191	0.1675	0.16576	0.18845	0.21184	0.21773	0.28673	0.26736	0.28979	0.26068	0.24095	0.24075	0.26894	0.28137
Cambodia		0.00455	0.0048	0.00534	0.00562	0.00614	0.00626	0.00653	0.00663	0.00691	0.00694	0.00702	0.00722	0.00744	0.00744	0.00763	0.02116	0.02339	0.02741	0.03201	0.03263	0.03411	0.0398	0.04281	0.04672	0.05206	0.05528	0.06078	0.06562	0.0744	0.06622	0.06118	0.075	0.10185
China		17.2874	17.1918	17.933	19.0103	20.4553	22.0074	23.2369	24.7622	26.4459	26.9598	26.9892	28.1587	29.2631	29.3786	33.2778	34.5918	36.6961	35.9656	36.4759	37.0285	39.7648	41.2014	43.479	49.9782	57.9128	64.422	70.3898	74.8533	78.9393	85.9888	94.9176	103.651	105.882
Cook Islands		0.00042	0.00084	0.00082	0.00083	0.00083	0.00083	0.00076	0.00076	0.00076	0.00067	0.00067	0.00056	0.00067	0.00067	0.00067	0.00067	0.00067	0.00067	0.00067	0.00067	0.0008	0.0008	0.0008	0.0008	0.00089	0.00098	0.00103	0.00096	0.00103	0.00101	0.00101	0.00103	0.00207
Fiji		0.01529	0.01577	0.01546	0.0132	0.01452	0.01464	0.01766	0.01474	0.01498	0.01718	0.01895	0.01619	0.0166	0.01577	0.0182	0.01939	0.01996	0.01987	0.0193	0.02123	0.02432	0.02626	0.03022	0.03651	0.03956	0.03893	0.04065	0.0405	0.03575	0.02431	0.02342	0.02327	0.02613
French Polynesia		0.00312	0.00461	0.00624	0.00842	0.01271	0.01117	0.01396	0.01424	0.01435	0.01439	0.01375	0.01363	0.01333	0.01245	0.01081	0.01142	0.01148	0.01149	0.01167	0.01102	0.01072	0.01065	0.01126	0.01359	0.01366	0.01478	0.01609	0.0161	0.01743	0.01682	0.01788	0.01659	0.01599
Guam		0.05329	0.0745	0.05799	0.05546	0.01909	0.0094	0.01564	0.01085	0.01126	0.01071	0.02594	0.02942	0.0351	0.04637	0.06643	0.05038	0.04479	0.05113	0.0422	0.047	0.03928	0.04231	0.02882	0.0331	0.0263	0.05292	0.05581	0.04032	0.02539	0.04033	0.03595	0.03177	0.03404
Hawaiian Trade Zone		0.09468	0.10902	0.10042	0.09487	0.11496	0.1103	0.06534	--	--	--	--	--	--	--	--	--	--	--	--	--	--	--	--	--	--	--	--	--	--	--	--	--	--
Hong Kong		0.2724	0.28356	0.31099	0.34283	0.35351	0.37015	0.39209	0.44013	0.49405	0.51427	0.50653	0.49495	0.55623	0.56629	0.59318	0.62864	0.68003	0.69036	0.72987	0.86455	0.80565	0.85755	0.92558	0.95826	1.06668	1.11229	1.09962	1.1829	1.11374	1.28037	1.36604	1.28703	1.2132
India		4.04087	4.62703	4.73881	4.99261	5.65399	5.91415	6.35848	6.44899	7.04691	7.46151	7.87916	8.37387	8.85586	8.7488	10.0293	11.5444	10.8972	11.4855	12.0273	12.8709	13.3334	13.8376	13.7092	14.1609	15.379	16.4839	17.663	19.062	19.6918	21.5683	22.8501	23.4826	23.9163
Indonesia		1.16582	1.27211	1.30572	1.38502	1.46096	1.53516	1.65327	1.72279	1.84744	2.09257	2.3091	2.53466	2.63828	2.77514	3.10456	3.24227	3.53148	3.62664	3.50553	3.86352	3.88822	3.90767	4.11945	4.15238	4.41745	4.5597	4.97436	5.41859	5.47132	5.87049	6.27101	6.31874	6.42435
Japan		15.1976	15.121	14.5713	14.2931	15.6456	15.6905	15.7095	16.1997	17.2119	17.7497	18.7683	19.3188	19.3509	19.5332	20.3349	20.9414	21.3085	21.8435	21.4492	21.9428	22.4082	22.1988	22.1141	22.1145	22.7624	22.5735	22.8943	22.6954	21.8131	20.6016	21.7935	20.9145	20.3064
Kiribati		0.00034	0.0004	0.0004	0.0004	0.00029	0.00029	0.00026	0.00031	0.00031	0.00031	0.00031	0.00037	0.00031	0.00031	0.00031	0.00031	0.00031	0.00031	0.00031	0.00031	0.00035	0.00035	0.00045	0.00045	0.00045	0.00054	0.00054	0.00057	0.00055	0.00087	0.00087	0.00082	0.00082
Korea, North		1.32754	1.37409	1.43933	1.50349	1.54723	1.62406	1.61938	1.56274	1.9215	1.57464	1.53212	1.49528	1.31677	1.21589	1.14549	1.06627	0.91771	0.83831	0.75979	0.82061	0.85683	0.87738	0.84657	0.87327	0.89454	0.92838	0.93244	0.80046	0.88174	0.8308	0.8203	0.82605	0.832
Korea, South		1.75836	1.82226	1.83276	2.01014	2.13481	2.30592	2.5749	2.81632	3.12305	3.39632	3.84019	4.34665	4.82532	5.39448	5.83964	6.36046	6.75771	7.34034	6.90032	7.47238	7.83745	8.13082	8.4034	8.70544	8.9219	9.20961	9.33986	9.71557	9.8955	9.97932	10.8242	11.3097	11.5197
Laos		0.01311	0.01129	0.01159	0.01078	0.00965	0.00939	0.00969	0.0077	0.00724	0.00908	0.01017	0.01069	0.01087	0.01009	0.01107	0.0137	0.01608	0.01722	0.02297	0.02821	0.03448	0.03469	0.0359	0.03333	0.03679	0.03848	0.04005	0.04305	0.04731	0.04636	0.07416	0.09734	0.09721
Macau		0.00698	0.00655	0.00699	0.00985	0.01087	0.00893	0.01241	0.01384	0.01374	0.01474	0.01513	0.0152	0.0157	0.01616	0.01852	0.01879	0.0209	0.0214	0.02302	0.02444	0.02211	0.02369	0.02586	0.02686	0.03248	0.02859	0.03522	0.03601	0.0334	0.03314	0.02915	0.03245	0.03566
Malaysia		0.41839	0.43884	0.45554	0.51398	0.61396	0.69926	0.74984	0.75377	0.79964	0.86664	0.98386	1.0869	1.1374	1.16581	1.42724	1.46961	1.64099	1.67019	1.68847	1.74901	1.98741	2.10733	2.2135	2.22577	2.2519	2.29055	2.36687	2.59155	2.75663	2.83873	3.03985	3.12464	3.11055
Maldives		0.00021	0.00021	0.00021	0.00021	0.00083	0.0009	0.00114	0.00114	0.00123	0.00123	0.00136	0.00136	0.00141	0.00171	0.00342	0.00483	0.0049	0.00433	0.00468	0.00468	0.00663	0.00713	0.01307	0.0147	0.01027	0.00823	0.01136	0.01279	0.01323	0.01459	0.01459	0.01435	0.01499
Mongolia		0.08316	0.07573	0.09037	0.09304	0.0942	0.10401	0.11106	0.11697	0.1212	0.11563	0.10901	0.12917	0.11171	0.10046	0.0948	0.10003	0.07572	0.06211	0.06221	0.06154	0.06313	0.06517	0.06955	0.06646	0.07102	0.07176	0.08214	0.08513	0.09184	0.09006	0.09705	0.09954	0.16225
Nauru		0.0019	0.00192	0.00192	0.00192	0.00198	0.00197	0.00197	0.00197	0.00196	0.00197	0.00205	0.00205	0.00209	0.00209	0.0021	0.00214	0.00213	0.00214	0.00214	0.00214	0.00213	0.00214	0.00223	0.00223	0.00226	0.00231	0.00226	0.0023	0.00221	0.00237	0.00237	0.00205	0.00205
Nepal		0.00827	0.0076	0.00974	0.01093	0.01271	0.01102	0.01392	0.0165	0.01656	0.01667	0.01795	0.02188	0.02353	0.02274	0.02706	0.03035	0.03421	0.03694	0.04958	0.05684	0.05805	0.06212	0.0586	0.06128	0.06309	0.06936	0.06769	0.06982	0.07271	0.07898	0.08437	0.08921	0.0871
New Caledonia		0.02755	0.02651	0.02087	0.01782	0.02156	0.02264	0.02233	0.02183	0.02386	0.02615	0.02489	0.02548	0.02623	0.02572	0.02599	0.02644	0.02728	0.02536	0.026	0.02653	0.02974	0.0292	0.03227	0.0332	0.03547	0.03513	0.04069	0.0412	0.04091	0.04242	0.04226	0.04262	0.04121
New Zealand		0.49761	0.49292	0.50297	0.52849	0.56337	0.57527	0.62357	0.62886	0.6744	0.67438	0.70599	0.71003	0.70209	0.72462	0.771	0.77638	0.7685	0.78521	0.77319	0.81135	0.83112	0.84228	0.85303	0.83853	0.87049	0.84613	0.84232	0.84689	0.85479	0.83955	0.86432	0.86821	0.85282
Niue		4e-05	4e-05	4e-05	4e-05	4e-05	4e-05	4e-05	4e-05	4e-05	4e-05	4e-05	4e-05	4e-05	4e-05	4e-05	4e-05	4e-05	4e-05	4e-05	4e-05	4e-05	4e-05	4e-05	4e-05	4e-05	6e-05	7e-05	7e-05	5e-05	5e-05	5e-05	4e-05	4e-05
Pakistan		0.63141	0.68508	0.78194	0.79211	0.81937	0.87242	0.93272	1.00649	1.07839	1.13443	1.17658	1.24869	1.30998	1.35773	1.5331	1.58131	1.66887	1.69189	1.71871	1.80415	1.84612	1.79929	1.81339	1.9091	1.96656	2.13958	2.38475	2.48216	2.46919	2.50597	2.60944	2.53742	2.64396
Papua New Guinea		0.02903	0.02892	0.02886	0.02972	0.0335	0.03514	0.03586	0.03907	0.0368	0.03777	0.03829	0.03802	0.03996	0.04005	0.03886	0.04525	0.04704	0.04448	0.04474	0.04526	0.04557	0.04578	0.06074	0.06921	0.06852	0.06962	0.07245	0.07309	0.05896	0.05778	0.05858	0.05563	0.05527
Philippines		0.55327	0.53651	0.54076	0.52365	0.5028	0.48589	0.49218	0.55121	0.59046	0.65935	0.67806	0.67665	0.71794	0.7397	0.8428	0.90459	0.96042	1.01646	1.04219	1.1119	1.13956	1.12599	1.14734	1.18373	1.21384	1.16504	1.11222	1.15505	1.18078	1.16322	1.21572	1.26003	1.30749
Samoa		0.00145	0.00154	0.00171	0.00171	0.00222	0.00181	0.00184	0.00182	0.00182	0.00193	0.00202	0.00202	0.00211	0.00211	0.00202	0.00217	0.0022	0.00224	0.00229	0.00234	0.00234	0.00248	0.0027	0.00262	0.00265	0.00279	0.00275	0.0028	0.00281	0.00286	0.00286	0.00287	0.00269
Singapore		0.44171	0.46278	0.49037	0.48736	0.51378	0.49804	0.57213	0.63386	0.67652	0.7329	0.80437	0.86026	0.9753	0.96752	1.17355	1.19033	1.35675	1.45578	1.50448	1.49029	1.52664	1.62081	1.60212	1.69219	1.90294	2.16124	2.37223	2.55589	2.56388	2.58114	2.87283	3.03583	3.10555
Solomon Islands		0.00147	0.00208	0.00189	0.00209	0.0021	0.00183	0.00184	0.00212	0.00233	0.00242	0.00247	0.00247	0.00242	0.00223	0.00234	0.00242	0.00242	0.00242	0.00242	0.00242	0.0025	0.00251	0.0026	0.0026	0.00267	0.00294	0.00273	0.00305	0.00294	0.003	0.00305	0.00306	0.00307
Sri Lanka		0.0883	0.08934	0.09251	0.09056	0.10712	0.09586	0.09848	0.10326	0.09914	0.09549	0.10563	0.10529	0.10714	0.11889	0.13631	0.14655	0.14603	0.16136	0.16774	0.17986	0.18938	0.18644	0.18871	0.20023	0.19923	0.21958	0.21645	0.22548	0.21843	0.21042	0.24369	0.26958	0.26635
Taiwan		1.11685	1.07033	1.0703	1.22045	1.41214	1.45643	1.55603	1.66344	1.79761	1.91653	2.02747	2.09235	2.18915	2.12023	2.57914	2.83434	3.03307	3.1756	3.3658	3.5464	3.80833	3.85665	4.09014	4.25975	4.39931	4.4396	4.57049	4.84025	4.66782	4.57787	4.91202	4.86347	4.83826
Thailand		0.50786	0.54449	0.53202	0.56767	0.6305	0.70186	0.7224	0.79284	0.90767	1.07364	1.25451	1.37084	1.46711	1.5766	1.86981	2.11672	2.44968	2.59492	2.43736	2.50252	2.57173	2.69236	2.93221	3.20688	3.44172	3.76119	3.89948	4.0372	4.09579	4.25366	4.48444	4.93738	5.15139
Timor-Leste (East Timor)		--	--	--	--	--	--	--	--	--	--	--	--	--	--	--	--	--	--	--	--	--	--	--	0.0023	0.0025	0.00249	0.00254	0.00462	0.00278	0.00262	0.00262	0.00267	0.00406
Tonga		0.00043	0.00064	0.00059	0.00064	0.00064	0.00066	0.00066	0.00097	0.00115	0.00125	0.00125	0.00142	0.00141	0.00141	0.00165	0.00165	0.00183	0.00188	0.00183	0.00183	0.00187	0.00178	0.00159	0.00159	0.00171	0.00208	0.00246	0.00252	0.00255	0.00252	0.00252	0.00246	0.00255
U.S. Pacific Islands		0.00219	0.00218	0.00218	0.00218	0.00206	0.00202	0.00217	0.00217	0.00286	0.00425	0.00438	0.00438	0.00441	0.00423	0.00434	0.00447	0.00454	0.00446	0.00446	0.00441	0.0044	0.00442	0.00434	0.00434	0.00431	0.00432	0.00442	0.0045	0.00525	0.00441	0.00513	0.00428	0.00414
Vanuatu		0.00172	0.0015	0.00151	0.00147	0.00154	0.00167	0.00167	0.0016	0.00189	0.00168	0.00177	0.00139	0.00092	0.00087	0.00092	0.00092	0.00092	0.00092	0.00092	0.00092	0.00118	0.00118	0.00127	0.00127	0.00131	0.0014	0.00136	0.00158	0.00143	0.00175	0.00177	0.00205	0.00227
Vietnam		0.18991	0.19092	0.20595	0.20868	0.21032	0.23444	0.21335	0.24262	0.22209	0.26097	0.28064	0.298	0.30801	0.37829	0.40983	0.50753	0.60398	0.58366	0.61132	0.68331	0.73607	0.81314	0.90187	0.97599	1.10814	1.25332	1.32339	1.46919	1.63296	1.82785	2.02523	2.2238	2.32648
Wake Island		0.01857	0.01852	0.01852	0.01852	0.01874	0.01838	0.01843	0.01843	0.01824	0.01829	0.01784	0.01784	0.01806	0.01625	0.01823	0.01841	0.01845	0.01861	0.01861	0.01861	0.0187	0.01875	0.01907	0.01907	0.01896	0.01888	0.01937	0.01986	0.01925	0.01932	0.01916	0.01845	0.01791
World		283.147	280.921	280.533	284.338	299.671	308.087	315.773	325.604	338.1	343.867	346.983	348.096	347.799	342.624	356.048	364.511	373.772	376.718	378.866	387.075	398.276	400.586	408.04	421.456	441.322	455.15	467.563	478.733	485.718	480.005	508.12	520.272	524.076

## Sheet: All
year	region	source	Quadrillion Btu
1980	world	petroleum	131.889
1981	world	petroleum	124.894
1982	world	petroleum	122.127
1983	world	petroleum	120.53
1984	world	petroleum	123.09
1985	world	petroleum	123.051
1986	world	petroleum	127.23
1987	world	petroleum	129.628
1988	world	petroleum	133.611
1989	world	petroleum	135.394
1990	world	petroleum	136.169
1991	world	petroleum	137.285
1992	world	petroleum	137.783
1993	world	petroleum	128.532
1994	world	petroleum	140.255
1995	world	petroleum	142.529
1996	world	petroleum	145.804
1997	world	petroleum	149.136
1998	world	petroleum	150.535
1999	world	petroleum	153.68
2000	world	petroleum	155.506
2001	world	petroleum	156.723
2002	world	petroleum	157.985
2003	world	petroleum	161.227
2004	world	petroleum	166.959
2005	world	petroleum	170.973
2006	world	petroleum	172.961
2007	world	petroleum	174.832
2008	world	petroleum	173.806
2009	world	petroleum	170.506
2010	world	petroleum	176.847
2011	world	petroleum	177.817
2012	world	petroleum	179.883
2013	world	petroleum	181.16
1980	world	naturalgas	53.8648
1981	world	naturalgas	53.8947
1982	world	naturalgas	54.0532
1983	world	naturalgas	55.1505
1984	world	naturalgas	60.8446
1985	world	naturalgas	63.3722
1986	world	naturalgas	64.2248
1987	world	naturalgas	67.5605
1988	world	naturalgas	71.0121
1989	world	naturalgas	74.2302
1990	world	naturalgas	75.2802
1991	world	naturalgas	76.935
1992	world	naturalgas	77.0317
1993	world	naturalgas	78.6587
1994	world	naturalgas	78.8968
1995	world	naturalgas	81.2443
1996	world	naturalgas	83.2809
1997	world	naturalgas	83.4517
1998	world	naturalgas	84.158
1999	world	naturalgas	86.3618
2000	world	naturalgas	89.7838
2001	world	naturalgas	90.3979
2002	world	naturalgas	94.0683
2003	world	naturalgas	96.6048
2004	world	naturalgas	100.011
2005	world	naturalgas	102.62
2006	world	naturalgas	105.411
2007	world	naturalgas	108.979
2008	world	naturalgas	112.496
2009	world	naturalgas	108.713
2010	world	naturalgas	117.636
2011	world	naturalgas	120.72
2012	world	naturalgas	123.998
2013	world	naturalgas	NA
1980	world	coal	69.93
1981	world	coal	71.3787
1982	world	coal	72.5041
1983	world	coal	74.5583
1984	world	coal	79.0238
1985	world	coal	82.3929
1986	world	coal	83.7029
1987	world	coal	86.3857
1988	world	coal	89.0686
1989	world	coal	88.9062
1990	world	coal	89.0853
1991	world	coal	86.0092
1992	world	coal	84.792
1993	world	coal	85.4668
1994	world	coal	86.0681
1995	world	coal	87.6868
1996	world	coal	90.1377
1997	world	coal	89.5589
1998	world	coal	89.1921
1999	world	coal	90.6294
2000	world	coal	95.4631
2001	world	coal	95.6414
2002	world	coal	97.4397
2003	world	coal	105.106
2004	world	coal	112.791
2005	world	coal	118.43
2006	world	coal	124.47
2007	world	coal	129.727
2008	world	coal	132.147
2009	world	coal	132.827
2010	world	coal	142.146
2011	world	coal	148.547
2012	world	coal	146.823
2013	world	coal	NA
1980	world	renewables	18.2194
1981	world	renewables	18.5999
1982	world	renewables	19.164
1983	world	renewables	20.1783
1984	world	renewables	20.7285
1985	world	renewables	20.9586
1986	world	renewables	21.4265
1987	world	renewables	21.4772
1988	world	renewables	22.0999
1989	world	renewables	22.8281
1990	world	renewables	23.8821
1991	world	renewables	24.465
1992	world	renewables	24.4633
1993	world	renewables	25.7247
1994	world	renewables	26.0795
1995	world	renewables	27.3546
1996	world	renewables	27.901
1997	world	renewables	28.2642
1998	world	renewables	28.3798
1999	world	renewables	29.046
2000	world	renewables	29.498
2001	world	renewables	29.5045
2002	world	renewables	29.8804
2003	world	renewables	30.0298
2004	world	renewables	31.5492
2005	world	renewables	33.0523
2006	world	renewables	34.2744
2007	world	renewables	35.1586
2008	world	renewables	36.9792
2009	world	renewables	37.9898
2010	world	renewables	40.9965
2011	world	renewables	43.1222
2012	world	renewables	45.0711
2013	world	renewables	NA
1980	world	total	283.147
1981	world	total	280.921
1982	world	total	280.533
1983	world	total	284.338
1984	world	total	299.671
1985	world	total	308.087
1986	world	total	315.773
1987	world	total	325.604
1988	world	total	338.1
1989	world	total	343.867
1990	world	total	346.983
1991	world	total	348.096
1992	world	total	347.799
1993	world	total	342.624
1994	world	total	356.048
1995	world	total	364.511
1996	world	total	373.772
1997	world	total	376.718
1998	world	total	378.866
1999	world	total	387.075
2000	world	total	398.276
2001	world	total	400.586
2002	world	total	408.04
2003	world	total	421.456
2004	world	total	441.322
2005	world	total	455.15
2006	world	total	467.563
2007	world	total	478.733
2008	world	total	485.718
2009	world	total	480.005
2010	world	total	508.12
2011	world	total	520.272
2012	world	total	524.076
2013	world	total	NA
source:
	http://www.eia.gov/cfapps/ipdbproject/IEDIndex3.cfm?tid=79&pid=79&aid=2

## Sheet: Sheet6
year	region	source	Quadrillion Btu	year	region	source	Quadrillion Btu	year	region	source	Quadrillion Btu	year	region	source	Quadrillion Btu	year	region	source	Quadrillion Btu				Y
1980	world	coal	69.93	1980	world	naturalgas	53.8648	1980	world	petroleum	131.889	1980	world	renewables	18.2194	1980	world	total	283.147	273.903		fossilfuel	255.684
1981	world	coal	71.3787	1981	world	naturalgas	53.8947	1981	world	petroleum	124.894	1981	world	renewables	18.5999	1981	world	total	280.921	268.768		fossilfuel	250.168
1982	world	coal	72.5041	1982	world	naturalgas	54.0532	1982	world	petroleum	122.127	1982	world	renewables	19.164	1982	world	total	280.533	267.848		fossilfuel	248.684
1983	world	coal	74.5583	1983	world	naturalgas	55.1505	1983	world	petroleum	120.53	1983	world	renewables	20.1783	1983	world	total	284.338	270.418		fossilfuel	250.239
1984	world	coal	79.0238	1984	world	naturalgas	60.8446	1984	world	petroleum	123.09	1984	world	renewables	20.7285	1984	world	total	299.671	283.687		fossilfuel	262.958
1985	world	coal	82.3929	1985	world	naturalgas	63.3722	1985	world	petroleum	123.051	1985	world	renewables	20.9586	1985	world	total	308.087	289.775		fossilfuel	268.816
1986	world	coal	83.7029	1986	world	naturalgas	64.2248	1986	world	petroleum	127.23	1986	world	renewables	21.4265	1986	world	total	315.773	296.584		fossilfuel	275.158
1987	world	coal	86.3857	1987	world	naturalgas	67.5605	1987	world	petroleum	129.628	1987	world	renewables	21.4772	1987	world	total	325.604	305.052		fossilfuel	283.574
1988	world	coal	89.0686	1988	world	naturalgas	71.0121	1988	world	petroleum	133.611	1988	world	renewables	22.0999	1988	world	total	338.1	315.791		fossilfuel	293.691
1989	world	coal	88.9062	1989	world	naturalgas	74.2302	1989	world	petroleum	135.394	1989	world	renewables	22.8281	1989	world	total	343.867	321.359		fossilfuel	298.531
1990	world	coal	89.0853	1990	world	naturalgas	75.2802	1990	world	petroleum	136.169	1990	world	renewables	23.8821	1990	world	total	346.983	324.416		fossilfuel	300.534
1991	world	coal	86.0092	1991	world	naturalgas	76.935	1991	world	petroleum	137.285	1991	world	renewables	24.465	1991	world	total	348.096	324.694		fossilfuel	300.229
1992	world	coal	84.792	1992	world	naturalgas	77.0317	1992	world	petroleum	137.783	1992	world	renewables	24.4633	1992	world	total	347.799	324.07		fossilfuel	299.606
1993	world	coal	85.4668	1993	world	naturalgas	78.6587	1993	world	petroleum	128.532	1993	world	renewables	25.7247	1993	world	total	342.624	318.382		fossilfuel	292.657
1994	world	coal	86.0681	1994	world	naturalgas	78.8968	1994	world	petroleum	140.255	1994	world	renewables	26.0795	1994	world	total	356.048	331.299		fossilfuel	305.22
1995	world	coal	87.6868	1995	world	naturalgas	81.2443	1995	world	petroleum	142.529	1995	world	renewables	27.3546	1995	world	total	364.511	338.814		fossilfuel	311.46
1996	world	coal	90.1377	1996	world	naturalgas	83.2809	1996	world	petroleum	145.804	1996	world	renewables	27.901	1996	world	total	373.772	347.123		fossilfuel	319.223
1997	world	coal	89.5589	1997	world	naturalgas	83.4517	1997	world	petroleum	149.136	1997	world	renewables	28.2642	1997	world	total	376.718	350.411		fossilfuel	322.147
1998	world	coal	89.1921	1998	world	naturalgas	84.158	1998	world	petroleum	150.535	1998	world	renewables	28.3798	1998	world	total	378.866	352.265		fossilfuel	323.885
1999	world	coal	90.6294	1999	world	naturalgas	86.3618	1999	world	petroleum	153.68	1999	world	renewables	29.046	1999	world	total	387.075	359.717		fossilfuel	330.671
2000	world	coal	95.4631	2000	world	naturalgas	89.7838	2000	world	petroleum	155.506	2000	world	renewables	29.498	2000	world	total	398.276	370.251		fossilfuel	340.753
2001	world	coal	95.6414	2001	world	naturalgas	90.3979	2001	world	petroleum	156.723	2001	world	renewables	29.5045	2001	world	total	400.586	372.267		fossilfuel	342.762
2002	world	coal	97.4397	2002	world	naturalgas	94.0683	2002	world	petroleum	157.985	2002	world	renewables	29.8804	2002	world	total	408.04	379.374		fossilfuel	349.493
2003	world	coal	105.106	2003	world	naturalgas	96.6048	2003	world	petroleum	161.227	2003	world	renewables	30.0298	2003	world	total	421.456	392.968		fossilfuel	362.938
2004	world	coal	112.791	2004	world	naturalgas	100.011	2004	world	petroleum	166.959	2004	world	renewables	31.5492	2004	world	total	441.322	411.31		fossilfuel	379.761
2005	world	coal	118.43	2005	world	naturalgas	102.62	2005	world	petroleum	170.973	2005	world	renewables	33.0523	2005	world	total	455.15	425.075		fossilfuel	392.023
2006	world	coal	124.47	2006	world	naturalgas	105.411	2006	world	petroleum	172.961	2006	world	renewables	34.2744	2006	world	total	467.563	437.116		fossilfuel	402.842
2007	world	coal	129.727	2007	world	naturalgas	108.979	2007	world	petroleum	174.832	2007	world	renewables	35.1586	2007	world	total	478.733	448.696		fossilfuel	413.537
2008	world	coal	132.147	2008	world	naturalgas	112.496	2008	world	petroleum	173.806	2008	world	renewables	36.9792	2008	world	total	485.718	455.428		fossilfuel	418.449
2009	world	coal	132.827	2009	world	naturalgas	108.713	2009	world	petroleum	170.506	2009	world	renewables	37.9898	2009	world	total	480.005	450.036		fossilfuel	412.046
2010	world	coal	142.146	2010	world	naturalgas	117.636	2010	world	petroleum	176.847	2010	world	renewables	40.9965	2010	world	total	508.12	477.627		fossilfuel	436.63
2011	world	coal	148.547	2011	world	naturalgas	120.72	2011	world	petroleum	177.817	2011	world	renewables	43.1222	2011	world	total	520.272	490.207		fossilfuel	447.084
2012	world	coal	146.823	2012	world	naturalgas	123.998	2012	world	petroleum	179.883	2012	world	renewables	45.0711	2012	world	total	524.076	495.775		fossilfuel	450.703
2013	world	coal	NA	2013	world	naturalgas	NA	2013	world	petroleum	181.16	2013	world	renewables	NA	2013	world	total	NA	#VALUE!		fossilfuel	#VALUE!
source:
	http://www.eia.gov/cfapps/ipdbproject/IEDIndex3.cfm?tid=79&pid=79&aid=2

## Sheet: FossilFuelsConsumption
Year	Fossil.Fuels.Consumption	Units
1980	255.684	Quadrillion Btu
1981	250.168	Quadrillion Btu
1982	248.684	Quadrillion Btu
1983	250.239	Quadrillion Btu
1984	262.958	Quadrillion Btu
1985	268.816	Quadrillion Btu
1986	275.158	Quadrillion Btu
1987	283.574	Quadrillion Btu
1988	293.691	Quadrillion Btu
1989	298.531	Quadrillion Btu
1990	300.534	Quadrillion Btu
1991	300.229	Quadrillion Btu
1992	299.606	Quadrillion Btu
1993	292.657	Quadrillion Btu
1994	305.22	Quadrillion Btu
1995	311.46	Quadrillion Btu
1996	319.223	Quadrillion Btu
1997	322.147	Quadrillion Btu
1998	323.885	Quadrillion Btu
1999	330.671	Quadrillion Btu
2000	340.753	Quadrillion Btu
2001	342.762	Quadrillion Btu
2002	349.493	Quadrillion Btu
2003	362.938	Quadrillion Btu
2004	379.761	Quadrillion Btu
2005	392.023	Quadrillion Btu
2006	402.842	Quadrillion Btu
2007	413.537	Quadrillion Btu
2008	418.449	Quadrillion Btu
2009	412.046	Quadrillion Btu
2010	436.63	Quadrillion Btu
2011	447.084	Quadrillion Btu
2012	450.703	Quadrillion Btu
