# Supplementary material for: Computational Intelligence for Studying Sustainability Challenges: Tools and Methods for Dealing With Deep Uncertainty and Complexity
Source: Front Robot AI. 2020 Sep 17;7:111. doi: 10.3389/frobt.2020.00111 (PMC7805846; doi:10.3389/frobt.2020.00111)
Supplement: Supplementary file 2 [file Data_Sheet_2.ZIP › ClimateDataCalibration/FossilFuelConsumption.csv]

Year	Fossil.Fuels.Consumption	Units
1980	255.68361	Quadrillion Btu
1981	250.16777	Quadrillion Btu
1982	248.68434	Quadrillion Btu
1983	250.23921	Quadrillion Btu
1984	262.95844	Quadrillion Btu
1985	268.81593	Quadrillion Btu
1986	275.15796	Quadrillion Btu
1987	283.57448	Quadrillion Btu
1988	293.69145	Quadrillion Btu
1989	298.53089	Quadrillion Btu
1990	300.53412	Quadrillion Btu
1991	300.22874	Quadrillion Btu
1992	299.60638	Quadrillion Btu
1993	292.65743	Quadrillion Btu
1994	305.21961	Quadrillion Btu
1995	311.4598	Quadrillion Btu
1996	319.2225	Quadrillion Btu
1997	322.1469	Quadrillion Btu
1998	323.8853	Quadrillion Btu
1999	330.6709	Quadrillion Btu
2000	340.75341	Quadrillion Btu
2001	342.76248	Quadrillion Btu
2002	349.49315	Quadrillion Btu
2003	362.93775	Quadrillion Btu
2004	379.7608	Quadrillion Btu
2005	392.02323	Quadrillion Btu
2006	402.84198	Quadrillion Btu
2007	413.53741	Quadrillion Btu
2008	418.44871	Quadrillion Btu
2009	412.04593	Quadrillion Btu
2010	436.63016	Quadrillion Btu
2011	447.08429	Quadrillion Btu
2012	450.70341	Quadrillion Btu
