# Supplementary material for: Computational Intelligence for Studying Sustainability Challenges: Tools and Methods for Dealing With Deep Uncertainty and Complexity
Source: Front Robot AI. 2020 Sep 17;7:111. doi: 10.3389/frobt.2020.00111 (PMC7805846; doi:10.3389/frobt.2020.00111)
Supplement: Supplementary file 3 [file Data_Sheet_3.ZIP]

Archive with 13 entries (13 files):
- Experimental Design/Climate.csv
- Experimental Design/Exp.design.csv
- Experimental Design/Exp.design_P0.csv
- Experimental Design/Exp.design_P1.csv
- Experimental Design/Exp.design_P2.csv
- Experimental Design/Exp.design_P3.csv
- Experimental Design/Exp.design_P4.csv
- Experimental Design/Exp.design_P5.csv
- Experimental Design/Exp.design_P6.csv
- Experimental Design/Exp.design_P7.csv
- Experimental Design/Exp.design_P8.csv
- Experimental Design/Limits_original.csv
- Experimental Design/Policies.csv
