# Supplementary material for: Computational Intelligence for Studying Sustainability Challenges: Tools and Methods for Dealing With Deep Uncertainty and Complexity
Source: Front Robot AI. 2020 Sep 17;7:111. doi: 10.3389/frobt.2020.00111 (PMC7805846; doi:10.3389/frobt.2020.00111)
Supplement: Supplementary file 3 [file Data_Sheet_3.ZIP › Experimental Design/Exp.design.csv]

epsilon	rho	alfa	Eta.re	Eta.ce	Gamma.re	Gamma.ce	Nu.re	Nu.ce	k.re	k.ce	labor.growth_N	labor.growth_S	lambda.S	sigma.utility	Yre.0_N	Yce.0_N	Yre.0_S	Yce.0_S	size.factor	TimeStep	EndTime	Climate.Model	Beta.Delta.Temp	CO2.base	CO2.Disaster	Delta.Temp.Disaster	qsi	Delta.S	S.0	Future.ID	policy.name	Run.ID
3	0.001	0.33	0.02	0.02	0.25	0.25	0.02	0.02	0	0	0	0	0.1443	2	45.55074	193.2	27.82166	257.54634	4	5	300	bcc-csm1-1	4.997053041	289.4150457	1298.216153	6	0.0100539	0.001822767	915.9700854	1	FWA	1
3.777777778	0.001	0.33	0.02	0.02	0.25	0.25	0.02	0.02	0	0	0	0	0.1443	2	45.55074	193.2	27.82166	257.54634	4	5	300	bcc-csm1-1	4.997053041	289.4150457	1298.216153	6	0.0100539	0.001822767	915.9700854	2	FWA	2
4.555555556	0.001	0.33	0.02	0.02	0.25	0.25	0.02	0.02	0	0	0	0	0.1443	2	45.55074	193.2	27.82166	257.54634	4	5	300	bcc-csm1-1	4.997053041	289.4150457	1298.216153	6	0.0100539	0.001822767	915.9700854	3	FWA	3
5.333333333	0.001	0.33	0.02	0.02	0.25	0.25	0.02	0.02	0	0	0	0	0.1443	2	45.55074	193.2	27.82166	257.54634	4	5	300	bcc-csm1-1	4.997053041	289.4150457	1298.216153	6	0.0100539	0.001822767	915.9700854	4	FWA	4
6.111111111	0.001	0.33	0.02	0.02	0.25	0.25	0.02	0.02	0	0	0	0	0.1443	2	45.55074	193.2	27.82166	257.54634	4	5	300	bcc-csm1-1	4.997053041	289.4150457	1298.216153	6	0.0100539	0.001822767	915.9700854	5	FWA	5
6.888888889	0.001	0.33	0.02	0.02	0.25	0.25	0.02	0.02	0	0	0	0	0.1443	2	45.55074	193.2	27.82166	257.54634	4	5	300	bcc-csm1-1	4.997053041	289.4150457	1298.216153	6	0.0100539	0.001822767	915.9700854	6	FWA	6
7.666666667	0.001	0.33	0.02	0.02	0.25	0.25	0.02	0.02	0	0	0	0	0.1443	2	45.55074	193.2	27.82166	257.54634	4	5	300	bcc-csm1-1	4.997053041	289.4150457	1298.216153	6	0.0100539	0.001822767	915.9700854	7	FWA	7
8.444444444	0.001	0.33	0.02	0.02	0.25	0.25	0.02	0.02	0	0	0	0	0.1443	2	45.55074	193.2	27.82166	257.54634	4	5	300	bcc-csm1-1	4.997053041	289.4150457	1298.216153	6	0.0100539	0.001822767	915.9700854	8	FWA	8
9.222222222	0.001	0.33	0.02	0.02	0.25	0.25	0.02	0.02	0	0	0	0	0.1443	2	45.55074	193.2	27.82166	257.54634	4	5	300	bcc-csm1-1	4.997053041	289.4150457	1298.216153	6	0.0100539	0.001822767	915.9700854	9	FWA	9
10	0.001	0.33	0.02	0.02	0.25	0.25	0.02	0.02	0	0	0	0	0.1443	2	45.55074	193.2	27.82166	257.54634	4	5	300	bcc-csm1-1	4.997053041	289.4150457	1298.216153	6	0.0100539	0.001822767	915.9700854	10	FWA	10
3	0.0045	0.33	0.02	0.02	0.25	0.25	0.02	0.02	0	0	0	0	0.1443	2	45.55074	193.2	27.82166	257.54634	4	5	300	bcc-csm1-1	4.997053041	289.4150457	1298.216153	6	0.0100539	0.001822767	915.9700854	11	FWA	11
3.777777778	0.0045	0.33	0.02	0.02	0.25	0.25	0.02	0.02	0	0	0	0	0.1443	2	45.55074	193.2	27.82166	257.54634	4	5	300	bcc-csm1-1	4.997053041	289.4150457	1298.216153	6	0.0100539	0.001822767	915.9700854	12	FWA	12
4.555555556	0.0045	0.33	0.02	0.02	0.25	0.25	0.02	0.02	0	0	0	0	0.1443	2	45.55074	193.2	27.82166	257.54634	4	5	300	bcc-csm1-1	4.997053041	289.4150457	1298.216153	6	0.0100539	0.001822767	915.9700854	13	FWA	13
5.333333333	0.0045	0.33	0.02	0.02	0.25	0.25	0.02	0.02	0	0	0	0	0.1443	2	45.55074	193.2	27.82166	257.54634	4	5	300	bcc-csm1-1	4.997053041	289.4150457	1298.216153	6	0.0100539	0.001822767	915.9700854	14	FWA	14
6.111111111	0.0045	0.33	0.02	0.02	0.25	0.25	0.02	0.02	0	0	0	0	0.1443	2	45.55074	193.2	27.82166	257.54634	4	5	300	bcc-csm1-1	4.997053041	289.4150457	1298.216153	6	0.0100539	0.001822767	915.9700854	15	FWA	15
6.888888889	0.0045	0.33	0.02	0.02	0.25	0.25	0.02	0.02	0	0	0	0	0.1443	2	45.55074	193.2	27.82166	257.54634	4	5	300	bcc-csm1-1	4.997053041	289.4150457	1298.216153	6	0.0100539	0.001822767	915.9700854	16	FWA	16
7.666666667	0.0045	0.33	0.02	0.02	0.25	0.25	0.02	0.02	0	0	0	0	0.1443	2	45.55074	193.2	27.82166	257.54634	4	5	300	bcc-csm1-1	4.997053041	289.4150457	1298.216153	6	0.0100539	0.001822767	915.9700854	17	FWA	17
8.444444444	0.0045	0.33	0.02	0.02	0.25	0.25	0.02	0.02	0	0	0	0	0.1443	2	45.55074	193.2	27.82166	257.54634	4	5	300	bcc-csm1-1	4.997053041	289.4150457	1298.216153	6	0.0100539	0.001822767	915.9700854	18	FWA	18
9.222222222	0.0045	0.33	0.02	0.02	0.25	0.25	0.02	0.02	0	0	0	0	0.1443	2	45.55074	193.2	27.82166	257.54634	4	5	300	bcc-csm1-1	4.997053041	289.4150457	1298.216153	6	0.0100539	0.001822767	915.9700854	19	FWA	19
10	0.0045	0.33	0.02	0.02	0.25	0.25	0.02	0.02	0	0	0	0	0.1443	2	45.55074	193.2	27.82166	257.54634	4	5	300	bcc-csm1-1	4.997053041	289.4150457	1298.216153	6	0.0100539	0.001822767	915.9700854	20	FWA	20
3	0.008	0.33	0.02	0.02	0.25	0.25	0.02	0.02	0	0	0	0	0.1443	2	45.55074	193.2	27.82166	257.54634	4	5	300	bcc-csm1-1	4.997053041	289.4150457	1298.216153	6	0.0100539	0.001822767	915.9700854	21	FWA	21
3.777777778	0.008	0.33	0.02	0.02	0.25	0.25	0.02	0.02	0	0	0	0	0.1443	2	45.55074	193.2	27.82166	257.54634	4	5	300	bcc-csm1-1	4.997053041	289.4150457	1298.216153	6	0.0100539	0.001822767	915.9700854	22	FWA	22
4.555555556	0.008	0.33	0.02	0.02	0.25	0.25	0.02	0.02	0	0	0	0	0.1443	2	45.55074	193.2	27.82166	257.54634	4	5	300	bcc-csm1-1	4.997053041	289.4150457	1298.216153	6	0.0100539	0.001822767	915.9700854	23	FWA	23
5.333333333	0.008	0.33	0.02	0.02	0.25	0.25	0.02	0.02	0	0	0	0	0.1443	2	45.55074	193.2	27.82166	257.54634	4	5	300	bcc-csm1-1	4.997053041	289.4150457	1298.216153	6	0.0100539	0.001822767	915.9700854	24	FWA	24
6.111111111	0.008	0.33	0.02	0.02	0.25	0.25	0.02	0.02	0	0	0	0	0.1443	2	45.55074	193.2	27.82166	257.54634	4	5	300	bcc-csm1-1	4.997053041	289.4150457	1298.216153	6	0.0100539	0.001822767	915.9700854	25	FWA	25
6.888888889	0.008	0.33	0.02	0.02	0.25	0.25	0.02	0.02	0	0	0	0	0.1443	2	45.55074	193.2	27.82166	257.54634	4	5	300	bcc-csm1-1	4.997053041	289.4150457	1298.216153	6	0.0100539	0.001822767	915.9700854	26	FWA	26
7.666666667	0.008	0.33	0.02	0.02	0.25	0.25	0.02	0.02	0	0	0	0	0.1443	2	45.55074	193.2	27.82166	257.54634	4	5	300	bcc-csm1-1	4.997053041	289.4150457	1298.216153	6	0.0100539	0.001822767	915.9700854	27	FWA	27
8.444444444	0.008	0.33	0.02	0.02	0.25	0.25	0.02	0.02	0	0	0	0	0.1443	2	45.55074	193.2	27.82166	257.54634	4	5	300	bcc-csm1-1	4.997053041	289.4150457	1298.216153	6	0.0100539	0.001822767	915.9700854	28	FWA	28
9.222222222	0.008	0.33	0.02	0.02	0.25	0.25	0.02	0.02	0	0	0	0	0.1443	2	45.55074	193.2	27.82166	257.54634	4	5	300	bcc-csm1-1	4.997053041	289.4150457	1298.216153	6	0.0100539	0.001822767	915.9700854	29	FWA	29
10	0.008	0.33	0.02	0.02	0.25	0.25	0.02	0.02	0	0	0	0	0.1443	2	45.55074	193.2	27.82166	257.54634	4	5	300	bcc-csm1-1	4.997053041	289.4150457	1298.216153	6	0.0100539	0.001822767	915.9700854	30	FWA	30
3	0.0115	0.33	0.02	0.02	0.25	0.25	0.02	0.02	0	0	0	0	0.1443	2	45.55074	193.2	27.82166	257.54634	4	5	300	bcc-csm1-1	4.997053041	289.4150457	1298.216153	6	0.0100539	0.001822767	915.9700854	31	FWA	31
3.777777778	0.0115	0.33	0.02	0.02	0.25	0.25	0.02	0.02	0	0	0	0	0.1443	2	45.55074	193.2	27.82166	257.54634	4	5	300	bcc-csm1-1	4.997053041	289.4150457	1298.216153	6	0.0100539	0.001822767	915.9700854	32	FWA	32
4.555555556	0.0115	0.33	0.02	0.02	0.25	0.25	0.02	0.02	0	0	0	0	0.1443	2	45.55074	193.2	27.82166	257.54634	4	5	300	bcc-csm1-1	4.997053041	289.4150457	1298.216153	6	0.0100539	0.001822767	915.9700854	33	FWA	33
5.333333333	0.0115	0.33	0.02	0.02	0.25	0.25	0.02	0.02	0	0	0	0	0.1443	2	45.55074	193.2	27.82166	257.54634	4	5	300	bcc-csm1-1	4.997053041	289.4150457	1298.216153	6	0.0100539	0.001822767	915.9700854	34	FWA	34
6.111111111	0.0115	0.33	0.02	0.02	0.25	0.25	0.02	0.02	0	0	0	0	0.1443	2	45.55074	193.2	27.82166	257.54634	4	5	300	bcc-csm1-1	4.997053041	289.4150457	1298.216153	6	0.0100539	0.001822767	915.9700854	35	FWA	35
6.888888889	0.0115	0.33	0.02	0.02	0.25	0.25	0.02	0.02	0	0	0	0	0.1443	2	45.55074	193.2	27.82166	257.54634	4	5	300	bcc-csm1-1	4.997053041	289.4150457	1298.216153	6	0.0100539	0.001822767	915.9700854	36	FWA	36
7.666666667	0.0115	0.33	0.02	0.02	0.25	0.25	0.02	0.02	0	0	0	0	0.1443	2	45.55074	193.2	27.82166	257.54634	4	5	300	bcc-csm1-1	4.997053041	289.4150457	1298.216153	6	0.0100539	0.001822767	915.9700854	37	FWA	37
8.444444444	0.0115	0.33	0.02	0.02	0.25	0.25	0.02	0.02	0	0	0	0	0.1443	2	45.55074	193.2	27.82166	257.54634	4	5	300	bcc-csm1-1	4.997053041	289.4150457	1298.216153	6	0.0100539	0.001822767	915.9700854	38	FWA	38
9.222222222	0.0115	0.33	0.02	0.02	0.25	0.25	0.02	0.02	0	0	0	0	0.1443	2	45.55074	193.2	27.82166	257.54634	4	5	300	bcc-csm1-1	4.997053041	289.4150457	1298.216153	6	0.0100539	0.001822767	915.9700854	39	FWA	39
10	0.0115	0.33	0.02	0.02	0.25	0.25	0.02	0.02	0	0	0	0	0.1443	2	45.55074	193.2	27.82166	257.54634	4	5	300	bcc-csm1-1	4.997053041	289.4150457	1298.216153	6	0.0100539	0.001822767	915.9700854	40	FWA	40
3	0.015	0.33	0.02	0.02	0.25	0.25	0.02	0.02	0	0	0	0	0.1443	2	45.55074	193.2	27.82166	257.54634	4	5	300	bcc-csm1-1	4.997053041	289.4150457	1298.216153	6	0.0100539	0.001822767	915.9700854	41	FWA	41
3.777777778	0.015	0.33	0.02	0.02	0.25	0.25	0.02	0.02	0	0	0	0	0.1443	2	45.55074	193.2	27.82166	257.54634	4	5	300	bcc-csm1-1	4.997053041	289.4150457	1298.216153	6	0.0100539	0.001822767	915.9700854	42	FWA	42
4.555555556	0.015	0.33	0.02	0.02	0.25	0.25	0.02	0.02	0	0	0	0	0.1443	2	45.55074	193.2	27.82166	257.54634	4	5	300	bcc-csm1-1	4.997053041	289.4150457	1298.216153	6	0.0100539	0.001822767	915.9700854	43	FWA	43
5.333333333	0.015	0.33	0.02	0.02	0.25	0.25	0.02	0.02	0	0	0	0	0.1443	2	45.55074	193.2	27.82166	257.54634	4	5	300	bcc-csm1-1	4.997053041	289.4150457	1298.216153	6	0.0100539	0.001822767	915.9700854	44	FWA	44
6.111111111	0.015	0.33	0.02	0.02	0.25	0.25	0.02	0.02	0	0	0	0	0.1443	2	45.55074	193.2	27.82166	257.54634	4	5	300	bcc-csm1-1	4.997053041	289.4150457	1298.216153	6	0.0100539	0.001822767	915.9700854	45	FWA	45
6.888888889	0.015	0.33	0.02	0.02	0.25	0.25	0.02	0.02	0	0	0	0	0.1443	2	45.55074	193.2	27.82166	257.54634	4	5	300	bcc-csm1-1	4.997053041	289.4150457	1298.216153	6	0.0100539	0.001822767	915.9700854	46	FWA	46
7.666666667	0.015	0.33	0.02	0.02	0.25	0.25	0.02	0.02	0	0	0	0	0.1443	2	45.55074	193.2	27.82166	257.54634	4	5	300	bcc-csm1-1	4.997053041	289.4150457	1298.216153	6	0.0100539	0.001822767	915.9700854	47	FWA	47
8.444444444	0.015	0.33	0.02	0.02	0.25	0.25	0.02	0.02	0	0	0	0	0.1443	2	45.55074	193.2	27.82166	257.54634	4	5	300	bcc-csm1-1	4.997053041	289.4150457	1298.216153	6	0.0100539	0.001822767	915.9700854	48	FWA	48
9.222222222	0.015	0.33	0.02	0.02	0.25	0.25	0.02	0.02	0	0	0	0	0.1443	2	45.55074	193.2	27.82166	257.54634	4	5	300	bcc-csm1-1	4.997053041	289.4150457	1298.216153	6	0.0100539	0.001822767	915.9700854	49	FWA	49
10	0.015	0.33	0.02	0.02	0.25	0.25	0.02	0.02	0	0	0	0	0.1443	2	45.55074	193.2	27.82166	257.54634	4	5	300	bcc-csm1-1	4.997053041	289.4150457	1298.216153	6	0.0100539	0.001822767	915.9700854	50	FWA	50
3	0.001	0.33	0.02	0.02	0.25	0.25	0.02	0.02	0	0	0	0	0.1443	2	45.55074	193.2	27.82166	257.54634	4	5	300	GFDL-CM3	6.110394674	297.9643632	1016.774374	6	0.010028186	0.002587847	635.1124602	51	FWA	51
3.777777778	0.001	0.33	0.02	0.02	0.25	0.25	0.02	0.02	0	0	0	0	0.1443	2	45.55074	193.2	27.82166	257.54634	4	5	300	GFDL-CM3	6.110394674	297.9643632	1016.774374	6	0.010028186	0.002587847	635.1124602	52	FWA	52
4.555555556	0.001	0.33	0.02	0.02	0.25	0.25	0.02	0.02	0	0	0	0	0.1443	2	45.55074	193.2	27.82166	257.54634	4	5	300	GFDL-CM3	6.110394674	297.9643632	1016.774374	6	0.010028186	0.002587847	635.1124602	53	FWA	53
5.333333333	0.001	0.33	0.02	0.02	0.25	0.25	0.02	0.02	0	0	0	0	0.1443	2	45.55074	193.2	27.82166	257.54634	4	5	300	GFDL-CM3	6.110394674	297.9643632	1016.774374	6	0.010028186	0.002587847	635.1124602	54	FWA	54
6.111111111	0.001	0.33	0.02	0.02	0.25	0.25	0.02	0.02	0	0	0	0	0.1443	2	45.55074	193.2	27.82166	257.54634	4	5	300	GFDL-CM3	6.110394674	297.9643632	1016.774374	6	0.010028186	0.002587847	635.1124602	55	FWA	55
6.888888889	0.001	0.33	0.02	0.02	0.25	0.25	0.02	0.02	0	0	0	0	0.1443	2	45.55074	193.2	27.82166	257.54634	4	5	300	GFDL-CM3	6.110394674	297.9643632	1016.774374	6	0.010028186	0.002587847	635.1124602	56	FWA	56
7.666666667	0.001	0.33	0.02	0.02	0.25	0.25	0.02	0.02	0	0	0	0	0.1443	2	45.55074	193.2	27.82166	257.54634	4	5	300	GFDL-CM3	6.110394674	297.9643632	1016.774374	6	0.010028186	0.002587847	635.1124602	57	FWA	57
8.444444444	0.001	0.33	0.02	0.02	0.25	0.25	0.02	0.02	0	0	0	0	0.1443	2	45.55074	193.2	27.82166	257.54634	4	5	300	GFDL-CM3	6.110394674	297.9643632	1016.774374	6	0.010028186	0.002587847	635.1124602	58	FWA	58
9.222222222	0.001	0.33	0.02	0.02	0.25	0.25	0.02	0.02	0	0	0	0	0.1443	2	45.55074	193.2	27.82166	257.54634	4	5	300	GFDL-CM3	6.110394674	297.9643632	1016.774374	6	0.010028186	0.002587847	635.1124602	59	FWA	59
10	0.001	0.33	0.02	0.02	0.25	0.25	0.02	0.02	0	0	0	0	0.1443	2	45.55074	193.2	27.82166	257.54634	4	5	300	GFDL-CM3	6.110394674	297.9643632	1016.774374	6	0.010028186	0.002587847	635.1124602	60	FWA	60
3	0.0045	0.33	0.02	0.02	0.25	0.25	0.02	0.02	0	0	0	0	0.1443	2	45.55074	193.2	27.82166	257.54634	4	5	300	GFDL-CM3	6.110394674	297.9643632	1016.774374	6	0.010028186	0.002587847	635.1124602	61	FWA	61
3.777777778	0.0045	0.33	0.02	0.02	0.25	0.25	0.02	0.02	0	0	0	0	0.1443	2	45.55074	193.2	27.82166	257.54634	4	5	300	GFDL-CM3	6.110394674	297.9643632	1016.774374	6	0.010028186	0.002587847	635.1124602	62	FWA	62
4.555555556	0.0045	0.33	0.02	0.02	0.25	0.25	0.02	0.02	0	0	0	0	0.1443	2	45.55074	193.2	27.82166	257.54634	4	5	300	GFDL-CM3	6.110394674	297.9643632	1016.774374	6	0.010028186	0.002587847	635.1124602	63	FWA	63
5.333333333	0.0045	0.33	0.02	0.02	0.25	0.25	0.02	0.02	0	0	0	0	0.1443	2	45.55074	193.2	27.82166	257.54634	4	5	300	GFDL-CM3	6.110394674	297.9643632	1016.774374	6	0.010028186	0.002587847	635.1124602	64	FWA	64
6.111111111	0.0045	0.33	0.02	0.02	0.25	0.25	0.02	0.02	0	0	0	0	0.1443	2	45.55074	193.2	27.82166	257.54634	4	5	300	GFDL-CM3	6.110394674	297.9643632	1016.774374	6	0.010028186	0.002587847	635.1124602	65	FWA	65
6.888888889	0.0045	0.33	0.02	0.02	0.25	0.25	0.02	0.02	0	0	0	0	0.1443	2	45.55074	193.2	27.82166	257.54634	4	5	300	GFDL-CM3	6.110394674	297.9643632	1016.774374	6	0.010028186	0.002587847	635.1124602	66	FWA	66
7.666666667	0.0045	0.33	0.02	0.02	0.25	0.25	0.02	0.02	0	0	0	0	0.1443	2	45.55074	193.2	27.82166	257.54634	4	5	300	GFDL-CM3	6.110394674	297.9643632	1016.774374	6	0.010028186	0.002587847	635.1124602	67	FWA	67
8.444444444	0.0045	0.33	0.02	0.02	0.25	0.25	0.02	0.02	0	0	0	0	0.1443	2	45.55074	193.2	27.82166	257.54634	4	5	300	GFDL-CM3	6.110394674	297.9643632	1016.774374	6	0.010028186	0.002587847	635.1124602	68	FWA	68
9.222222222	0.0045	0.33	0.02	0.02	0.25	0.25	0.02	0.02	0	0	0	0	0.1443	2	45.55074	193.2	27.82166	257.54634	4	5	300	GFDL-CM3	6.110394674	297.9643632	1016.774374	6	0.010028186	0.002587847	635.1124602	69	FWA	69
10	0.0045	0.33	0.02	0.02	0.25	0.25	0.02	0.02	0	0	0	0	0.1443	2	45.55074	193.2	27.82166	257.54634	4	5	300	GFDL-CM3	6.110394674	297.9643632	1016.774374	6	0.010028186	0.002587847	635.1124602	70	FWA	70
3	0.008	0.33	0.02	0.02	0.25	0.25	0.02	0.02	0	0	0	0	0.1443	2	45.55074	193.2	27.82166	257.54634	4	5	300	GFDL-CM3	6.110394674	297.9643632	1016.774374	6	0.010028186	0.002587847	635.1124602	71	FWA	71
3.777777778	0.008	0.33	0.02	0.02	0.25	0.25	0.02	0.02	0	0	0	0	0.1443	2	45.55074	193.2	27.82166	257.54634	4	5	300	GFDL-CM3	6.110394674	297.9643632	1016.774374	6	0.010028186	0.002587847	635.1124602	72	FWA	72
4.555555556	0.008	0.33	0.02	0.02	0.25	0.25	0.02	0.02	0	0	0	0	0.1443	2	45.55074	193.2	27.82166	257.54634	4	5	300	GFDL-CM3	6.110394674	297.9643632	1016.774374	6	0.010028186	0.002587847	635.1124602	73	FWA	73
5.333333333	0.008	0.33	0.02	0.02	0.25	0.25	0.02	0.02	0	0	0	0	0.1443	2	45.55074	193.2	27.82166	257.54634	4	5	300	GFDL-CM3	6.110394674	297.9643632	1016.774374	6	0.010028186	0.002587847	635.1124602	74	FWA	74
6.111111111	0.008	0.33	0.02	0.02	0.25	0.25	0.02	0.02	0	0	0	0	0.1443	2	45.55074	193.2	27.82166	257.54634	4	5	300	GFDL-CM3	6.110394674	297.9643632	1016.774374	6	0.010028186	0.002587847	635.1124602	75	FWA	75
6.888888889	0.008	0.33	0.02	0.02	0.25	0.25	0.02	0.02	0	0	0	0	0.1443	2	45.55074	193.2	27.82166	257.54634	4	5	300	GFDL-CM3	6.110394674	297.9643632	1016.774374	6	0.010028186	0.002587847	635.1124602	76	FWA	76
7.666666667	0.008	0.33	0.02	0.02	0.25	0.25	0.02	0.02	0	0	0	0	0.1443	2	45.55074	193.2	27.82166	257.54634	4	5	300	GFDL-CM3	6.110394674	297.9643632	1016.774374	6	0.010028186	0.002587847	635.1124602	77	FWA	77
8.444444444	0.008	0.33	0.02	0.02	0.25	0.25	0.02	0.02	0	0	0	0	0.1443	2	45.55074	193.2	27.82166	257.54634	4	5	300	GFDL-CM3	6.110394674	297.9643632	1016.774374	6	0.010028186	0.002587847	635.1124602	78	FWA	78
9.222222222	0.008	0.33	0.02	0.02	0.25	0.25	0.02	0.02	0	0	0	0	0.1443	2	45.55074	193.2	27.82166	257.54634	4	5	300	GFDL-CM3	6.110394674	297.9643632	1016.774374	6	0.010028186	0.002587847	635.1124602	79	FWA	79
10	0.008	0.33	0.02	0.02	0.25	0.25	0.02	0.02	0	0	0	0	0.1443	2	45.55074	193.2	27.82166	257.54634	4	5	300	GFDL-CM3	6.110394674	297.9643632	1016.774374	6	0.010028186	0.002587847	635.1124602	80	FWA	80
3	0.0115	0.33	0.02	0.02	0.25	0.25	0.02	0.02	0	0	0	0	0.1443	2	45.55074	193.2	27.82166	257.54634	4	5	300	GFDL-CM3	6.110394674	297.9643632	1016.774374	6	0.010028186	0.002587847	635.1124602	81	FWA	81
3.777777778	0.0115	0.33	0.02	0.02	0.25	0.25	0.02	0.02	0	0	0	0	0.1443	2	45.55074	193.2	27.82166	257.54634	4	5	300	GFDL-CM3	6.110394674	297.9643632	1016.774374	6	0.010028186	0.002587847	635.1124602	82	FWA	82
4.555555556	0.0115	0.33	0.02	0.02	0.25	0.25	0.02	0.02	0	0	0	0	0.1443	2	45.55074	193.2	27.82166	257.54634	4	5	300	GFDL-CM3	6.110394674	297.9643632	1016.774374	6	0.010028186	0.002587847	635.1124602	83	FWA	83
5.333333333	0.0115	0.33	0.02	0.02	0.25	0.25	0.02	0.02	0	0	0	0	0.1443	2	45.55074	193.2	27.82166	257.54634	4	5	300	GFDL-CM3	6.110394674	297.9643632	1016.774374	6	0.010028186	0.002587847	635.1124602	84	FWA	84
6.111111111	0.0115	0.33	0.02	0.02	0.25	0.25	0.02	0.02	0	0	0	0	0.1443	2	45.55074	193.2	27.82166	257.54634	4	5	300	GFDL-CM3	6.110394674	297.9643632	1016.774374	6	0.010028186	0.002587847	635.1124602	85	FWA	85
6.888888889	0.0115	0.33	0.02	0.02	0.25	0.25	0.02	0.02	0	0	0	0	0.1443	2	45.55074	193.2	27.82166	257.54634	4	5	300	GFDL-CM3	6.110394674	297.9643632	1016.774374	6	0.010028186	0.002587847	635.1124602	86	FWA	86
7.666666667	0.0115	0.33	0.02	0.02	0.25	0.25	0.02	0.02	0	0	0	0	0.1443	2	45.55074	193.2	27.82166	257.54634	4	5	300	GFDL-CM3	6.110394674	297.9643632	1016.774374	6	0.010028186	0.002587847	635.1124602	87	FWA	87
8.444444444	0.0115	0.33	0.02	0.02	0.25	0.25	0.02	0.02	0	0	0	0	0.1443	2	45.55074	193.2	27.82166	257.54634	4	5	300	GFDL-CM3	6.110394674	297.9643632	1016.774374	6	0.010028186	0.002587847	635.1124602	88	FWA	88
9.222222222	0.0115	0.33	0.02	0.02	0.25	0.25	0.02	0.02	0	0	0	0	0.1443	2	45.55074	193.2	27.82166	257.54634	4	5	300	GFDL-CM3	6.110394674	297.9643632	1016.774374	6	0.010028186	0.002587847	635.1124602	89	FWA	89
10	0.0115	0.33	0.02	0.02	0.25	0.25	0.02	0.02	0	0	0	0	0.1443	2	45.55074	193.2	27.82166	257.54634	4	5	300	GFDL-CM3	6.110394674	297.9643632	1016.774374	6	0.010028186	0.002587847	635.1124602	90	FWA	90
3	0.015	0.33	0.02	0.02	0.25	0.25	0.02	0.02	0	0	0	0	0.1443	2	45.55074	193.2	27.82166	257.54634	4	5	300	GFDL-CM3	6.110394674	297.9643632	1016.774374	6	0.010028186	0.002587847	635.1124602	91	FWA	91
3.777777778	0.015	0.33	0.02	0.02	0.25	0.25	0.02	0.02	0	0	0	0	0.1443	2	45.55074	193.2	27.82166	257.54634	4	5	300	GFDL-CM3	6.110394674	297.9643632	1016.774374	6	0.010028186	0.002587847	635.1124602	92	FWA	92
4.555555556	0.015	0.33	0.02	0.02	0.25	0.25	0.02	0.02	0	0	0	0	0.1443	2	45.55074	193.2	27.82166	257.54634	4	5	300	GFDL-CM3	6.110394674	297.9643632	1016.774374	6	0.010028186	0.002587847	635.1124602	93	FWA	93
5.333333333	0.015	0.33	0.02	0.02	0.25	0.25	0.02	0.02	0	0	0	0	0.1443	2	45.55074	193.2	27.82166	257.54634	4	5	300	GFDL-CM3	6.110394674	297.9643632	1016.774374	6	0.010028186	0.002587847	635.1124602	94	FWA	94
6.111111111	0.015	0.33	0.02	0.02	0.25	0.25	0.02	0.02	0	0	0	0	0.1443	2	45.55074	193.2	27.82166	257.54634	4	5	300	GFDL-CM3	6.110394674	297.9643632	1016.774374	6	0.010028186	0.002587847	635.1124602	95	FWA	95
6.888888889	0.015	0.33	0.02	0.02	0.25	0.25	0.02	0.02	0	0	0	0	0.1443	2	45.55074	193.2	27.82166	257.54634	4	5	300	GFDL-CM3	6.110394674	297.9643632	1016.774374	6	0.010028186	0.002587847	635.1124602	96	FWA	96
7.666666667	0.015	0.33	0.02	0.02	0.25	0.25	0.02	0.02	0	0	0	0	0.1443	2	45.55074	193.2	27.82166	257.54634	4	5	300	GFDL-CM3	6.110394674	297.9643632	1016.774374	6	0.010028186	0.002587847	635.1124602	97	FWA	97
8.444444444	0.015	0.33	0.02	0.02	0.25	0.25	0.02	0.02	0	0	0	0	0.1443	2	45.55074	193.2	27.82166	257.54634	4	5	300	GFDL-CM3	6.110394674	297.9643632	1016.774374	6	0.010028186	0.002587847	635.1124602	98	FWA	98
9.222222222	0.015	0.33	0.02	0.02	0.25	0.25	0.02	0.02	0	0	0	0	0.1443	2	45.55074	193.2	27.82166	257.54634	4	5	300	GFDL-CM3	6.110394674	297.9643632	1016.774374	6	0.010028186	0.002587847	635.1124602	99	FWA	99
10	0.015	0.33	0.02	0.02	0.25	0.25	0.02	0.02	0	0	0	0	0.1443	2	45.55074	193.2	27.82166	257.54634	4	5	300	GFDL-CM3	6.110394674	297.9643632	1016.774374	6	0.010028186	0.002587847	635.1124602	100	FWA	100
3	0.001	0.33	0.02	0.02	0.25	0.25	0.02	0.02	0	0	0	0	0.1443	2	45.55074	193.2	27.82166	257.54634	4	5	300	GFDL-ESM2G	3.189799014	293.0713876	3076.849744	6	0.010023333	0.000630306	2695.295397	101	FWA	101
3.777777778	0.001	0.33	0.02	0.02	0.25	0.25	0.02	0.02	0	0	0	0	0.1443	2	45.55074	193.2	27.82166	257.54634	4	5	300	GFDL-ESM2G	3.189799014	293.0713876	3076.849744	6	0.010023333	0.000630306	2695.295397	102	FWA	102
4.555555556	0.001	0.33	0.02	0.02	0.25	0.25	0.02	0.02	0	0	0	0	0.1443	2	45.55074	193.2	27.82166	257.54634	4	5	300	GFDL-ESM2G	3.189799014	293.0713876	3076.849744	6	0.010023333	0.000630306	2695.295397	103	FWA	103
5.333333333	0.001	0.33	0.02	0.02	0.25	0.25	0.02	0.02	0	0	0	0	0.1443	2	45.55074	193.2	27.82166	257.54634	4	5	300	GFDL-ESM2G	3.189799014	293.0713876	3076.849744	6	0.010023333	0.000630306	2695.295397	104	FWA	104
6.111111111	0.001	0.33	0.02	0.02	0.25	0.25	0.02	0.02	0	0	0	0	0.1443	2	45.55074	193.2	27.82166	257.54634	4	5	300	GFDL-ESM2G	3.189799014	293.0713876	3076.849744	6	0.010023333	0.000630306	2695.295397	105	FWA	105
6.888888889	0.001	0.33	0.02	0.02	0.25	0.25	0.02	0.02	0	0	0	0	0.1443	2	45.55074	193.2	27.82166	257.54634	4	5	300	GFDL-ESM2G	3.189799014	293.0713876	3076.849744	6	0.010023333	0.000630306	2695.295397	106	FWA	106
7.666666667	0.001	0.33	0.02	0.02	0.25	0.25	0.02	0.02	0	0	0	0	0.1443	2	45.55074	193.2	27.82166	257.54634	4	5	300	GFDL-ESM2G	3.189799014	293.0713876	3076.849744	6	0.010023333	0.000630306	2695.295397	107	FWA	107
8.444444444	0.001	0.33	0.02	0.02	0.25	0.25	0.02	0.02	0	0	0	0	0.1443	2	45.55074	193.2	27.82166	257.54634	4	5	300	GFDL-ESM2G	3.189799014	293.0713876	3076.849744	6	0.010023333	0.000630306	2695.295397	108	FWA	108
9.222222222	0.001	0.33	0.02	0.02	0.25	0.25	0.02	0.02	0	0	0	0	0.1443	2	45.55074	193.2	27.82166	257.54634	4	5	300	GFDL-ESM2G	3.189799014	293.0713876	3076.849744	6	0.010023333	0.000630306	2695.295397	109	FWA	109
10	0.001	0.33	0.02	0.02	0.25	0.25	0.02	0.02	0	0	0	0	0.1443	2	45.55074	193.2	27.82166	257.54634	4	5	300	GFDL-ESM2G	3.189799014	293.0713876	3076.849744	6	0.010023333	0.000630306	2695.295397	110	FWA	110
3	0.0045	0.33	0.02	0.02	0.25	0.25	0.02	0.02	0	0	0	0	0.1443	2	45.55074	193.2	27.82166	257.54634	4	5	300	GFDL-ESM2G	3.189799014	293.0713876	3076.849744	6	0.010023333	0.000630306	2695.295397	111	FWA	111
3.777777778	0.0045	0.33	0.02	0.02	0.25	0.25	0.02	0.02	0	0	0	0	0.1443	2	45.55074	193.2	27.82166	257.54634	4	5	300	GFDL-ESM2G	3.189799014	293.0713876	3076.849744	6	0.010023333	0.000630306	2695.295397	112	FWA	112
4.555555556	0.0045	0.33	0.02	0.02	0.25	0.25	0.02	0.02	0	0	0	0	0.1443	2	45.55074	193.2	27.82166	257.54634	4	5	300	GFDL-ESM2G	3.189799014	293.0713876	3076.849744	6	0.010023333	0.000630306	2695.295397	113	FWA	113
5.333333333	0.0045	0.33	0.02	0.02	0.25	0.25	0.02	0.02	0	0	0	0	0.1443	2	45.55074	193.2	27.82166	257.54634	4	5	300	GFDL-ESM2G	3.189799014	293.0713876	3076.849744	6	0.010023333	0.000630306	2695.295397	114	FWA	114
6.111111111	0.0045	0.33	0.02	0.02	0.25	0.25	0.02	0.02	0	0	0	0	0.1443	2	45.55074	193.2	27.82166	257.54634	4	5	300	GFDL-ESM2G	3.189799014	293.0713876	3076.849744	6	0.010023333	0.000630306	2695.295397	115	FWA	115
6.888888889	0.0045	0.33	0.02	0.02	0.25	0.25	0.02	0.02	0	0	0	0	0.1443	2	45.55074	193.2	27.82166	257.54634	4	5	300	GFDL-ESM2G	3.189799014	293.0713876	3076.849744	6	0.010023333	0.000630306	2695.295397	116	FWA	116
7.666666667	0.0045	0.33	0.02	0.02	0.25	0.25	0.02	0.02	0	0	0	0	0.1443	2	45.55074	193.2	27.82166	257.54634	4	5	300	GFDL-ESM2G	3.189799014	293.0713876	3076.849744	6	0.010023333	0.000630306	2695.295397	117	FWA	117
8.444444444	0.0045	0.33	0.02	0.02	0.25	0.25	0.02	0.02	0	0	0	0	0.1443	2	45.55074	193.2	27.82166	257.54634	4	5	300	GFDL-ESM2G	3.189799014	293.0713876	3076.849744	6	0.010023333	0.000630306	2695.295397	118	FWA	118
9.222222222	0.0045	0.33	0.02	0.02	0.25	0.25	0.02	0.02	0	0	0	0	0.1443	2	45.55074	193.2	27.82166	257.54634	4	5	300	GFDL-ESM2G	3.189799014	293.0713876	3076.849744	6	0.010023333	0.000630306	2695.295397	119	FWA	119
10	0.0045	0.33	0.02	0.02	0.25	0.25	0.02	0.02	0	0	0	0	0.1443	2	45.55074	193.2	27.82166	257.54634	4	5	300	GFDL-ESM2G	3.189799014	293.0713876	3076.849744	6	0.010023333	0.000630306	2695.295397	120	FWA	120
3	0.008	0.33	0.02	0.02	0.25	0.25	0.02	0.02	0	0	0	0	0.1443	2	45.55074	193.2	27.82166	257.54634	4	5	300	GFDL-ESM2G	3.189799014	293.0713876	3076.849744	6	0.010023333	0.000630306	2695.295397	121	FWA	121
3.777777778	0.008	0.33	0.02	0.02	0.25	0.25	0.02	0.02	0	0	0	0	0.1443	2	45.55074	193.2	27.82166	257.54634	4	5	300	GFDL-ESM2G	3.189799014	293.0713876	3076.849744	6	0.010023333	0.000630306	2695.295397	122	FWA	122
4.555555556	0.008	0.33	0.02	0.02	0.25	0.25	0.02	0.02	0	0	0	0	0.1443	2	45.55074	193.2	27.82166	257.54634	4	5	300	GFDL-ESM2G	3.189799014	293.0713876	3076.849744	6	0.010023333	0.000630306	2695.295397	123	FWA	123
5.333333333	0.008	0.33	0.02	0.02	0.25	0.25	0.02	0.02	0	0	0	0	0.1443	2	45.55074	193.2	27.82166	257.54634	4	5	300	GFDL-ESM2G	3.189799014	293.0713876	3076.849744	6	0.010023333	0.000630306	2695.295397	124	FWA	124
6.111111111	0.008	0.33	0.02	0.02	0.25	0.25	0.02	0.02	0	0	0	0	0.1443	2	45.55074	193.2	27.82166	257.54634	4	5	300	GFDL-ESM2G	3.189799014	293.0713876	3076.849744	6	0.010023333	0.000630306	2695.295397	125	FWA	125
6.888888889	0.008	0.33	0.02	0.02	0.25	0.25	0.02	0.02	0	0	0	0	0.1443	2	45.55074	193.2	27.82166	257.54634	4	5	300	GFDL-ESM2G	3.189799014	293.0713876	3076.849744	6	0.010023333	0.000630306	2695.295397	126	FWA	126
7.666666667	0.008	0.33	0.02	0.02	0.25	0.25	0.02	0.02	0	0	0	0	0.1443	2	45.55074	193.2	27.82166	257.54634	4	5	300	GFDL-ESM2G	3.189799014	293.0713876	3076.849744	6	0.010023333	0.000630306	2695.295397	127	FWA	127
8.444444444	0.008	0.33	0.02	0.02	0.25	0.25	0.02	0.02	0	0	0	0	0.1443	2	45.55074	193.2	27.82166	257.54634	4	5	300	GFDL-ESM2G	3.189799014	293.0713876	3076.849744	6	0.010023333	0.000630306	2695.295397	128	FWA	128
9.222222222	0.008	0.33	0.02	0.02	0.25	0.25	0.02	0.02	0	0	0	0	0.1443	2	45.55074	193.2	27.82166	257.54634	4	5	300	GFDL-ESM2G	3.189799014	293.0713876	3076.849744	6	0.010023333	0.000630306	2695.295397	129	FWA	129
10	0.008	0.33	0.02	0.02	0.25	0.25	0.02	0.02	0	0	0	0	0.1443	2	45.55074	193.2	27.82166	257.54634	4	5	300	GFDL-ESM2G	3.189799014	293.0713876	3076.849744	6	0.010023333	0.000630306	2695.295397	130	FWA	130
3	0.0115	0.33	0.02	0.02	0.25	0.25	0.02	0.02	0	0	0	0	0.1443	2	45.55074	193.2	27.82166	257.54634	4	5	300	GFDL-ESM2G	3.189799014	293.0713876	3076.849744	6	0.010023333	0.000630306	2695.295397	131	FWA	131
3.777777778	0.0115	0.33	0.02	0.02	0.25	0.25	0.02	0.02	0	0	0	0	0.1443	2	45.55074	193.2	27.82166	257.54634	4	5	300	GFDL-ESM2G	3.189799014	293.0713876	3076.849744	6	0.010023333	0.000630306	2695.295397	132	FWA	132
4.555555556	0.0115	0.33	0.02	0.02	0.25	0.25	0.02	0.02	0	0	0	0	0.1443	2	45.55074	193.2	27.82166	257.54634	4	5	300	GFDL-ESM2G	3.189799014	293.0713876	3076.849744	6	0.010023333	0.000630306	2695.295397	133	FWA	133
5.333333333	0.0115	0.33	0.02	0.02	0.25	0.25	0.02	0.02	0	0	0	0	0.1443	2	45.55074	193.2	27.82166	257.54634	4	5	300	GFDL-ESM2G	3.189799014	293.0713876	3076.849744	6	0.010023333	0.000630306	2695.295397	134	FWA	134
6.111111111	0.0115	0.33	0.02	0.02	0.25	0.25	0.02	0.02	0	0	0	0	0.1443	2	45.55074	193.2	27.82166	257.54634	4	5	300	GFDL-ESM2G	3.189799014	293.0713876	3076.849744	6	0.010023333	0.000630306	2695.295397	135	FWA	135
6.888888889	0.0115	0.33	0.02	0.02	0.25	0.25	0.02	0.02	0	0	0	0	0.1443	2	45.55074	193.2	27.82166	257.54634	4	5	300	GFDL-ESM2G	3.189799014	293.0713876	3076.849744	6	0.010023333	0.000630306	2695.295397	136	FWA	136
7.666666667	0.0115	0.33	0.02	0.02	0.25	0.25	0.02	0.02	0	0	0	0	0.1443	2	45.55074	193.2	27.82166	257.54634	4	5	300	GFDL-ESM2G	3.189799014	293.0713876	3076.849744	6	0.010023333	0.000630306	2695.295397	137	FWA	137
8.444444444	0.0115	0.33	0.02	0.02	0.25	0.25	0.02	0.02	0	0	0	0	0.1443	2	45.55074	193.2	27.82166	257.54634	4	5	300	GFDL-ESM2G	3.189799014	293.0713876	3076.849744	6	0.010023333	0.000630306	2695.295397	138	FWA	138
9.222222222	0.0115	0.33	0.02	0.02	0.25	0.25	0.02	0.02	0	0	0	0	0.1443	2	45.55074	193.2	27.82166	257.54634	4	5	300	GFDL-ESM2G	3.189799014	293.0713876	3076.849744	6	0.010023333	0.000630306	2695.295397	139	FWA	139
10	0.0115	0.33	0.02	0.02	0.25	0.25	0.02	0.02	0	0	0	0	0.1443	2	45.55074	193.2	27.82166	257.54634	4	5	300	GFDL-ESM2G	3.189799014	293.0713876	3076.849744	6	0.010023333	0.000630306	2695.295397	140	FWA	140
3	0.015	0.33	0.02	0.02	0.25	0.25	0.02	0.02	0	0	0	0	0.1443	2	45.55074	193.2	27.82166	257.54634	4	5	300	GFDL-ESM2G	3.189799014	293.0713876	3076.849744	6	0.010023333	0.000630306	2695.295397	141	FWA	141
3.777777778	0.015	0.33	0.02	0.02	0.25	0.25	0.02	0.02	0	0	0	0	0.1443	2	45.55074	193.2	27.82166	257.54634	4	5	300	GFDL-ESM2G	3.189799014	293.0713876	3076.849744	6	0.010023333	0.000630306	2695.295397	142	FWA	142
4.555555556	0.015	0.33	0.02	0.02	0.25	0.25	0.02	0.02	0	0	0	0	0.1443	2	45.55074	193.2	27.82166	257.54634	4	5	300	GFDL-ESM2G	3.189799014	293.0713876	3076.849744	6	0.010023333	0.000630306	2695.295397	143	FWA	143
5.333333333	0.015	0.33	0.02	0.02	0.25	0.25	0.02	0.02	0	0	0	0	0.1443	2	45.55074	193.2	27.82166	257.54634	4	5	300	GFDL-ESM2G	3.189799014	293.0713876	3076.849744	6	0.010023333	0.000630306	2695.295397	144	FWA	144
6.111111111	0.015	0.33	0.02	0.02	0.25	0.25	0.02	0.02	0	0	0	0	0.1443	2	45.55074	193.2	27.82166	257.54634	4	5	300	GFDL-ESM2G	3.189799014	293.0713876	3076.849744	6	0.010023333	0.000630306	2695.295397	145	FWA	145
6.888888889	0.015	0.33	0.02	0.02	0.25	0.25	0.02	0.02	0	0	0	0	0.1443	2	45.55074	193.2	27.82166	257.54634	4	5	300	GFDL-ESM2G	3.189799014	293.0713876	3076.849744	6	0.010023333	0.000630306	2695.295397	146	FWA	146
7.666666667	0.015	0.33	0.02	0.02	0.25	0.25	0.02	0.02	0	0	0	0	0.1443	2	45.55074	193.2	27.82166	257.54634	4	5	300	GFDL-ESM2G	3.189799014	293.0713876	3076.849744	6	0.010023333	0.000630306	2695.295397	147	FWA	147
8.444444444	0.015	0.33	0.02	0.02	0.25	0.25	0.02	0.02	0	0	0	0	0.1443	2	45.55074	193.2	27.82166	257.54634	4	5	300	GFDL-ESM2G	3.189799014	293.0713876	3076.849744	6	0.010023333	0.000630306	2695.295397	148	FWA	148
9.222222222	0.015	0.33	0.02	0.02	0.25	0.25	0.02	0.02	0	0	0	0	0.1443	2	45.55074	193.2	27.82166	257.54634	4	5	300	GFDL-ESM2G	3.189799014	293.0713876	3076.849744	6	0.010023333	0.000630306	2695.295397	149	FWA	149
10	0.015	0.33	0.02	0.02	0.25	0.25	0.02	0.02	0	0	0	0	0.1443	2	45.55074	193.2	27.82166	257.54634	4	5	300	GFDL-ESM2G	3.189799014	293.0713876	3076.849744	6	0.010023333	0.000630306	2695.295397	150	FWA	150
3	0.001	0.33	0.02	0.02	0.25	0.25	0.02	0.02	0	0	0	0	0.1443	2	45.55074	193.2	27.82166	257.54634	4	5	300	GFDL-ESM2M	3.290828914	285.0510445	2784.237474	6	0.010007156	0.00070503	2402.71314	151	FWA	151
3.777777778	0.001	0.33	0.02	0.02	0.25	0.25	0.02	0.02	0	0	0	0	0.1443	2	45.55074	193.2	27.82166	257.54634	4	5	300	GFDL-ESM2M	3.290828914	285.0510445	2784.237474	6	0.010007156	0.00070503	2402.71314	152	FWA	152
4.555555556	0.001	0.33	0.02	0.02	0.25	0.25	0.02	0.02	0	0	0	0	0.1443	2	45.55074	193.2	27.82166	257.54634	4	5	300	GFDL-ESM2M	3.290828914	285.0510445	2784.237474	6	0.010007156	0.00070503	2402.71314	153	FWA	153
5.333333333	0.001	0.33	0.02	0.02	0.25	0.25	0.02	0.02	0	0	0	0	0.1443	2	45.55074	193.2	27.82166	257.54634	4	5	300	GFDL-ESM2M	3.290828914	285.0510445	2784.237474	6	0.010007156	0.00070503	2402.71314	154	FWA	154
6.111111111	0.001	0.33	0.02	0.02	0.25	0.25	0.02	0.02	0	0	0	0	0.1443	2	45.55074	193.2	27.82166	257.54634	4	5	300	GFDL-ESM2M	3.290828914	285.0510445	2784.237474	6	0.010007156	0.00070503	2402.71314	155	FWA	155
6.888888889	0.001	0.33	0.02	0.02	0.25	0.25	0.02	0.02	0	0	0	0	0.1443	2	45.55074	193.2	27.82166	257.54634	4	5	300	GFDL-ESM2M	3.290828914	285.0510445	2784.237474	6	0.010007156	0.00070503	2402.71314	156	FWA	156
7.666666667	0.001	0.33	0.02	0.02	0.25	0.25	0.02	0.02	0	0	0	0	0.1443	2	45.55074	193.2	27.82166	257.54634	4	5	300	GFDL-ESM2M	3.290828914	285.0510445	2784.237474	6	0.010007156	0.00070503	2402.71314	157	FWA	157
8.444444444	0.001	0.33	0.02	0.02	0.25	0.25	0.02	0.02	0	0	0	0	0.1443	2	45.55074	193.2	27.82166	257.54634	4	5	300	GFDL-ESM2M	3.290828914	285.0510445	2784.237474	6	0.010007156	0.00070503	2402.71314	158	FWA	158
9.222222222	0.001	0.33	0.02	0.02	0.25	0.25	0.02	0.02	0	0	0	0	0.1443	2	45.55074	193.2	27.82166	257.54634	4	5	300	GFDL-ESM2M	3.290828914	285.0510445	2784.237474	6	0.010007156	0.00070503	2402.71314	159	FWA	159
10	0.001	0.33	0.02	0.02	0.25	0.25	0.02	0.02	0	0	0	0	0.1443	2	45.55074	193.2	27.82166	257.54634	4	5	300	GFDL-ESM2M	3.290828914	285.0510445	2784.237474	6	0.010007156	0.00070503	2402.71314	160	FWA	160
3	0.0045	0.33	0.02	0.02	0.25	0.25	0.02	0.02	0	0	0	0	0.1443	2	45.55074	193.2	27.82166	257.54634	4	5	300	GFDL-ESM2M	3.290828914	285.0510445	2784.237474	6	0.010007156	0.00070503	2402.71314	161	FWA	161
3.777777778	0.0045	0.33	0.02	0.02	0.25	0.25	0.02	0.02	0	0	0	0	0.1443	2	45.55074	193.2	27.82166	257.54634	4	5	300	GFDL-ESM2M	3.290828914	285.0510445	2784.237474	6	0.010007156	0.00070503	2402.71314	162	FWA	162
4.555555556	0.0045	0.33	0.02	0.02	0.25	0.25	0.02	0.02	0	0	0	0	0.1443	2	45.55074	193.2	27.82166	257.54634	4	5	300	GFDL-ESM2M	3.290828914	285.0510445	2784.237474	6	0.010007156	0.00070503	2402.71314	163	FWA	163
5.333333333	0.0045	0.33	0.02	0.02	0.25	0.25	0.02	0.02	0	0	0	0	0.1443	2	45.55074	193.2	27.82166	257.54634	4	5	300	GFDL-ESM2M	3.290828914	285.0510445	2784.237474	6	0.010007156	0.00070503	2402.71314	164	FWA	164
6.111111111	0.0045	0.33	0.02	0.02	0.25	0.25	0.02	0.02	0	0	0	0	0.1443	2	45.55074	193.2	27.82166	257.54634	4	5	300	GFDL-ESM2M	3.290828914	285.0510445	2784.237474	6	0.010007156	0.00070503	2402.71314	165	FWA	165
6.888888889	0.0045	0.33	0.02	0.02	0.25	0.25	0.02	0.02	0	0	0	0	0.1443	2	45.55074	193.2	27.82166	257.54634	4	5	300	GFDL-ESM2M	3.290828914	285.0510445	2784.237474	6	0.010007156	0.00070503	2402.71314	166	FWA	166
7.666666667	0.0045	0.33	0.02	0.02	0.25	0.25	0.02	0.02	0	0	0	0	0.1443	2	45.55074	193.2	27.82166	257.54634	4	5	300	GFDL-ESM2M	3.290828914	285.0510445	2784.237474	6	0.010007156	0.00070503	2402.71314	167	FWA	167
8.444444444	0.0045	0.33	0.02	0.02	0.25	0.25	0.02	0.02	0	0	0	0	0.1443	2	45.55074	193.2	27.82166	257.54634	4	5	300	GFDL-ESM2M	3.290828914	285.0510445	2784.237474	6	0.010007156	0.00070503	2402.71314	168	FWA	168
9.222222222	0.0045	0.33	0.02	0.02	0.25	0.25	0.02	0.02	0	0	0	0	0.1443	2	45.55074	193.2	27.82166	257.54634	4	5	300	GFDL-ESM2M	3.290828914	285.0510445	2784.237474	6	0.010007156	0.00070503	2402.71314	169	FWA	169
10	0.0045	0.33	0.02	0.02	0.25	0.25	0.02	0.02	0	0	0	0	0.1443	2	45.55074	193.2	27.82166	257.54634	4	5	300	GFDL-ESM2M	3.290828914	285.0510445	2784.237474	6	0.010007156	0.00070503	2402.71314	170	FWA	170
3	0.008	0.33	0.02	0.02	0.25	0.25	0.02	0.02	0	0	0	0	0.1443	2	45.55074	193.2	27.82166	257.54634	4	5	300	GFDL-ESM2M	3.290828914	285.0510445	2784.237474	6	0.010007156	0.00070503	2402.71314	171	FWA	171
3.777777778	0.008	0.33	0.02	0.02	0.25	0.25	0.02	0.02	0	0	0	0	0.1443	2	45.55074	193.2	27.82166	257.54634	4	5	300	GFDL-ESM2M	3.290828914	285.0510445	2784.237474	6	0.010007156	0.00070503	2402.71314	172	FWA	172
4.555555556	0.008	0.33	0.02	0.02	0.25	0.25	0.02	0.02	0	0	0	0	0.1443	2	45.55074	193.2	27.82166	257.54634	4	5	300	GFDL-ESM2M	3.290828914	285.0510445	2784.237474	6	0.010007156	0.00070503	2402.71314	173	FWA	173
5.333333333	0.008	0.33	0.02	0.02	0.25	0.25	0.02	0.02	0	0	0	0	0.1443	2	45.55074	193.2	27.82166	257.54634	4	5	300	GFDL-ESM2M	3.290828914	285.0510445	2784.237474	6	0.010007156	0.00070503	2402.71314	174	FWA	174
6.111111111	0.008	0.33	0.02	0.02	0.25	0.25	0.02	0.02	0	0	0	0	0.1443	2	45.55074	193.2	27.82166	257.54634	4	5	300	GFDL-ESM2M	3.290828914	285.0510445	2784.237474	6	0.010007156	0.00070503	2402.71314	175	FWA	175
6.888888889	0.008	0.33	0.02	0.02	0.25	0.25	0.02	0.02	0	0	0	0	0.1443	2	45.55074	193.2	27.82166	257.54634	4	5	300	GFDL-ESM2M	3.290828914	285.0510445	2784.237474	6	0.010007156	0.00070503	2402.71314	176	FWA	176
7.666666667	0.008	0.33	0.02	0.02	0.25	0.25	0.02	0.02	0	0	0	0	0.1443	2	45.55074	193.2	27.82166	257.54634	4	5	300	GFDL-ESM2M	3.290828914	285.0510445	2784.237474	6	0.010007156	0.00070503	2402.71314	177	FWA	177
8.444444444	0.008	0.33	0.02	0.02	0.25	0.25	0.02	0.02	0	0	0	0	0.1443	2	45.55074	193.2	27.82166	257.54634	4	5	300	GFDL-ESM2M	3.290828914	285.0510445	2784.237474	6	0.010007156	0.00070503	2402.71314	178	FWA	178
9.222222222	0.008	0.33	0.02	0.02	0.25	0.25	0.02	0.02	0	0	0	0	0.1443	2	45.55074	193.2	27.82166	257.54634	4	5	300	GFDL-ESM2M	3.290828914	285.0510445	2784.237474	6	0.010007156	0.00070503	2402.71314	179	FWA	179
10	0.008	0.33	0.02	0.02	0.25	0.25	0.02	0.02	0	0	0	0	0.1443	2	45.55074	193.2	27.82166	257.54634	4	5	300	GFDL-ESM2M	3.290828914	285.0510445	2784.237474	6	0.010007156	0.00070503	2402.71314	180	FWA	180
3	0.0115	0.33	0.02	0.02	0.25	0.25	0.02	0.02	0	0	0	0	0.1443	2	45.55074	193.2	27.82166	257.54634	4	5	300	GFDL-ESM2M	3.290828914	285.0510445	2784.237474	6	0.010007156	0.00070503	2402.71314	181	FWA	181
3.777777778	0.0115	0.33	0.02	0.02	0.25	0.25	0.02	0.02	0	0	0	0	0.1443	2	45.55074	193.2	27.82166	257.54634	4	5	300	GFDL-ESM2M	3.290828914	285.0510445	2784.237474	6	0.010007156	0.00070503	2402.71314	182	FWA	182
4.555555556	0.0115	0.33	0.02	0.02	0.25	0.25	0.02	0.02	0	0	0	0	0.1443	2	45.55074	193.2	27.82166	257.54634	4	5	300	GFDL-ESM2M	3.290828914	285.0510445	2784.237474	6	0.010007156	0.00070503	2402.71314	183	FWA	183
5.333333333	0.0115	0.33	0.02	0.02	0.25	0.25	0.02	0.02	0	0	0	0	0.1443	2	45.55074	193.2	27.82166	257.54634	4	5	300	GFDL-ESM2M	3.290828914	285.0510445	2784.237474	6	0.010007156	0.00070503	2402.71314	184	FWA	184
6.111111111	0.0115	0.33	0.02	0.02	0.25	0.25	0.02	0.02	0	0	0	0	0.1443	2	45.55074	193.2	27.82166	257.54634	4	5	300	GFDL-ESM2M	3.290828914	285.0510445	2784.237474	6	0.010007156	0.00070503	2402.71314	185	FWA	185
6.888888889	0.0115	0.33	0.02	0.02	0.25	0.25	0.02	0.02	0	0	0	0	0.1443	2	45.55074	193.2	27.82166	257.54634	4	5	300	GFDL-ESM2M	3.290828914	285.0510445	2784.237474	6	0.010007156	0.00070503	2402.71314	186	FWA	186
7.666666667	0.0115	0.33	0.02	0.02	0.25	0.25	0.02	0.02	0	0	0	0	0.1443	2	45.55074	193.2	27.82166	257.54634	4	5	300	GFDL-ESM2M	3.290828914	285.0510445	2784.237474	6	0.010007156	0.00070503	2402.71314	187	FWA	187
8.444444444	0.0115	0.33	0.02	0.02	0.25	0.25	0.02	0.02	0	0	0	0	0.1443	2	45.55074	193.2	27.82166	257.54634	4	5	300	GFDL-ESM2M	3.290828914	285.0510445	2784.237474	6	0.010007156	0.00070503	2402.71314	188	FWA	188
9.222222222	0.0115	0.33	0.02	0.02	0.25	0.25	0.02	0.02	0	0	0	0	0.1443	2	45.55074	193.2	27.82166	257.54634	4	5	300	GFDL-ESM2M	3.290828914	285.0510445	2784.237474	6	0.010007156	0.00070503	2402.71314	189	FWA	189
10	0.0115	0.33	0.02	0.02	0.25	0.25	0.02	0.02	0	0	0	0	0.1443	2	45.55074	193.2	27.82166	257.54634	4	5	300	GFDL-ESM2M	3.290828914	285.0510445	2784.237474	6	0.010007156	0.00070503	2402.71314	190	FWA	190
3	0.015	0.33	0.02	0.02	0.25	0.25	0.02	0.02	0	0	0	0	0.1443	2	45.55074	193.2	27.82166	257.54634	4	5	300	GFDL-ESM2M	3.290828914	285.0510445	2784.237474	6	0.010007156	0.00070503	2402.71314	191	FWA	191
3.777777778	0.015	0.33	0.02	0.02	0.25	0.25	0.02	0.02	0	0	0	0	0.1443	2	45.55074	193.2	27.82166	257.54634	4	5	300	GFDL-ESM2M	3.290828914	285.0510445	2784.237474	6	0.010007156	0.00070503	2402.71314	192	FWA	192
4.555555556	0.015	0.33	0.02	0.02	0.25	0.25	0.02	0.02	0	0	0	0	0.1443	2	45.55074	193.2	27.82166	257.54634	4	5	300	GFDL-ESM2M	3.290828914	285.0510445	2784.237474	6	0.010007156	0.00070503	2402.71314	193	FWA	193
5.333333333	0.015	0.33	0.02	0.02	0.25	0.25	0.02	0.02	0	0	0	0	0.1443	2	45.55074	193.2	27.82166	257.54634	4	5	300	GFDL-ESM2M	3.290828914	285.0510445	2784.237474	6	0.010007156	0.00070503	2402.71314	194	FWA	194
6.111111111	0.015	0.33	0.02	0.02	0.25	0.25	0.02	0.02	0	0	0	0	0.1443	2	45.55074	193.2	27.82166	257.54634	4	5	300	GFDL-ESM2M	3.290828914	285.0510445	2784.237474	6	0.010007156	0.00070503	2402.71314	195	FWA	195
6.888888889	0.015	0.33	0.02	0.02	0.25	0.25	0.02	0.02	0	0	0	0	0.1443	2	45.55074	193.2	27.82166	257.54634	4	5	300	GFDL-ESM2M	3.290828914	285.0510445	2784.237474	6	0.010007156	0.00070503	2402.71314	196	FWA	196
7.666666667	0.015	0.33	0.02	0.02	0.25	0.25	0.02	0.02	0	0	0	0	0.1443	2	45.55074	193.2	27.82166	257.54634	4	5	300	GFDL-ESM2M	3.290828914	285.0510445	2784.237474	6	0.010007156	0.00070503	2402.71314	197	FWA	197
8.444444444	0.015	0.33	0.02	0.02	0.25	0.25	0.02	0.02	0	0	0	0	0.1443	2	45.55074	193.2	27.82166	257.54634	4	5	300	GFDL-ESM2M	3.290828914	285.0510445	2784.237474	6	0.010007156	0.00070503	2402.71314	198	FWA	198
9.222222222	0.015	0.33	0.02	0.02	0.25	0.25	0.02	0.02	0	0	0	0	0.1443	2	45.55074	193.2	27.82166	257.54634	4	5	300	GFDL-ESM2M	3.290828914	285.0510445	2784.237474	6	0.010007156	0.00070503	2402.71314	199	FWA	199
10	0.015	0.33	0.02	0.02	0.25	0.25	0.02	0.02	0	0	0	0	0.1443	2	45.55074	193.2	27.82166	257.54634	4	5	300	GFDL-ESM2M	3.290828914	285.0510445	2784.237474	6	0.010007156	0.00070503	2402.71314	200	FWA	200
3	0.001	0.33	0.02	0.02	0.25	0.25	0.02	0.02	0	0	0	0	0.1443	2	45.55074	193.2	27.82166	257.54634	4	5	300	MIROC-ESM	5.931536512	286.2320504	1013.566627	6	0.010039168	0.002600319	632.6121345	201	FWA	201
3.777777778	0.001	0.33	0.02	0.02	0.25	0.25	0.02	0.02	0	0	0	0	0.1443	2	45.55074	193.2	27.82166	257.54634	4	5	300	MIROC-ESM	5.931536512	286.2320504	1013.566627	6	0.010039168	0.002600319	632.6121345	202	FWA	202
4.555555556	0.001	0.33	0.02	0.02	0.25	0.25	0.02	0.02	0	0	0	0	0.1443	2	45.55074	193.2	27.82166	257.54634	4	5	300	MIROC-ESM	5.931536512	286.2320504	1013.566627	6	0.010039168	0.002600319	632.6121345	203	FWA	203
5.333333333	0.001	0.33	0.02	0.02	0.25	0.25	0.02	0.02	0	0	0	0	0.1443	2	45.55074	193.2	27.82166	257.54634	4	5	300	MIROC-ESM	5.931536512	286.2320504	1013.566627	6	0.010039168	0.002600319	632.6121345	204	FWA	204
6.111111111	0.001	0.33	0.02	0.02	0.25	0.25	0.02	0.02	0	0	0	0	0.1443	2	45.55074	193.2	27.82166	257.54634	4	5	300	MIROC-ESM	5.931536512	286.2320504	1013.566627	6	0.010039168	0.002600319	632.6121345	205	FWA	205
6.888888889	0.001	0.33	0.02	0.02	0.25	0.25	0.02	0.02	0	0	0	0	0.1443	2	45.55074	193.2	27.82166	257.54634	4	5	300	MIROC-ESM	5.931536512	286.2320504	1013.566627	6	0.010039168	0.002600319	632.6121345	206	FWA	206
7.666666667	0.001	0.33	0.02	0.02	0.25	0.25	0.02	0.02	0	0	0	0	0.1443	2	45.55074	193.2	27.82166	257.54634	4	5	300	MIROC-ESM	5.931536512	286.2320504	1013.566627	6	0.010039168	0.002600319	632.6121345	207	FWA	207
8.444444444	0.001	0.33	0.02	0.02	0.25	0.25	0.02	0.02	0	0	0	0	0.1443	2	45.55074	193.2	27.82166	257.54634	4	5	300	MIROC-ESM	5.931536512	286.2320504	1013.566627	6	0.010039168	0.002600319	632.6121345	208	FWA	208
9.222222222	0.001	0.33	0.02	0.02	0.25	0.25	0.02	0.02	0	0	0	0	0.1443	2	45.55074	193.2	27.82166	257.54634	4	5	300	MIROC-ESM	5.931536512	286.2320504	1013.566627	6	0.010039168	0.002600319	632.6121345	209	FWA	209
10	0.001	0.33	0.02	0.02	0.25	0.25	0.02	0.02	0	0	0	0	0.1443	2	45.55074	193.2	27.82166	257.54634	4	5	300	MIROC-ESM	5.931536512	286.2320504	1013.566627	6	0.010039168	0.002600319	632.6121345	210	FWA	210
3	0.0045	0.33	0.02	0.02	0.25	0.25	0.02	0.02	0	0	0	0	0.1443	2	45.55074	193.2	27.82166	257.54634	4	5	300	MIROC-ESM	5.931536512	286.2320504	1013.566627	6	0.010039168	0.002600319	632.6121345	211	FWA	211
3.777777778	0.0045	0.33	0.02	0.02	0.25	0.25	0.02	0.02	0	0	0	0	0.1443	2	45.55074	193.2	27.82166	257.54634	4	5	300	MIROC-ESM	5.931536512	286.2320504	1013.566627	6	0.010039168	0.002600319	632.6121345	212	FWA	212
4.555555556	0.0045	0.33	0.02	0.02	0.25	0.25	0.02	0.02	0	0	0	0	0.1443	2	45.55074	193.2	27.82166	257.54634	4	5	300	MIROC-ESM	5.931536512	286.2320504	1013.566627	6	0.010039168	0.002600319	632.6121345	213	FWA	213
5.333333333	0.0045	0.33	0.02	0.02	0.25	0.25	0.02	0.02	0	0	0	0	0.1443	2	45.55074	193.2	27.82166	257.54634	4	5	300	MIROC-ESM	5.931536512	286.2320504	1013.566627	6	0.010039168	0.002600319	632.6121345	214	FWA	214
6.111111111	0.0045	0.33	0.02	0.02	0.25	0.25	0.02	0.02	0	0	0	0	0.1443	2	45.55074	193.2	27.82166	257.54634	4	5	300	MIROC-ESM	5.931536512	286.2320504	1013.566627	6	0.010039168	0.002600319	632.6121345	215	FWA	215
6.888888889	0.0045	0.33	0.02	0.02	0.25	0.25	0.02	0.02	0	0	0	0	0.1443	2	45.55074	193.2	27.82166	257.54634	4	5	300	MIROC-ESM	5.931536512	286.2320504	1013.566627	6	0.010039168	0.002600319	632.6121345	216	FWA	216
7.666666667	0.0045	0.33	0.02	0.02	0.25	0.25	0.02	0.02	0	0	0	0	0.1443	2	45.55074	193.2	27.82166	257.54634	4	5	300	MIROC-ESM	5.931536512	286.2320504	1013.566627	6	0.010039168	0.002600319	632.6121345	217	FWA	217
8.444444444	0.0045	0.33	0.02	0.02	0.25	0.25	0.02	0.02	0	0	0	0	0.1443	2	45.55074	193.2	27.82166	257.54634	4	5	300	MIROC-ESM	5.931536512	286.2320504	1013.566627	6	0.010039168	0.002600319	632.6121345	218	FWA	218
9.222222222	0.0045	0.33	0.02	0.02	0.25	0.25	0.02	0.02	0	0	0	0	0.1443	2	45.55074	193.2	27.82166	257.54634	4	5	300	MIROC-ESM	5.931536512	286.2320504	1013.566627	6	0.010039168	0.002600319	632.6121345	219	FWA	219
10	0.0045	0.33	0.02	0.02	0.25	0.25	0.02	0.02	0	0	0	0	0.1443	2	45.55074	193.2	27.82166	257.54634	4	5	300	MIROC-ESM	5.931536512	286.2320504	1013.566627	6	0.010039168	0.002600319	632.6121345	220	FWA	220
3	0.008	0.33	0.02	0.02	0.25	0.25	0.02	0.02	0	0	0	0	0.1443	2	45.55074	193.2	27.82166	257.54634	4	5	300	MIROC-ESM	5.931536512	286.2320504	1013.566627	6	0.010039168	0.002600319	632.6121345	221	FWA	221
3.777777778	0.008	0.33	0.02	0.02	0.25	0.25	0.02	0.02	0	0	0	0	0.1443	2	45.55074	193.2	27.82166	257.54634	4	5	300	MIROC-ESM	5.931536512	286.2320504	1013.566627	6	0.010039168	0.002600319	632.6121345	222	FWA	222
4.555555556	0.008	0.33	0.02	0.02	0.25	0.25	0.02	0.02	0	0	0	0	0.1443	2	45.55074	193.2	27.82166	257.54634	4	5	300	MIROC-ESM	5.931536512	286.2320504	1013.566627	6	0.010039168	0.002600319	632.6121345	223	FWA	223
5.333333333	0.008	0.33	0.02	0.02	0.25	0.25	0.02	0.02	0	0	0	0	0.1443	2	45.55074	193.2	27.82166	257.54634	4	5	300	MIROC-ESM	5.931536512	286.2320504	1013.566627	6	0.010039168	0.002600319	632.6121345	224	FWA	224
6.111111111	0.008	0.33	0.02	0.02	0.25	0.25	0.02	0.02	0	0	0	0	0.1443	2	45.55074	193.2	27.82166	257.54634	4	5	300	MIROC-ESM	5.931536512	286.2320504	1013.566627	6	0.010039168	0.002600319	632.6121345	225	FWA	225
6.888888889	0.008	0.33	0.02	0.02	0.25	0.25	0.02	0.02	0	0	0	0	0.1443	2	45.55074	193.2	27.82166	257.54634	4	5	300	MIROC-ESM	5.931536512	286.2320504	1013.566627	6	0.010039168	0.002600319	632.6121345	226	FWA	226
7.666666667	0.008	0.33	0.02	0.02	0.25	0.25	0.02	0.02	0	0	0	0	0.1443	2	45.55074	193.2	27.82166	257.54634	4	5	300	MIROC-ESM	5.931536512	286.2320504	1013.566627	6	0.010039168	0.002600319	632.6121345	227	FWA	227
8.444444444	0.008	0.33	0.02	0.02	0.25	0.25	0.02	0.02	0	0	0	0	0.1443	2	45.55074	193.2	27.82166	257.54634	4	5	300	MIROC-ESM	5.931536512	286.2320504	1013.566627	6	0.010039168	0.002600319	632.6121345	228	FWA	228
9.222222222	0.008	0.33	0.02	0.02	0.25	0.25	0.02	0.02	0	0	0	0	0.1443	2	45.55074	193.2	27.82166	257.54634	4	5	300	MIROC-ESM	5.931536512	286.2320504	1013.566627	6	0.010039168	0.002600319	632.6121345	229	FWA	229
10	0.008	0.33	0.02	0.02	0.25	0.25	0.02	0.02	0	0	0	0	0.1443	2	45.55074	193.2	27.82166	257.54634	4	5	300	MIROC-ESM	5.931536512	286.2320504	1013.566627	6	0.010039168	0.002600319	632.6121345	230	FWA	230
3	0.0115	0.33	0.02	0.02	0.25	0.25	0.02	0.02	0	0	0	0	0.1443	2	45.55074	193.2	27.82166	257.54634	4	5	300	MIROC-ESM	5.931536512	286.2320504	1013.566627	6	0.010039168	0.002600319	632.6121345	231	FWA	231
3.777777778	0.0115	0.33	0.02	0.02	0.25	0.25	0.02	0.02	0	0	0	0	0.1443	2	45.55074	193.2	27.82166	257.54634	4	5	300	MIROC-ESM	5.931536512	286.2320504	1013.566627	6	0.010039168	0.002600319	632.6121345	232	FWA	232
4.555555556	0.0115	0.33	0.02	0.02	0.25	0.25	0.02	0.02	0	0	0	0	0.1443	2	45.55074	193.2	27.82166	257.54634	4	5	300	MIROC-ESM	5.931536512	286.2320504	1013.566627	6	0.010039168	0.002600319	632.6121345	233	FWA	233
5.333333333	0.0115	0.33	0.02	0.02	0.25	0.25	0.02	0.02	0	0	0	0	0.1443	2	45.55074	193.2	27.82166	257.54634	4	5	300	MIROC-ESM	5.931536512	286.2320504	1013.566627	6	0.010039168	0.002600319	632.6121345	234	FWA	234
6.111111111	0.0115	0.33	0.02	0.02	0.25	0.25	0.02	0.02	0	0	0	0	0.1443	2	45.55074	193.2	27.82166	257.54634	4	5	300	MIROC-ESM	5.931536512	286.2320504	1013.566627	6	0.010039168	0.002600319	632.6121345	235	FWA	235
6.888888889	0.0115	0.33	0.02	0.02	0.25	0.25	0.02	0.02	0	0	0	0	0.1443	2	45.55074	193.2	27.82166	257.54634	4	5	300	MIROC-ESM	5.931536512	286.2320504	1013.566627	6	0.010039168	0.002600319	632.6121345	236	FWA	236
7.666666667	0.0115	0.33	0.02	0.02	0.25	0.25	0.02	0.02	0	0	0	0	0.1443	2	45.55074	193.2	27.82166	257.54634	4	5	300	MIROC-ESM	5.931536512	286.2320504	1013.566627	6	0.010039168	0.002600319	632.6121345	237	FWA	237
8.444444444	0.0115	0.33	0.02	0.02	0.25	0.25	0.02	0.02	0	0	0	0	0.1443	2	45.55074	193.2	27.82166	257.54634	4	5	300	MIROC-ESM	5.931536512	286.2320504	1013.566627	6	0.010039168	0.002600319	632.6121345	238	FWA	238
9.222222222	0.0115	0.33	0.02	0.02	0.25	0.25	0.02	0.02	0	0	0	0	0.1443	2	45.55074	193.2	27.82166	257.54634	4	5	300	MIROC-ESM	5.931536512	286.2320504	1013.566627	6	0.010039168	0.002600319	632.6121345	239	FWA	239
10	0.0115	0.33	0.02	0.02	0.25	0.25	0.02	0.02	0	0	0	0	0.1443	2	45.55074	193.2	27.82166	257.54634	4	5	300	MIROC-ESM	5.931536512	286.2320504	1013.566627	6	0.010039168	0.002600319	632.6121345	240	FWA	240
3	0.015	0.33	0.02	0.02	0.25	0.25	0.02	0.02	0	0	0	0	0.1443	2	45.55074	193.2	27.82166	257.54634	4	5	300	MIROC-ESM	5.931536512	286.2320504	1013.566627	6	0.010039168	0.002600319	632.6121345	241	FWA	241
3.777777778	0.015	0.33	0.02	0.02	0.25	0.25	0.02	0.02	0	0	0	0	0.1443	2	45.55074	193.2	27.82166	257.54634	4	5	300	MIROC-ESM	5.931536512	286.2320504	1013.566627	6	0.010039168	0.002600319	632.6121345	242	FWA	242
4.555555556	0.015	0.33	0.02	0.02	0.25	0.25	0.02	0.02	0	0	0	0	0.1443	2	45.55074	193.2	27.82166	257.54634	4	5	300	MIROC-ESM	5.931536512	286.2320504	1013.566627	6	0.010039168	0.002600319	632.6121345	243	FWA	243
5.333333333	0.015	0.33	0.02	0.02	0.25	0.25	0.02	0.02	0	0	0	0	0.1443	2	45.55074	193.2	27.82166	257.54634	4	5	300	MIROC-ESM	5.931536512	286.2320504	1013.566627	6	0.010039168	0.002600319	632.6121345	244	FWA	244
6.111111111	0.015	0.33	0.02	0.02	0.25	0.25	0.02	0.02	0	0	0	0	0.1443	2	45.55074	193.2	27.82166	257.54634	4	5	300	MIROC-ESM	5.931536512	286.2320504	1013.566627	6	0.010039168	0.002600319	632.6121345	245	FWA	245
6.888888889	0.015	0.33	0.02	0.02	0.25	0.25	0.02	0.02	0	0	0	0	0.1443	2	45.55074	193.2	27.82166	257.54634	4	5	300	MIROC-ESM	5.931536512	286.2320504	1013.566627	6	0.010039168	0.002600319	632.6121345	246	FWA	246
7.666666667	0.015	0.33	0.02	0.02	0.25	0.25	0.02	0.02	0	0	0	0	0.1443	2	45.55074	193.2	27.82166	257.54634	4	5	300	MIROC-ESM	5.931536512	286.2320504	1013.566627	6	0.010039168	0.002600319	632.6121345	247	FWA	247
8.444444444	0.015	0.33	0.02	0.02	0.25	0.25	0.02	0.02	0	0	0	0	0.1443	2	45.55074	193.2	27.82166	257.54634	4	5	300	MIROC-ESM	5.931536512	286.2320504	1013.566627	6	0.010039168	0.002600319	632.6121345	248	FWA	248
9.222222222	0.015	0.33	0.02	0.02	0.25	0.25	0.02	0.02	0	0	0	0	0.1443	2	45.55074	193.2	27.82166	257.54634	4	5	300	MIROC-ESM	5.931536512	286.2320504	1013.566627	6	0.010039168	0.002600319	632.6121345	249	FWA	249
10	0.015	0.33	0.02	0.02	0.25	0.25	0.02	0.02	0	0	0	0	0.1443	2	45.55074	193.2	27.82166	257.54634	4	5	300	MIROC-ESM	5.931536512	286.2320504	1013.566627	6	0.010039168	0.002600319	632.6121345	250	FWA	250
3	0.001	0.33	0.02	0.02	0.25	0.25	0.02	0.02	0	0	0	0	0.1443	2	45.55074	193.2	27.82166	257.54634	4	5	300	MIROC-ESM-CHEM	6.130331874	285.6500417	970.869657	6	0.010039094	0.002779791	589.8958142	251	FWA	251
3.777777778	0.001	0.33	0.02	0.02	0.25	0.25	0.02	0.02	0	0	0	0	0.1443	2	45.55074	193.2	27.82166	257.54634	4	5	300	MIROC-ESM-CHEM	6.130331874	285.6500417	970.869657	6	0.010039094	0.002779791	589.8958142	252	FWA	252
4.555555556	0.001	0.33	0.02	0.02	0.25	0.25	0.02	0.02	0	0	0	0	0.1443	2	45.55074	193.2	27.82166	257.54634	4	5	300	MIROC-ESM-CHEM	6.130331874	285.6500417	970.869657	6	0.010039094	0.002779791	589.8958142	253	FWA	253
5.333333333	0.001	0.33	0.02	0.02	0.25	0.25	0.02	0.02	0	0	0	0	0.1443	2	45.55074	193.2	27.82166	257.54634	4	5	300	MIROC-ESM-CHEM	6.130331874	285.6500417	970.869657	6	0.010039094	0.002779791	589.8958142	254	FWA	254
6.111111111	0.001	0.33	0.02	0.02	0.25	0.25	0.02	0.02	0	0	0	0	0.1443	2	45.55074	193.2	27.82166	257.54634	4	5	300	MIROC-ESM-CHEM	6.130331874	285.6500417	970.869657	6	0.010039094	0.002779791	589.8958142	255	FWA	255
6.888888889	0.001	0.33	0.02	0.02	0.25	0.25	0.02	0.02	0	0	0	0	0.1443	2	45.55074	193.2	27.82166	257.54634	4	5	300	MIROC-ESM-CHEM	6.130331874	285.6500417	970.869657	6	0.010039094	0.002779791	589.8958142	256	FWA	256
7.666666667	0.001	0.33	0.02	0.02	0.25	0.25	0.02	0.02	0	0	0	0	0.1443	2	45.55074	193.2	27.82166	257.54634	4	5	300	MIROC-ESM-CHEM	6.130331874	285.6500417	970.869657	6	0.010039094	0.002779791	589.8958142	257	FWA	257
8.444444444	0.001	0.33	0.02	0.02	0.25	0.25	0.02	0.02	0	0	0	0	0.1443	2	45.55074	193.2	27.82166	257.54634	4	5	300	MIROC-ESM-CHEM	6.130331874	285.6500417	970.869657	6	0.010039094	0.002779791	589.8958142	258	FWA	258
9.222222222	0.001	0.33	0.02	0.02	0.25	0.25	0.02	0.02	0	0	0	0	0.1443	2	45.55074	193.2	27.82166	257.54634	4	5	300	MIROC-ESM-CHEM	6.130331874	285.6500417	970.869657	6	0.010039094	0.002779791	589.8958142	259	FWA	259
10	0.001	0.33	0.02	0.02	0.25	0.25	0.02	0.02	0	0	0	0	0.1443	2	45.55074	193.2	27.82166	257.54634	4	5	300	MIROC-ESM-CHEM	6.130331874	285.6500417	970.869657	6	0.010039094	0.002779791	589.8958142	260	FWA	260
3	0.0045	0.33	0.02	0.02	0.25	0.25	0.02	0.02	0	0	0	0	0.1443	2	45.55074	193.2	27.82166	257.54634	4	5	300	MIROC-ESM-CHEM	6.130331874	285.6500417	970.869657	6	0.010039094	0.002779791	589.8958142	261	FWA	261
3.777777778	0.0045	0.33	0.02	0.02	0.25	0.25	0.02	0.02	0	0	0	0	0.1443	2	45.55074	193.2	27.82166	257.54634	4	5	300	MIROC-ESM-CHEM	6.130331874	285.6500417	970.869657	6	0.010039094	0.002779791	589.8958142	262	FWA	262
4.555555556	0.0045	0.33	0.02	0.02	0.25	0.25	0.02	0.02	0	0	0	0	0.1443	2	45.55074	193.2	27.82166	257.54634	4	5	300	MIROC-ESM-CHEM	6.130331874	285.6500417	970.869657	6	0.010039094	0.002779791	589.8958142	263	FWA	263
5.333333333	0.0045	0.33	0.02	0.02	0.25	0.25	0.02	0.02	0	0	0	0	0.1443	2	45.55074	193.2	27.82166	257.54634	4	5	300	MIROC-ESM-CHEM	6.130331874	285.6500417	970.869657	6	0.010039094	0.002779791	589.8958142	264	FWA	264
6.111111111	0.0045	0.33	0.02	0.02	0.25	0.25	0.02	0.02	0	0	0	0	0.1443	2	45.55074	193.2	27.82166	257.54634	4	5	300	MIROC-ESM-CHEM	6.130331874	285.6500417	970.869657	6	0.010039094	0.002779791	589.8958142	265	FWA	265
6.888888889	0.0045	0.33	0.02	0.02	0.25	0.25	0.02	0.02	0	0	0	0	0.1443	2	45.55074	193.2	27.82166	257.54634	4	5	300	MIROC-ESM-CHEM	6.130331874	285.6500417	970.869657	6	0.010039094	0.002779791	589.8958142	266	FWA	266
7.666666667	0.0045	0.33	0.02	0.02	0.25	0.25	0.02	0.02	0	0	0	0	0.1443	2	45.55074	193.2	27.82166	257.54634	4	5	300	MIROC-ESM-CHEM	6.130331874	285.6500417	970.869657	6	0.010039094	0.002779791	589.8958142	267	FWA	267
8.444444444	0.0045	0.33	0.02	0.02	0.25	0.25	0.02	0.02	0	0	0	0	0.1443	2	45.55074	193.2	27.82166	257.54634	4	5	300	MIROC-ESM-CHEM	6.130331874	285.6500417	970.869657	6	0.010039094	0.002779791	589.8958142	268	FWA	268
9.222222222	0.0045	0.33	0.02	0.02	0.25	0.25	0.02	0.02	0	0	0	0	0.1443	2	45.55074	193.2	27.82166	257.54634	4	5	300	MIROC-ESM-CHEM	6.130331874	285.6500417	970.869657	6	0.010039094	0.002779791	589.8958142	269	FWA	269
10	0.0045	0.33	0.02	0.02	0.25	0.25	0.02	0.02	0	0	0	0	0.1443	2	45.55074	193.2	27.82166	257.54634	4	5	300	MIROC-ESM-CHEM	6.130331874	285.6500417	970.869657	6	0.010039094	0.002779791	589.8958142	270	FWA	270
3	0.008	0.33	0.02	0.02	0.25	0.25	0.02	0.02	0	0	0	0	0.1443	2	45.55074	193.2	27.82166	257.54634	4	5	300	MIROC-ESM-CHEM	6.130331874	285.6500417	970.869657	6	0.010039094	0.002779791	589.8958142	271	FWA	271
3.777777778	0.008	0.33	0.02	0.02	0.25	0.25	0.02	0.02	0	0	0	0	0.1443	2	45.55074	193.2	27.82166	257.54634	4	5	300	MIROC-ESM-CHEM	6.130331874	285.6500417	970.869657	6	0.010039094	0.002779791	589.8958142	272	FWA	272
4.555555556	0.008	0.33	0.02	0.02	0.25	0.25	0.02	0.02	0	0	0	0	0.1443	2	45.55074	193.2	27.82166	257.54634	4	5	300	MIROC-ESM-CHEM	6.130331874	285.6500417	970.869657	6	0.010039094	0.002779791	589.8958142	273	FWA	273
5.333333333	0.008	0.33	0.02	0.02	0.25	0.25	0.02	0.02	0	0	0	0	0.1443	2	45.55074	193.2	27.82166	257.54634	4	5	300	MIROC-ESM-CHEM	6.130331874	285.6500417	970.869657	6	0.010039094	0.002779791	589.8958142	274	FWA	274
6.111111111	0.008	0.33	0.02	0.02	0.25	0.25	0.02	0.02	0	0	0	0	0.1443	2	45.55074	193.2	27.82166	257.54634	4	5	300	MIROC-ESM-CHEM	6.130331874	285.6500417	970.869657	6	0.010039094	0.002779791	589.8958142	275	FWA	275
6.888888889	0.008	0.33	0.02	0.02	0.25	0.25	0.02	0.02	0	0	0	0	0.1443	2	45.55074	193.2	27.82166	257.54634	4	5	300	MIROC-ESM-CHEM	6.130331874	285.6500417	970.869657	6	0.010039094	0.002779791	589.8958142	276	FWA	276
7.666666667	0.008	0.33	0.02	0.02	0.25	0.25	0.02	0.02	0	0	0	0	0.1443	2	45.55074	193.2	27.82166	257.54634	4	5	300	MIROC-ESM-CHEM	6.130331874	285.6500417	970.869657	6	0.010039094	0.002779791	589.8958142	277	FWA	277
8.444444444	0.008	0.33	0.02	0.02	0.25	0.25	0.02	0.02	0	0	0	0	0.1443	2	45.55074	193.2	27.82166	257.54634	4	5	300	MIROC-ESM-CHEM	6.130331874	285.6500417	970.869657	6	0.010039094	0.002779791	589.8958142	278	FWA	278
9.222222222	0.008	0.33	0.02	0.02	0.25	0.25	0.02	0.02	0	0	0	0	0.1443	2	45.55074	193.2	27.82166	257.54634	4	5	300	MIROC-ESM-CHEM	6.130331874	285.6500417	970.869657	6	0.010039094	0.002779791	589.8958142	279	FWA	279
10	0.008	0.33	0.02	0.02	0.25	0.25	0.02	0.02	0	0	0	0	0.1443	2	45.55074	193.2	27.82166	257.54634	4	5	300	MIROC-ESM-CHEM	6.130331874	285.6500417	970.869657	6	0.010039094	0.002779791	589.8958142	280	FWA	280
3	0.0115	0.33	0.02	0.02	0.25	0.25	0.02	0.02	0	0	0	0	0.1443	2	45.55074	193.2	27.82166	257.54634	4	5	300	MIROC-ESM-CHEM	6.130331874	285.6500417	970.869657	6	0.010039094	0.002779791	589.8958142	281	FWA	281
3.777777778	0.0115	0.33	0.02	0.02	0.25	0.25	0.02	0.02	0	0	0	0	0.1443	2	45.55074	193.2	27.82166	257.54634	4	5	300	MIROC-ESM-CHEM	6.130331874	285.6500417	970.869657	6	0.010039094	0.002779791	589.8958142	282	FWA	282
4.555555556	0.0115	0.33	0.02	0.02	0.25	0.25	0.02	0.02	0	0	0	0	0.1443	2	45.55074	193.2	27.82166	257.54634	4	5	300	MIROC-ESM-CHEM	6.130331874	285.6500417	970.869657	6	0.010039094	0.002779791	589.8958142	283	FWA	283
5.333333333	0.0115	0.33	0.02	0.02	0.25	0.25	0.02	0.02	0	0	0	0	0.1443	2	45.55074	193.2	27.82166	257.54634	4	5	300	MIROC-ESM-CHEM	6.130331874	285.6500417	970.869657	6	0.010039094	0.002779791	589.8958142	284	FWA	284
6.111111111	0.0115	0.33	0.02	0.02	0.25	0.25	0.02	0.02	0	0	0	0	0.1443	2	45.55074	193.2	27.82166	257.54634	4	5	300	MIROC-ESM-CHEM	6.130331874	285.6500417	970.869657	6	0.010039094	0.002779791	589.8958142	285	FWA	285
6.888888889	0.0115	0.33	0.02	0.02	0.25	0.25	0.02	0.02	0	0	0	0	0.1443	2	45.55074	193.2	27.82166	257.54634	4	5	300	MIROC-ESM-CHEM	6.130331874	285.6500417	970.869657	6	0.010039094	0.002779791	589.8958142	286	FWA	286
7.666666667	0.0115	0.33	0.02	0.02	0.25	0.25	0.02	0.02	0	0	0	0	0.1443	2	45.55074	193.2	27.82166	257.54634	4	5	300	MIROC-ESM-CHEM	6.130331874	285.6500417	970.869657	6	0.010039094	0.002779791	589.8958142	287	FWA	287
8.444444444	0.0115	0.33	0.02	0.02	0.25	0.25	0.02	0.02	0	0	0	0	0.1443	2	45.55074	193.2	27.82166	257.54634	4	5	300	MIROC-ESM-CHEM	6.130331874	285.6500417	970.869657	6	0.010039094	0.002779791	589.8958142	288	FWA	288
9.222222222	0.0115	0.33	0.02	0.02	0.25	0.25	0.02	0.02	0	0	0	0	0.1443	2	45.55074	193.2	27.82166	257.54634	4	5	300	MIROC-ESM-CHEM	6.130331874	285.6500417	970.869657	6	0.010039094	0.002779791	589.8958142	289	FWA	289
10	0.0115	0.33	0.02	0.02	0.25	0.25	0.02	0.02	0	0	0	0	0.1443	2	45.55074	193.2	27.82166	257.54634	4	5	300	MIROC-ESM-CHEM	6.130331874	285.6500417	970.869657	6	0.010039094	0.002779791	589.8958142	290	FWA	290
3	0.015	0.33	0.02	0.02	0.25	0.25	0.02	0.02	0	0	0	0	0.1443	2	45.55074	193.2	27.82166	257.54634	4	5	300	MIROC-ESM-CHEM	6.130331874	285.6500417	970.869657	6	0.010039094	0.002779791	589.8958142	291	FWA	291
3.777777778	0.015	0.33	0.02	0.02	0.25	0.25	0.02	0.02	0	0	0	0	0.1443	2	45.55074	193.2	27.82166	257.54634	4	5	300	MIROC-ESM-CHEM	6.130331874	285.6500417	970.869657	6	0.010039094	0.002779791	589.8958142	292	FWA	292
4.555555556	0.015	0.33	0.02	0.02	0.25	0.25	0.02	0.02	0	0	0	0	0.1443	2	45.55074	193.2	27.82166	257.54634	4	5	300	MIROC-ESM-CHEM	6.130331874	285.6500417	970.869657	6	0.010039094	0.002779791	589.8958142	293	FWA	293
5.333333333	0.015	0.33	0.02	0.02	0.25	0.25	0.02	0.02	0	0	0	0	0.1443	2	45.55074	193.2	27.82166	257.54634	4	5	300	MIROC-ESM-CHEM	6.130331874	285.6500417	970.869657	6	0.010039094	0.002779791	589.8958142	294	FWA	294
6.111111111	0.015	0.33	0.02	0.02	0.25	0.25	0.02	0.02	0	0	0	0	0.1443	2	45.55074	193.2	27.82166	257.54634	4	5	300	MIROC-ESM-CHEM	6.130331874	285.6500417	970.869657	6	0.010039094	0.002779791	589.8958142	295	FWA	295
6.888888889	0.015	0.33	0.02	0.02	0.25	0.25	0.02	0.02	0	0	0	0	0.1443	2	45.55074	193.2	27.82166	257.54634	4	5	300	MIROC-ESM-CHEM	6.130331874	285.6500417	970.869657	6	0.010039094	0.002779791	589.8958142	296	FWA	296
7.666666667	0.015	0.33	0.02	0.02	0.25	0.25	0.02	0.02	0	0	0	0	0.1443	2	45.55074	193.2	27.82166	257.54634	4	5	300	MIROC-ESM-CHEM	6.130331874	285.6500417	970.869657	6	0.010039094	0.002779791	589.8958142	297	FWA	297
8.444444444	0.015	0.33	0.02	0.02	0.25	0.25	0.02	0.02	0	0	0	0	0.1443	2	45.55074	193.2	27.82166	257.54634	4	5	300	MIROC-ESM-CHEM	6.130331874	285.6500417	970.869657	6	0.010039094	0.002779791	589.8958142	298	FWA	298
9.222222222	0.015	0.33	0.02	0.02	0.25	0.25	0.02	0.02	0	0	0	0	0.1443	2	45.55074	193.2	27.82166	257.54634	4	5	300	MIROC-ESM-CHEM	6.130331874	285.6500417	970.869657	6	0.010039094	0.002779791	589.8958142	299	FWA	299
10	0.015	0.33	0.02	0.02	0.25	0.25	0.02	0.02	0	0	0	0	0.1443	2	45.55074	193.2	27.82166	257.54634	4	5	300	MIROC-ESM-CHEM	6.130331874	285.6500417	970.869657	6	0.010039094	0.002779791	589.8958142	300	FWA	300
3	0.001	0.33	0.02	0.02	0.25	0.25	0.02	0.02	0	0	0	0	0.1443	2	45.55074	193.2	27.82166	257.54634	4	5	300	MIROC5	4.121571108	291.501112	1798.553938	6	0.010051723	0.001191198	1416.700681	301	FWA	301
3.777777778	0.001	0.33	0.02	0.02	0.25	0.25	0.02	0.02	0	0	0	0	0.1443	2	45.55074	193.2	27.82166	257.54634	4	5	300	MIROC5	4.121571108	291.501112	1798.553938	6	0.010051723	0.001191198	1416.700681	302	FWA	302
4.555555556	0.001	0.33	0.02	0.02	0.25	0.25	0.02	0.02	0	0	0	0	0.1443	2	45.55074	193.2	27.82166	257.54634	4	5	300	MIROC5	4.121571108	291.501112	1798.553938	6	0.010051723	0.001191198	1416.700681	303	FWA	303
5.333333333	0.001	0.33	0.02	0.02	0.25	0.25	0.02	0.02	0	0	0	0	0.1443	2	45.55074	193.2	27.82166	257.54634	4	5	300	MIROC5	4.121571108	291.501112	1798.553938	6	0.010051723	0.001191198	1416.700681	304	FWA	304
6.111111111	0.001	0.33	0.02	0.02	0.25	0.25	0.02	0.02	0	0	0	0	0.1443	2	45.55074	193.2	27.82166	257.54634	4	5	300	MIROC5	4.121571108	291.501112	1798.553938	6	0.010051723	0.001191198	1416.700681	305	FWA	305
6.888888889	0.001	0.33	0.02	0.02	0.25	0.25	0.02	0.02	0	0	0	0	0.1443	2	45.55074	193.2	27.82166	257.54634	4	5	300	MIROC5	4.121571108	291.501112	1798.553938	6	0.010051723	0.001191198	1416.700681	306	FWA	306
7.666666667	0.001	0.33	0.02	0.02	0.25	0.25	0.02	0.02	0	0	0	0	0.1443	2	45.55074	193.2	27.82166	257.54634	4	5	300	MIROC5	4.121571108	291.501112	1798.553938	6	0.010051723	0.001191198	1416.700681	307	FWA	307
8.444444444	0.001	0.33	0.02	0.02	0.25	0.25	0.02	0.02	0	0	0	0	0.1443	2	45.55074	193.2	27.82166	257.54634	4	5	300	MIROC5	4.121571108	291.501112	1798.553938	6	0.010051723	0.001191198	1416.700681	308	FWA	308
9.222222222	0.001	0.33	0.02	0.02	0.25	0.25	0.02	0.02	0	0	0	0	0.1443	2	45.55074	193.2	27.82166	257.54634	4	5	300	MIROC5	4.121571108	291.501112	1798.553938	6	0.010051723	0.001191198	1416.700681	309	FWA	309
10	0.001	0.33	0.02	0.02	0.25	0.25	0.02	0.02	0	0	0	0	0.1443	2	45.55074	193.2	27.82166	257.54634	4	5	300	MIROC5	4.121571108	291.501112	1798.553938	6	0.010051723	0.001191198	1416.700681	310	FWA	310
3	0.0045	0.33	0.02	0.02	0.25	0.25	0.02	0.02	0	0	0	0	0.1443	2	45.55074	193.2	27.82166	257.54634	4	5	300	MIROC5	4.121571108	291.501112	1798.553938	6	0.010051723	0.001191198	1416.700681	311	FWA	311
3.777777778	0.0045	0.33	0.02	0.02	0.25	0.25	0.02	0.02	0	0	0	0	0.1443	2	45.55074	193.2	27.82166	257.54634	4	5	300	MIROC5	4.121571108	291.501112	1798.553938	6	0.010051723	0.001191198	1416.700681	312	FWA	312
4.555555556	0.0045	0.33	0.02	0.02	0.25	0.25	0.02	0.02	0	0	0	0	0.1443	2	45.55074	193.2	27.82166	257.54634	4	5	300	MIROC5	4.121571108	291.501112	1798.553938	6	0.010051723	0.001191198	1416.700681	313	FWA	313
5.333333333	0.0045	0.33	0.02	0.02	0.25	0.25	0.02	0.02	0	0	0	0	0.1443	2	45.55074	193.2	27.82166	257.54634	4	5	300	MIROC5	4.121571108	291.501112	1798.553938	6	0.010051723	0.001191198	1416.700681	314	FWA	314
6.111111111	0.0045	0.33	0.02	0.02	0.25	0.25	0.02	0.02	0	0	0	0	0.1443	2	45.55074	193.2	27.82166	257.54634	4	5	300	MIROC5	4.121571108	291.501112	1798.553938	6	0.010051723	0.001191198	1416.700681	315	FWA	315
6.888888889	0.0045	0.33	0.02	0.02	0.25	0.25	0.02	0.02	0	0	0	0	0.1443	2	45.55074	193.2	27.82166	257.54634	4	5	300	MIROC5	4.121571108	291.501112	1798.553938	6	0.010051723	0.001191198	1416.700681	316	FWA	316
7.666666667	0.0045	0.33	0.02	0.02	0.25	0.25	0.02	0.02	0	0	0	0	0.1443	2	45.55074	193.2	27.82166	257.54634	4	5	300	MIROC5	4.121571108	291.501112	1798.553938	6	0.010051723	0.001191198	1416.700681	317	FWA	317
8.444444444	0.0045	0.33	0.02	0.02	0.25	0.25	0.02	0.02	0	0	0	0	0.1443	2	45.55074	193.2	27.82166	257.54634	4	5	300	MIROC5	4.121571108	291.501112	1798.553938	6	0.010051723	0.001191198	1416.700681	318	FWA	318
9.222222222	0.0045	0.33	0.02	0.02	0.25	0.25	0.02	0.02	0	0	0	0	0.1443	2	45.55074	193.2	27.82166	257.54634	4	5	300	MIROC5	4.121571108	291.501112	1798.553938	6	0.010051723	0.001191198	1416.700681	319	FWA	319
10	0.0045	0.33	0.02	0.02	0.25	0.25	0.02	0.02	0	0	0	0	0.1443	2	45.55074	193.2	27.82166	257.54634	4	5	300	MIROC5	4.121571108	291.501112	1798.553938	6	0.010051723	0.001191198	1416.700681	320	FWA	320
3	0.008	0.33	0.02	0.02	0.25	0.25	0.02	0.02	0	0	0	0	0.1443	2	45.55074	193.2	27.82166	257.54634	4	5	300	MIROC5	4.121571108	291.501112	1798.553938	6	0.010051723	0.001191198	1416.700681	321	FWA	321
3.777777778	0.008	0.33	0.02	0.02	0.25	0.25	0.02	0.02	0	0	0	0	0.1443	2	45.55074	193.2	27.82166	257.54634	4	5	300	MIROC5	4.121571108	291.501112	1798.553938	6	0.010051723	0.001191198	1416.700681	322	FWA	322
4.555555556	0.008	0.33	0.02	0.02	0.25	0.25	0.02	0.02	0	0	0	0	0.1443	2	45.55074	193.2	27.82166	257.54634	4	5	300	MIROC5	4.121571108	291.501112	1798.553938	6	0.010051723	0.001191198	1416.700681	323	FWA	323
5.333333333	0.008	0.33	0.02	0.02	0.25	0.25	0.02	0.02	0	0	0	0	0.1443	2	45.55074	193.2	27.82166	257.54634	4	5	300	MIROC5	4.121571108	291.501112	1798.553938	6	0.010051723	0.001191198	1416.700681	324	FWA	324
6.111111111	0.008	0.33	0.02	0.02	0.25	0.25	0.02	0.02	0	0	0	0	0.1443	2	45.55074	193.2	27.82166	257.54634	4	5	300	MIROC5	4.121571108	291.501112	1798.553938	6	0.010051723	0.001191198	1416.700681	325	FWA	325
6.888888889	0.008	0.33	0.02	0.02	0.25	0.25	0.02	0.02	0	0	0	0	0.1443	2	45.55074	193.2	27.82166	257.54634	4	5	300	MIROC5	4.121571108	291.501112	1798.553938	6	0.010051723	0.001191198	1416.700681	326	FWA	326
7.666666667	0.008	0.33	0.02	0.02	0.25	0.25	0.02	0.02	0	0	0	0	0.1443	2	45.55074	193.2	27.82166	257.54634	4	5	300	MIROC5	4.121571108	291.501112	1798.553938	6	0.010051723	0.001191198	1416.700681	327	FWA	327
8.444444444	0.008	0.33	0.02	0.02	0.25	0.25	0.02	0.02	0	0	0	0	0.1443	2	45.55074	193.2	27.82166	257.54634	4	5	300	MIROC5	4.121571108	291.501112	1798.553938	6	0.010051723	0.001191198	1416.700681	328	FWA	328
9.222222222	0.008	0.33	0.02	0.02	0.25	0.25	0.02	0.02	0	0	0	0	0.1443	2	45.55074	193.2	27.82166	257.54634	4	5	300	MIROC5	4.121571108	291.501112	1798.553938	6	0.010051723	0.001191198	1416.700681	329	FWA	329
10	0.008	0.33	0.02	0.02	0.25	0.25	0.02	0.02	0	0	0	0	0.1443	2	45.55074	193.2	27.82166	257.54634	4	5	300	MIROC5	4.121571108	291.501112	1798.553938	6	0.010051723	0.001191198	1416.700681	330	FWA	330
3	0.0115	0.33	0.02	0.02	0.25	0.25	0.02	0.02	0	0	0	0	0.1443	2	45.55074	193.2	27.82166	257.54634	4	5	300	MIROC5	4.121571108	291.501112	1798.553938	6	0.010051723	0.001191198	1416.700681	331	FWA	331
3.777777778	0.0115	0.33	0.02	0.02	0.25	0.25	0.02	0.02	0	0	0	0	0.1443	2	45.55074	193.2	27.82166	257.54634	4	5	300	MIROC5	4.121571108	291.501112	1798.553938	6	0.010051723	0.001191198	1416.700681	332	FWA	332
4.555555556	0.0115	0.33	0.02	0.02	0.25	0.25	0.02	0.02	0	0	0	0	0.1443	2	45.55074	193.2	27.82166	257.54634	4	5	300	MIROC5	4.121571108	291.501112	1798.553938	6	0.010051723	0.001191198	1416.700681	333	FWA	333
5.333333333	0.0115	0.33	0.02	0.02	0.25	0.25	0.02	0.02	0	0	0	0	0.1443	2	45.55074	193.2	27.82166	257.54634	4	5	300	MIROC5	4.121571108	291.501112	1798.553938	6	0.010051723	0.001191198	1416.700681	334	FWA	334
6.111111111	0.0115	0.33	0.02	0.02	0.25	0.25	0.02	0.02	0	0	0	0	0.1443	2	45.55074	193.2	27.82166	257.54634	4	5	300	MIROC5	4.121571108	291.501112	1798.553938	6	0.010051723	0.001191198	1416.700681	335	FWA	335
6.888888889	0.0115	0.33	0.02	0.02	0.25	0.25	0.02	0.02	0	0	0	0	0.1443	2	45.55074	193.2	27.82166	257.54634	4	5	300	MIROC5	4.121571108	291.501112	1798.553938	6	0.010051723	0.001191198	1416.700681	336	FWA	336
7.666666667	0.0115	0.33	0.02	0.02	0.25	0.25	0.02	0.02	0	0	0	0	0.1443	2	45.55074	193.2	27.82166	257.54634	4	5	300	MIROC5	4.121571108	291.501112	1798.553938	6	0.010051723	0.001191198	1416.700681	337	FWA	337
8.444444444	0.0115	0.33	0.02	0.02	0.25	0.25	0.02	0.02	0	0	0	0	0.1443	2	45.55074	193.2	27.82166	257.54634	4	5	300	MIROC5	4.121571108	291.501112	1798.553938	6	0.010051723	0.001191198	1416.700681	338	FWA	338
9.222222222	0.0115	0.33	0.02	0.02	0.25	0.25	0.02	0.02	0	0	0	0	0.1443	2	45.55074	193.2	27.82166	257.54634	4	5	300	MIROC5	4.121571108	291.501112	1798.553938	6	0.010051723	0.001191198	1416.700681	339	FWA	339
10	0.0115	0.33	0.02	0.02	0.25	0.25	0.02	0.02	0	0	0	0	0.1443	2	45.55074	193.2	27.82166	257.54634	4	5	300	MIROC5	4.121571108	291.501112	1798.553938	6	0.010051723	0.001191198	1416.700681	340	FWA	340
3	0.015	0.33	0.02	0.02	0.25	0.25	0.02	0.02	0	0	0	0	0.1443	2	45.55074	193.2	27.82166	257.54634	4	5	300	MIROC5	4.121571108	291.501112	1798.553938	6	0.010051723	0.001191198	1416.700681	341	FWA	341
3.777777778	0.015	0.33	0.02	0.02	0.25	0.25	0.02	0.02	0	0	0	0	0.1443	2	45.55074	193.2	27.82166	257.54634	4	5	300	MIROC5	4.121571108	291.501112	1798.553938	6	0.010051723	0.001191198	1416.700681	342	FWA	342
4.555555556	0.015	0.33	0.02	0.02	0.25	0.25	0.02	0.02	0	0	0	0	0.1443	2	45.55074	193.2	27.82166	257.54634	4	5	300	MIROC5	4.121571108	291.501112	1798.553938	6	0.010051723	0.001191198	1416.700681	343	FWA	343
5.333333333	0.015	0.33	0.02	0.02	0.25	0.25	0.02	0.02	0	0	0	0	0.1443	2	45.55074	193.2	27.82166	257.54634	4	5	300	MIROC5	4.121571108	291.501112	1798.553938	6	0.010051723	0.001191198	1416.700681	344	FWA	344
6.111111111	0.015	0.33	0.02	0.02	0.25	0.25	0.02	0.02	0	0	0	0	0.1443	2	45.55074	193.2	27.82166	257.54634	4	5	300	MIROC5	4.121571108	291.501112	1798.553938	6	0.010051723	0.001191198	1416.700681	345	FWA	345
6.888888889	0.015	0.33	0.02	0.02	0.25	0.25	0.02	0.02	0	0	0	0	0.1443	2	45.55074	193.2	27.82166	257.54634	4	5	300	MIROC5	4.121571108	291.501112	1798.553938	6	0.010051723	0.001191198	1416.700681	346	FWA	346
7.666666667	0.015	0.33	0.02	0.02	0.25	0.25	0.02	0.02	0	0	0	0	0.1443	2	45.55074	193.2	27.82166	257.54634	4	5	300	MIROC5	4.121571108	291.501112	1798.553938	6	0.010051723	0.001191198	1416.700681	347	FWA	347
8.444444444	0.015	0.33	0.02	0.02	0.25	0.25	0.02	0.02	0	0	0	0	0.1443	2	45.55074	193.2	27.82166	257.54634	4	5	300	MIROC5	4.121571108	291.501112	1798.553938	6	0.010051723	0.001191198	1416.700681	348	FWA	348
9.222222222	0.015	0.33	0.02	0.02	0.25	0.25	0.02	0.02	0	0	0	0	0.1443	2	45.55074	193.2	27.82166	257.54634	4	5	300	MIROC5	4.121571108	291.501112	1798.553938	6	0.010051723	0.001191198	1416.700681	349	FWA	349
10	0.015	0.33	0.02	0.02	0.25	0.25	0.02	0.02	0	0	0	0	0.1443	2	45.55074	193.2	27.82166	257.54634	4	5	300	MIROC5	4.121571108	291.501112	1798.553938	6	0.010051723	0.001191198	1416.700681	350	FWA	350
3	0.001	0.33	0.02	0.02	0.25	0.25	0.02	0.02	0	0	0	0	0.1443	2	45.55074	193.2	27.82166	257.54634	4	5	300	MPI-ESM-LR	4.673517049	285.9795089	1423.262838	6	0.010072626	0.001611645	1041.775295	351	FWA	351
3.777777778	0.001	0.33	0.02	0.02	0.25	0.25	0.02	0.02	0	0	0	0	0.1443	2	45.55074	193.2	27.82166	257.54634	4	5	300	MPI-ESM-LR	4.673517049	285.9795089	1423.262838	6	0.010072626	0.001611645	1041.775295	352	FWA	352
4.555555556	0.001	0.33	0.02	0.02	0.25	0.25	0.02	0.02	0	0	0	0	0.1443	2	45.55074	193.2	27.82166	257.54634	4	5	300	MPI-ESM-LR	4.673517049	285.9795089	1423.262838	6	0.010072626	0.001611645	1041.775295	353	FWA	353
5.333333333	0.001	0.33	0.02	0.02	0.25	0.25	0.02	0.02	0	0	0	0	0.1443	2	45.55074	193.2	27.82166	257.54634	4	5	300	MPI-ESM-LR	4.673517049	285.9795089	1423.262838	6	0.010072626	0.001611645	1041.775295	354	FWA	354
6.111111111	0.001	0.33	0.02	0.02	0.25	0.25	0.02	0.02	0	0	0	0	0.1443	2	45.55074	193.2	27.82166	257.54634	4	5	300	MPI-ESM-LR	4.673517049	285.9795089	1423.262838	6	0.010072626	0.001611645	1041.775295	355	FWA	355
6.888888889	0.001	0.33	0.02	0.02	0.25	0.25	0.02	0.02	0	0	0	0	0.1443	2	45.55074	193.2	27.82166	257.54634	4	5	300	MPI-ESM-LR	4.673517049	285.9795089	1423.262838	6	0.010072626	0.001611645	1041.775295	356	FWA	356
7.666666667	0.001	0.33	0.02	0.02	0.25	0.25	0.02	0.02	0	0	0	0	0.1443	2	45.55074	193.2	27.82166	257.54634	4	5	300	MPI-ESM-LR	4.673517049	285.9795089	1423.262838	6	0.010072626	0.001611645	1041.775295	357	FWA	357
8.444444444	0.001	0.33	0.02	0.02	0.25	0.25	0.02	0.02	0	0	0	0	0.1443	2	45.55074	193.2	27.82166	257.54634	4	5	300	MPI-ESM-LR	4.673517049	285.9795089	1423.262838	6	0.010072626	0.001611645	1041.775295	358	FWA	358
9.222222222	0.001	0.33	0.02	0.02	0.25	0.25	0.02	0.02	0	0	0	0	0.1443	2	45.55074	193.2	27.82166	257.54634	4	5	300	MPI-ESM-LR	4.673517049	285.9795089	1423.262838	6	0.010072626	0.001611645	1041.775295	359	FWA	359
10	0.001	0.33	0.02	0.02	0.25	0.25	0.02	0.02	0	0	0	0	0.1443	2	45.55074	193.2	27.82166	257.54634	4	5	300	MPI-ESM-LR	4.673517049	285.9795089	1423.262838	6	0.010072626	0.001611645	1041.775295	360	FWA	360
3	0.0045	0.33	0.02	0.02	0.25	0.25	0.02	0.02	0	0	0	0	0.1443	2	45.55074	193.2	27.82166	257.54634	4	5	300	MPI-ESM-LR	4.673517049	285.9795089	1423.262838	6	0.010072626	0.001611645	1041.775295	361	FWA	361
3.777777778	0.0045	0.33	0.02	0.02	0.25	0.25	0.02	0.02	0	0	0	0	0.1443	2	45.55074	193.2	27.82166	257.54634	4	5	300	MPI-ESM-LR	4.673517049	285.9795089	1423.262838	6	0.010072626	0.001611645	1041.775295	362	FWA	362
4.555555556	0.0045	0.33	0.02	0.02	0.25	0.25	0.02	0.02	0	0	0	0	0.1443	2	45.55074	193.2	27.82166	257.54634	4	5	300	MPI-ESM-LR	4.673517049	285.9795089	1423.262838	6	0.010072626	0.001611645	1041.775295	363	FWA	363
5.333333333	0.0045	0.33	0.02	0.02	0.25	0.25	0.02	0.02	0	0	0	0	0.1443	2	45.55074	193.2	27.82166	257.54634	4	5	300	MPI-ESM-LR	4.673517049	285.9795089	1423.262838	6	0.010072626	0.001611645	1041.775295	364	FWA	364
6.111111111	0.0045	0.33	0.02	0.02	0.25	0.25	0.02	0.02	0	0	0	0	0.1443	2	45.55074	193.2	27.82166	257.54634	4	5	300	MPI-ESM-LR	4.673517049	285.9795089	1423.262838	6	0.010072626	0.001611645	1041.775295	365	FWA	365
6.888888889	0.0045	0.33	0.02	0.02	0.25	0.25	0.02	0.02	0	0	0	0	0.1443	2	45.55074	193.2	27.82166	257.54634	4	5	300	MPI-ESM-LR	4.673517049	285.9795089	1423.262838	6	0.010072626	0.001611645	1041.775295	366	FWA	366
7.666666667	0.0045	0.33	0.02	0.02	0.25	0.25	0.02	0.02	0	0	0	0	0.1443	2	45.55074	193.2	27.82166	257.54634	4	5	300	MPI-ESM-LR	4.673517049	285.9795089	1423.262838	6	0.010072626	0.001611645	1041.775295	367	FWA	367
8.444444444	0.0045	0.33	0.02	0.02	0.25	0.25	0.02	0.02	0	0	0	0	0.1443	2	45.55074	193.2	27.82166	257.54634	4	5	300	MPI-ESM-LR	4.673517049	285.9795089	1423.262838	6	0.010072626	0.001611645	1041.775295	368	FWA	368
9.222222222	0.0045	0.33	0.02	0.02	0.25	0.25	0.02	0.02	0	0	0	0	0.1443	2	45.55074	193.2	27.82166	257.54634	4	5	300	MPI-ESM-LR	4.673517049	285.9795089	1423.262838	6	0.010072626	0.001611645	1041.775295	369	FWA	369
10	0.0045	0.33	0.02	0.02	0.25	0.25	0.02	0.02	0	0	0	0	0.1443	2	45.55074	193.2	27.82166	257.54634	4	5	300	MPI-ESM-LR	4.673517049	285.9795089	1423.262838	6	0.010072626	0.001611645	1041.775295	370	FWA	370
3	0.008	0.33	0.02	0.02	0.25	0.25	0.02	0.02	0	0	0	0	0.1443	2	45.55074	193.2	27.82166	257.54634	4	5	300	MPI-ESM-LR	4.673517049	285.9795089	1423.262838	6	0.010072626	0.001611645	1041.775295	371	FWA	371
3.777777778	0.008	0.33	0.02	0.02	0.25	0.25	0.02	0.02	0	0	0	0	0.1443	2	45.55074	193.2	27.82166	257.54634	4	5	300	MPI-ESM-LR	4.673517049	285.9795089	1423.262838	6	0.010072626	0.001611645	1041.775295	372	FWA	372
4.555555556	0.008	0.33	0.02	0.02	0.25	0.25	0.02	0.02	0	0	0	0	0.1443	2	45.55074	193.2	27.82166	257.54634	4	5	300	MPI-ESM-LR	4.673517049	285.9795089	1423.262838	6	0.010072626	0.001611645	1041.775295	373	FWA	373
5.333333333	0.008	0.33	0.02	0.02	0.25	0.25	0.02	0.02	0	0	0	0	0.1443	2	45.55074	193.2	27.82166	257.54634	4	5	300	MPI-ESM-LR	4.673517049	285.9795089	1423.262838	6	0.010072626	0.001611645	1041.775295	374	FWA	374
6.111111111	0.008	0.33	0.02	0.02	0.25	0.25	0.02	0.02	0	0	0	0	0.1443	2	45.55074	193.2	27.82166	257.54634	4	5	300	MPI-ESM-LR	4.673517049	285.9795089	1423.262838	6	0.010072626	0.001611645	1041.775295	375	FWA	375
6.888888889	0.008	0.33	0.02	0.02	0.25	0.25	0.02	0.02	0	0	0	0	0.1443	2	45.55074	193.2	27.82166	257.54634	4	5	300	MPI-ESM-LR	4.673517049	285.9795089	1423.262838	6	0.010072626	0.001611645	1041.775295	376	FWA	376
7.666666667	0.008	0.33	0.02	0.02	0.25	0.25	0.02	0.02	0	0	0	0	0.1443	2	45.55074	193.2	27.82166	257.54634	4	5	300	MPI-ESM-LR	4.673517049	285.9795089	1423.262838	6	0.010072626	0.001611645	1041.775295	377	FWA	377
8.444444444	0.008	0.33	0.02	0.02	0.25	0.25	0.02	0.02	0	0	0	0	0.1443	2	45.55074	193.2	27.82166	257.54634	4	5	300	MPI-ESM-LR	4.673517049	285.9795089	1423.262838	6	0.010072626	0.001611645	1041.775295	378	FWA	378
9.222222222	0.008	0.33	0.02	0.02	0.25	0.25	0.02	0.02	0	0	0	0	0.1443	2	45.55074	193.2	27.82166	257.54634	4	5	300	MPI-ESM-LR	4.673517049	285.9795089	1423.262838	6	0.010072626	0.001611645	1041.775295	379	FWA	379
10	0.008	0.33	0.02	0.02	0.25	0.25	0.02	0.02	0	0	0	0	0.1443	2	45.55074	193.2	27.82166	257.54634	4	5	300	MPI-ESM-LR	4.673517049	285.9795089	1423.262838	6	0.010072626	0.001611645	1041.775295	380	FWA	380
3	0.0115	0.33	0.02	0.02	0.25	0.25	0.02	0.02	0	0	0	0	0.1443	2	45.55074	193.2	27.82166	257.54634	4	5	300	MPI-ESM-LR	4.673517049	285.9795089	1423.262838	6	0.010072626	0.001611645	1041.775295	381	FWA	381
3.777777778	0.0115	0.33	0.02	0.02	0.25	0.25	0.02	0.02	0	0	0	0	0.1443	2	45.55074	193.2	27.82166	257.54634	4	5	300	MPI-ESM-LR	4.673517049	285.9795089	1423.262838	6	0.010072626	0.001611645	1041.775295	382	FWA	382
4.555555556	0.0115	0.33	0.02	0.02	0.25	0.25	0.02	0.02	0	0	0	0	0.1443	2	45.55074	193.2	27.82166	257.54634	4	5	300	MPI-ESM-LR	4.673517049	285.9795089	1423.262838	6	0.010072626	0.001611645	1041.775295	383	FWA	383
5.333333333	0.0115	0.33	0.02	0.02	0.25	0.25	0.02	0.02	0	0	0	0	0.1443	2	45.55074	193.2	27.82166	257.54634	4	5	300	MPI-ESM-LR	4.673517049	285.9795089	1423.262838	6	0.010072626	0.001611645	1041.775295	384	FWA	384
6.111111111	0.0115	0.33	0.02	0.02	0.25	0.25	0.02	0.02	0	0	0	0	0.1443	2	45.55074	193.2	27.82166	257.54634	4	5	300	MPI-ESM-LR	4.673517049	285.9795089	1423.262838	6	0.010072626	0.001611645	1041.775295	385	FWA	385
6.888888889	0.0115	0.33	0.02	0.02	0.25	0.25	0.02	0.02	0	0	0	0	0.1443	2	45.55074	193.2	27.82166	257.54634	4	5	300	MPI-ESM-LR	4.673517049	285.9795089	1423.262838	6	0.010072626	0.001611645	1041.775295	386	FWA	386
7.666666667	0.0115	0.33	0.02	0.02	0.25	0.25	0.02	0.02	0	0	0	0	0.1443	2	45.55074	193.2	27.82166	257.54634	4	5	300	MPI-ESM-LR	4.673517049	285.9795089	1423.262838	6	0.010072626	0.001611645	1041.775295	387	FWA	387
8.444444444	0.0115	0.33	0.02	0.02	0.25	0.25	0.02	0.02	0	0	0	0	0.1443	2	45.55074	193.2	27.82166	257.54634	4	5	300	MPI-ESM-LR	4.673517049	285.9795089	1423.262838	6	0.010072626	0.001611645	1041.775295	388	FWA	388
9.222222222	0.0115	0.33	0.02	0.02	0.25	0.25	0.02	0.02	0	0	0	0	0.1443	2	45.55074	193.2	27.82166	257.54634	4	5	300	MPI-ESM-LR	4.673517049	285.9795089	1423.262838	6	0.010072626	0.001611645	1041.775295	389	FWA	389
10	0.0115	0.33	0.02	0.02	0.25	0.25	0.02	0.02	0	0	0	0	0.1443	2	45.55074	193.2	27.82166	257.54634	4	5	300	MPI-ESM-LR	4.673517049	285.9795089	1423.262838	6	0.010072626	0.001611645	1041.775295	390	FWA	390
3	0.015	0.33	0.02	0.02	0.25	0.25	0.02	0.02	0	0	0	0	0.1443	2	45.55074	193.2	27.82166	257.54634	4	5	300	MPI-ESM-LR	4.673517049	285.9795089	1423.262838	6	0.010072626	0.001611645	1041.775295	391	FWA	391
3.777777778	0.015	0.33	0.02	0.02	0.25	0.25	0.02	0.02	0	0	0	0	0.1443	2	45.55074	193.2	27.82166	257.54634	4	5	300	MPI-ESM-LR	4.673517049	285.9795089	1423.262838	6	0.010072626	0.001611645	1041.775295	392	FWA	392
4.555555556	0.015	0.33	0.02	0.02	0.25	0.25	0.02	0.02	0	0	0	0	0.1443	2	45.55074	193.2	27.82166	257.54634	4	5	300	MPI-ESM-LR	4.673517049	285.9795089	1423.262838	6	0.010072626	0.001611645	1041.775295	393	FWA	393
5.333333333	0.015	0.33	0.02	0.02	0.25	0.25	0.02	0.02	0	0	0	0	0.1443	2	45.55074	193.2	27.82166	257.54634	4	5	300	MPI-ESM-LR	4.673517049	285.9795089	1423.262838	6	0.010072626	0.001611645	1041.775295	394	FWA	394
6.111111111	0.015	0.33	0.02	0.02	0.25	0.25	0.02	0.02	0	0	0	0	0.1443	2	45.55074	193.2	27.82166	257.54634	4	5	300	MPI-ESM-LR	4.673517049	285.9795089	1423.262838	6	0.010072626	0.001611645	1041.775295	395	FWA	395
6.888888889	0.015	0.33	0.02	0.02	0.25	0.25	0.02	0.02	0	0	0	0	0.1443	2	45.55074	193.2	27.82166	257.54634	4	5	300	MPI-ESM-LR	4.673517049	285.9795089	1423.262838	6	0.010072626	0.001611645	1041.775295	396	FWA	396
7.666666667	0.015	0.33	0.02	0.02	0.25	0.25	0.02	0.02	0	0	0	0	0.1443	2	45.55074	193.2	27.82166	257.54634	4	5	300	MPI-ESM-LR	4.673517049	285.9795089	1423.262838	6	0.010072626	0.001611645	1041.775295	397	FWA	397
8.444444444	0.015	0.33	0.02	0.02	0.25	0.25	0.02	0.02	0	0	0	0	0.1443	2	45.55074	193.2	27.82166	257.54634	4	5	300	MPI-ESM-LR	4.673517049	285.9795089	1423.262838	6	0.010072626	0.001611645	1041.775295	398	FWA	398
9.222222222	0.015	0.33	0.02	0.02	0.25	0.25	0.02	0.02	0	0	0	0	0.1443	2	45.55074	193.2	27.82166	257.54634	4	5	300	MPI-ESM-LR	4.673517049	285.9795089	1423.262838	6	0.010072626	0.001611645	1041.775295	399	FWA	399
10	0.015	0.33	0.02	0.02	0.25	0.25	0.02	0.02	0	0	0	0	0.1443	2	45.55074	193.2	27.82166	257.54634	4	5	300	MPI-ESM-LR	4.673517049	285.9795089	1423.262838	6	0.010072626	0.001611645	1041.775295	400	FWA	400
3	0.001	0.33	0.02	0.02	0.25	0.25	0.02	0.02	0	0	0	0	0.1443	2	45.55074	193.2	27.82166	257.54634	4	5	300	MPI-ESM-MR	4.66520988	285.8769861	1426.824055	6	0.010072626	0.001606302	1045.336614	401	FWA	401
3.777777778	0.001	0.33	0.02	0.02	0.25	0.25	0.02	0.02	0	0	0	0	0.1443	2	45.55074	193.2	27.82166	257.54634	4	5	300	MPI-ESM-MR	4.66520988	285.8769861	1426.824055	6	0.010072626	0.001606302	1045.336614	402	FWA	402
4.555555556	0.001	0.33	0.02	0.02	0.25	0.25	0.02	0.02	0	0	0	0	0.1443	2	45.55074	193.2	27.82166	257.54634	4	5	300	MPI-ESM-MR	4.66520988	285.8769861	1426.824055	6	0.010072626	0.001606302	1045.336614	403	FWA	403
5.333333333	0.001	0.33	0.02	0.02	0.25	0.25	0.02	0.02	0	0	0	0	0.1443	2	45.55074	193.2	27.82166	257.54634	4	5	300	MPI-ESM-MR	4.66520988	285.8769861	1426.824055	6	0.010072626	0.001606302	1045.336614	404	FWA	404
6.111111111	0.001	0.33	0.02	0.02	0.25	0.25	0.02	0.02	0	0	0	0	0.1443	2	45.55074	193.2	27.82166	257.54634	4	5	300	MPI-ESM-MR	4.66520988	285.8769861	1426.824055	6	0.010072626	0.001606302	1045.336614	405	FWA	405
6.888888889	0.001	0.33	0.02	0.02	0.25	0.25	0.02	0.02	0	0	0	0	0.1443	2	45.55074	193.2	27.82166	257.54634	4	5	300	MPI-ESM-MR	4.66520988	285.8769861	1426.824055	6	0.010072626	0.001606302	1045.336614	406	FWA	406
7.666666667	0.001	0.33	0.02	0.02	0.25	0.25	0.02	0.02	0	0	0	0	0.1443	2	45.55074	193.2	27.82166	257.54634	4	5	300	MPI-ESM-MR	4.66520988	285.8769861	1426.824055	6	0.010072626	0.001606302	1045.336614	407	FWA	407
8.444444444	0.001	0.33	0.02	0.02	0.25	0.25	0.02	0.02	0	0	0	0	0.1443	2	45.55074	193.2	27.82166	257.54634	4	5	300	MPI-ESM-MR	4.66520988	285.8769861	1426.824055	6	0.010072626	0.001606302	1045.336614	408	FWA	408
9.222222222	0.001	0.33	0.02	0.02	0.25	0.25	0.02	0.02	0	0	0	0	0.1443	2	45.55074	193.2	27.82166	257.54634	4	5	300	MPI-ESM-MR	4.66520988	285.8769861	1426.824055	6	0.010072626	0.001606302	1045.336614	409	FWA	409
10	0.001	0.33	0.02	0.02	0.25	0.25	0.02	0.02	0	0	0	0	0.1443	2	45.55074	193.2	27.82166	257.54634	4	5	300	MPI-ESM-MR	4.66520988	285.8769861	1426.824055	6	0.010072626	0.001606302	1045.336614	410	FWA	410
3	0.0045	0.33	0.02	0.02	0.25	0.25	0.02	0.02	0	0	0	0	0.1443	2	45.55074	193.2	27.82166	257.54634	4	5	300	MPI-ESM-MR	4.66520988	285.8769861	1426.824055	6	0.010072626	0.001606302	1045.336614	411	FWA	411
3.777777778	0.0045	0.33	0.02	0.02	0.25	0.25	0.02	0.02	0	0	0	0	0.1443	2	45.55074	193.2	27.82166	257.54634	4	5	300	MPI-ESM-MR	4.66520988	285.8769861	1426.824055	6	0.010072626	0.001606302	1045.336614	412	FWA	412
4.555555556	0.0045	0.33	0.02	0.02	0.25	0.25	0.02	0.02	0	0	0	0	0.1443	2	45.55074	193.2	27.82166	257.54634	4	5	300	MPI-ESM-MR	4.66520988	285.8769861	1426.824055	6	0.010072626	0.001606302	1045.336614	413	FWA	413
5.333333333	0.0045	0.33	0.02	0.02	0.25	0.25	0.02	0.02	0	0	0	0	0.1443	2	45.55074	193.2	27.82166	257.54634	4	5	300	MPI-ESM-MR	4.66520988	285.8769861	1426.824055	6	0.010072626	0.001606302	1045.336614	414	FWA	414
6.111111111	0.0045	0.33	0.02	0.02	0.25	0.25	0.02	0.02	0	0	0	0	0.1443	2	45.55074	193.2	27.82166	257.54634	4	5	300	MPI-ESM-MR	4.66520988	285.8769861	1426.824055	6	0.010072626	0.001606302	1045.336614	415	FWA	415
6.888888889	0.0045	0.33	0.02	0.02	0.25	0.25	0.02	0.02	0	0	0	0	0.1443	2	45.55074	193.2	27.82166	257.54634	4	5	300	MPI-ESM-MR	4.66520988	285.8769861	1426.824055	6	0.010072626	0.001606302	1045.336614	416	FWA	416
7.666666667	0.0045	0.33	0.02	0.02	0.25	0.25	0.02	0.02	0	0	0	0	0.1443	2	45.55074	193.2	27.82166	257.54634	4	5	300	MPI-ESM-MR	4.66520988	285.8769861	1426.824055	6	0.010072626	0.001606302	1045.336614	417	FWA	417
8.444444444	0.0045	0.33	0.02	0.02	0.25	0.25	0.02	0.02	0	0	0	0	0.1443	2	45.55074	193.2	27.82166	257.54634	4	5	300	MPI-ESM-MR	4.66520988	285.8769861	1426.824055	6	0.010072626	0.001606302	1045.336614	418	FWA	418
9.222222222	0.0045	0.33	0.02	0.02	0.25	0.25	0.02	0.02	0	0	0	0	0.1443	2	45.55074	193.2	27.82166	257.54634	4	5	300	MPI-ESM-MR	4.66520988	285.8769861	1426.824055	6	0.010072626	0.001606302	1045.336614	419	FWA	419
10	0.0045	0.33	0.02	0.02	0.25	0.25	0.02	0.02	0	0	0	0	0.1443	2	45.55074	193.2	27.82166	257.54634	4	5	300	MPI-ESM-MR	4.66520988	285.8769861	1426.824055	6	0.010072626	0.001606302	1045.336614	420	FWA	420
3	0.008	0.33	0.02	0.02	0.25	0.25	0.02	0.02	0	0	0	0	0.1443	2	45.55074	193.2	27.82166	257.54634	4	5	300	MPI-ESM-MR	4.66520988	285.8769861	1426.824055	6	0.010072626	0.001606302	1045.336614	421	FWA	421
3.777777778	0.008	0.33	0.02	0.02	0.25	0.25	0.02	0.02	0	0	0	0	0.1443	2	45.55074	193.2	27.82166	257.54634	4	5	300	MPI-ESM-MR	4.66520988	285.8769861	1426.824055	6	0.010072626	0.001606302	1045.336614	422	FWA	422
4.555555556	0.008	0.33	0.02	0.02	0.25	0.25	0.02	0.02	0	0	0	0	0.1443	2	45.55074	193.2	27.82166	257.54634	4	5	300	MPI-ESM-MR	4.66520988	285.8769861	1426.824055	6	0.010072626	0.001606302	1045.336614	423	FWA	423
5.333333333	0.008	0.33	0.02	0.02	0.25	0.25	0.02	0.02	0	0	0	0	0.1443	2	45.55074	193.2	27.82166	257.54634	4	5	300	MPI-ESM-MR	4.66520988	285.8769861	1426.824055	6	0.010072626	0.001606302	1045.336614	424	FWA	424
6.111111111	0.008	0.33	0.02	0.02	0.25	0.25	0.02	0.02	0	0	0	0	0.1443	2	45.55074	193.2	27.82166	257.54634	4	5	300	MPI-ESM-MR	4.66520988	285.8769861	1426.824055	6	0.010072626	0.001606302	1045.336614	425	FWA	425
6.888888889	0.008	0.33	0.02	0.02	0.25	0.25	0.02	0.02	0	0	0	0	0.1443	2	45.55074	193.2	27.82166	257.54634	4	5	300	MPI-ESM-MR	4.66520988	285.8769861	1426.824055	6	0.010072626	0.001606302	1045.336614	426	FWA	426
7.666666667	0.008	0.33	0.02	0.02	0.25	0.25	0.02	0.02	0	0	0	0	0.1443	2	45.55074	193.2	27.82166	257.54634	4	5	300	MPI-ESM-MR	4.66520988	285.8769861	1426.824055	6	0.010072626	0.001606302	1045.336614	427	FWA	427
8.444444444	0.008	0.33	0.02	0.02	0.25	0.25	0.02	0.02	0	0	0	0	0.1443	2	45.55074	193.2	27.82166	257.54634	4	5	300	MPI-ESM-MR	4.66520988	285.8769861	1426.824055	6	0.010072626	0.001606302	1045.336614	428	FWA	428
9.222222222	0.008	0.33	0.02	0.02	0.25	0.25	0.02	0.02	0	0	0	0	0.1443	2	45.55074	193.2	27.82166	257.54634	4	5	300	MPI-ESM-MR	4.66520988	285.8769861	1426.824055	6	0.010072626	0.001606302	1045.336614	429	FWA	429
10	0.008	0.33	0.02	0.02	0.25	0.25	0.02	0.02	0	0	0	0	0.1443	2	45.55074	193.2	27.82166	257.54634	4	5	300	MPI-ESM-MR	4.66520988	285.8769861	1426.824055	6	0.010072626	0.001606302	1045.336614	430	FWA	430
3	0.0115	0.33	0.02	0.02	0.25	0.25	0.02	0.02	0	0	0	0	0.1443	2	45.55074	193.2	27.82166	257.54634	4	5	300	MPI-ESM-MR	4.66520988	285.8769861	1426.824055	6	0.010072626	0.001606302	1045.336614	431	FWA	431
3.777777778	0.0115	0.33	0.02	0.02	0.25	0.25	0.02	0.02	0	0	0	0	0.1443	2	45.55074	193.2	27.82166	257.54634	4	5	300	MPI-ESM-MR	4.66520988	285.8769861	1426.824055	6	0.010072626	0.001606302	1045.336614	432	FWA	432
4.555555556	0.0115	0.33	0.02	0.02	0.25	0.25	0.02	0.02	0	0	0	0	0.1443	2	45.55074	193.2	27.82166	257.54634	4	5	300	MPI-ESM-MR	4.66520988	285.8769861	1426.824055	6	0.010072626	0.001606302	1045.336614	433	FWA	433
5.333333333	0.0115	0.33	0.02	0.02	0.25	0.25	0.02	0.02	0	0	0	0	0.1443	2	45.55074	193.2	27.82166	257.54634	4	5	300	MPI-ESM-MR	4.66520988	285.8769861	1426.824055	6	0.010072626	0.001606302	1045.336614	434	FWA	434
6.111111111	0.0115	0.33	0.02	0.02	0.25	0.25	0.02	0.02	0	0	0	0	0.1443	2	45.55074	193.2	27.82166	257.54634	4	5	300	MPI-ESM-MR	4.66520988	285.8769861	1426.824055	6	0.010072626	0.001606302	1045.336614	435	FWA	435
6.888888889	0.0115	0.33	0.02	0.02	0.25	0.25	0.02	0.02	0	0	0	0	0.1443	2	45.55074	193.2	27.82166	257.54634	4	5	300	MPI-ESM-MR	4.66520988	285.8769861	1426.824055	6	0.010072626	0.001606302	1045.336614	436	FWA	436
7.666666667	0.0115	0.33	0.02	0.02	0.25	0.25	0.02	0.02	0	0	0	0	0.1443	2	45.55074	193.2	27.82166	257.54634	4	5	300	MPI-ESM-MR	4.66520988	285.8769861	1426.824055	6	0.010072626	0.001606302	1045.336614	437	FWA	437
8.444444444	0.0115	0.33	0.02	0.02	0.25	0.25	0.02	0.02	0	0	0	0	0.1443	2	45.55074	193.2	27.82166	257.54634	4	5	300	MPI-ESM-MR	4.66520988	285.8769861	1426.824055	6	0.010072626	0.001606302	1045.336614	438	FWA	438
9.222222222	0.0115	0.33	0.02	0.02	0.25	0.25	0.02	0.02	0	0	0	0	0.1443	2	45.55074	193.2	27.82166	257.54634	4	5	300	MPI-ESM-MR	4.66520988	285.8769861	1426.824055	6	0.010072626	0.001606302	1045.336614	439	FWA	439
10	0.0115	0.33	0.02	0.02	0.25	0.25	0.02	0.02	0	0	0	0	0.1443	2	45.55074	193.2	27.82166	257.54634	4	5	300	MPI-ESM-MR	4.66520988	285.8769861	1426.824055	6	0.010072626	0.001606302	1045.336614	440	FWA	440
3	0.015	0.33	0.02	0.02	0.25	0.25	0.02	0.02	0	0	0	0	0.1443	2	45.55074	193.2	27.82166	257.54634	4	5	300	MPI-ESM-MR	4.66520988	285.8769861	1426.824055	6	0.010072626	0.001606302	1045.336614	441	FWA	441
3.777777778	0.015	0.33	0.02	0.02	0.25	0.25	0.02	0.02	0	0	0	0	0.1443	2	45.55074	193.2	27.82166	257.54634	4	5	300	MPI-ESM-MR	4.66520988	285.8769861	1426.824055	6	0.010072626	0.001606302	1045.336614	442	FWA	442
4.555555556	0.015	0.33	0.02	0.02	0.25	0.25	0.02	0.02	0	0	0	0	0.1443	2	45.55074	193.2	27.82166	257.54634	4	5	300	MPI-ESM-MR	4.66520988	285.8769861	1426.824055	6	0.010072626	0.001606302	1045.336614	443	FWA	443
5.333333333	0.015	0.33	0.02	0.02	0.25	0.25	0.02	0.02	0	0	0	0	0.1443	2	45.55074	193.2	27.82166	257.54634	4	5	300	MPI-ESM-MR	4.66520988	285.8769861	1426.824055	6	0.010072626	0.001606302	1045.336614	444	FWA	444
6.111111111	0.015	0.33	0.02	0.02	0.25	0.25	0.02	0.02	0	0	0	0	0.1443	2	45.55074	193.2	27.82166	257.54634	4	5	300	MPI-ESM-MR	4.66520988	285.8769861	1426.824055	6	0.010072626	0.001606302	1045.336614	445	FWA	445
6.888888889	0.015	0.33	0.02	0.02	0.25	0.25	0.02	0.02	0	0	0	0	0.1443	2	45.55074	193.2	27.82166	257.54634	4	5	300	MPI-ESM-MR	4.66520988	285.8769861	1426.824055	6	0.010072626	0.001606302	1045.336614	446	FWA	446
7.666666667	0.015	0.33	0.02	0.02	0.25	0.25	0.02	0.02	0	0	0	0	0.1443	2	45.55074	193.2	27.82166	257.54634	4	5	300	MPI-ESM-MR	4.66520988	285.8769861	1426.824055	6	0.010072626	0.001606302	1045.336614	447	FWA	447
8.444444444	0.015	0.33	0.02	0.02	0.25	0.25	0.02	0.02	0	0	0	0	0.1443	2	45.55074	193.2	27.82166	257.54634	4	5	300	MPI-ESM-MR	4.66520988	285.8769861	1426.824055	6	0.010072626	0.001606302	1045.336614	448	FWA	448
9.222222222	0.015	0.33	0.02	0.02	0.25	0.25	0.02	0.02	0	0	0	0	0.1443	2	45.55074	193.2	27.82166	257.54634	4	5	300	MPI-ESM-MR	4.66520988	285.8769861	1426.824055	6	0.010072626	0.001606302	1045.336614	449	FWA	449
10	0.015	0.33	0.02	0.02	0.25	0.25	0.02	0.02	0	0	0	0	0.1443	2	45.55074	193.2	27.82166	257.54634	4	5	300	MPI-ESM-MR	4.66520988	285.8769861	1426.824055	6	0.010072626	0.001606302	1045.336614	450	FWA	450
3	0.001	0.33	0.02	0.02	0.25	0.25	0.02	0.02	0	0	0	0	0.1443	2	45.55074	193.2	27.82166	257.54634	4	5	300	MRI-ESM1	4.263734328	288.4375102	1674.885154	6	0.010045793	0.001300677	1294.45968	451	FWA	451
3.777777778	0.001	0.33	0.02	0.02	0.25	0.25	0.02	0.02	0	0	0	0	0.1443	2	45.55074	193.2	27.82166	257.54634	4	5	300	MRI-ESM1	4.263734328	288.4375102	1674.885154	6	0.010045793	0.001300677	1294.45968	452	FWA	452
4.555555556	0.001	0.33	0.02	0.02	0.25	0.25	0.02	0.02	0	0	0	0	0.1443	2	45.55074	193.2	27.82166	257.54634	4	5	300	MRI-ESM1	4.263734328	288.4375102	1674.885154	6	0.010045793	0.001300677	1294.45968	453	FWA	453
5.333333333	0.001	0.33	0.02	0.02	0.25	0.25	0.02	0.02	0	0	0	0	0.1443	2	45.55074	193.2	27.82166	257.54634	4	5	300	MRI-ESM1	4.263734328	288.4375102	1674.885154	6	0.010045793	0.001300677	1294.45968	454	FWA	454
6.111111111	0.001	0.33	0.02	0.02	0.25	0.25	0.02	0.02	0	0	0	0	0.1443	2	45.55074	193.2	27.82166	257.54634	4	5	300	MRI-ESM1	4.263734328	288.4375102	1674.885154	6	0.010045793	0.001300677	1294.45968	455	FWA	455
6.888888889	0.001	0.33	0.02	0.02	0.25	0.25	0.02	0.02	0	0	0	0	0.1443	2	45.55074	193.2	27.82166	257.54634	4	5	300	MRI-ESM1	4.263734328	288.4375102	1674.885154	6	0.010045793	0.001300677	1294.45968	456	FWA	456
7.666666667	0.001	0.33	0.02	0.02	0.25	0.25	0.02	0.02	0	0	0	0	0.1443	2	45.55074	193.2	27.82166	257.54634	4	5	300	MRI-ESM1	4.263734328	288.4375102	1674.885154	6	0.010045793	0.001300677	1294.45968	457	FWA	457
8.444444444	0.001	0.33	0.02	0.02	0.25	0.25	0.02	0.02	0	0	0	0	0.1443	2	45.55074	193.2	27.82166	257.54634	4	5	300	MRI-ESM1	4.263734328	288.4375102	1674.885154	6	0.010045793	0.001300677	1294.45968	458	FWA	458
9.222222222	0.001	0.33	0.02	0.02	0.25	0.25	0.02	0.02	0	0	0	0	0.1443	2	45.55074	193.2	27.82166	257.54634	4	5	300	MRI-ESM1	4.263734328	288.4375102	1674.885154	6	0.010045793	0.001300677	1294.45968	459	FWA	459
10	0.001	0.33	0.02	0.02	0.25	0.25	0.02	0.02	0	0	0	0	0.1443	2	45.55074	193.2	27.82166	257.54634	4	5	300	MRI-ESM1	4.263734328	288.4375102	1674.885154	6	0.010045793	0.001300677	1294.45968	460	FWA	460
3	0.0045	0.33	0.02	0.02	0.25	0.25	0.02	0.02	0	0	0	0	0.1443	2	45.55074	193.2	27.82166	257.54634	4	5	300	MRI-ESM1	4.263734328	288.4375102	1674.885154	6	0.010045793	0.001300677	1294.45968	461	FWA	461
3.777777778	0.0045	0.33	0.02	0.02	0.25	0.25	0.02	0.02	0	0	0	0	0.1443	2	45.55074	193.2	27.82166	257.54634	4	5	300	MRI-ESM1	4.263734328	288.4375102	1674.885154	6	0.010045793	0.001300677	1294.45968	462	FWA	462
4.555555556	0.0045	0.33	0.02	0.02	0.25	0.25	0.02	0.02	0	0	0	0	0.1443	2	45.55074	193.2	27.82166	257.54634	4	5	300	MRI-ESM1	4.263734328	288.4375102	1674.885154	6	0.010045793	0.001300677	1294.45968	463	FWA	463
5.333333333	0.0045	0.33	0.02	0.02	0.25	0.25	0.02	0.02	0	0	0	0	0.1443	2	45.55074	193.2	27.82166	257.54634	4	5	300	MRI-ESM1	4.263734328	288.4375102	1674.885154	6	0.010045793	0.001300677	1294.45968	464	FWA	464
6.111111111	0.0045	0.33	0.02	0.02	0.25	0.25	0.02	0.02	0	0	0	0	0.1443	2	45.55074	193.2	27.82166	257.54634	4	5	300	MRI-ESM1	4.263734328	288.4375102	1674.885154	6	0.010045793	0.001300677	1294.45968	465	FWA	465
6.888888889	0.0045	0.33	0.02	0.02	0.25	0.25	0.02	0.02	0	0	0	0	0.1443	2	45.55074	193.2	27.82166	257.54634	4	5	300	MRI-ESM1	4.263734328	288.4375102	1674.885154	6	0.010045793	0.001300677	1294.45968	466	FWA	466
7.666666667	0.0045	0.33	0.02	0.02	0.25	0.25	0.02	0.02	0	0	0	0	0.1443	2	45.55074	193.2	27.82166	257.54634	4	5	300	MRI-ESM1	4.263734328	288.4375102	1674.885154	6	0.010045793	0.001300677	1294.45968	467	FWA	467
8.444444444	0.0045	0.33	0.02	0.02	0.25	0.25	0.02	0.02	0	0	0	0	0.1443	2	45.55074	193.2	27.82166	257.54634	4	5	300	MRI-ESM1	4.263734328	288.4375102	1674.885154	6	0.010045793	0.001300677	1294.45968	468	FWA	468
9.222222222	0.0045	0.33	0.02	0.02	0.25	0.25	0.02	0.02	0	0	0	0	0.1443	2	45.55074	193.2	27.82166	257.54634	4	5	300	MRI-ESM1	4.263734328	288.4375102	1674.885154	6	0.010045793	0.001300677	1294.45968	469	FWA	469
10	0.0045	0.33	0.02	0.02	0.25	0.25	0.02	0.02	0	0	0	0	0.1443	2	45.55074	193.2	27.82166	257.54634	4	5	300	MRI-ESM1	4.263734328	288.4375102	1674.885154	6	0.010045793	0.001300677	1294.45968	470	FWA	470
3	0.008	0.33	0.02	0.02	0.25	0.25	0.02	0.02	0	0	0	0	0.1443	2	45.55074	193.2	27.82166	257.54634	4	5	300	MRI-ESM1	4.263734328	288.4375102	1674.885154	6	0.010045793	0.001300677	1294.45968	471	FWA	471
3.777777778	0.008	0.33	0.02	0.02	0.25	0.25	0.02	0.02	0	0	0	0	0.1443	2	45.55074	193.2	27.82166	257.54634	4	5	300	MRI-ESM1	4.263734328	288.4375102	1674.885154	6	0.010045793	0.001300677	1294.45968	472	FWA	472
4.555555556	0.008	0.33	0.02	0.02	0.25	0.25	0.02	0.02	0	0	0	0	0.1443	2	45.55074	193.2	27.82166	257.54634	4	5	300	MRI-ESM1	4.263734328	288.4375102	1674.885154	6	0.010045793	0.001300677	1294.45968	473	FWA	473
5.333333333	0.008	0.33	0.02	0.02	0.25	0.25	0.02	0.02	0	0	0	0	0.1443	2	45.55074	193.2	27.82166	257.54634	4	5	300	MRI-ESM1	4.263734328	288.4375102	1674.885154	6	0.010045793	0.001300677	1294.45968	474	FWA	474
6.111111111	0.008	0.33	0.02	0.02	0.25	0.25	0.02	0.02	0	0	0	0	0.1443	2	45.55074	193.2	27.82166	257.54634	4	5	300	MRI-ESM1	4.263734328	288.4375102	1674.885154	6	0.010045793	0.001300677	1294.45968	475	FWA	475
6.888888889	0.008	0.33	0.02	0.02	0.25	0.25	0.02	0.02	0	0	0	0	0.1443	2	45.55074	193.2	27.82166	257.54634	4	5	300	MRI-ESM1	4.263734328	288.4375102	1674.885154	6	0.010045793	0.001300677	1294.45968	476	FWA	476
7.666666667	0.008	0.33	0.02	0.02	0.25	0.25	0.02	0.02	0	0	0	0	0.1443	2	45.55074	193.2	27.82166	257.54634	4	5	300	MRI-ESM1	4.263734328	288.4375102	1674.885154	6	0.010045793	0.001300677	1294.45968	477	FWA	477
8.444444444	0.008	0.33	0.02	0.02	0.25	0.25	0.02	0.02	0	0	0	0	0.1443	2	45.55074	193.2	27.82166	257.54634	4	5	300	MRI-ESM1	4.263734328	288.4375102	1674.885154	6	0.010045793	0.001300677	1294.45968	478	FWA	478
9.222222222	0.008	0.33	0.02	0.02	0.25	0.25	0.02	0.02	0	0	0	0	0.1443	2	45.55074	193.2	27.82166	257.54634	4	5	300	MRI-ESM1	4.263734328	288.4375102	1674.885154	6	0.010045793	0.001300677	1294.45968	479	FWA	479
10	0.008	0.33	0.02	0.02	0.25	0.25	0.02	0.02	0	0	0	0	0.1443	2	45.55074	193.2	27.82166	257.54634	4	5	300	MRI-ESM1	4.263734328	288.4375102	1674.885154	6	0.010045793	0.001300677	1294.45968	480	FWA	480
3	0.0115	0.33	0.02	0.02	0.25	0.25	0.02	0.02	0	0	0	0	0.1443	2	45.55074	193.2	27.82166	257.54634	4	5	300	MRI-ESM1	4.263734328	288.4375102	1674.885154	6	0.010045793	0.001300677	1294.45968	481	FWA	481
3.777777778	0.0115	0.33	0.02	0.02	0.25	0.25	0.02	0.02	0	0	0	0	0.1443	2	45.55074	193.2	27.82166	257.54634	4	5	300	MRI-ESM1	4.263734328	288.4375102	1674.885154	6	0.010045793	0.001300677	1294.45968	482	FWA	482
4.555555556	0.0115	0.33	0.02	0.02	0.25	0.25	0.02	0.02	0	0	0	0	0.1443	2	45.55074	193.2	27.82166	257.54634	4	5	300	MRI-ESM1	4.263734328	288.4375102	1674.885154	6	0.010045793	0.001300677	1294.45968	483	FWA	483
5.333333333	0.0115	0.33	0.02	0.02	0.25	0.25	0.02	0.02	0	0	0	0	0.1443	2	45.55074	193.2	27.82166	257.54634	4	5	300	MRI-ESM1	4.263734328	288.4375102	1674.885154	6	0.010045793	0.001300677	1294.45968	484	FWA	484
6.111111111	0.0115	0.33	0.02	0.02	0.25	0.25	0.02	0.02	0	0	0	0	0.1443	2	45.55074	193.2	27.82166	257.54634	4	5	300	MRI-ESM1	4.263734328	288.4375102	1674.885154	6	0.010045793	0.001300677	1294.45968	485	FWA	485
6.888888889	0.0115	0.33	0.02	0.02	0.25	0.25	0.02	0.02	0	0	0	0	0.1443	2	45.55074	193.2	27.82166	257.54634	4	5	300	MRI-ESM1	4.263734328	288.4375102	1674.885154	6	0.010045793	0.001300677	1294.45968	486	FWA	486
7.666666667	0.0115	0.33	0.02	0.02	0.25	0.25	0.02	0.02	0	0	0	0	0.1443	2	45.55074	193.2	27.82166	257.54634	4	5	300	MRI-ESM1	4.263734328	288.4375102	1674.885154	6	0.010045793	0.001300677	1294.45968	487	FWA	487
8.444444444	0.0115	0.33	0.02	0.02	0.25	0.25	0.02	0.02	0	0	0	0	0.1443	2	45.55074	193.2	27.82166	257.54634	4	5	300	MRI-ESM1	4.263734328	288.4375102	1674.885154	6	0.010045793	0.001300677	1294.45968	488	FWA	488
9.222222222	0.0115	0.33	0.02	0.02	0.25	0.25	0.02	0.02	0	0	0	0	0.1443	2	45.55074	193.2	27.82166	257.54634	4	5	300	MRI-ESM1	4.263734328	288.4375102	1674.885154	6	0.010045793	0.001300677	1294.45968	489	FWA	489
10	0.0115	0.33	0.02	0.02	0.25	0.25	0.02	0.02	0	0	0	0	0.1443	2	45.55074	193.2	27.82166	257.54634	4	5	300	MRI-ESM1	4.263734328	288.4375102	1674.885154	6	0.010045793	0.001300677	1294.45968	490	FWA	490
3	0.015	0.33	0.02	0.02	0.25	0.25	0.02	0.02	0	0	0	0	0.1443	2	45.55074	193.2	27.82166	257.54634	4	5	300	MRI-ESM1	4.263734328	288.4375102	1674.885154	6	0.010045793	0.001300677	1294.45968	491	FWA	491
3.777777778	0.015	0.33	0.02	0.02	0.25	0.25	0.02	0.02	0	0	0	0	0.1443	2	45.55074	193.2	27.82166	257.54634	4	5	300	MRI-ESM1	4.263734328	288.4375102	1674.885154	6	0.010045793	0.001300677	1294.45968	492	FWA	492
4.555555556	0.015	0.33	0.02	0.02	0.25	0.25	0.02	0.02	0	0	0	0	0.1443	2	45.55074	193.2	27.82166	257.54634	4	5	300	MRI-ESM1	4.263734328	288.4375102	1674.885154	6	0.010045793	0.001300677	1294.45968	493	FWA	493
5.333333333	0.015	0.33	0.02	0.02	0.25	0.25	0.02	0.02	0	0	0	0	0.1443	2	45.55074	193.2	27.82166	257.54634	4	5	300	MRI-ESM1	4.263734328	288.4375102	1674.885154	6	0.010045793	0.001300677	1294.45968	494	FWA	494
6.111111111	0.015	0.33	0.02	0.02	0.25	0.25	0.02	0.02	0	0	0	0	0.1443	2	45.55074	193.2	27.82166	257.54634	4	5	300	MRI-ESM1	4.263734328	288.4375102	1674.885154	6	0.010045793	0.001300677	1294.45968	495	FWA	495
6.888888889	0.015	0.33	0.02	0.02	0.25	0.25	0.02	0.02	0	0	0	0	0.1443	2	45.55074	193.2	27.82166	257.54634	4	5	300	MRI-ESM1	4.263734328	288.4375102	1674.885154	6	0.010045793	0.001300677	1294.45968	496	FWA	496
7.666666667	0.015	0.33	0.02	0.02	0.25	0.25	0.02	0.02	0	0	0	0	0.1443	2	45.55074	193.2	27.82166	257.54634	4	5	300	MRI-ESM1	4.263734328	288.4375102	1674.885154	6	0.010045793	0.001300677	1294.45968	497	FWA	497
8.444444444	0.015	0.33	0.02	0.02	0.25	0.25	0.02	0.02	0	0	0	0	0.1443	2	45.55074	193.2	27.82166	257.54634	4	5	300	MRI-ESM1	4.263734328	288.4375102	1674.885154	6	0.010045793	0.001300677	1294.45968	498	FWA	498
9.222222222	0.015	0.33	0.02	0.02	0.25	0.25	0.02	0.02	0	0	0	0	0.1443	2	45.55074	193.2	27.82166	257.54634	4	5	300	MRI-ESM1	4.263734328	288.4375102	1674.885154	6	0.010045793	0.001300677	1294.45968	499	FWA	499
10	0.015	0.33	0.02	0.02	0.25	0.25	0.02	0.02	0	0	0	0	0.1443	2	45.55074	193.2	27.82166	257.54634	4	5	300	MRI-ESM1	4.263734328	288.4375102	1674.885154	6	0.010045793	0.001300677	1294.45968	500	FWA	500
3	0.001	0.33	0.02	0.02	0.25	0.25	0.02	0.02	0	0	0	0	0.1443	2	45.55074	193.2	27.82166	257.54634	4	5	300	NorESM1-M	4.125460043	291.6222494	1796.217539	6	0.010038454	0.001191234	1414.661684	501	FWA	501
3.777777778	0.001	0.33	0.02	0.02	0.25	0.25	0.02	0.02	0	0	0	0	0.1443	2	45.55074	193.2	27.82166	257.54634	4	5	300	NorESM1-M	4.125460043	291.6222494	1796.217539	6	0.010038454	0.001191234	1414.661684	502	FWA	502
4.555555556	0.001	0.33	0.02	0.02	0.25	0.25	0.02	0.02	0	0	0	0	0.1443	2	45.55074	193.2	27.82166	257.54634	4	5	300	NorESM1-M	4.125460043	291.6222494	1796.217539	6	0.010038454	0.001191234	1414.661684	503	FWA	503
5.333333333	0.001	0.33	0.02	0.02	0.25	0.25	0.02	0.02	0	0	0	0	0.1443	2	45.55074	193.2	27.82166	257.54634	4	5	300	NorESM1-M	4.125460043	291.6222494	1796.217539	6	0.010038454	0.001191234	1414.661684	504	FWA	504
6.111111111	0.001	0.33	0.02	0.02	0.25	0.25	0.02	0.02	0	0	0	0	0.1443	2	45.55074	193.2	27.82166	257.54634	4	5	300	NorESM1-M	4.125460043	291.6222494	1796.217539	6	0.010038454	0.001191234	1414.661684	505	FWA	505
6.888888889	0.001	0.33	0.02	0.02	0.25	0.25	0.02	0.02	0	0	0	0	0.1443	2	45.55074	193.2	27.82166	257.54634	4	5	300	NorESM1-M	4.125460043	291.6222494	1796.217539	6	0.010038454	0.001191234	1414.661684	506	FWA	506
7.666666667	0.001	0.33	0.02	0.02	0.25	0.25	0.02	0.02	0	0	0	0	0.1443	2	45.55074	193.2	27.82166	257.54634	4	5	300	NorESM1-M	4.125460043	291.6222494	1796.217539	6	0.010038454	0.001191234	1414.661684	507	FWA	507
8.444444444	0.001	0.33	0.02	0.02	0.25	0.25	0.02	0.02	0	0	0	0	0.1443	2	45.55074	193.2	27.82166	257.54634	4	5	300	NorESM1-M	4.125460043	291.6222494	1796.217539	6	0.010038454	0.001191234	1414.661684	508	FWA	508
9.222222222	0.001	0.33	0.02	0.02	0.25	0.25	0.02	0.02	0	0	0	0	0.1443	2	45.55074	193.2	27.82166	257.54634	4	5	300	NorESM1-M	4.125460043	291.6222494	1796.217539	6	0.010038454	0.001191234	1414.661684	509	FWA	509
10	0.001	0.33	0.02	0.02	0.25	0.25	0.02	0.02	0	0	0	0	0.1443	2	45.55074	193.2	27.82166	257.54634	4	5	300	NorESM1-M	4.125460043	291.6222494	1796.217539	6	0.010038454	0.001191234	1414.661684	510	FWA	510
3	0.0045	0.33	0.02	0.02	0.25	0.25	0.02	0.02	0	0	0	0	0.1443	2	45.55074	193.2	27.82166	257.54634	4	5	300	NorESM1-M	4.125460043	291.6222494	1796.217539	6	0.010038454	0.001191234	1414.661684	511	FWA	511
3.777777778	0.0045	0.33	0.02	0.02	0.25	0.25	0.02	0.02	0	0	0	0	0.1443	2	45.55074	193.2	27.82166	257.54634	4	5	300	NorESM1-M	4.125460043	291.6222494	1796.217539	6	0.010038454	0.001191234	1414.661684	512	FWA	512
4.555555556	0.0045	0.33	0.02	0.02	0.25	0.25	0.02	0.02	0	0	0	0	0.1443	2	45.55074	193.2	27.82166	257.54634	4	5	300	NorESM1-M	4.125460043	291.6222494	1796.217539	6	0.010038454	0.001191234	1414.661684	513	FWA	513
5.333333333	0.0045	0.33	0.02	0.02	0.25	0.25	0.02	0.02	0	0	0	0	0.1443	2	45.55074	193.2	27.82166	257.54634	4	5	300	NorESM1-M	4.125460043	291.6222494	1796.217539	6	0.010038454	0.001191234	1414.661684	514	FWA	514
6.111111111	0.0045	0.33	0.02	0.02	0.25	0.25	0.02	0.02	0	0	0	0	0.1443	2	45.55074	193.2	27.82166	257.54634	4	5	300	NorESM1-M	4.125460043	291.6222494	1796.217539	6	0.010038454	0.001191234	1414.661684	515	FWA	515
6.888888889	0.0045	0.33	0.02	0.02	0.25	0.25	0.02	0.02	0	0	0	0	0.1443	2	45.55074	193.2	27.82166	257.54634	4	5	300	NorESM1-M	4.125460043	291.6222494	1796.217539	6	0.010038454	0.001191234	1414.661684	516	FWA	516
7.666666667	0.0045	0.33	0.02	0.02	0.25	0.25	0.02	0.02	0	0	0	0	0.1443	2	45.55074	193.2	27.82166	257.54634	4	5	300	NorESM1-M	4.125460043	291.6222494	1796.217539	6	0.010038454	0.001191234	1414.661684	517	FWA	517
8.444444444	0.0045	0.33	0.02	0.02	0.25	0.25	0.02	0.02	0	0	0	0	0.1443	2	45.55074	193.2	27.82166	257.54634	4	5	300	NorESM1-M	4.125460043	291.6222494	1796.217539	6	0.010038454	0.001191234	1414.661684	518	FWA	518
9.222222222	0.0045	0.33	0.02	0.02	0.25	0.25	0.02	0.02	0	0	0	0	0.1443	2	45.55074	193.2	27.82166	257.54634	4	5	300	NorESM1-M	4.125460043	291.6222494	1796.217539	6	0.010038454	0.001191234	1414.661684	519	FWA	519
10	0.0045	0.33	0.02	0.02	0.25	0.25	0.02	0.02	0	0	0	0	0.1443	2	45.55074	193.2	27.82166	257.54634	4	5	300	NorESM1-M	4.125460043	291.6222494	1796.217539	6	0.010038454	0.001191234	1414.661684	520	FWA	520
3	0.008	0.33	0.02	0.02	0.25	0.25	0.02	0.02	0	0	0	0	0.1443	2	45.55074	193.2	27.82166	257.54634	4	5	300	NorESM1-M	4.125460043	291.6222494	1796.217539	6	0.010038454	0.001191234	1414.661684	521	FWA	521
3.777777778	0.008	0.33	0.02	0.02	0.25	0.25	0.02	0.02	0	0	0	0	0.1443	2	45.55074	193.2	27.82166	257.54634	4	5	300	NorESM1-M	4.125460043	291.6222494	1796.217539	6	0.010038454	0.001191234	1414.661684	522	FWA	522
4.555555556	0.008	0.33	0.02	0.02	0.25	0.25	0.02	0.02	0	0	0	0	0.1443	2	45.55074	193.2	27.82166	257.54634	4	5	300	NorESM1-M	4.125460043	291.6222494	1796.217539	6	0.010038454	0.001191234	1414.661684	523	FWA	523
5.333333333	0.008	0.33	0.02	0.02	0.25	0.25	0.02	0.02	0	0	0	0	0.1443	2	45.55074	193.2	27.82166	257.54634	4	5	300	NorESM1-M	4.125460043	291.6222494	1796.217539	6	0.010038454	0.001191234	1414.661684	524	FWA	524
6.111111111	0.008	0.33	0.02	0.02	0.25	0.25	0.02	0.02	0	0	0	0	0.1443	2	45.55074	193.2	27.82166	257.54634	4	5	300	NorESM1-M	4.125460043	291.6222494	1796.217539	6	0.010038454	0.001191234	1414.661684	525	FWA	525
6.888888889	0.008	0.33	0.02	0.02	0.25	0.25	0.02	0.02	0	0	0	0	0.1443	2	45.55074	193.2	27.82166	257.54634	4	5	300	NorESM1-M	4.125460043	291.6222494	1796.217539	6	0.010038454	0.001191234	1414.661684	526	FWA	526
7.666666667	0.008	0.33	0.02	0.02	0.25	0.25	0.02	0.02	0	0	0	0	0.1443	2	45.55074	193.2	27.82166	257.54634	4	5	300	NorESM1-M	4.125460043	291.6222494	1796.217539	6	0.010038454	0.001191234	1414.661684	527	FWA	527
8.444444444	0.008	0.33	0.02	0.02	0.25	0.25	0.02	0.02	0	0	0	0	0.1443	2	45.55074	193.2	27.82166	257.54634	4	5	300	NorESM1-M	4.125460043	291.6222494	1796.217539	6	0.010038454	0.001191234	1414.661684	528	FWA	528
9.222222222	0.008	0.33	0.02	0.02	0.25	0.25	0.02	0.02	0	0	0	0	0.1443	2	45.55074	193.2	27.82166	257.54634	4	5	300	NorESM1-M	4.125460043	291.6222494	1796.217539	6	0.010038454	0.001191234	1414.661684	529	FWA	529
10	0.008	0.33	0.02	0.02	0.25	0.25	0.02	0.02	0	0	0	0	0.1443	2	45.55074	193.2	27.82166	257.54634	4	5	300	NorESM1-M	4.125460043	291.6222494	1796.217539	6	0.010038454	0.001191234	1414.661684	530	FWA	530
3	0.0115	0.33	0.02	0.02	0.25	0.25	0.02	0.02	0	0	0	0	0.1443	2	45.55074	193.2	27.82166	257.54634	4	5	300	NorESM1-M	4.125460043	291.6222494	1796.217539	6	0.010038454	0.001191234	1414.661684	531	FWA	531
3.777777778	0.0115	0.33	0.02	0.02	0.25	0.25	0.02	0.02	0	0	0	0	0.1443	2	45.55074	193.2	27.82166	257.54634	4	5	300	NorESM1-M	4.125460043	291.6222494	1796.217539	6	0.010038454	0.001191234	1414.661684	532	FWA	532
4.555555556	0.0115	0.33	0.02	0.02	0.25	0.25	0.02	0.02	0	0	0	0	0.1443	2	45.55074	193.2	27.82166	257.54634	4	5	300	NorESM1-M	4.125460043	291.6222494	1796.217539	6	0.010038454	0.001191234	1414.661684	533	FWA	533
5.333333333	0.0115	0.33	0.02	0.02	0.25	0.25	0.02	0.02	0	0	0	0	0.1443	2	45.55074	193.2	27.82166	257.54634	4	5	300	NorESM1-M	4.125460043	291.6222494	1796.217539	6	0.010038454	0.001191234	1414.661684	534	FWA	534
6.111111111	0.0115	0.33	0.02	0.02	0.25	0.25	0.02	0.02	0	0	0	0	0.1443	2	45.55074	193.2	27.82166	257.54634	4	5	300	NorESM1-M	4.125460043	291.6222494	1796.217539	6	0.010038454	0.001191234	1414.661684	535	FWA	535
6.888888889	0.0115	0.33	0.02	0.02	0.25	0.25	0.02	0.02	0	0	0	0	0.1443	2	45.55074	193.2	27.82166	257.54634	4	5	300	NorESM1-M	4.125460043	291.6222494	1796.217539	6	0.010038454	0.001191234	1414.661684	536	FWA	536
7.666666667	0.0115	0.33	0.02	0.02	0.25	0.25	0.02	0.02	0	0	0	0	0.1443	2	45.55074	193.2	27.82166	257.54634	4	5	300	NorESM1-M	4.125460043	291.6222494	1796.217539	6	0.010038454	0.001191234	1414.661684	537	FWA	537
8.444444444	0.0115	0.33	0.02	0.02	0.25	0.25	0.02	0.02	0	0	0	0	0.1443	2	45.55074	193.2	27.82166	257.54634	4	5	300	NorESM1-M	4.125460043	291.6222494	1796.217539	6	0.010038454	0.001191234	1414.661684	538	FWA	538
9.222222222	0.0115	0.33	0.02	0.02	0.25	0.25	0.02	0.02	0	0	0	0	0.1443	2	45.55074	193.2	27.82166	257.54634	4	5	300	NorESM1-M	4.125460043	291.6222494	1796.217539	6	0.010038454	0.001191234	1414.661684	539	FWA	539
10	0.0115	0.33	0.02	0.02	0.25	0.25	0.02	0.02	0	0	0	0	0.1443	2	45.55074	193.2	27.82166	257.54634	4	5	300	NorESM1-M	4.125460043	291.6222494	1796.217539	6	0.010038454	0.001191234	1414.661684	540	FWA	540
3	0.015	0.33	0.02	0.02	0.25	0.25	0.02	0.02	0	0	0	0	0.1443	2	45.55074	193.2	27.82166	257.54634	4	5	300	NorESM1-M	4.125460043	291.6222494	1796.217539	6	0.010038454	0.001191234	1414.661684	541	FWA	541
3.777777778	0.015	0.33	0.02	0.02	0.25	0.25	0.02	0.02	0	0	0	0	0.1443	2	45.55074	193.2	27.82166	257.54634	4	5	300	NorESM1-M	4.125460043	291.6222494	1796.217539	6	0.010038454	0.001191234	1414.661684	542	FWA	542
4.555555556	0.015	0.33	0.02	0.02	0.25	0.25	0.02	0.02	0	0	0	0	0.1443	2	45.55074	193.2	27.82166	257.54634	4	5	300	NorESM1-M	4.125460043	291.6222494	1796.217539	6	0.010038454	0.001191234	1414.661684	543	FWA	543
5.333333333	0.015	0.33	0.02	0.02	0.25	0.25	0.02	0.02	0	0	0	0	0.1443	2	45.55074	193.2	27.82166	257.54634	4	5	300	NorESM1-M	4.125460043	291.6222494	1796.217539	6	0.010038454	0.001191234	1414.661684	544	FWA	544
6.111111111	0.015	0.33	0.02	0.02	0.25	0.25	0.02	0.02	0	0	0	0	0.1443	2	45.55074	193.2	27.82166	257.54634	4	5	300	NorESM1-M	4.125460043	291.6222494	1796.217539	6	0.010038454	0.001191234	1414.661684	545	FWA	545
6.888888889	0.015	0.33	0.02	0.02	0.25	0.25	0.02	0.02	0	0	0	0	0.1443	2	45.55074	193.2	27.82166	257.54634	4	5	300	NorESM1-M	4.125460043	291.6222494	1796.217539	6	0.010038454	0.001191234	1414.661684	546	FWA	546
7.666666667	0.015	0.33	0.02	0.02	0.25	0.25	0.02	0.02	0	0	0	0	0.1443	2	45.55074	193.2	27.82166	257.54634	4	5	300	NorESM1-M	4.125460043	291.6222494	1796.217539	6	0.010038454	0.001191234	1414.661684	547	FWA	547
8.444444444	0.015	0.33	0.02	0.02	0.25	0.25	0.02	0.02	0	0	0	0	0.1443	2	45.55074	193.2	27.82166	257.54634	4	5	300	NorESM1-M	4.125460043	291.6222494	1796.217539	6	0.010038454	0.001191234	1414.661684	548	FWA	548
9.222222222	0.015	0.33	0.02	0.02	0.25	0.25	0.02	0.02	0	0	0	0	0.1443	2	45.55074	193.2	27.82166	257.54634	4	5	300	NorESM1-M	4.125460043	291.6222494	1796.217539	6	0.010038454	0.001191234	1414.661684	549	FWA	549
10	0.015	0.33	0.02	0.02	0.25	0.25	0.02	0.02	0	0	0	0	0.1443	2	45.55074	193.2	27.82166	257.54634	4	5	300	NorESM1-M	4.125460043	291.6222494	1796.217539	6	0.010038454	0.001191234	1414.661684	550	FWA	550
3	0.001	0.33	0.02	0.02	0.25	0.25	0.02	0.02	0	0	0	0	0.1443	2	45.55074	193.2	27.82166	257.54634	4	5	300	NorESM1-ME	4.33692843	286.9870926	1617.717931	6	0.010038454	0.001359335	1236.157718	551	FWA	551
3.777777778	0.001	0.33	0.02	0.02	0.25	0.25	0.02	0.02	0	0	0	0	0.1443	2	45.55074	193.2	27.82166	257.54634	4	5	300	NorESM1-ME	4.33692843	286.9870926	1617.717931	6	0.010038454	0.001359335	1236.157718	552	FWA	552
4.555555556	0.001	0.33	0.02	0.02	0.25	0.25	0.02	0.02	0	0	0	0	0.1443	2	45.55074	193.2	27.82166	257.54634	4	5	300	NorESM1-ME	4.33692843	286.9870926	1617.717931	6	0.010038454	0.001359335	1236.157718	553	FWA	553
5.333333333	0.001	0.33	0.02	0.02	0.25	0.25	0.02	0.02	0	0	0	0	0.1443	2	45.55074	193.2	27.82166	257.54634	4	5	300	NorESM1-ME	4.33692843	286.9870926	1617.717931	6	0.010038454	0.001359335	1236.157718	554	FWA	554
6.111111111	0.001	0.33	0.02	0.02	0.25	0.25	0.02	0.02	0	0	0	0	0.1443	2	45.55074	193.2	27.82166	257.54634	4	5	300	NorESM1-ME	4.33692843	286.9870926	1617.717931	6	0.010038454	0.001359335	1236.157718	555	FWA	555
6.888888889	0.001	0.33	0.02	0.02	0.25	0.25	0.02	0.02	0	0	0	0	0.1443	2	45.55074	193.2	27.82166	257.54634	4	5	300	NorESM1-ME	4.33692843	286.9870926	1617.717931	6	0.010038454	0.001359335	1236.157718	556	FWA	556
7.666666667	0.001	0.33	0.02	0.02	0.25	0.25	0.02	0.02	0	0	0	0	0.1443	2	45.55074	193.2	27.82166	257.54634	4	5	300	NorESM1-ME	4.33692843	286.9870926	1617.717931	6	0.010038454	0.001359335	1236.157718	557	FWA	557
8.444444444	0.001	0.33	0.02	0.02	0.25	0.25	0.02	0.02	0	0	0	0	0.1443	2	45.55074	193.2	27.82166	257.54634	4	5	300	NorESM1-ME	4.33692843	286.9870926	1617.717931	6	0.010038454	0.001359335	1236.157718	558	FWA	558
9.222222222	0.001	0.33	0.02	0.02	0.25	0.25	0.02	0.02	0	0	0	0	0.1443	2	45.55074	193.2	27.82166	257.54634	4	5	300	NorESM1-ME	4.33692843	286.9870926	1617.717931	6	0.010038454	0.001359335	1236.157718	559	FWA	559
10	0.001	0.33	0.02	0.02	0.25	0.25	0.02	0.02	0	0	0	0	0.1443	2	45.55074	193.2	27.82166	257.54634	4	5	300	NorESM1-ME	4.33692843	286.9870926	1617.717931	6	0.010038454	0.001359335	1236.157718	560	FWA	560
3	0.0045	0.33	0.02	0.02	0.25	0.25	0.02	0.02	0	0	0	0	0.1443	2	45.55074	193.2	27.82166	257.54634	4	5	300	NorESM1-ME	4.33692843	286.9870926	1617.717931	6	0.010038454	0.001359335	1236.157718	561	FWA	561
3.777777778	0.0045	0.33	0.02	0.02	0.25	0.25	0.02	0.02	0	0	0	0	0.1443	2	45.55074	193.2	27.82166	257.54634	4	5	300	NorESM1-ME	4.33692843	286.9870926	1617.717931	6	0.010038454	0.001359335	1236.157718	562	FWA	562
4.555555556	0.0045	0.33	0.02	0.02	0.25	0.25	0.02	0.02	0	0	0	0	0.1443	2	45.55074	193.2	27.82166	257.54634	4	5	300	NorESM1-ME	4.33692843	286.9870926	1617.717931	6	0.010038454	0.001359335	1236.157718	563	FWA	563
5.333333333	0.0045	0.33	0.02	0.02	0.25	0.25	0.02	0.02	0	0	0	0	0.1443	2	45.55074	193.2	27.82166	257.54634	4	5	300	NorESM1-ME	4.33692843	286.9870926	1617.717931	6	0.010038454	0.001359335	1236.157718	564	FWA	564
6.111111111	0.0045	0.33	0.02	0.02	0.25	0.25	0.02	0.02	0	0	0	0	0.1443	2	45.55074	193.2	27.82166	257.54634	4	5	300	NorESM1-ME	4.33692843	286.9870926	1617.717931	6	0.010038454	0.001359335	1236.157718	565	FWA	565
6.888888889	0.0045	0.33	0.02	0.02	0.25	0.25	0.02	0.02	0	0	0	0	0.1443	2	45.55074	193.2	27.82166	257.54634	4	5	300	NorESM1-ME	4.33692843	286.9870926	1617.717931	6	0.010038454	0.001359335	1236.157718	566	FWA	566
7.666666667	0.0045	0.33	0.02	0.02	0.25	0.25	0.02	0.02	0	0	0	0	0.1443	2	45.55074	193.2	27.82166	257.54634	4	5	300	NorESM1-ME	4.33692843	286.9870926	1617.717931	6	0.010038454	0.001359335	1236.157718	567	FWA	567
8.444444444	0.0045	0.33	0.02	0.02	0.25	0.25	0.02	0.02	0	0	0	0	0.1443	2	45.55074	193.2	27.82166	257.54634	4	5	300	NorESM1-ME	4.33692843	286.9870926	1617.717931	6	0.010038454	0.001359335	1236.157718	568	FWA	568
9.222222222	0.0045	0.33	0.02	0.02	0.25	0.25	0.02	0.02	0	0	0	0	0.1443	2	45.55074	193.2	27.82166	257.54634	4	5	300	NorESM1-ME	4.33692843	286.9870926	1617.717931	6	0.010038454	0.001359335	1236.157718	569	FWA	569
10	0.0045	0.33	0.02	0.02	0.25	0.25	0.02	0.02	0	0	0	0	0.1443	2	45.55074	193.2	27.82166	257.54634	4	5	300	NorESM1-ME	4.33692843	286.9870926	1617.717931	6	0.010038454	0.001359335	1236.157718	570	FWA	570
3	0.008	0.33	0.02	0.02	0.25	0.25	0.02	0.02	0	0	0	0	0.1443	2	45.55074	193.2	27.82166	257.54634	4	5	300	NorESM1-ME	4.33692843	286.9870926	1617.717931	6	0.010038454	0.001359335	1236.157718	571	FWA	571
3.777777778	0.008	0.33	0.02	0.02	0.25	0.25	0.02	0.02	0	0	0	0	0.1443	2	45.55074	193.2	27.82166	257.54634	4	5	300	NorESM1-ME	4.33692843	286.9870926	1617.717931	6	0.010038454	0.001359335	1236.157718	572	FWA	572
4.555555556	0.008	0.33	0.02	0.02	0.25	0.25	0.02	0.02	0	0	0	0	0.1443	2	45.55074	193.2	27.82166	257.54634	4	5	300	NorESM1-ME	4.33692843	286.9870926	1617.717931	6	0.010038454	0.001359335	1236.157718	573	FWA	573
5.333333333	0.008	0.33	0.02	0.02	0.25	0.25	0.02	0.02	0	0	0	0	0.1443	2	45.55074	193.2	27.82166	257.54634	4	5	300	NorESM1-ME	4.33692843	286.9870926	1617.717931	6	0.010038454	0.001359335	1236.157718	574	FWA	574
6.111111111	0.008	0.33	0.02	0.02	0.25	0.25	0.02	0.02	0	0	0	0	0.1443	2	45.55074	193.2	27.82166	257.54634	4	5	300	NorESM1-ME	4.33692843	286.9870926	1617.717931	6	0.010038454	0.001359335	1236.157718	575	FWA	575
6.888888889	0.008	0.33	0.02	0.02	0.25	0.25	0.02	0.02	0	0	0	0	0.1443	2	45.55074	193.2	27.82166	257.54634	4	5	300	NorESM1-ME	4.33692843	286.9870926	1617.717931	6	0.010038454	0.001359335	1236.157718	576	FWA	576
7.666666667	0.008	0.33	0.02	0.02	0.25	0.25	0.02	0.02	0	0	0	0	0.1443	2	45.55074	193.2	27.82166	257.54634	4	5	300	NorESM1-ME	4.33692843	286.9870926	1617.717931	6	0.010038454	0.001359335	1236.157718	577	FWA	577
8.444444444	0.008	0.33	0.02	0.02	0.25	0.25	0.02	0.02	0	0	0	0	0.1443	2	45.55074	193.2	27.82166	257.54634	4	5	300	NorESM1-ME	4.33692843	286.9870926	1617.717931	6	0.010038454	0.001359335	1236.157718	578	FWA	578
9.222222222	0.008	0.33	0.02	0.02	0.25	0.25	0.02	0.02	0	0	0	0	0.1443	2	45.55074	193.2	27.82166	257.54634	4	5	300	NorESM1-ME	4.33692843	286.9870926	1617.717931	6	0.010038454	0.001359335	1236.157718	579	FWA	579
10	0.008	0.33	0.02	0.02	0.25	0.25	0.02	0.02	0	0	0	0	0.1443	2	45.55074	193.2	27.82166	257.54634	4	5	300	NorESM1-ME	4.33692843	286.9870926	1617.717931	6	0.010038454	0.001359335	1236.157718	580	FWA	580
3	0.0115	0.33	0.02	0.02	0.25	0.25	0.02	0.02	0	0	0	0	0.1443	2	45.55074	193.2	27.82166	257.54634	4	5	300	NorESM1-ME	4.33692843	286.9870926	1617.717931	6	0.010038454	0.001359335	1236.157718	581	FWA	581
3.777777778	0.0115	0.33	0.02	0.02	0.25	0.25	0.02	0.02	0	0	0	0	0.1443	2	45.55074	193.2	27.82166	257.54634	4	5	300	NorESM1-ME	4.33692843	286.9870926	1617.717931	6	0.010038454	0.001359335	1236.157718	582	FWA	582
4.555555556	0.0115	0.33	0.02	0.02	0.25	0.25	0.02	0.02	0	0	0	0	0.1443	2	45.55074	193.2	27.82166	257.54634	4	5	300	NorESM1-ME	4.33692843	286.9870926	1617.717931	6	0.010038454	0.001359335	1236.157718	583	FWA	583
5.333333333	0.0115	0.33	0.02	0.02	0.25	0.25	0.02	0.02	0	0	0	0	0.1443	2	45.55074	193.2	27.82166	257.54634	4	5	300	NorESM1-ME	4.33692843	286.9870926	1617.717931	6	0.010038454	0.001359335	1236.157718	584	FWA	584
6.111111111	0.0115	0.33	0.02	0.02	0.25	0.25	0.02	0.02	0	0	0	0	0.1443	2	45.55074	193.2	27.82166	257.54634	4	5	300	NorESM1-ME	4.33692843	286.9870926	1617.717931	6	0.010038454	0.001359335	1236.157718	585	FWA	585
6.888888889	0.0115	0.33	0.02	0.02	0.25	0.25	0.02	0.02	0	0	0	0	0.1443	2	45.55074	193.2	27.82166	257.54634	4	5	300	NorESM1-ME	4.33692843	286.9870926	1617.717931	6	0.010038454	0.001359335	1236.157718	586	FWA	586
7.666666667	0.0115	0.33	0.02	0.02	0.25	0.25	0.02	0.02	0	0	0	0	0.1443	2	45.55074	193.2	27.82166	257.54634	4	5	300	NorESM1-ME	4.33692843	286.9870926	1617.717931	6	0.010038454	0.001359335	1236.157718	587	FWA	587
8.444444444	0.0115	0.33	0.02	0.02	0.25	0.25	0.02	0.02	0	0	0	0	0.1443	2	45.55074	193.2	27.82166	257.54634	4	5	300	NorESM1-ME	4.33692843	286.9870926	1617.717931	6	0.010038454	0.001359335	1236.157718	588	FWA	588
9.222222222	0.0115	0.33	0.02	0.02	0.25	0.25	0.02	0.02	0	0	0	0	0.1443	2	45.55074	193.2	27.82166	257.54634	4	5	300	NorESM1-ME	4.33692843	286.9870926	1617.717931	6	0.010038454	0.001359335	1236.157718	589	FWA	589
10	0.0115	0.33	0.02	0.02	0.25	0.25	0.02	0.02	0	0	0	0	0.1443	2	45.55074	193.2	27.82166	257.54634	4	5	300	NorESM1-ME	4.33692843	286.9870926	1617.717931	6	0.010038454	0.001359335	1236.157718	590	FWA	590
3	0.015	0.33	0.02	0.02	0.25	0.25	0.02	0.02	0	0	0	0	0.1443	2	45.55074	193.2	27.82166	257.54634	4	5	300	NorESM1-ME	4.33692843	286.9870926	1617.717931	6	0.010038454	0.001359335	1236.157718	591	FWA	591
3.777777778	0.015	0.33	0.02	0.02	0.25	0.25	0.02	0.02	0	0	0	0	0.1443	2	45.55074	193.2	27.82166	257.54634	4	5	300	NorESM1-ME	4.33692843	286.9870926	1617.717931	6	0.010038454	0.001359335	1236.157718	592	FWA	592
4.555555556	0.015	0.33	0.02	0.02	0.25	0.25	0.02	0.02	0	0	0	0	0.1443	2	45.55074	193.2	27.82166	257.54634	4	5	300	NorESM1-ME	4.33692843	286.9870926	1617.717931	6	0.010038454	0.001359335	1236.157718	593	FWA	593
5.333333333	0.015	0.33	0.02	0.02	0.25	0.25	0.02	0.02	0	0	0	0	0.1443	2	45.55074	193.2	27.82166	257.54634	4	5	300	NorESM1-ME	4.33692843	286.9870926	1617.717931	6	0.010038454	0.001359335	1236.157718	594	FWA	594
6.111111111	0.015	0.33	0.02	0.02	0.25	0.25	0.02	0.02	0	0	0	0	0.1443	2	45.55074	193.2	27.82166	257.54634	4	5	300	NorESM1-ME	4.33692843	286.9870926	1617.717931	6	0.010038454	0.001359335	1236.157718	595	FWA	595
6.888888889	0.015	0.33	0.02	0.02	0.25	0.25	0.02	0.02	0	0	0	0	0.1443	2	45.55074	193.2	27.82166	257.54634	4	5	300	NorESM1-ME	4.33692843	286.9870926	1617.717931	6	0.010038454	0.001359335	1236.157718	596	FWA	596
7.666666667	0.015	0.33	0.02	0.02	0.25	0.25	0.02	0.02	0	0	0	0	0.1443	2	45.55074	193.2	27.82166	257.54634	4	5	300	NorESM1-ME	4.33692843	286.9870926	1617.717931	6	0.010038454	0.001359335	1236.157718	597	FWA	597
8.444444444	0.015	0.33	0.02	0.02	0.25	0.25	0.02	0.02	0	0	0	0	0.1443	2	45.55074	193.2	27.82166	257.54634	4	5	300	NorESM1-ME	4.33692843	286.9870926	1617.717931	6	0.010038454	0.001359335	1236.157718	598	FWA	598
9.222222222	0.015	0.33	0.02	0.02	0.25	0.25	0.02	0.02	0	0	0	0	0.1443	2	45.55074	193.2	27.82166	257.54634	4	5	300	NorESM1-ME	4.33692843	286.9870926	1617.717931	6	0.010038454	0.001359335	1236.157718	599	FWA	599
10	0.015	0.33	0.02	0.02	0.25	0.25	0.02	0.02	0	0	0	0	0.1443	2	45.55074	193.2	27.82166	257.54634	4	5	300	NorESM1-ME	4.33692843	286.9870926	1617.717931	6	0.010038454	0.001359335	1236.157718	600	FWA	600
3	0.001	0.33	0.02	0.02	0.25	0.25	0.02	0.02	0	0	0	0	0.1443	2	45.55074	193.2	27.82166	257.54634	4	5	300	bcc-csm1-1	4.997053041	289.4150457	1298.216153	6	0.0100539	0.001822767	915.9700854	1	Nordhaus	601
3.777777778	0.001	0.33	0.02	0.02	0.25	0.25	0.02	0.02	0	0	0	0	0.1443	2	45.55074	193.2	27.82166	257.54634	4	5	300	bcc-csm1-1	4.997053041	289.4150457	1298.216153	6	0.0100539	0.001822767	915.9700854	2	Nordhaus	602
4.555555556	0.001	0.33	0.02	0.02	0.25	0.25	0.02	0.02	0	0	0	0	0.1443	2	45.55074	193.2	27.82166	257.54634	4	5	300	bcc-csm1-1	4.997053041	289.4150457	1298.216153	6	0.0100539	0.001822767	915.9700854	3	Nordhaus	603
5.333333333	0.001	0.33	0.02	0.02	0.25	0.25	0.02	0.02	0	0	0	0	0.1443	2	45.55074	193.2	27.82166	257.54634	4	5	300	bcc-csm1-1	4.997053041	289.4150457	1298.216153	6	0.0100539	0.001822767	915.9700854	4	Nordhaus	604
6.111111111	0.001	0.33	0.02	0.02	0.25	0.25	0.02	0.02	0	0	0	0	0.1443	2	45.55074	193.2	27.82166	257.54634	4	5	300	bcc-csm1-1	4.997053041	289.4150457	1298.216153	6	0.0100539	0.001822767	915.9700854	5	Nordhaus	605
6.888888889	0.001	0.33	0.02	0.02	0.25	0.25	0.02	0.02	0	0	0	0	0.1443	2	45.55074	193.2	27.82166	257.54634	4	5	300	bcc-csm1-1	4.997053041	289.4150457	1298.216153	6	0.0100539	0.001822767	915.9700854	6	Nordhaus	606
7.666666667	0.001	0.33	0.02	0.02	0.25	0.25	0.02	0.02	0	0	0	0	0.1443	2	45.55074	193.2	27.82166	257.54634	4	5	300	bcc-csm1-1	4.997053041	289.4150457	1298.216153	6	0.0100539	0.001822767	915.9700854	7	Nordhaus	607
8.444444444	0.001	0.33	0.02	0.02	0.25	0.25	0.02	0.02	0	0	0	0	0.1443	2	45.55074	193.2	27.82166	257.54634	4	5	300	bcc-csm1-1	4.997053041	289.4150457	1298.216153	6	0.0100539	0.001822767	915.9700854	8	Nordhaus	608
9.222222222	0.001	0.33	0.02	0.02	0.25	0.25	0.02	0.02	0	0	0	0	0.1443	2	45.55074	193.2	27.82166	257.54634	4	5	300	bcc-csm1-1	4.997053041	289.4150457	1298.216153	6	0.0100539	0.001822767	915.9700854	9	Nordhaus	609
10	0.001	0.33	0.02	0.02	0.25	0.25	0.02	0.02	0	0	0	0	0.1443	2	45.55074	193.2	27.82166	257.54634	4	5	300	bcc-csm1-1	4.997053041	289.4150457	1298.216153	6	0.0100539	0.001822767	915.9700854	10	Nordhaus	610
3	0.0045	0.33	0.02	0.02	0.25	0.25	0.02	0.02	0	0	0	0	0.1443	2	45.55074	193.2	27.82166	257.54634	4	5	300	bcc-csm1-1	4.997053041	289.4150457	1298.216153	6	0.0100539	0.001822767	915.9700854	11	Nordhaus	611
3.777777778	0.0045	0.33	0.02	0.02	0.25	0.25	0.02	0.02	0	0	0	0	0.1443	2	45.55074	193.2	27.82166	257.54634	4	5	300	bcc-csm1-1	4.997053041	289.4150457	1298.216153	6	0.0100539	0.001822767	915.9700854	12	Nordhaus	612
4.555555556	0.0045	0.33	0.02	0.02	0.25	0.25	0.02	0.02	0	0	0	0	0.1443	2	45.55074	193.2	27.82166	257.54634	4	5	300	bcc-csm1-1	4.997053041	289.4150457	1298.216153	6	0.0100539	0.001822767	915.9700854	13	Nordhaus	613
5.333333333	0.0045	0.33	0.02	0.02	0.25	0.25	0.02	0.02	0	0	0	0	0.1443	2	45.55074	193.2	27.82166	257.54634	4	5	300	bcc-csm1-1	4.997053041	289.4150457	1298.216153	6	0.0100539	0.001822767	915.9700854	14	Nordhaus	614
6.111111111	0.0045	0.33	0.02	0.02	0.25	0.25	0.02	0.02	0	0	0	0	0.1443	2	45.55074	193.2	27.82166	257.54634	4	5	300	bcc-csm1-1	4.997053041	289.4150457	1298.216153	6	0.0100539	0.001822767	915.9700854	15	Nordhaus	615
6.888888889	0.0045	0.33	0.02	0.02	0.25	0.25	0.02	0.02	0	0	0	0	0.1443	2	45.55074	193.2	27.82166	257.54634	4	5	300	bcc-csm1-1	4.997053041	289.4150457	1298.216153	6	0.0100539	0.001822767	915.9700854	16	Nordhaus	616
7.666666667	0.0045	0.33	0.02	0.02	0.25	0.25	0.02	0.02	0	0	0	0	0.1443	2	45.55074	193.2	27.82166	257.54634	4	5	300	bcc-csm1-1	4.997053041	289.4150457	1298.216153	6	0.0100539	0.001822767	915.9700854	17	Nordhaus	617
8.444444444	0.0045	0.33	0.02	0.02	0.25	0.25	0.02	0.02	0	0	0	0	0.1443	2	45.55074	193.2	27.82166	257.54634	4	5	300	bcc-csm1-1	4.997053041	289.4150457	1298.216153	6	0.0100539	0.001822767	915.9700854	18	Nordhaus	618
9.222222222	0.0045	0.33	0.02	0.02	0.25	0.25	0.02	0.02	0	0	0	0	0.1443	2	45.55074	193.2	27.82166	257.54634	4	5	300	bcc-csm1-1	4.997053041	289.4150457	1298.216153	6	0.0100539	0.001822767	915.9700854	19	Nordhaus	619
10	0.0045	0.33	0.02	0.02	0.25	0.25	0.02	0.02	0	0	0	0	0.1443	2	45.55074	193.2	27.82166	257.54634	4	5	300	bcc-csm1-1	4.997053041	289.4150457	1298.216153	6	0.0100539	0.001822767	915.9700854	20	Nordhaus	620
3	0.008	0.33	0.02	0.02	0.25	0.25	0.02	0.02	0	0	0	0	0.1443	2	45.55074	193.2	27.82166	257.54634	4	5	300	bcc-csm1-1	4.997053041	289.4150457	1298.216153	6	0.0100539	0.001822767	915.9700854	21	Nordhaus	621
3.777777778	0.008	0.33	0.02	0.02	0.25	0.25	0.02	0.02	0	0	0	0	0.1443	2	45.55074	193.2	27.82166	257.54634	4	5	300	bcc-csm1-1	4.997053041	289.4150457	1298.216153	6	0.0100539	0.001822767	915.9700854	22	Nordhaus	622
4.555555556	0.008	0.33	0.02	0.02	0.25	0.25	0.02	0.02	0	0	0	0	0.1443	2	45.55074	193.2	27.82166	257.54634	4	5	300	bcc-csm1-1	4.997053041	289.4150457	1298.216153	6	0.0100539	0.001822767	915.9700854	23	Nordhaus	623
5.333333333	0.008	0.33	0.02	0.02	0.25	0.25	0.02	0.02	0	0	0	0	0.1443	2	45.55074	193.2	27.82166	257.54634	4	5	300	bcc-csm1-1	4.997053041	289.4150457	1298.216153	6	0.0100539	0.001822767	915.9700854	24	Nordhaus	624
6.111111111	0.008	0.33	0.02	0.02	0.25	0.25	0.02	0.02	0	0	0	0	0.1443	2	45.55074	193.2	27.82166	257.54634	4	5	300	bcc-csm1-1	4.997053041	289.4150457	1298.216153	6	0.0100539	0.001822767	915.9700854	25	Nordhaus	625
6.888888889	0.008	0.33	0.02	0.02	0.25	0.25	0.02	0.02	0	0	0	0	0.1443	2	45.55074	193.2	27.82166	257.54634	4	5	300	bcc-csm1-1	4.997053041	289.4150457	1298.216153	6	0.0100539	0.001822767	915.9700854	26	Nordhaus	626
7.666666667	0.008	0.33	0.02	0.02	0.25	0.25	0.02	0.02	0	0	0	0	0.1443	2	45.55074	193.2	27.82166	257.54634	4	5	300	bcc-csm1-1	4.997053041	289.4150457	1298.216153	6	0.0100539	0.001822767	915.9700854	27	Nordhaus	627
8.444444444	0.008	0.33	0.02	0.02	0.25	0.25	0.02	0.02	0	0	0	0	0.1443	2	45.55074	193.2	27.82166	257.54634	4	5	300	bcc-csm1-1	4.997053041	289.4150457	1298.216153	6	0.0100539	0.001822767	915.9700854	28	Nordhaus	628
9.222222222	0.008	0.33	0.02	0.02	0.25	0.25	0.02	0.02	0	0	0	0	0.1443	2	45.55074	193.2	27.82166	257.54634	4	5	300	bcc-csm1-1	4.997053041	289.4150457	1298.216153	6	0.0100539	0.001822767	915.9700854	29	Nordhaus	629
10	0.008	0.33	0.02	0.02	0.25	0.25	0.02	0.02	0	0	0	0	0.1443	2	45.55074	193.2	27.82166	257.54634	4	5	300	bcc-csm1-1	4.997053041	289.4150457	1298.216153	6	0.0100539	0.001822767	915.9700854	30	Nordhaus	630
3	0.0115	0.33	0.02	0.02	0.25	0.25	0.02	0.02	0	0	0	0	0.1443	2	45.55074	193.2	27.82166	257.54634	4	5	300	bcc-csm1-1	4.997053041	289.4150457	1298.216153	6	0.0100539	0.001822767	915.9700854	31	Nordhaus	631
3.777777778	0.0115	0.33	0.02	0.02	0.25	0.25	0.02	0.02	0	0	0	0	0.1443	2	45.55074	193.2	27.82166	257.54634	4	5	300	bcc-csm1-1	4.997053041	289.4150457	1298.216153	6	0.0100539	0.001822767	915.9700854	32	Nordhaus	632
4.555555556	0.0115	0.33	0.02	0.02	0.25	0.25	0.02	0.02	0	0	0	0	0.1443	2	45.55074	193.2	27.82166	257.54634	4	5	300	bcc-csm1-1	4.997053041	289.4150457	1298.216153	6	0.0100539	0.001822767	915.9700854	33	Nordhaus	633
5.333333333	0.0115	0.33	0.02	0.02	0.25	0.25	0.02	0.02	0	0	0	0	0.1443	2	45.55074	193.2	27.82166	257.54634	4	5	300	bcc-csm1-1	4.997053041	289.4150457	1298.216153	6	0.0100539	0.001822767	915.9700854	34	Nordhaus	634
6.111111111	0.0115	0.33	0.02	0.02	0.25	0.25	0.02	0.02	0	0	0	0	0.1443	2	45.55074	193.2	27.82166	257.54634	4	5	300	bcc-csm1-1	4.997053041	289.4150457	1298.216153	6	0.0100539	0.001822767	915.9700854	35	Nordhaus	635
6.888888889	0.0115	0.33	0.02	0.02	0.25	0.25	0.02	0.02	0	0	0	0	0.1443	2	45.55074	193.2	27.82166	257.54634	4	5	300	bcc-csm1-1	4.997053041	289.4150457	1298.216153	6	0.0100539	0.001822767	915.9700854	36	Nordhaus	636
7.666666667	0.0115	0.33	0.02	0.02	0.25	0.25	0.02	0.02	0	0	0	0	0.1443	2	45.55074	193.2	27.82166	257.54634	4	5	300	bcc-csm1-1	4.997053041	289.4150457	1298.216153	6	0.0100539	0.001822767	915.9700854	37	Nordhaus	637
8.444444444	0.0115	0.33	0.02	0.02	0.25	0.25	0.02	0.02	0	0	0	0	0.1443	2	45.55074	193.2	27.82166	257.54634	4	5	300	bcc-csm1-1	4.997053041	289.4150457	1298.216153	6	0.0100539	0.001822767	915.9700854	38	Nordhaus	638
9.222222222	0.0115	0.33	0.02	0.02	0.25	0.25	0.02	0.02	0	0	0	0	0.1443	2	45.55074	193.2	27.82166	257.54634	4	5	300	bcc-csm1-1	4.997053041	289.4150457	1298.216153	6	0.0100539	0.001822767	915.9700854	39	Nordhaus	639
10	0.0115	0.33	0.02	0.02	0.25	0.25	0.02	0.02	0	0	0	0	0.1443	2	45.55074	193.2	27.82166	257.54634	4	5	300	bcc-csm1-1	4.997053041	289.4150457	1298.216153	6	0.0100539	0.001822767	915.9700854	40	Nordhaus	640
3	0.015	0.33	0.02	0.02	0.25	0.25	0.02	0.02	0	0	0	0	0.1443	2	45.55074	193.2	27.82166	257.54634	4	5	300	bcc-csm1-1	4.997053041	289.4150457	1298.216153	6	0.0100539	0.001822767	915.9700854	41	Nordhaus	641
3.777777778	0.015	0.33	0.02	0.02	0.25	0.25	0.02	0.02	0	0	0	0	0.1443	2	45.55074	193.2	27.82166	257.54634	4	5	300	bcc-csm1-1	4.997053041	289.4150457	1298.216153	6	0.0100539	0.001822767	915.9700854	42	Nordhaus	642
4.555555556	0.015	0.33	0.02	0.02	0.25	0.25	0.02	0.02	0	0	0	0	0.1443	2	45.55074	193.2	27.82166	257.54634	4	5	300	bcc-csm1-1	4.997053041	289.4150457	1298.216153	6	0.0100539	0.001822767	915.9700854	43	Nordhaus	643
5.333333333	0.015	0.33	0.02	0.02	0.25	0.25	0.02	0.02	0	0	0	0	0.1443	2	45.55074	193.2	27.82166	257.54634	4	5	300	bcc-csm1-1	4.997053041	289.4150457	1298.216153	6	0.0100539	0.001822767	915.9700854	44	Nordhaus	644
6.111111111	0.015	0.33	0.02	0.02	0.25	0.25	0.02	0.02	0	0	0	0	0.1443	2	45.55074	193.2	27.82166	257.54634	4	5	300	bcc-csm1-1	4.997053041	289.4150457	1298.216153	6	0.0100539	0.001822767	915.9700854	45	Nordhaus	645
6.888888889	0.015	0.33	0.02	0.02	0.25	0.25	0.02	0.02	0	0	0	0	0.1443	2	45.55074	193.2	27.82166	257.54634	4	5	300	bcc-csm1-1	4.997053041	289.4150457	1298.216153	6	0.0100539	0.001822767	915.9700854	46	Nordhaus	646
7.666666667	0.015	0.33	0.02	0.02	0.25	0.25	0.02	0.02	0	0	0	0	0.1443	2	45.55074	193.2	27.82166	257.54634	4	5	300	bcc-csm1-1	4.997053041	289.4150457	1298.216153	6	0.0100539	0.001822767	915.9700854	47	Nordhaus	647
8.444444444	0.015	0.33	0.02	0.02	0.25	0.25	0.02	0.02	0	0	0	0	0.1443	2	45.55074	193.2	27.82166	257.54634	4	5	300	bcc-csm1-1	4.997053041	289.4150457	1298.216153	6	0.0100539	0.001822767	915.9700854	48	Nordhaus	648
9.222222222	0.015	0.33	0.02	0.02	0.25	0.25	0.02	0.02	0	0	0	0	0.1443	2	45.55074	193.2	27.82166	257.54634	4	5	300	bcc-csm1-1	4.997053041	289.4150457	1298.216153	6	0.0100539	0.001822767	915.9700854	49	Nordhaus	649
10	0.015	0.33	0.02	0.02	0.25	0.25	0.02	0.02	0	0	0	0	0.1443	2	45.55074	193.2	27.82166	257.54634	4	5	300	bcc-csm1-1	4.997053041	289.4150457	1298.216153	6	0.0100539	0.001822767	915.9700854	50	Nordhaus	650
3	0.001	0.33	0.02	0.02	0.25	0.25	0.02	0.02	0	0	0	0	0.1443	2	45.55074	193.2	27.82166	257.54634	4	5	300	GFDL-CM3	6.110394674	297.9643632	1016.774374	6	0.010028186	0.002587847	635.1124602	51	Nordhaus	651
3.777777778	0.001	0.33	0.02	0.02	0.25	0.25	0.02	0.02	0	0	0	0	0.1443	2	45.55074	193.2	27.82166	257.54634	4	5	300	GFDL-CM3	6.110394674	297.9643632	1016.774374	6	0.010028186	0.002587847	635.1124602	52	Nordhaus	652
4.555555556	0.001	0.33	0.02	0.02	0.25	0.25	0.02	0.02	0	0	0	0	0.1443	2	45.55074	193.2	27.82166	257.54634	4	5	300	GFDL-CM3	6.110394674	297.9643632	1016.774374	6	0.010028186	0.002587847	635.1124602	53	Nordhaus	653
5.333333333	0.001	0.33	0.02	0.02	0.25	0.25	0.02	0.02	0	0	0	0	0.1443	2	45.55074	193.2	27.82166	257.54634	4	5	300	GFDL-CM3	6.110394674	297.9643632	1016.774374	6	0.010028186	0.002587847	635.1124602	54	Nordhaus	654
6.111111111	0.001	0.33	0.02	0.02	0.25	0.25	0.02	0.02	0	0	0	0	0.1443	2	45.55074	193.2	27.82166	257.54634	4	5	300	GFDL-CM3	6.110394674	297.9643632	1016.774374	6	0.010028186	0.002587847	635.1124602	55	Nordhaus	655
6.888888889	0.001	0.33	0.02	0.02	0.25	0.25	0.02	0.02	0	0	0	0	0.1443	2	45.55074	193.2	27.82166	257.54634	4	5	300	GFDL-CM3	6.110394674	297.9643632	1016.774374	6	0.010028186	0.002587847	635.1124602	56	Nordhaus	656
7.666666667	0.001	0.33	0.02	0.02	0.25	0.25	0.02	0.02	0	0	0	0	0.1443	2	45.55074	193.2	27.82166	257.54634	4	5	300	GFDL-CM3	6.110394674	297.9643632	1016.774374	6	0.010028186	0.002587847	635.1124602	57	Nordhaus	657
8.444444444	0.001	0.33	0.02	0.02	0.25	0.25	0.02	0.02	0	0	0	0	0.1443	2	45.55074	193.2	27.82166	257.54634	4	5	300	GFDL-CM3	6.110394674	297.9643632	1016.774374	6	0.010028186	0.002587847	635.1124602	58	Nordhaus	658
9.222222222	0.001	0.33	0.02	0.02	0.25	0.25	0.02	0.02	0	0	0	0	0.1443	2	45.55074	193.2	27.82166	257.54634	4	5	300	GFDL-CM3	6.110394674	297.9643632	1016.774374	6	0.010028186	0.002587847	635.1124602	59	Nordhaus	659
10	0.001	0.33	0.02	0.02	0.25	0.25	0.02	0.02	0	0	0	0	0.1443	2	45.55074	193.2	27.82166	257.54634	4	5	300	GFDL-CM3	6.110394674	297.9643632	1016.774374	6	0.010028186	0.002587847	635.1124602	60	Nordhaus	660
3	0.0045	0.33	0.02	0.02	0.25	0.25	0.02	0.02	0	0	0	0	0.1443	2	45.55074	193.2	27.82166	257.54634	4	5	300	GFDL-CM3	6.110394674	297.9643632	1016.774374	6	0.010028186	0.002587847	635.1124602	61	Nordhaus	661
3.777777778	0.0045	0.33	0.02	0.02	0.25	0.25	0.02	0.02	0	0	0	0	0.1443	2	45.55074	193.2	27.82166	257.54634	4	5	300	GFDL-CM3	6.110394674	297.9643632	1016.774374	6	0.010028186	0.002587847	635.1124602	62	Nordhaus	662
4.555555556	0.0045	0.33	0.02	0.02	0.25	0.25	0.02	0.02	0	0	0	0	0.1443	2	45.55074	193.2	27.82166	257.54634	4	5	300	GFDL-CM3	6.110394674	297.9643632	1016.774374	6	0.010028186	0.002587847	635.1124602	63	Nordhaus	663
5.333333333	0.0045	0.33	0.02	0.02	0.25	0.25	0.02	0.02	0	0	0	0	0.1443	2	45.55074	193.2	27.82166	257.54634	4	5	300	GFDL-CM3	6.110394674	297.9643632	1016.774374	6	0.010028186	0.002587847	635.1124602	64	Nordhaus	664
6.111111111	0.0045	0.33	0.02	0.02	0.25	0.25	0.02	0.02	0	0	0	0	0.1443	2	45.55074	193.2	27.82166	257.54634	4	5	300	GFDL-CM3	6.110394674	297.9643632	1016.774374	6	0.010028186	0.002587847	635.1124602	65	Nordhaus	665
6.888888889	0.0045	0.33	0.02	0.02	0.25	0.25	0.02	0.02	0	0	0	0	0.1443	2	45.55074	193.2	27.82166	257.54634	4	5	300	GFDL-CM3	6.110394674	297.9643632	1016.774374	6	0.010028186	0.002587847	635.1124602	66	Nordhaus	666
7.666666667	0.0045	0.33	0.02	0.02	0.25	0.25	0.02	0.02	0	0	0	0	0.1443	2	45.55074	193.2	27.82166	257.54634	4	5	300	GFDL-CM3	6.110394674	297.9643632	1016.774374	6	0.010028186	0.002587847	635.1124602	67	Nordhaus	667
8.444444444	0.0045	0.33	0.02	0.02	0.25	0.25	0.02	0.02	0	0	0	0	0.1443	2	45.55074	193.2	27.82166	257.54634	4	5	300	GFDL-CM3	6.110394674	297.9643632	1016.774374	6	0.010028186	0.002587847	635.1124602	68	Nordhaus	668
9.222222222	0.0045	0.33	0.02	0.02	0.25	0.25	0.02	0.02	0	0	0	0	0.1443	2	45.55074	193.2	27.82166	257.54634	4	5	300	GFDL-CM3	6.110394674	297.9643632	1016.774374	6	0.010028186	0.002587847	635.1124602	69	Nordhaus	669
10	0.0045	0.33	0.02	0.02	0.25	0.25	0.02	0.02	0	0	0	0	0.1443	2	45.55074	193.2	27.82166	257.54634	4	5	300	GFDL-CM3	6.110394674	297.9643632	1016.774374	6	0.010028186	0.002587847	635.1124602	70	Nordhaus	670
3	0.008	0.33	0.02	0.02	0.25	0.25	0.02	0.02	0	0	0	0	0.1443	2	45.55074	193.2	27.82166	257.54634	4	5	300	GFDL-CM3	6.110394674	297.9643632	1016.774374	6	0.010028186	0.002587847	635.1124602	71	Nordhaus	671
3.777777778	0.008	0.33	0.02	0.02	0.25	0.25	0.02	0.02	0	0	0	0	0.1443	2	45.55074	193.2	27.82166	257.54634	4	5	300	GFDL-CM3	6.110394674	297.9643632	1016.774374	6	0.010028186	0.002587847	635.1124602	72	Nordhaus	672
4.555555556	0.008	0.33	0.02	0.02	0.25	0.25	0.02	0.02	0	0	0	0	0.1443	2	45.55074	193.2	27.82166	257.54634	4	5	300	GFDL-CM3	6.110394674	297.9643632	1016.774374	6	0.010028186	0.002587847	635.1124602	73	Nordhaus	673
5.333333333	0.008	0.33	0.02	0.02	0.25	0.25	0.02	0.02	0	0	0	0	0.1443	2	45.55074	193.2	27.82166	257.54634	4	5	300	GFDL-CM3	6.110394674	297.9643632	1016.774374	6	0.010028186	0.002587847	635.1124602	74	Nordhaus	674
6.111111111	0.008	0.33	0.02	0.02	0.25	0.25	0.02	0.02	0	0	0	0	0.1443	2	45.55074	193.2	27.82166	257.54634	4	5	300	GFDL-CM3	6.110394674	297.9643632	1016.774374	6	0.010028186	0.002587847	635.1124602	75	Nordhaus	675
6.888888889	0.008	0.33	0.02	0.02	0.25	0.25	0.02	0.02	0	0	0	0	0.1443	2	45.55074	193.2	27.82166	257.54634	4	5	300	GFDL-CM3	6.110394674	297.9643632	1016.774374	6	0.010028186	0.002587847	635.1124602	76	Nordhaus	676
7.666666667	0.008	0.33	0.02	0.02	0.25	0.25	0.02	0.02	0	0	0	0	0.1443	2	45.55074	193.2	27.82166	257.54634	4	5	300	GFDL-CM3	6.110394674	297.9643632	1016.774374	6	0.010028186	0.002587847	635.1124602	77	Nordhaus	677
8.444444444	0.008	0.33	0.02	0.02	0.25	0.25	0.02	0.02	0	0	0	0	0.1443	2	45.55074	193.2	27.82166	257.54634	4	5	300	GFDL-CM3	6.110394674	297.9643632	1016.774374	6	0.010028186	0.002587847	635.1124602	78	Nordhaus	678
9.222222222	0.008	0.33	0.02	0.02	0.25	0.25	0.02	0.02	0	0	0	0	0.1443	2	45.55074	193.2	27.82166	257.54634	4	5	300	GFDL-CM3	6.110394674	297.9643632	1016.774374	6	0.010028186	0.002587847	635.1124602	79	Nordhaus	679
10	0.008	0.33	0.02	0.02	0.25	0.25	0.02	0.02	0	0	0	0	0.1443	2	45.55074	193.2	27.82166	257.54634	4	5	300	GFDL-CM3	6.110394674	297.9643632	1016.774374	6	0.010028186	0.002587847	635.1124602	80	Nordhaus	680
3	0.0115	0.33	0.02	0.02	0.25	0.25	0.02	0.02	0	0	0	0	0.1443	2	45.55074	193.2	27.82166	257.54634	4	5	300	GFDL-CM3	6.110394674	297.9643632	1016.774374	6	0.010028186	0.002587847	635.1124602	81	Nordhaus	681
3.777777778	0.0115	0.33	0.02	0.02	0.25	0.25	0.02	0.02	0	0	0	0	0.1443	2	45.55074	193.2	27.82166	257.54634	4	5	300	GFDL-CM3	6.110394674	297.9643632	1016.774374	6	0.010028186	0.002587847	635.1124602	82	Nordhaus	682
4.555555556	0.0115	0.33	0.02	0.02	0.25	0.25	0.02	0.02	0	0	0	0	0.1443	2	45.55074	193.2	27.82166	257.54634	4	5	300	GFDL-CM3	6.110394674	297.9643632	1016.774374	6	0.010028186	0.002587847	635.1124602	83	Nordhaus	683
5.333333333	0.0115	0.33	0.02	0.02	0.25	0.25	0.02	0.02	0	0	0	0	0.1443	2	45.55074	193.2	27.82166	257.54634	4	5	300	GFDL-CM3	6.110394674	297.9643632	1016.774374	6	0.010028186	0.002587847	635.1124602	84	Nordhaus	684
6.111111111	0.0115	0.33	0.02	0.02	0.25	0.25	0.02	0.02	0	0	0	0	0.1443	2	45.55074	193.2	27.82166	257.54634	4	5	300	GFDL-CM3	6.110394674	297.9643632	1016.774374	6	0.010028186	0.002587847	635.1124602	85	Nordhaus	685
6.888888889	0.0115	0.33	0.02	0.02	0.25	0.25	0.02	0.02	0	0	0	0	0.1443	2	45.55074	193.2	27.82166	257.54634	4	5	300	GFDL-CM3	6.110394674	297.9643632	1016.774374	6	0.010028186	0.002587847	635.1124602	86	Nordhaus	686
7.666666667	0.0115	0.33	0.02	0.02	0.25	0.25	0.02	0.02	0	0	0	0	0.1443	2	45.55074	193.2	27.82166	257.54634	4	5	300	GFDL-CM3	6.110394674	297.9643632	1016.774374	6	0.010028186	0.002587847	635.1124602	87	Nordhaus	687
8.444444444	0.0115	0.33	0.02	0.02	0.25	0.25	0.02	0.02	0	0	0	0	0.1443	2	45.55074	193.2	27.82166	257.54634	4	5	300	GFDL-CM3	6.110394674	297.9643632	1016.774374	6	0.010028186	0.002587847	635.1124602	88	Nordhaus	688
9.222222222	0.0115	0.33	0.02	0.02	0.25	0.25	0.02	0.02	0	0	0	0	0.1443	2	45.55074	193.2	27.82166	257.54634	4	5	300	GFDL-CM3	6.110394674	297.9643632	1016.774374	6	0.010028186	0.002587847	635.1124602	89	Nordhaus	689
10	0.0115	0.33	0.02	0.02	0.25	0.25	0.02	0.02	0	0	0	0	0.1443	2	45.55074	193.2	27.82166	257.54634	4	5	300	GFDL-CM3	6.110394674	297.9643632	1016.774374	6	0.010028186	0.002587847	635.1124602	90	Nordhaus	690
3	0.015	0.33	0.02	0.02	0.25	0.25	0.02	0.02	0	0	0	0	0.1443	2	45.55074	193.2	27.82166	257.54634	4	5	300	GFDL-CM3	6.110394674	297.9643632	1016.774374	6	0.010028186	0.002587847	635.1124602	91	Nordhaus	691
3.777777778	0.015	0.33	0.02	0.02	0.25	0.25	0.02	0.02	0	0	0	0	0.1443	2	45.55074	193.2	27.82166	257.54634	4	5	300	GFDL-CM3	6.110394674	297.9643632	1016.774374	6	0.010028186	0.002587847	635.1124602	92	Nordhaus	692
4.555555556	0.015	0.33	0.02	0.02	0.25	0.25	0.02	0.02	0	0	0	0	0.1443	2	45.55074	193.2	27.82166	257.54634	4	5	300	GFDL-CM3	6.110394674	297.9643632	1016.774374	6	0.010028186	0.002587847	635.1124602	93	Nordhaus	693
5.333333333	0.015	0.33	0.02	0.02	0.25	0.25	0.02	0.02	0	0	0	0	0.1443	2	45.55074	193.2	27.82166	257.54634	4	5	300	GFDL-CM3	6.110394674	297.9643632	1016.774374	6	0.010028186	0.002587847	635.1124602	94	Nordhaus	694
6.111111111	0.015	0.33	0.02	0.02	0.25	0.25	0.02	0.02	0	0	0	0	0.1443	2	45.55074	193.2	27.82166	257.54634	4	5	300	GFDL-CM3	6.110394674	297.9643632	1016.774374	6	0.010028186	0.002587847	635.1124602	95	Nordhaus	695
6.888888889	0.015	0.33	0.02	0.02	0.25	0.25	0.02	0.02	0	0	0	0	0.1443	2	45.55074	193.2	27.82166	257.54634	4	5	300	GFDL-CM3	6.110394674	297.9643632	1016.774374	6	0.010028186	0.002587847	635.1124602	96	Nordhaus	696
7.666666667	0.015	0.33	0.02	0.02	0.25	0.25	0.02	0.02	0	0	0	0	0.1443	2	45.55074	193.2	27.82166	257.54634	4	5	300	GFDL-CM3	6.110394674	297.9643632	1016.774374	6	0.010028186	0.002587847	635.1124602	97	Nordhaus	697
8.444444444	0.015	0.33	0.02	0.02	0.25	0.25	0.02	0.02	0	0	0	0	0.1443	2	45.55074	193.2	27.82166	257.54634	4	5	300	GFDL-CM3	6.110394674	297.9643632	1016.774374	6	0.010028186	0.002587847	635.1124602	98	Nordhaus	698
9.222222222	0.015	0.33	0.02	0.02	0.25	0.25	0.02	0.02	0	0	0	0	0.1443	2	45.55074	193.2	27.82166	257.54634	4	5	300	GFDL-CM3	6.110394674	297.9643632	1016.774374	6	0.010028186	0.002587847	635.1124602	99	Nordhaus	699
10	0.015	0.33	0.02	0.02	0.25	0.25	0.02	0.02	0	0	0	0	0.1443	2	45.55074	193.2	27.82166	257.54634	4	5	300	GFDL-CM3	6.110394674	297.9643632	1016.774374	6	0.010028186	0.002587847	635.1124602	100	Nordhaus	700
3	0.001	0.33	0.02	0.02	0.25	0.25	0.02	0.02	0	0	0	0	0.1443	2	45.55074	193.2	27.82166	257.54634	4	5	300	GFDL-ESM2G	3.189799014	293.0713876	3076.849744	6	0.010023333	0.000630306	2695.295397	101	Nordhaus	701
3.777777778	0.001	0.33	0.02	0.02	0.25	0.25	0.02	0.02	0	0	0	0	0.1443	2	45.55074	193.2	27.82166	257.54634	4	5	300	GFDL-ESM2G	3.189799014	293.0713876	3076.849744	6	0.010023333	0.000630306	2695.295397	102	Nordhaus	702
4.555555556	0.001	0.33	0.02	0.02	0.25	0.25	0.02	0.02	0	0	0	0	0.1443	2	45.55074	193.2	27.82166	257.54634	4	5	300	GFDL-ESM2G	3.189799014	293.0713876	3076.849744	6	0.010023333	0.000630306	2695.295397	103	Nordhaus	703
5.333333333	0.001	0.33	0.02	0.02	0.25	0.25	0.02	0.02	0	0	0	0	0.1443	2	45.55074	193.2	27.82166	257.54634	4	5	300	GFDL-ESM2G	3.189799014	293.0713876	3076.849744	6	0.010023333	0.000630306	2695.295397	104	Nordhaus	704
6.111111111	0.001	0.33	0.02	0.02	0.25	0.25	0.02	0.02	0	0	0	0	0.1443	2	45.55074	193.2	27.82166	257.54634	4	5	300	GFDL-ESM2G	3.189799014	293.0713876	3076.849744	6	0.010023333	0.000630306	2695.295397	105	Nordhaus	705
6.888888889	0.001	0.33	0.02	0.02	0.25	0.25	0.02	0.02	0	0	0	0	0.1443	2	45.55074	193.2	27.82166	257.54634	4	5	300	GFDL-ESM2G	3.189799014	293.0713876	3076.849744	6	0.010023333	0.000630306	2695.295397	106	Nordhaus	706
7.666666667	0.001	0.33	0.02	0.02	0.25	0.25	0.02	0.02	0	0	0	0	0.1443	2	45.55074	193.2	27.82166	257.54634	4	5	300	GFDL-ESM2G	3.189799014	293.0713876	3076.849744	6	0.010023333	0.000630306	2695.295397	107	Nordhaus	707
8.444444444	0.001	0.33	0.02	0.02	0.25	0.25	0.02	0.02	0	0	0	0	0.1443	2	45.55074	193.2	27.82166	257.54634	4	5	300	GFDL-ESM2G	3.189799014	293.0713876	3076.849744	6	0.010023333	0.000630306	2695.295397	108	Nordhaus	708
9.222222222	0.001	0.33	0.02	0.02	0.25	0.25	0.02	0.02	0	0	0	0	0.1443	2	45.55074	193.2	27.82166	257.54634	4	5	300	GFDL-ESM2G	3.189799014	293.0713876	3076.849744	6	0.010023333	0.000630306	2695.295397	109	Nordhaus	709
10	0.001	0.33	0.02	0.02	0.25	0.25	0.02	0.02	0	0	0	0	0.1443	2	45.55074	193.2	27.82166	257.54634	4	5	300	GFDL-ESM2G	3.189799014	293.0713876	3076.849744	6	0.010023333	0.000630306	2695.295397	110	Nordhaus	710
3	0.0045	0.33	0.02	0.02	0.25	0.25	0.02	0.02	0	0	0	0	0.1443	2	45.55074	193.2	27.82166	257.54634	4	5	300	GFDL-ESM2G	3.189799014	293.0713876	3076.849744	6	0.010023333	0.000630306	2695.295397	111	Nordhaus	711
3.777777778	0.0045	0.33	0.02	0.02	0.25	0.25	0.02	0.02	0	0	0	0	0.1443	2	45.55074	193.2	27.82166	257.54634	4	5	300	GFDL-ESM2G	3.189799014	293.0713876	3076.849744	6	0.010023333	0.000630306	2695.295397	112	Nordhaus	712
4.555555556	0.0045	0.33	0.02	0.02	0.25	0.25	0.02	0.02	0	0	0	0	0.1443	2	45.55074	193.2	27.82166	257.54634	4	5	300	GFDL-ESM2G	3.189799014	293.0713876	3076.849744	6	0.010023333	0.000630306	2695.295397	113	Nordhaus	713
5.333333333	0.0045	0.33	0.02	0.02	0.25	0.25	0.02	0.02	0	0	0	0	0.1443	2	45.55074	193.2	27.82166	257.54634	4	5	300	GFDL-ESM2G	3.189799014	293.0713876	3076.849744	6	0.010023333	0.000630306	2695.295397	114	Nordhaus	714
6.111111111	0.0045	0.33	0.02	0.02	0.25	0.25	0.02	0.02	0	0	0	0	0.1443	2	45.55074	193.2	27.82166	257.54634	4	5	300	GFDL-ESM2G	3.189799014	293.0713876	3076.849744	6	0.010023333	0.000630306	2695.295397	115	Nordhaus	715
6.888888889	0.0045	0.33	0.02	0.02	0.25	0.25	0.02	0.02	0	0	0	0	0.1443	2	45.55074	193.2	27.82166	257.54634	4	5	300	GFDL-ESM2G	3.189799014	293.0713876	3076.849744	6	0.010023333	0.000630306	2695.295397	116	Nordhaus	716
7.666666667	0.0045	0.33	0.02	0.02	0.25	0.25	0.02	0.02	0	0	0	0	0.1443	2	45.55074	193.2	27.82166	257.54634	4	5	300	GFDL-ESM2G	3.189799014	293.0713876	3076.849744	6	0.010023333	0.000630306	2695.295397	117	Nordhaus	717
8.444444444	0.0045	0.33	0.02	0.02	0.25	0.25	0.02	0.02	0	0	0	0	0.1443	2	45.55074	193.2	27.82166	257.54634	4	5	300	GFDL-ESM2G	3.189799014	293.0713876	3076.849744	6	0.010023333	0.000630306	2695.295397	118	Nordhaus	718
9.222222222	0.0045	0.33	0.02	0.02	0.25	0.25	0.02	0.02	0	0	0	0	0.1443	2	45.55074	193.2	27.82166	257.54634	4	5	300	GFDL-ESM2G	3.189799014	293.0713876	3076.849744	6	0.010023333	0.000630306	2695.295397	119	Nordhaus	719
10	0.0045	0.33	0.02	0.02	0.25	0.25	0.02	0.02	0	0	0	0	0.1443	2	45.55074	193.2	27.82166	257.54634	4	5	300	GFDL-ESM2G	3.189799014	293.0713876	3076.849744	6	0.010023333	0.000630306	2695.295397	120	Nordhaus	720
3	0.008	0.33	0.02	0.02	0.25	0.25	0.02	0.02	0	0	0	0	0.1443	2	45.55074	193.2	27.82166	257.54634	4	5	300	GFDL-ESM2G	3.189799014	293.0713876	3076.849744	6	0.010023333	0.000630306	2695.295397	121	Nordhaus	721
3.777777778	0.008	0.33	0.02	0.02	0.25	0.25	0.02	0.02	0	0	0	0	0.1443	2	45.55074	193.2	27.82166	257.54634	4	5	300	GFDL-ESM2G	3.189799014	293.0713876	3076.849744	6	0.010023333	0.000630306	2695.295397	122	Nordhaus	722
4.555555556	0.008	0.33	0.02	0.02	0.25	0.25	0.02	0.02	0	0	0	0	0.1443	2	45.55074	193.2	27.82166	257.54634	4	5	300	GFDL-ESM2G	3.189799014	293.0713876	3076.849744	6	0.010023333	0.000630306	2695.295397	123	Nordhaus	723
5.333333333	0.008	0.33	0.02	0.02	0.25	0.25	0.02	0.02	0	0	0	0	0.1443	2	45.55074	193.2	27.82166	257.54634	4	5	300	GFDL-ESM2G	3.189799014	293.0713876	3076.849744	6	0.010023333	0.000630306	2695.295397	124	Nordhaus	724
6.111111111	0.008	0.33	0.02	0.02	0.25	0.25	0.02	0.02	0	0	0	0	0.1443	2	45.55074	193.2	27.82166	257.54634	4	5	300	GFDL-ESM2G	3.189799014	293.0713876	3076.849744	6	0.010023333	0.000630306	2695.295397	125	Nordhaus	725
6.888888889	0.008	0.33	0.02	0.02	0.25	0.25	0.02	0.02	0	0	0	0	0.1443	2	45.55074	193.2	27.82166	257.54634	4	5	300	GFDL-ESM2G	3.189799014	293.0713876	3076.849744	6	0.010023333	0.000630306	2695.295397	126	Nordhaus	726
7.666666667	0.008	0.33	0.02	0.02	0.25	0.25	0.02	0.02	0	0	0	0	0.1443	2	45.55074	193.2	27.82166	257.54634	4	5	300	GFDL-ESM2G	3.189799014	293.0713876	3076.849744	6	0.010023333	0.000630306	2695.295397	127	Nordhaus	727
8.444444444	0.008	0.33	0.02	0.02	0.25	0.25	0.02	0.02	0	0	0	0	0.1443	2	45.55074	193.2	27.82166	257.54634	4	5	300	GFDL-ESM2G	3.189799014	293.0713876	3076.849744	6	0.010023333	0.000630306	2695.295397	128	Nordhaus	728
9.222222222	0.008	0.33	0.02	0.02	0.25	0.25	0.02	0.02	0	0	0	0	0.1443	2	45.55074	193.2	27.82166	257.54634	4	5	300	GFDL-ESM2G	3.189799014	293.0713876	3076.849744	6	0.010023333	0.000630306	2695.295397	129	Nordhaus	729
10	0.008	0.33	0.02	0.02	0.25	0.25	0.02	0.02	0	0	0	0	0.1443	2	45.55074	193.2	27.82166	257.54634	4	5	300	GFDL-ESM2G	3.189799014	293.0713876	3076.849744	6	0.010023333	0.000630306	2695.295397	130	Nordhaus	730
3	0.0115	0.33	0.02	0.02	0.25	0.25	0.02	0.02	0	0	0	0	0.1443	2	45.55074	193.2	27.82166	257.54634	4	5	300	GFDL-ESM2G	3.189799014	293.0713876	3076.849744	6	0.010023333	0.000630306	2695.295397	131	Nordhaus	731
3.777777778	0.0115	0.33	0.02	0.02	0.25	0.25	0.02	0.02	0	0	0	0	0.1443	2	45.55074	193.2	27.82166	257.54634	4	5	300	GFDL-ESM2G	3.189799014	293.0713876	3076.849744	6	0.010023333	0.000630306	2695.295397	132	Nordhaus	732
4.555555556	0.0115	0.33	0.02	0.02	0.25	0.25	0.02	0.02	0	0	0	0	0.1443	2	45.55074	193.2	27.82166	257.54634	4	5	300	GFDL-ESM2G	3.189799014	293.0713876	3076.849744	6	0.010023333	0.000630306	2695.295397	133	Nordhaus	733
5.333333333	0.0115	0.33	0.02	0.02	0.25	0.25	0.02	0.02	0	0	0	0	0.1443	2	45.55074	193.2	27.82166	257.54634	4	5	300	GFDL-ESM2G	3.189799014	293.0713876	3076.849744	6	0.010023333	0.000630306	2695.295397	134	Nordhaus	734
6.111111111	0.0115	0.33	0.02	0.02	0.25	0.25	0.02	0.02	0	0	0	0	0.1443	2	45.55074	193.2	27.82166	257.54634	4	5	300	GFDL-ESM2G	3.189799014	293.0713876	3076.849744	6	0.010023333	0.000630306	2695.295397	135	Nordhaus	735
6.888888889	0.0115	0.33	0.02	0.02	0.25	0.25	0.02	0.02	0	0	0	0	0.1443	2	45.55074	193.2	27.82166	257.54634	4	5	300	GFDL-ESM2G	3.189799014	293.0713876	3076.849744	6	0.010023333	0.000630306	2695.295397	136	Nordhaus	736
7.666666667	0.0115	0.33	0.02	0.02	0.25	0.25	0.02	0.02	0	0	0	0	0.1443	2	45.55074	193.2	27.82166	257.54634	4	5	300	GFDL-ESM2G	3.189799014	293.0713876	3076.849744	6	0.010023333	0.000630306	2695.295397	137	Nordhaus	737
8.444444444	0.0115	0.33	0.02	0.02	0.25	0.25	0.02	0.02	0	0	0	0	0.1443	2	45.55074	193.2	27.82166	257.54634	4	5	300	GFDL-ESM2G	3.189799014	293.0713876	3076.849744	6	0.010023333	0.000630306	2695.295397	138	Nordhaus	738
9.222222222	0.0115	0.33	0.02	0.02	0.25	0.25	0.02	0.02	0	0	0	0	0.1443	2	45.55074	193.2	27.82166	257.54634	4	5	300	GFDL-ESM2G	3.189799014	293.0713876	3076.849744	6	0.010023333	0.000630306	2695.295397	139	Nordhaus	739
10	0.0115	0.33	0.02	0.02	0.25	0.25	0.02	0.02	0	0	0	0	0.1443	2	45.55074	193.2	27.82166	257.54634	4	5	300	GFDL-ESM2G	3.189799014	293.0713876	3076.849744	6	0.010023333	0.000630306	2695.295397	140	Nordhaus	740
3	0.015	0.33	0.02	0.02	0.25	0.25	0.02	0.02	0	0	0	0	0.1443	2	45.55074	193.2	27.82166	257.54634	4	5	300	GFDL-ESM2G	3.189799014	293.0713876	3076.849744	6	0.010023333	0.000630306	2695.295397	141	Nordhaus	741
3.777777778	0.015	0.33	0.02	0.02	0.25	0.25	0.02	0.02	0	0	0	0	0.1443	2	45.55074	193.2	27.82166	257.54634	4	5	300	GFDL-ESM2G	3.189799014	293.0713876	3076.849744	6	0.010023333	0.000630306	2695.295397	142	Nordhaus	742
4.555555556	0.015	0.33	0.02	0.02	0.25	0.25	0.02	0.02	0	0	0	0	0.1443	2	45.55074	193.2	27.82166	257.54634	4	5	300	GFDL-ESM2G	3.189799014	293.0713876	3076.849744	6	0.010023333	0.000630306	2695.295397	143	Nordhaus	743
5.333333333	0.015	0.33	0.02	0.02	0.25	0.25	0.02	0.02	0	0	0	0	0.1443	2	45.55074	193.2	27.82166	257.54634	4	5	300	GFDL-ESM2G	3.189799014	293.0713876	3076.849744	6	0.010023333	0.000630306	2695.295397	144	Nordhaus	744
6.111111111	0.015	0.33	0.02	0.02	0.25	0.25	0.02	0.02	0	0	0	0	0.1443	2	45.55074	193.2	27.82166	257.54634	4	5	300	GFDL-ESM2G	3.189799014	293.0713876	3076.849744	6	0.010023333	0.000630306	2695.295397	145	Nordhaus	745
6.888888889	0.015	0.33	0.02	0.02	0.25	0.25	0.02	0.02	0	0	0	0	0.1443	2	45.55074	193.2	27.82166	257.54634	4	5	300	GFDL-ESM2G	3.189799014	293.0713876	3076.849744	6	0.010023333	0.000630306	2695.295397	146	Nordhaus	746
7.666666667	0.015	0.33	0.02	0.02	0.25	0.25	0.02	0.02	0	0	0	0	0.1443	2	45.55074	193.2	27.82166	257.54634	4	5	300	GFDL-ESM2G	3.189799014	293.0713876	3076.849744	6	0.010023333	0.000630306	2695.295397	147	Nordhaus	747
8.444444444	0.015	0.33	0.02	0.02	0.25	0.25	0.02	0.02	0	0	0	0	0.1443	2	45.55074	193.2	27.82166	257.54634	4	5	300	GFDL-ESM2G	3.189799014	293.0713876	3076.849744	6	0.010023333	0.000630306	2695.295397	148	Nordhaus	748
9.222222222	0.015	0.33	0.02	0.02	0.25	0.25	0.02	0.02	0	0	0	0	0.1443	2	45.55074	193.2	27.82166	257.54634	4	5	300	GFDL-ESM2G	3.189799014	293.0713876	3076.849744	6	0.010023333	0.000630306	2695.295397	149	Nordhaus	749
10	0.015	0.33	0.02	0.02	0.25	0.25	0.02	0.02	0	0	0	0	0.1443	2	45.55074	193.2	27.82166	257.54634	4	5	300	GFDL-ESM2G	3.189799014	293.0713876	3076.849744	6	0.010023333	0.000630306	2695.295397	150	Nordhaus	750
3	0.001	0.33	0.02	0.02	0.25	0.25	0.02	0.02	0	0	0	0	0.1443	2	45.55074	193.2	27.82166	257.54634	4	5	300	GFDL-ESM2M	3.290828914	285.0510445	2784.237474	6	0.010007156	0.00070503	2402.71314	151	Nordhaus	751
3.777777778	0.001	0.33	0.02	0.02	0.25	0.25	0.02	0.02	0	0	0	0	0.1443	2	45.55074	193.2	27.82166	257.54634	4	5	300	GFDL-ESM2M	3.290828914	285.0510445	2784.237474	6	0.010007156	0.00070503	2402.71314	152	Nordhaus	752
4.555555556	0.001	0.33	0.02	0.02	0.25	0.25	0.02	0.02	0	0	0	0	0.1443	2	45.55074	193.2	27.82166	257.54634	4	5	300	GFDL-ESM2M	3.290828914	285.0510445	2784.237474	6	0.010007156	0.00070503	2402.71314	153	Nordhaus	753
5.333333333	0.001	0.33	0.02	0.02	0.25	0.25	0.02	0.02	0	0	0	0	0.1443	2	45.55074	193.2	27.82166	257.54634	4	5	300	GFDL-ESM2M	3.290828914	285.0510445	2784.237474	6	0.010007156	0.00070503	2402.71314	154	Nordhaus	754
6.111111111	0.001	0.33	0.02	0.02	0.25	0.25	0.02	0.02	0	0	0	0	0.1443	2	45.55074	193.2	27.82166	257.54634	4	5	300	GFDL-ESM2M	3.290828914	285.0510445	2784.237474	6	0.010007156	0.00070503	2402.71314	155	Nordhaus	755
6.888888889	0.001	0.33	0.02	0.02	0.25	0.25	0.02	0.02	0	0	0	0	0.1443	2	45.55074	193.2	27.82166	257.54634	4	5	300	GFDL-ESM2M	3.290828914	285.0510445	2784.237474	6	0.010007156	0.00070503	2402.71314	156	Nordhaus	756
7.666666667	0.001	0.33	0.02	0.02	0.25	0.25	0.02	0.02	0	0	0	0	0.1443	2	45.55074	193.2	27.82166	257.54634	4	5	300	GFDL-ESM2M	3.290828914	285.0510445	2784.237474	6	0.010007156	0.00070503	2402.71314	157	Nordhaus	757
8.444444444	0.001	0.33	0.02	0.02	0.25	0.25	0.02	0.02	0	0	0	0	0.1443	2	45.55074	193.2	27.82166	257.54634	4	5	300	GFDL-ESM2M	3.290828914	285.0510445	2784.237474	6	0.010007156	0.00070503	2402.71314	158	Nordhaus	758
9.222222222	0.001	0.33	0.02	0.02	0.25	0.25	0.02	0.02	0	0	0	0	0.1443	2	45.55074	193.2	27.82166	257.54634	4	5	300	GFDL-ESM2M	3.290828914	285.0510445	2784.237474	6	0.010007156	0.00070503	2402.71314	159	Nordhaus	759
10	0.001	0.33	0.02	0.02	0.25	0.25	0.02	0.02	0	0	0	0	0.1443	2	45.55074	193.2	27.82166	257.54634	4	5	300	GFDL-ESM2M	3.290828914	285.0510445	2784.237474	6	0.010007156	0.00070503	2402.71314	160	Nordhaus	760
3	0.0045	0.33	0.02	0.02	0.25	0.25	0.02	0.02	0	0	0	0	0.1443	2	45.55074	193.2	27.82166	257.54634	4	5	300	GFDL-ESM2M	3.290828914	285.0510445	2784.237474	6	0.010007156	0.00070503	2402.71314	161	Nordhaus	761
3.777777778	0.0045	0.33	0.02	0.02	0.25	0.25	0.02	0.02	0	0	0	0	0.1443	2	45.55074	193.2	27.82166	257.54634	4	5	300	GFDL-ESM2M	3.290828914	285.0510445	2784.237474	6	0.010007156	0.00070503	2402.71314	162	Nordhaus	762
4.555555556	0.0045	0.33	0.02	0.02	0.25	0.25	0.02	0.02	0	0	0	0	0.1443	2	45.55074	193.2	27.82166	257.54634	4	5	300	GFDL-ESM2M	3.290828914	285.0510445	2784.237474	6	0.010007156	0.00070503	2402.71314	163	Nordhaus	763
5.333333333	0.0045	0.33	0.02	0.02	0.25	0.25	0.02	0.02	0	0	0	0	0.1443	2	45.55074	193.2	27.82166	257.54634	4	5	300	GFDL-ESM2M	3.290828914	285.0510445	2784.237474	6	0.010007156	0.00070503	2402.71314	164	Nordhaus	764
6.111111111	0.0045	0.33	0.02	0.02	0.25	0.25	0.02	0.02	0	0	0	0	0.1443	2	45.55074	193.2	27.82166	257.54634	4	5	300	GFDL-ESM2M	3.290828914	285.0510445	2784.237474	6	0.010007156	0.00070503	2402.71314	165	Nordhaus	765
6.888888889	0.0045	0.33	0.02	0.02	0.25	0.25	0.02	0.02	0	0	0	0	0.1443	2	45.55074	193.2	27.82166	257.54634	4	5	300	GFDL-ESM2M	3.290828914	285.0510445	2784.237474	6	0.010007156	0.00070503	2402.71314	166	Nordhaus	766
7.666666667	0.0045	0.33	0.02	0.02	0.25	0.25	0.02	0.02	0	0	0	0	0.1443	2	45.55074	193.2	27.82166	257.54634	4	5	300	GFDL-ESM2M	3.290828914	285.0510445	2784.237474	6	0.010007156	0.00070503	2402.71314	167	Nordhaus	767
8.444444444	0.0045	0.33	0.02	0.02	0.25	0.25	0.02	0.02	0	0	0	0	0.1443	2	45.55074	193.2	27.82166	257.54634	4	5	300	GFDL-ESM2M	3.290828914	285.0510445	2784.237474	6	0.010007156	0.00070503	2402.71314	168	Nordhaus	768
9.222222222	0.0045	0.33	0.02	0.02	0.25	0.25	0.02	0.02	0	0	0	0	0.1443	2	45.55074	193.2	27.82166	257.54634	4	5	300	GFDL-ESM2M	3.290828914	285.0510445	2784.237474	6	0.010007156	0.00070503	2402.71314	169	Nordhaus	769
10	0.0045	0.33	0.02	0.02	0.25	0.25	0.02	0.02	0	0	0	0	0.1443	2	45.55074	193.2	27.82166	257.54634	4	5	300	GFDL-ESM2M	3.290828914	285.0510445	2784.237474	6	0.010007156	0.00070503	2402.71314	170	Nordhaus	770
3	0.008	0.33	0.02	0.02	0.25	0.25	0.02	0.02	0	0	0	0	0.1443	2	45.55074	193.2	27.82166	257.54634	4	5	300	GFDL-ESM2M	3.290828914	285.0510445	2784.237474	6	0.010007156	0.00070503	2402.71314	171	Nordhaus	771
3.777777778	0.008	0.33	0.02	0.02	0.25	0.25	0.02	0.02	0	0	0	0	0.1443	2	45.55074	193.2	27.82166	257.54634	4	5	300	GFDL-ESM2M	3.290828914	285.0510445	2784.237474	6	0.010007156	0.00070503	2402.71314	172	Nordhaus	772
4.555555556	0.008	0.33	0.02	0.02	0.25	0.25	0.02	0.02	0	0	0	0	0.1443	2	45.55074	193.2	27.82166	257.54634	4	5	300	GFDL-ESM2M	3.290828914	285.0510445	2784.237474	6	0.010007156	0.00070503	2402.71314	173	Nordhaus	773
5.333333333	0.008	0.33	0.02	0.02	0.25	0.25	0.02	0.02	0	0	0	0	0.1443	2	45.55074	193.2	27.82166	257.54634	4	5	300	GFDL-ESM2M	3.290828914	285.0510445	2784.237474	6	0.010007156	0.00070503	2402.71314	174	Nordhaus	774
6.111111111	0.008	0.33	0.02	0.02	0.25	0.25	0.02	0.02	0	0	0	0	0.1443	2	45.55074	193.2	27.82166	257.54634	4	5	300	GFDL-ESM2M	3.290828914	285.0510445	2784.237474	6	0.010007156	0.00070503	2402.71314	175	Nordhaus	775
6.888888889	0.008	0.33	0.02	0.02	0.25	0.25	0.02	0.02	0	0	0	0	0.1443	2	45.55074	193.2	27.82166	257.54634	4	5	300	GFDL-ESM2M	3.290828914	285.0510445	2784.237474	6	0.010007156	0.00070503	2402.71314	176	Nordhaus	776
7.666666667	0.008	0.33	0.02	0.02	0.25	0.25	0.02	0.02	0	0	0	0	0.1443	2	45.55074	193.2	27.82166	257.54634	4	5	300	GFDL-ESM2M	3.290828914	285.0510445	2784.237474	6	0.010007156	0.00070503	2402.71314	177	Nordhaus	777
8.444444444	0.008	0.33	0.02	0.02	0.25	0.25	0.02	0.02	0	0	0	0	0.1443	2	45.55074	193.2	27.82166	257.54634	4	5	300	GFDL-ESM2M	3.290828914	285.0510445	2784.237474	6	0.010007156	0.00070503	2402.71314	178	Nordhaus	778
9.222222222	0.008	0.33	0.02	0.02	0.25	0.25	0.02	0.02	0	0	0	0	0.1443	2	45.55074	193.2	27.82166	257.54634	4	5	300	GFDL-ESM2M	3.290828914	285.0510445	2784.237474	6	0.010007156	0.00070503	2402.71314	179	Nordhaus	779
10	0.008	0.33	0.02	0.02	0.25	0.25	0.02	0.02	0	0	0	0	0.1443	2	45.55074	193.2	27.82166	257.54634	4	5	300	GFDL-ESM2M	3.290828914	285.0510445	2784.237474	6	0.010007156	0.00070503	2402.71314	180	Nordhaus	780
3	0.0115	0.33	0.02	0.02	0.25	0.25	0.02	0.02	0	0	0	0	0.1443	2	45.55074	193.2	27.82166	257.54634	4	5	300	GFDL-ESM2M	3.290828914	285.0510445	2784.237474	6	0.010007156	0.00070503	2402.71314	181	Nordhaus	781
3.777777778	0.0115	0.33	0.02	0.02	0.25	0.25	0.02	0.02	0	0	0	0	0.1443	2	45.55074	193.2	27.82166	257.54634	4	5	300	GFDL-ESM2M	3.290828914	285.0510445	2784.237474	6	0.010007156	0.00070503	2402.71314	182	Nordhaus	782
4.555555556	0.0115	0.33	0.02	0.02	0.25	0.25	0.02	0.02	0	0	0	0	0.1443	2	45.55074	193.2	27.82166	257.54634	4	5	300	GFDL-ESM2M	3.290828914	285.0510445	2784.237474	6	0.010007156	0.00070503	2402.71314	183	Nordhaus	783
5.333333333	0.0115	0.33	0.02	0.02	0.25	0.25	0.02	0.02	0	0	0	0	0.1443	2	45.55074	193.2	27.82166	257.54634	4	5	300	GFDL-ESM2M	3.290828914	285.0510445	2784.237474	6	0.010007156	0.00070503	2402.71314	184	Nordhaus	784
6.111111111	0.0115	0.33	0.02	0.02	0.25	0.25	0.02	0.02	0	0	0	0	0.1443	2	45.55074	193.2	27.82166	257.54634	4	5	300	GFDL-ESM2M	3.290828914	285.0510445	2784.237474	6	0.010007156	0.00070503	2402.71314	185	Nordhaus	785
6.888888889	0.0115	0.33	0.02	0.02	0.25	0.25	0.02	0.02	0	0	0	0	0.1443	2	45.55074	193.2	27.82166	257.54634	4	5	300	GFDL-ESM2M	3.290828914	285.0510445	2784.237474	6	0.010007156	0.00070503	2402.71314	186	Nordhaus	786
7.666666667	0.0115	0.33	0.02	0.02	0.25	0.25	0.02	0.02	0	0	0	0	0.1443	2	45.55074	193.2	27.82166	257.54634	4	5	300	GFDL-ESM2M	3.290828914	285.0510445	2784.237474	6	0.010007156	0.00070503	2402.71314	187	Nordhaus	787
8.444444444	0.0115	0.33	0.02	0.02	0.25	0.25	0.02	0.02	0	0	0	0	0.1443	2	45.55074	193.2	27.82166	257.54634	4	5	300	GFDL-ESM2M	3.290828914	285.0510445	2784.237474	6	0.010007156	0.00070503	2402.71314	188	Nordhaus	788
9.222222222	0.0115	0.33	0.02	0.02	0.25	0.25	0.02	0.02	0	0	0	0	0.1443	2	45.55074	193.2	27.82166	257.54634	4	5	300	GFDL-ESM2M	3.290828914	285.0510445	2784.237474	6	0.010007156	0.00070503	2402.71314	189	Nordhaus	789
10	0.0115	0.33	0.02	0.02	0.25	0.25	0.02	0.02	0	0	0	0	0.1443	2	45.55074	193.2	27.82166	257.54634	4	5	300	GFDL-ESM2M	3.290828914	285.0510445	2784.237474	6	0.010007156	0.00070503	2402.71314	190	Nordhaus	790
3	0.015	0.33	0.02	0.02	0.25	0.25	0.02	0.02	0	0	0	0	0.1443	2	45.55074	193.2	27.82166	257.54634	4	5	300	GFDL-ESM2M	3.290828914	285.0510445	2784.237474	6	0.010007156	0.00070503	2402.71314	191	Nordhaus	791
3.777777778	0.015	0.33	0.02	0.02	0.25	0.25	0.02	0.02	0	0	0	0	0.1443	2	45.55074	193.2	27.82166	257.54634	4	5	300	GFDL-ESM2M	3.290828914	285.0510445	2784.237474	6	0.010007156	0.00070503	2402.71314	192	Nordhaus	792
4.555555556	0.015	0.33	0.02	0.02	0.25	0.25	0.02	0.02	0	0	0	0	0.1443	2	45.55074	193.2	27.82166	257.54634	4	5	300	GFDL-ESM2M	3.290828914	285.0510445	2784.237474	6	0.010007156	0.00070503	2402.71314	193	Nordhaus	793
5.333333333	0.015	0.33	0.02	0.02	0.25	0.25	0.02	0.02	0	0	0	0	0.1443	2	45.55074	193.2	27.82166	257.54634	4	5	300	GFDL-ESM2M	3.290828914	285.0510445	2784.237474	6	0.010007156	0.00070503	2402.71314	194	Nordhaus	794
6.111111111	0.015	0.33	0.02	0.02	0.25	0.25	0.02	0.02	0	0	0	0	0.1443	2	45.55074	193.2	27.82166	257.54634	4	5	300	GFDL-ESM2M	3.290828914	285.0510445	2784.237474	6	0.010007156	0.00070503	2402.71314	195	Nordhaus	795
6.888888889	0.015	0.33	0.02	0.02	0.25	0.25	0.02	0.02	0	0	0	0	0.1443	2	45.55074	193.2	27.82166	257.54634	4	5	300	GFDL-ESM2M	3.290828914	285.0510445	2784.237474	6	0.010007156	0.00070503	2402.71314	196	Nordhaus	796
7.666666667	0.015	0.33	0.02	0.02	0.25	0.25	0.02	0.02	0	0	0	0	0.1443	2	45.55074	193.2	27.82166	257.54634	4	5	300	GFDL-ESM2M	3.290828914	285.0510445	2784.237474	6	0.010007156	0.00070503	2402.71314	197	Nordhaus	797
8.444444444	0.015	0.33	0.02	0.02	0.25	0.25	0.02	0.02	0	0	0	0	0.1443	2	45.55074	193.2	27.82166	257.54634	4	5	300	GFDL-ESM2M	3.290828914	285.0510445	2784.237474	6	0.010007156	0.00070503	2402.71314	198	Nordhaus	798
9.222222222	0.015	0.33	0.02	0.02	0.25	0.25	0.02	0.02	0	0	0	0	0.1443	2	45.55074	193.2	27.82166	257.54634	4	5	300	GFDL-ESM2M	3.290828914	285.0510445	2784.237474	6	0.010007156	0.00070503	2402.71314	199	Nordhaus	799
10	0.015	0.33	0.02	0.02	0.25	0.25	0.02	0.02	0	0	0	0	0.1443	2	45.55074	193.2	27.82166	257.54634	4	5	300	GFDL-ESM2M	3.290828914	285.0510445	2784.237474	6	0.010007156	0.00070503	2402.71314	200	Nordhaus	800
3	0.001	0.33	0.02	0.02	0.25	0.25	0.02	0.02	0	0	0	0	0.1443	2	45.55074	193.2	27.82166	257.54634	4	5	300	MIROC-ESM	5.931536512	286.2320504	1013.566627	6	0.010039168	0.002600319	632.6121345	201	Nordhaus	801
3.777777778	0.001	0.33	0.02	0.02	0.25	0.25	0.02	0.02	0	0	0	0	0.1443	2	45.55074	193.2	27.82166	257.54634	4	5	300	MIROC-ESM	5.931536512	286.2320504	1013.566627	6	0.010039168	0.002600319	632.6121345	202	Nordhaus	802
4.555555556	0.001	0.33	0.02	0.02	0.25	0.25	0.02	0.02	0	0	0	0	0.1443	2	45.55074	193.2	27.82166	257.54634	4	5	300	MIROC-ESM	5.931536512	286.2320504	1013.566627	6	0.010039168	0.002600319	632.6121345	203	Nordhaus	803
5.333333333	0.001	0.33	0.02	0.02	0.25	0.25	0.02	0.02	0	0	0	0	0.1443	2	45.55074	193.2	27.82166	257.54634	4	5	300	MIROC-ESM	5.931536512	286.2320504	1013.566627	6	0.010039168	0.002600319	632.6121345	204	Nordhaus	804
6.111111111	0.001	0.33	0.02	0.02	0.25	0.25	0.02	0.02	0	0	0	0	0.1443	2	45.55074	193.2	27.82166	257.54634	4	5	300	MIROC-ESM	5.931536512	286.2320504	1013.566627	6	0.010039168	0.002600319	632.6121345	205	Nordhaus	805
6.888888889	0.001	0.33	0.02	0.02	0.25	0.25	0.02	0.02	0	0	0	0	0.1443	2	45.55074	193.2	27.82166	257.54634	4	5	300	MIROC-ESM	5.931536512	286.2320504	1013.566627	6	0.010039168	0.002600319	632.6121345	206	Nordhaus	806
7.666666667	0.001	0.33	0.02	0.02	0.25	0.25	0.02	0.02	0	0	0	0	0.1443	2	45.55074	193.2	27.82166	257.54634	4	5	300	MIROC-ESM	5.931536512	286.2320504	1013.566627	6	0.010039168	0.002600319	632.6121345	207	Nordhaus	807
8.444444444	0.001	0.33	0.02	0.02	0.25	0.25	0.02	0.02	0	0	0	0	0.1443	2	45.55074	193.2	27.82166	257.54634	4	5	300	MIROC-ESM	5.931536512	286.2320504	1013.566627	6	0.010039168	0.002600319	632.6121345	208	Nordhaus	808
9.222222222	0.001	0.33	0.02	0.02	0.25	0.25	0.02	0.02	0	0	0	0	0.1443	2	45.55074	193.2	27.82166	257.54634	4	5	300	MIROC-ESM	5.931536512	286.2320504	1013.566627	6	0.010039168	0.002600319	632.6121345	209	Nordhaus	809
10	0.001	0.33	0.02	0.02	0.25	0.25	0.02	0.02	0	0	0	0	0.1443	2	45.55074	193.2	27.82166	257.54634	4	5	300	MIROC-ESM	5.931536512	286.2320504	1013.566627	6	0.010039168	0.002600319	632.6121345	210	Nordhaus	810
3	0.0045	0.33	0.02	0.02	0.25	0.25	0.02	0.02	0	0	0	0	0.1443	2	45.55074	193.2	27.82166	257.54634	4	5	300	MIROC-ESM	5.931536512	286.2320504	1013.566627	6	0.010039168	0.002600319	632.6121345	211	Nordhaus	811
3.777777778	0.0045	0.33	0.02	0.02	0.25	0.25	0.02	0.02	0	0	0	0	0.1443	2	45.55074	193.2	27.82166	257.54634	4	5	300	MIROC-ESM	5.931536512	286.2320504	1013.566627	6	0.010039168	0.002600319	632.6121345	212	Nordhaus	812
4.555555556	0.0045	0.33	0.02	0.02	0.25	0.25	0.02	0.02	0	0	0	0	0.1443	2	45.55074	193.2	27.82166	257.54634	4	5	300	MIROC-ESM	5.931536512	286.2320504	1013.566627	6	0.010039168	0.002600319	632.6121345	213	Nordhaus	813
5.333333333	0.0045	0.33	0.02	0.02	0.25	0.25	0.02	0.02	0	0	0	0	0.1443	2	45.55074	193.2	27.82166	257.54634	4	5	300	MIROC-ESM	5.931536512	286.2320504	1013.566627	6	0.010039168	0.002600319	632.6121345	214	Nordhaus	814
6.111111111	0.0045	0.33	0.02	0.02	0.25	0.25	0.02	0.02	0	0	0	0	0.1443	2	45.55074	193.2	27.82166	257.54634	4	5	300	MIROC-ESM	5.931536512	286.2320504	1013.566627	6	0.010039168	0.002600319	632.6121345	215	Nordhaus	815
6.888888889	0.0045	0.33	0.02	0.02	0.25	0.25	0.02	0.02	0	0	0	0	0.1443	2	45.55074	193.2	27.82166	257.54634	4	5	300	MIROC-ESM	5.931536512	286.2320504	1013.566627	6	0.010039168	0.002600319	632.6121345	216	Nordhaus	816
7.666666667	0.0045	0.33	0.02	0.02	0.25	0.25	0.02	0.02	0	0	0	0	0.1443	2	45.55074	193.2	27.82166	257.54634	4	5	300	MIROC-ESM	5.931536512	286.2320504	1013.566627	6	0.010039168	0.002600319	632.6121345	217	Nordhaus	817
8.444444444	0.0045	0.33	0.02	0.02	0.25	0.25	0.02	0.02	0	0	0	0	0.1443	2	45.55074	193.2	27.82166	257.54634	4	5	300	MIROC-ESM	5.931536512	286.2320504	1013.566627	6	0.010039168	0.002600319	632.6121345	218	Nordhaus	818
9.222222222	0.0045	0.33	0.02	0.02	0.25	0.25	0.02	0.02	0	0	0	0	0.1443	2	45.55074	193.2	27.82166	257.54634	4	5	300	MIROC-ESM	5.931536512	286.2320504	1013.566627	6	0.010039168	0.002600319	632.6121345	219	Nordhaus	819
10	0.0045	0.33	0.02	0.02	0.25	0.25	0.02	0.02	0	0	0	0	0.1443	2	45.55074	193.2	27.82166	257.54634	4	5	300	MIROC-ESM	5.931536512	286.2320504	1013.566627	6	0.010039168	0.002600319	632.6121345	220	Nordhaus	820
3	0.008	0.33	0.02	0.02	0.25	0.25	0.02	0.02	0	0	0	0	0.1443	2	45.55074	193.2	27.82166	257.54634	4	5	300	MIROC-ESM	5.931536512	286.2320504	1013.566627	6	0.010039168	0.002600319	632.6121345	221	Nordhaus	821
3.777777778	0.008	0.33	0.02	0.02	0.25	0.25	0.02	0.02	0	0	0	0	0.1443	2	45.55074	193.2	27.82166	257.54634	4	5	300	MIROC-ESM	5.931536512	286.2320504	1013.566627	6	0.010039168	0.002600319	632.6121345	222	Nordhaus	822
4.555555556	0.008	0.33	0.02	0.02	0.25	0.25	0.02	0.02	0	0	0	0	0.1443	2	45.55074	193.2	27.82166	257.54634	4	5	300	MIROC-ESM	5.931536512	286.2320504	1013.566627	6	0.010039168	0.002600319	632.6121345	223	Nordhaus	823
5.333333333	0.008	0.33	0.02	0.02	0.25	0.25	0.02	0.02	0	0	0	0	0.1443	2	45.55074	193.2	27.82166	257.54634	4	5	300	MIROC-ESM	5.931536512	286.2320504	1013.566627	6	0.010039168	0.002600319	632.6121345	224	Nordhaus	824
6.111111111	0.008	0.33	0.02	0.02	0.25	0.25	0.02	0.02	0	0	0	0	0.1443	2	45.55074	193.2	27.82166	257.54634	4	5	300	MIROC-ESM	5.931536512	286.2320504	1013.566627	6	0.010039168	0.002600319	632.6121345	225	Nordhaus	825
6.888888889	0.008	0.33	0.02	0.02	0.25	0.25	0.02	0.02	0	0	0	0	0.1443	2	45.55074	193.2	27.82166	257.54634	4	5	300	MIROC-ESM	5.931536512	286.2320504	1013.566627	6	0.010039168	0.002600319	632.6121345	226	Nordhaus	826
7.666666667	0.008	0.33	0.02	0.02	0.25	0.25	0.02	0.02	0	0	0	0	0.1443	2	45.55074	193.2	27.82166	257.54634	4	5	300	MIROC-ESM	5.931536512	286.2320504	1013.566627	6	0.010039168	0.002600319	632.6121345	227	Nordhaus	827
8.444444444	0.008	0.33	0.02	0.02	0.25	0.25	0.02	0.02	0	0	0	0	0.1443	2	45.55074	193.2	27.82166	257.54634	4	5	300	MIROC-ESM	5.931536512	286.2320504	1013.566627	6	0.010039168	0.002600319	632.6121345	228	Nordhaus	828
9.222222222	0.008	0.33	0.02	0.02	0.25	0.25	0.02	0.02	0	0	0	0	0.1443	2	45.55074	193.2	27.82166	257.54634	4	5	300	MIROC-ESM	5.931536512	286.2320504	1013.566627	6	0.010039168	0.002600319	632.6121345	229	Nordhaus	829
10	0.008	0.33	0.02	0.02	0.25	0.25	0.02	0.02	0	0	0	0	0.1443	2	45.55074	193.2	27.82166	257.54634	4	5	300	MIROC-ESM	5.931536512	286.2320504	1013.566627	6	0.010039168	0.002600319	632.6121345	230	Nordhaus	830
3	0.0115	0.33	0.02	0.02	0.25	0.25	0.02	0.02	0	0	0	0	0.1443	2	45.55074	193.2	27.82166	257.54634	4	5	300	MIROC-ESM	5.931536512	286.2320504	1013.566627	6	0.010039168	0.002600319	632.6121345	231	Nordhaus	831
3.777777778	0.0115	0.33	0.02	0.02	0.25	0.25	0.02	0.02	0	0	0	0	0.1443	2	45.55074	193.2	27.82166	257.54634	4	5	300	MIROC-ESM	5.931536512	286.2320504	1013.566627	6	0.010039168	0.002600319	632.6121345	232	Nordhaus	832
4.555555556	0.0115	0.33	0.02	0.02	0.25	0.25	0.02	0.02	0	0	0	0	0.1443	2	45.55074	193.2	27.82166	257.54634	4	5	300	MIROC-ESM	5.931536512	286.2320504	1013.566627	6	0.010039168	0.002600319	632.6121345	233	Nordhaus	833
5.333333333	0.0115	0.33	0.02	0.02	0.25	0.25	0.02	0.02	0	0	0	0	0.1443	2	45.55074	193.2	27.82166	257.54634	4	5	300	MIROC-ESM	5.931536512	286.2320504	1013.566627	6	0.010039168	0.002600319	632.6121345	234	Nordhaus	834
6.111111111	0.0115	0.33	0.02	0.02	0.25	0.25	0.02	0.02	0	0	0	0	0.1443	2	45.55074	193.2	27.82166	257.54634	4	5	300	MIROC-ESM	5.931536512	286.2320504	1013.566627	6	0.010039168	0.002600319	632.6121345	235	Nordhaus	835
6.888888889	0.0115	0.33	0.02	0.02	0.25	0.25	0.02	0.02	0	0	0	0	0.1443	2	45.55074	193.2	27.82166	257.54634	4	5	300	MIROC-ESM	5.931536512	286.2320504	1013.566627	6	0.010039168	0.002600319	632.6121345	236	Nordhaus	836
7.666666667	0.0115	0.33	0.02	0.02	0.25	0.25	0.02	0.02	0	0	0	0	0.1443	2	45.55074	193.2	27.82166	257.54634	4	5	300	MIROC-ESM	5.931536512	286.2320504	1013.566627	6	0.010039168	0.002600319	632.6121345	237	Nordhaus	837
8.444444444	0.0115	0.33	0.02	0.02	0.25	0.25	0.02	0.02	0	0	0	0	0.1443	2	45.55074	193.2	27.82166	257.54634	4	5	300	MIROC-ESM	5.931536512	286.2320504	1013.566627	6	0.010039168	0.002600319	632.6121345	238	Nordhaus	838
9.222222222	0.0115	0.33	0.02	0.02	0.25	0.25	0.02	0.02	0	0	0	0	0.1443	2	45.55074	193.2	27.82166	257.54634	4	5	300	MIROC-ESM	5.931536512	286.2320504	1013.566627	6	0.010039168	0.002600319	632.6121345	239	Nordhaus	839
10	0.0115	0.33	0.02	0.02	0.25	0.25	0.02	0.02	0	0	0	0	0.1443	2	45.55074	193.2	27.82166	257.54634	4	5	300	MIROC-ESM	5.931536512	286.2320504	1013.566627	6	0.010039168	0.002600319	632.6121345	240	Nordhaus	840
3	0.015	0.33	0.02	0.02	0.25	0.25	0.02	0.02	0	0	0	0	0.1443	2	45.55074	193.2	27.82166	257.54634	4	5	300	MIROC-ESM	5.931536512	286.2320504	1013.566627	6	0.010039168	0.002600319	632.6121345	241	Nordhaus	841
3.777777778	0.015	0.33	0.02	0.02	0.25	0.25	0.02	0.02	0	0	0	0	0.1443	2	45.55074	193.2	27.82166	257.54634	4	5	300	MIROC-ESM	5.931536512	286.2320504	1013.566627	6	0.010039168	0.002600319	632.6121345	242	Nordhaus	842
4.555555556	0.015	0.33	0.02	0.02	0.25	0.25	0.02	0.02	0	0	0	0	0.1443	2	45.55074	193.2	27.82166	257.54634	4	5	300	MIROC-ESM	5.931536512	286.2320504	1013.566627	6	0.010039168	0.002600319	632.6121345	243	Nordhaus	843
5.333333333	0.015	0.33	0.02	0.02	0.25	0.25	0.02	0.02	0	0	0	0	0.1443	2	45.55074	193.2	27.82166	257.54634	4	5	300	MIROC-ESM	5.931536512	286.2320504	1013.566627	6	0.010039168	0.002600319	632.6121345	244	Nordhaus	844
6.111111111	0.015	0.33	0.02	0.02	0.25	0.25	0.02	0.02	0	0	0	0	0.1443	2	45.55074	193.2	27.82166	257.54634	4	5	300	MIROC-ESM	5.931536512	286.2320504	1013.566627	6	0.010039168	0.002600319	632.6121345	245	Nordhaus	845
6.888888889	0.015	0.33	0.02	0.02	0.25	0.25	0.02	0.02	0	0	0	0	0.1443	2	45.55074	193.2	27.82166	257.54634	4	5	300	MIROC-ESM	5.931536512	286.2320504	1013.566627	6	0.010039168	0.002600319	632.6121345	246	Nordhaus	846
7.666666667	0.015	0.33	0.02	0.02	0.25	0.25	0.02	0.02	0	0	0	0	0.1443	2	45.55074	193.2	27.82166	257.54634	4	5	300	MIROC-ESM	5.931536512	286.2320504	1013.566627	6	0.010039168	0.002600319	632.6121345	247	Nordhaus	847
8.444444444	0.015	0.33	0.02	0.02	0.25	0.25	0.02	0.02	0	0	0	0	0.1443	2	45.55074	193.2	27.82166	257.54634	4	5	300	MIROC-ESM	5.931536512	286.2320504	1013.566627	6	0.010039168	0.002600319	632.6121345	248	Nordhaus	848
9.222222222	0.015	0.33	0.02	0.02	0.25	0.25	0.02	0.02	0	0	0	0	0.1443	2	45.55074	193.2	27.82166	257.54634	4	5	300	MIROC-ESM	5.931536512	286.2320504	1013.566627	6	0.010039168	0.002600319	632.6121345	249	Nordhaus	849
10	0.015	0.33	0.02	0.02	0.25	0.25	0.02	0.02	0	0	0	0	0.1443	2	45.55074	193.2	27.82166	257.54634	4	5	300	MIROC-ESM	5.931536512	286.2320504	1013.566627	6	0.010039168	0.002600319	632.6121345	250	Nordhaus	850
3	0.001	0.33	0.02	0.02	0.25	0.25	0.02	0.02	0	0	0	0	0.1443	2	45.55074	193.2	27.82166	257.54634	4	5	300	MIROC-ESM-CHEM	6.130331874	285.6500417	970.869657	6	0.010039094	0.002779791	589.8958142	251	Nordhaus	851
3.777777778	0.001	0.33	0.02	0.02	0.25	0.25	0.02	0.02	0	0	0	0	0.1443	2	45.55074	193.2	27.82166	257.54634	4	5	300	MIROC-ESM-CHEM	6.130331874	285.6500417	970.869657	6	0.010039094	0.002779791	589.8958142	252	Nordhaus	852
4.555555556	0.001	0.33	0.02	0.02	0.25	0.25	0.02	0.02	0	0	0	0	0.1443	2	45.55074	193.2	27.82166	257.54634	4	5	300	MIROC-ESM-CHEM	6.130331874	285.6500417	970.869657	6	0.010039094	0.002779791	589.8958142	253	Nordhaus	853
5.333333333	0.001	0.33	0.02	0.02	0.25	0.25	0.02	0.02	0	0	0	0	0.1443	2	45.55074	193.2	27.82166	257.54634	4	5	300	MIROC-ESM-CHEM	6.130331874	285.6500417	970.869657	6	0.010039094	0.002779791	589.8958142	254	Nordhaus	854
6.111111111	0.001	0.33	0.02	0.02	0.25	0.25	0.02	0.02	0	0	0	0	0.1443	2	45.55074	193.2	27.82166	257.54634	4	5	300	MIROC-ESM-CHEM	6.130331874	285.6500417	970.869657	6	0.010039094	0.002779791	589.8958142	255	Nordhaus	855
6.888888889	0.001	0.33	0.02	0.02	0.25	0.25	0.02	0.02	0	0	0	0	0.1443	2	45.55074	193.2	27.82166	257.54634	4	5	300	MIROC-ESM-CHEM	6.130331874	285.6500417	970.869657	6	0.010039094	0.002779791	589.8958142	256	Nordhaus	856
7.666666667	0.001	0.33	0.02	0.02	0.25	0.25	0.02	0.02	0	0	0	0	0.1443	2	45.55074	193.2	27.82166	257.54634	4	5	300	MIROC-ESM-CHEM	6.130331874	285.6500417	970.869657	6	0.010039094	0.002779791	589.8958142	257	Nordhaus	857
8.444444444	0.001	0.33	0.02	0.02	0.25	0.25	0.02	0.02	0	0	0	0	0.1443	2	45.55074	193.2	27.82166	257.54634	4	5	300	MIROC-ESM-CHEM	6.130331874	285.6500417	970.869657	6	0.010039094	0.002779791	589.8958142	258	Nordhaus	858
9.222222222	0.001	0.33	0.02	0.02	0.25	0.25	0.02	0.02	0	0	0	0	0.1443	2	45.55074	193.2	27.82166	257.54634	4	5	300	MIROC-ESM-CHEM	6.130331874	285.6500417	970.869657	6	0.010039094	0.002779791	589.8958142	259	Nordhaus	859
10	0.001	0.33	0.02	0.02	0.25	0.25	0.02	0.02	0	0	0	0	0.1443	2	45.55074	193.2	27.82166	257.54634	4	5	300	MIROC-ESM-CHEM	6.130331874	285.6500417	970.869657	6	0.010039094	0.002779791	589.8958142	260	Nordhaus	860
3	0.0045	0.33	0.02	0.02	0.25	0.25	0.02	0.02	0	0	0	0	0.1443	2	45.55074	193.2	27.82166	257.54634	4	5	300	MIROC-ESM-CHEM	6.130331874	285.6500417	970.869657	6	0.010039094	0.002779791	589.8958142	261	Nordhaus	861
3.777777778	0.0045	0.33	0.02	0.02	0.25	0.25	0.02	0.02	0	0	0	0	0.1443	2	45.55074	193.2	27.82166	257.54634	4	5	300	MIROC-ESM-CHEM	6.130331874	285.6500417	970.869657	6	0.010039094	0.002779791	589.8958142	262	Nordhaus	862
4.555555556	0.0045	0.33	0.02	0.02	0.25	0.25	0.02	0.02	0	0	0	0	0.1443	2	45.55074	193.2	27.82166	257.54634	4	5	300	MIROC-ESM-CHEM	6.130331874	285.6500417	970.869657	6	0.010039094	0.002779791	589.8958142	263	Nordhaus	863
5.333333333	0.0045	0.33	0.02	0.02	0.25	0.25	0.02	0.02	0	0	0	0	0.1443	2	45.55074	193.2	27.82166	257.54634	4	5	300	MIROC-ESM-CHEM	6.130331874	285.6500417	970.869657	6	0.010039094	0.002779791	589.8958142	264	Nordhaus	864
6.111111111	0.0045	0.33	0.02	0.02	0.25	0.25	0.02	0.02	0	0	0	0	0.1443	2	45.55074	193.2	27.82166	257.54634	4	5	300	MIROC-ESM-CHEM	6.130331874	285.6500417	970.869657	6	0.010039094	0.002779791	589.8958142	265	Nordhaus	865
6.888888889	0.0045	0.33	0.02	0.02	0.25	0.25	0.02	0.02	0	0	0	0	0.1443	2	45.55074	193.2	27.82166	257.54634	4	5	300	MIROC-ESM-CHEM	6.130331874	285.6500417	970.869657	6	0.010039094	0.002779791	589.8958142	266	Nordhaus	866
7.666666667	0.0045	0.33	0.02	0.02	0.25	0.25	0.02	0.02	0	0	0	0	0.1443	2	45.55074	193.2	27.82166	257.54634	4	5	300	MIROC-ESM-CHEM	6.130331874	285.6500417	970.869657	6	0.010039094	0.002779791	589.8958142	267	Nordhaus	867
8.444444444	0.0045	0.33	0.02	0.02	0.25	0.25	0.02	0.02	0	0	0	0	0.1443	2	45.55074	193.2	27.82166	257.54634	4	5	300	MIROC-ESM-CHEM	6.130331874	285.6500417	970.869657	6	0.010039094	0.002779791	589.8958142	268	Nordhaus	868
9.222222222	0.0045	0.33	0.02	0.02	0.25	0.25	0.02	0.02	0	0	0	0	0.1443	2	45.55074	193.2	27.82166	257.54634	4	5	300	MIROC-ESM-CHEM	6.130331874	285.6500417	970.869657	6	0.010039094	0.002779791	589.8958142	269	Nordhaus	869
10	0.0045	0.33	0.02	0.02	0.25	0.25	0.02	0.02	0	0	0	0	0.1443	2	45.55074	193.2	27.82166	257.54634	4	5	300	MIROC-ESM-CHEM	6.130331874	285.6500417	970.869657	6	0.010039094	0.002779791	589.8958142	270	Nordhaus	870
3	0.008	0.33	0.02	0.02	0.25	0.25	0.02	0.02	0	0	0	0	0.1443	2	45.55074	193.2	27.82166	257.54634	4	5	300	MIROC-ESM-CHEM	6.130331874	285.6500417	970.869657	6	0.010039094	0.002779791	589.8958142	271	Nordhaus	871
3.777777778	0.008	0.33	0.02	0.02	0.25	0.25	0.02	0.02	0	0	0	0	0.1443	2	45.55074	193.2	27.82166	257.54634	4	5	300	MIROC-ESM-CHEM	6.130331874	285.6500417	970.869657	6	0.010039094	0.002779791	589.8958142	272	Nordhaus	872
4.555555556	0.008	0.33	0.02	0.02	0.25	0.25	0.02	0.02	0	0	0	0	0.1443	2	45.55074	193.2	27.82166	257.54634	4	5	300	MIROC-ESM-CHEM	6.130331874	285.6500417	970.869657	6	0.010039094	0.002779791	589.8958142	273	Nordhaus	873
5.333333333	0.008	0.33	0.02	0.02	0.25	0.25	0.02	0.02	0	0	0	0	0.1443	2	45.55074	193.2	27.82166	257.54634	4	5	300	MIROC-ESM-CHEM	6.130331874	285.6500417	970.869657	6	0.010039094	0.002779791	589.8958142	274	Nordhaus	874
6.111111111	0.008	0.33	0.02	0.02	0.25	0.25	0.02	0.02	0	0	0	0	0.1443	2	45.55074	193.2	27.82166	257.54634	4	5	300	MIROC-ESM-CHEM	6.130331874	285.6500417	970.869657	6	0.010039094	0.002779791	589.8958142	275	Nordhaus	875
6.888888889	0.008	0.33	0.02	0.02	0.25	0.25	0.02	0.02	0	0	0	0	0.1443	2	45.55074	193.2	27.82166	257.54634	4	5	300	MIROC-ESM-CHEM	6.130331874	285.6500417	970.869657	6	0.010039094	0.002779791	589.8958142	276	Nordhaus	876
7.666666667	0.008	0.33	0.02	0.02	0.25	0.25	0.02	0.02	0	0	0	0	0.1443	2	45.55074	193.2	27.82166	257.54634	4	5	300	MIROC-ESM-CHEM	6.130331874	285.6500417	970.869657	6	0.010039094	0.002779791	589.8958142	277	Nordhaus	877
8.444444444	0.008	0.33	0.02	0.02	0.25	0.25	0.02	0.02	0	0	0	0	0.1443	2	45.55074	193.2	27.82166	257.54634	4	5	300	MIROC-ESM-CHEM	6.130331874	285.6500417	970.869657	6	0.010039094	0.002779791	589.8958142	278	Nordhaus	878
9.222222222	0.008	0.33	0.02	0.02	0.25	0.25	0.02	0.02	0	0	0	0	0.1443	2	45.55074	193.2	27.82166	257.54634	4	5	300	MIROC-ESM-CHEM	6.130331874	285.6500417	970.869657	6	0.010039094	0.002779791	589.8958142	279	Nordhaus	879
10	0.008	0.33	0.02	0.02	0.25	0.25	0.02	0.02	0	0	0	0	0.1443	2	45.55074	193.2	27.82166	257.54634	4	5	300	MIROC-ESM-CHEM	6.130331874	285.6500417	970.869657	6	0.010039094	0.002779791	589.8958142	280	Nordhaus	880
3	0.0115	0.33	0.02	0.02	0.25	0.25	0.02	0.02	0	0	0	0	0.1443	2	45.55074	193.2	27.82166	257.54634	4	5	300	MIROC-ESM-CHEM	6.130331874	285.6500417	970.869657	6	0.010039094	0.002779791	589.8958142	281	Nordhaus	881
3.777777778	0.0115	0.33	0.02	0.02	0.25	0.25	0.02	0.02	0	0	0	0	0.1443	2	45.55074	193.2	27.82166	257.54634	4	5	300	MIROC-ESM-CHEM	6.130331874	285.6500417	970.869657	6	0.010039094	0.002779791	589.8958142	282	Nordhaus	882
4.555555556	0.0115	0.33	0.02	0.02	0.25	0.25	0.02	0.02	0	0	0	0	0.1443	2	45.55074	193.2	27.82166	257.54634	4	5	300	MIROC-ESM-CHEM	6.130331874	285.6500417	970.869657	6	0.010039094	0.002779791	589.8958142	283	Nordhaus	883
5.333333333	0.0115	0.33	0.02	0.02	0.25	0.25	0.02	0.02	0	0	0	0	0.1443	2	45.55074	193.2	27.82166	257.54634	4	5	300	MIROC-ESM-CHEM	6.130331874	285.6500417	970.869657	6	0.010039094	0.002779791	589.8958142	284	Nordhaus	884
6.111111111	0.0115	0.33	0.02	0.02	0.25	0.25	0.02	0.02	0	0	0	0	0.1443	2	45.55074	193.2	27.82166	257.54634	4	5	300	MIROC-ESM-CHEM	6.130331874	285.6500417	970.869657	6	0.010039094	0.002779791	589.8958142	285	Nordhaus	885
6.888888889	0.0115	0.33	0.02	0.02	0.25	0.25	0.02	0.02	0	0	0	0	0.1443	2	45.55074	193.2	27.82166	257.54634	4	5	300	MIROC-ESM-CHEM	6.130331874	285.6500417	970.869657	6	0.010039094	0.002779791	589.8958142	286	Nordhaus	886
7.666666667	0.0115	0.33	0.02	0.02	0.25	0.25	0.02	0.02	0	0	0	0	0.1443	2	45.55074	193.2	27.82166	257.54634	4	5	300	MIROC-ESM-CHEM	6.130331874	285.6500417	970.869657	6	0.010039094	0.002779791	589.8958142	287	Nordhaus	887
8.444444444	0.0115	0.33	0.02	0.02	0.25	0.25	0.02	0.02	0	0	0	0	0.1443	2	45.55074	193.2	27.82166	257.54634	4	5	300	MIROC-ESM-CHEM	6.130331874	285.6500417	970.869657	6	0.010039094	0.002779791	589.8958142	288	Nordhaus	888
9.222222222	0.0115	0.33	0.02	0.02	0.25	0.25	0.02	0.02	0	0	0	0	0.1443	2	45.55074	193.2	27.82166	257.54634	4	5	300	MIROC-ESM-CHEM	6.130331874	285.6500417	970.869657	6	0.010039094	0.002779791	589.8958142	289	Nordhaus	889
10	0.0115	0.33	0.02	0.02	0.25	0.25	0.02	0.02	0	0	0	0	0.1443	2	45.55074	193.2	27.82166	257.54634	4	5	300	MIROC-ESM-CHEM	6.130331874	285.6500417	970.869657	6	0.010039094	0.002779791	589.8958142	290	Nordhaus	890
3	0.015	0.33	0.02	0.02	0.25	0.25	0.02	0.02	0	0	0	0	0.1443	2	45.55074	193.2	27.82166	257.54634	4	5	300	MIROC-ESM-CHEM	6.130331874	285.6500417	970.869657	6	0.010039094	0.002779791	589.8958142	291	Nordhaus	891
3.777777778	0.015	0.33	0.02	0.02	0.25	0.25	0.02	0.02	0	0	0	0	0.1443	2	45.55074	193.2	27.82166	257.54634	4	5	300	MIROC-ESM-CHEM	6.130331874	285.6500417	970.869657	6	0.010039094	0.002779791	589.8958142	292	Nordhaus	892
4.555555556	0.015	0.33	0.02	0.02	0.25	0.25	0.02	0.02	0	0	0	0	0.1443	2	45.55074	193.2	27.82166	257.54634	4	5	300	MIROC-ESM-CHEM	6.130331874	285.6500417	970.869657	6	0.010039094	0.002779791	589.8958142	293	Nordhaus	893
5.333333333	0.015	0.33	0.02	0.02	0.25	0.25	0.02	0.02	0	0	0	0	0.1443	2	45.55074	193.2	27.82166	257.54634	4	5	300	MIROC-ESM-CHEM	6.130331874	285.6500417	970.869657	6	0.010039094	0.002779791	589.8958142	294	Nordhaus	894
6.111111111	0.015	0.33	0.02	0.02	0.25	0.25	0.02	0.02	0	0	0	0	0.1443	2	45.55074	193.2	27.82166	257.54634	4	5	300	MIROC-ESM-CHEM	6.130331874	285.6500417	970.869657	6	0.010039094	0.002779791	589.8958142	295	Nordhaus	895
6.888888889	0.015	0.33	0.02	0.02	0.25	0.25	0.02	0.02	0	0	0	0	0.1443	2	45.55074	193.2	27.82166	257.54634	4	5	300	MIROC-ESM-CHEM	6.130331874	285.6500417	970.869657	6	0.010039094	0.002779791	589.8958142	296	Nordhaus	896
7.666666667	0.015	0.33	0.02	0.02	0.25	0.25	0.02	0.02	0	0	0	0	0.1443	2	45.55074	193.2	27.82166	257.54634	4	5	300	MIROC-ESM-CHEM	6.130331874	285.6500417	970.869657	6	0.010039094	0.002779791	589.8958142	297	Nordhaus	897
8.444444444	0.015	0.33	0.02	0.02	0.25	0.25	0.02	0.02	0	0	0	0	0.1443	2	45.55074	193.2	27.82166	257.54634	4	5	300	MIROC-ESM-CHEM	6.130331874	285.6500417	970.869657	6	0.010039094	0.002779791	589.8958142	298	Nordhaus	898
9.222222222	0.015	0.33	0.02	0.02	0.25	0.25	0.02	0.02	0	0	0	0	0.1443	2	45.55074	193.2	27.82166	257.54634	4	5	300	MIROC-ESM-CHEM	6.130331874	285.6500417	970.869657	6	0.010039094	0.002779791	589.8958142	299	Nordhaus	899
10	0.015	0.33	0.02	0.02	0.25	0.25	0.02	0.02	0	0	0	0	0.1443	2	45.55074	193.2	27.82166	257.54634	4	5	300	MIROC-ESM-CHEM	6.130331874	285.6500417	970.869657	6	0.010039094	0.002779791	589.8958142	300	Nordhaus	900
3	0.001	0.33	0.02	0.02	0.25	0.25	0.02	0.02	0	0	0	0	0.1443	2	45.55074	193.2	27.82166	257.54634	4	5	300	MIROC5	4.121571108	291.501112	1798.553938	6	0.010051723	0.001191198	1416.700681	301	Nordhaus	901
3.777777778	0.001	0.33	0.02	0.02	0.25	0.25	0.02	0.02	0	0	0	0	0.1443	2	45.55074	193.2	27.82166	257.54634	4	5	300	MIROC5	4.121571108	291.501112	1798.553938	6	0.010051723	0.001191198	1416.700681	302	Nordhaus	902
4.555555556	0.001	0.33	0.02	0.02	0.25	0.25	0.02	0.02	0	0	0	0	0.1443	2	45.55074	193.2	27.82166	257.54634	4	5	300	MIROC5	4.121571108	291.501112	1798.553938	6	0.010051723	0.001191198	1416.700681	303	Nordhaus	903
5.333333333	0.001	0.33	0.02	0.02	0.25	0.25	0.02	0.02	0	0	0	0	0.1443	2	45.55074	193.2	27.82166	257.54634	4	5	300	MIROC5	4.121571108	291.501112	1798.553938	6	0.010051723	0.001191198	1416.700681	304	Nordhaus	904
6.111111111	0.001	0.33	0.02	0.02	0.25	0.25	0.02	0.02	0	0	0	0	0.1443	2	45.55074	193.2	27.82166	257.54634	4	5	300	MIROC5	4.121571108	291.501112	1798.553938	6	0.010051723	0.001191198	1416.700681	305	Nordhaus	905
6.888888889	0.001	0.33	0.02	0.02	0.25	0.25	0.02	0.02	0	0	0	0	0.1443	2	45.55074	193.2	27.82166	257.54634	4	5	300	MIROC5	4.121571108	291.501112	1798.553938	6	0.010051723	0.001191198	1416.700681	306	Nordhaus	906
7.666666667	0.001	0.33	0.02	0.02	0.25	0.25	0.02	0.02	0	0	0	0	0.1443	2	45.55074	193.2	27.82166	257.54634	4	5	300	MIROC5	4.121571108	291.501112	1798.553938	6	0.010051723	0.001191198	1416.700681	307	Nordhaus	907
8.444444444	0.001	0.33	0.02	0.02	0.25	0.25	0.02	0.02	0	0	0	0	0.1443	2	45.55074	193.2	27.82166	257.54634	4	5	300	MIROC5	4.121571108	291.501112	1798.553938	6	0.010051723	0.001191198	1416.700681	308	Nordhaus	908
9.222222222	0.001	0.33	0.02	0.02	0.25	0.25	0.02	0.02	0	0	0	0	0.1443	2	45.55074	193.2	27.82166	257.54634	4	5	300	MIROC5	4.121571108	291.501112	1798.553938	6	0.010051723	0.001191198	1416.700681	309	Nordhaus	909
10	0.001	0.33	0.02	0.02	0.25	0.25	0.02	0.02	0	0	0	0	0.1443	2	45.55074	193.2	27.82166	257.54634	4	5	300	MIROC5	4.121571108	291.501112	1798.553938	6	0.010051723	0.001191198	1416.700681	310	Nordhaus	910
3	0.0045	0.33	0.02	0.02	0.25	0.25	0.02	0.02	0	0	0	0	0.1443	2	45.55074	193.2	27.82166	257.54634	4	5	300	MIROC5	4.121571108	291.501112	1798.553938	6	0.010051723	0.001191198	1416.700681	311	Nordhaus	911
3.777777778	0.0045	0.33	0.02	0.02	0.25	0.25	0.02	0.02	0	0	0	0	0.1443	2	45.55074	193.2	27.82166	257.54634	4	5	300	MIROC5	4.121571108	291.501112	1798.553938	6	0.010051723	0.001191198	1416.700681	312	Nordhaus	912
4.555555556	0.0045	0.33	0.02	0.02	0.25	0.25	0.02	0.02	0	0	0	0	0.1443	2	45.55074	193.2	27.82166	257.54634	4	5	300	MIROC5	4.121571108	291.501112	1798.553938	6	0.010051723	0.001191198	1416.700681	313	Nordhaus	913
5.333333333	0.0045	0.33	0.02	0.02	0.25	0.25	0.02	0.02	0	0	0	0	0.1443	2	45.55074	193.2	27.82166	257.54634	4	5	300	MIROC5	4.121571108	291.501112	1798.553938	6	0.010051723	0.001191198	1416.700681	314	Nordhaus	914
6.111111111	0.0045	0.33	0.02	0.02	0.25	0.25	0.02	0.02	0	0	0	0	0.1443	2	45.55074	193.2	27.82166	257.54634	4	5	300	MIROC5	4.121571108	291.501112	1798.553938	6	0.010051723	0.001191198	1416.700681	315	Nordhaus	915
6.888888889	0.0045	0.33	0.02	0.02	0.25	0.25	0.02	0.02	0	0	0	0	0.1443	2	45.55074	193.2	27.82166	257.54634	4	5	300	MIROC5	4.121571108	291.501112	1798.553938	6	0.010051723	0.001191198	1416.700681	316	Nordhaus	916
7.666666667	0.0045	0.33	0.02	0.02	0.25	0.25	0.02	0.02	0	0	0	0	0.1443	2	45.55074	193.2	27.82166	257.54634	4	5	300	MIROC5	4.121571108	291.501112	1798.553938	6	0.010051723	0.001191198	1416.700681	317	Nordhaus	917
8.444444444	0.0045	0.33	0.02	0.02	0.25	0.25	0.02	0.02	0	0	0	0	0.1443	2	45.55074	193.2	27.82166	257.54634	4	5	300	MIROC5	4.121571108	291.501112	1798.553938	6	0.010051723	0.001191198	1416.700681	318	Nordhaus	918
9.222222222	0.0045	0.33	0.02	0.02	0.25	0.25	0.02	0.02	0	0	0	0	0.1443	2	45.55074	193.2	27.82166	257.54634	4	5	300	MIROC5	4.121571108	291.501112	1798.553938	6	0.010051723	0.001191198	1416.700681	319	Nordhaus	919
10	0.0045	0.33	0.02	0.02	0.25	0.25	0.02	0.02	0	0	0	0	0.1443	2	45.55074	193.2	27.82166	257.54634	4	5	300	MIROC5	4.121571108	291.501112	1798.553938	6	0.010051723	0.001191198	1416.700681	320	Nordhaus	920
3	0.008	0.33	0.02	0.02	0.25	0.25	0.02	0.02	0	0	0	0	0.1443	2	45.55074	193.2	27.82166	257.54634	4	5	300	MIROC5	4.121571108	291.501112	1798.553938	6	0.010051723	0.001191198	1416.700681	321	Nordhaus	921
3.777777778	0.008	0.33	0.02	0.02	0.25	0.25	0.02	0.02	0	0	0	0	0.1443	2	45.55074	193.2	27.82166	257.54634	4	5	300	MIROC5	4.121571108	291.501112	1798.553938	6	0.010051723	0.001191198	1416.700681	322	Nordhaus	922
4.555555556	0.008	0.33	0.02	0.02	0.25	0.25	0.02	0.02	0	0	0	0	0.1443	2	45.55074	193.2	27.82166	257.54634	4	5	300	MIROC5	4.121571108	291.501112	1798.553938	6	0.010051723	0.001191198	1416.700681	323	Nordhaus	923
5.333333333	0.008	0.33	0.02	0.02	0.25	0.25	0.02	0.02	0	0	0	0	0.1443	2	45.55074	193.2	27.82166	257.54634	4	5	300	MIROC5	4.121571108	291.501112	1798.553938	6	0.010051723	0.001191198	1416.700681	324	Nordhaus	924
6.111111111	0.008	0.33	0.02	0.02	0.25	0.25	0.02	0.02	0	0	0	0	0.1443	2	45.55074	193.2	27.82166	257.54634	4	5	300	MIROC5	4.121571108	291.501112	1798.553938	6	0.010051723	0.001191198	1416.700681	325	Nordhaus	925
6.888888889	0.008	0.33	0.02	0.02	0.25	0.25	0.02	0.02	0	0	0	0	0.1443	2	45.55074	193.2	27.82166	257.54634	4	5	300	MIROC5	4.121571108	291.501112	1798.553938	6	0.010051723	0.001191198	1416.700681	326	Nordhaus	926
7.666666667	0.008	0.33	0.02	0.02	0.25	0.25	0.02	0.02	0	0	0	0	0.1443	2	45.55074	193.2	27.82166	257.54634	4	5	300	MIROC5	4.121571108	291.501112	1798.553938	6	0.010051723	0.001191198	1416.700681	327	Nordhaus	927
8.444444444	0.008	0.33	0.02	0.02	0.25	0.25	0.02	0.02	0	0	0	0	0.1443	2	45.55074	193.2	27.82166	257.54634	4	5	300	MIROC5	4.121571108	291.501112	1798.553938	6	0.010051723	0.001191198	1416.700681	328	Nordhaus	928
9.222222222	0.008	0.33	0.02	0.02	0.25	0.25	0.02	0.02	0	0	0	0	0.1443	2	45.55074	193.2	27.82166	257.54634	4	5	300	MIROC5	4.121571108	291.501112	1798.553938	6	0.010051723	0.001191198	1416.700681	329	Nordhaus	929
10	0.008	0.33	0.02	0.02	0.25	0.25	0.02	0.02	0	0	0	0	0.1443	2	45.55074	193.2	27.82166	257.54634	4	5	300	MIROC5	4.121571108	291.501112	1798.553938	6	0.010051723	0.001191198	1416.700681	330	Nordhaus	930
3	0.0115	0.33	0.02	0.02	0.25	0.25	0.02	0.02	0	0	0	0	0.1443	2	45.55074	193.2	27.82166	257.54634	4	5	300	MIROC5	4.121571108	291.501112	1798.553938	6	0.010051723	0.001191198	1416.700681	331	Nordhaus	931
3.777777778	0.0115	0.33	0.02	0.02	0.25	0.25	0.02	0.02	0	0	0	0	0.1443	2	45.55074	193.2	27.82166	257.54634	4	5	300	MIROC5	4.121571108	291.501112	1798.553938	6	0.010051723	0.001191198	1416.700681	332	Nordhaus	932
4.555555556	0.0115	0.33	0.02	0.02	0.25	0.25	0.02	0.02	0	0	0	0	0.1443	2	45.55074	193.2	27.82166	257.54634	4	5	300	MIROC5	4.121571108	291.501112	1798.553938	6	0.010051723	0.001191198	1416.700681	333	Nordhaus	933
5.333333333	0.0115	0.33	0.02	0.02	0.25	0.25	0.02	0.02	0	0	0	0	0.1443	2	45.55074	193.2	27.82166	257.54634	4	5	300	MIROC5	4.121571108	291.501112	1798.553938	6	0.010051723	0.001191198	1416.700681	334	Nordhaus	934
6.111111111	0.0115	0.33	0.02	0.02	0.25	0.25	0.02	0.02	0	0	0	0	0.1443	2	45.55074	193.2	27.82166	257.54634	4	5	300	MIROC5	4.121571108	291.501112	1798.553938	6	0.010051723	0.001191198	1416.700681	335	Nordhaus	935
6.888888889	0.0115	0.33	0.02	0.02	0.25	0.25	0.02	0.02	0	0	0	0	0.1443	2	45.55074	193.2	27.82166	257.54634	4	5	300	MIROC5	4.121571108	291.501112	1798.553938	6	0.010051723	0.001191198	1416.700681	336	Nordhaus	936
7.666666667	0.0115	0.33	0.02	0.02	0.25	0.25	0.02	0.02	0	0	0	0	0.1443	2	45.55074	193.2	27.82166	257.54634	4	5	300	MIROC5	4.121571108	291.501112	1798.553938	6	0.010051723	0.001191198	1416.700681	337	Nordhaus	937
8.444444444	0.0115	0.33	0.02	0.02	0.25	0.25	0.02	0.02	0	0	0	0	0.1443	2	45.55074	193.2	27.82166	257.54634	4	5	300	MIROC5	4.121571108	291.501112	1798.553938	6	0.010051723	0.001191198	1416.700681	338	Nordhaus	938
9.222222222	0.0115	0.33	0.02	0.02	0.25	0.25	0.02	0.02	0	0	0	0	0.1443	2	45.55074	193.2	27.82166	257.54634	4	5	300	MIROC5	4.121571108	291.501112	1798.553938	6	0.010051723	0.001191198	1416.700681	339	Nordhaus	939
10	0.0115	0.33	0.02	0.02	0.25	0.25	0.02	0.02	0	0	0	0	0.1443	2	45.55074	193.2	27.82166	257.54634	4	5	300	MIROC5	4.121571108	291.501112	1798.553938	6	0.010051723	0.001191198	1416.700681	340	Nordhaus	940
3	0.015	0.33	0.02	0.02	0.25	0.25	0.02	0.02	0	0	0	0	0.1443	2	45.55074	193.2	27.82166	257.54634	4	5	300	MIROC5	4.121571108	291.501112	1798.553938	6	0.010051723	0.001191198	1416.700681	341	Nordhaus	941
3.777777778	0.015	0.33	0.02	0.02	0.25	0.25	0.02	0.02	0	0	0	0	0.1443	2	45.55074	193.2	27.82166	257.54634	4	5	300	MIROC5	4.121571108	291.501112	1798.553938	6	0.010051723	0.001191198	1416.700681	342	Nordhaus	942
4.555555556	0.015	0.33	0.02	0.02	0.25	0.25	0.02	0.02	0	0	0	0	0.1443	2	45.55074	193.2	27.82166	257.54634	4	5	300	MIROC5	4.121571108	291.501112	1798.553938	6	0.010051723	0.001191198	1416.700681	343	Nordhaus	943
5.333333333	0.015	0.33	0.02	0.02	0.25	0.25	0.02	0.02	0	0	0	0	0.1443	2	45.55074	193.2	27.82166	257.54634	4	5	300	MIROC5	4.121571108	291.501112	1798.553938	6	0.010051723	0.001191198	1416.700681	344	Nordhaus	944
6.111111111	0.015	0.33	0.02	0.02	0.25	0.25	0.02	0.02	0	0	0	0	0.1443	2	45.55074	193.2	27.82166	257.54634	4	5	300	MIROC5	4.121571108	291.501112	1798.553938	6	0.010051723	0.001191198	1416.700681	345	Nordhaus	945
6.888888889	0.015	0.33	0.02	0.02	0.25	0.25	0.02	0.02	0	0	0	0	0.1443	2	45.55074	193.2	27.82166	257.54634	4	5	300	MIROC5	4.121571108	291.501112	1798.553938	6	0.010051723	0.001191198	1416.700681	346	Nordhaus	946
7.666666667	0.015	0.33	0.02	0.02	0.25	0.25	0.02	0.02	0	0	0	0	0.1443	2	45.55074	193.2	27.82166	257.54634	4	5	300	MIROC5	4.121571108	291.501112	1798.553938	6	0.010051723	0.001191198	1416.700681	347	Nordhaus	947
8.444444444	0.015	0.33	0.02	0.02	0.25	0.25	0.02	0.02	0	0	0	0	0.1443	2	45.55074	193.2	27.82166	257.54634	4	5	300	MIROC5	4.121571108	291.501112	1798.553938	6	0.010051723	0.001191198	1416.700681	348	Nordhaus	948
9.222222222	0.015	0.33	0.02	0.02	0.25	0.25	0.02	0.02	0	0	0	0	0.1443	2	45.55074	193.2	27.82166	257.54634	4	5	300	MIROC5	4.121571108	291.501112	1798.553938	6	0.010051723	0.001191198	1416.700681	349	Nordhaus	949
10	0.015	0.33	0.02	0.02	0.25	0.25	0.02	0.02	0	0	0	0	0.1443	2	45.55074	193.2	27.82166	257.54634	4	5	300	MIROC5	4.121571108	291.501112	1798.553938	6	0.010051723	0.001191198	1416.700681	350	Nordhaus	950
3	0.001	0.33	0.02	0.02	0.25	0.25	0.02	0.02	0	0	0	0	0.1443	2	45.55074	193.2	27.82166	257.54634	4	5	300	MPI-ESM-LR	4.673517049	285.9795089	1423.262838	6	0.010072626	0.001611645	1041.775295	351	Nordhaus	951
3.777777778	0.001	0.33	0.02	0.02	0.25	0.25	0.02	0.02	0	0	0	0	0.1443	2	45.55074	193.2	27.82166	257.54634	4	5	300	MPI-ESM-LR	4.673517049	285.9795089	1423.262838	6	0.010072626	0.001611645	1041.775295	352	Nordhaus	952
4.555555556	0.001	0.33	0.02	0.02	0.25	0.25	0.02	0.02	0	0	0	0	0.1443	2	45.55074	193.2	27.82166	257.54634	4	5	300	MPI-ESM-LR	4.673517049	285.9795089	1423.262838	6	0.010072626	0.001611645	1041.775295	353	Nordhaus	953
5.333333333	0.001	0.33	0.02	0.02	0.25	0.25	0.02	0.02	0	0	0	0	0.1443	2	45.55074	193.2	27.82166	257.54634	4	5	300	MPI-ESM-LR	4.673517049	285.9795089	1423.262838	6	0.010072626	0.001611645	1041.775295	354	Nordhaus	954
6.111111111	0.001	0.33	0.02	0.02	0.25	0.25	0.02	0.02	0	0	0	0	0.1443	2	45.55074	193.2	27.82166	257.54634	4	5	300	MPI-ESM-LR	4.673517049	285.9795089	1423.262838	6	0.010072626	0.001611645	1041.775295	355	Nordhaus	955
6.888888889	0.001	0.33	0.02	0.02	0.25	0.25	0.02	0.02	0	0	0	0	0.1443	2	45.55074	193.2	27.82166	257.54634	4	5	300	MPI-ESM-LR	4.673517049	285.9795089	1423.262838	6	0.010072626	0.001611645	1041.775295	356	Nordhaus	956
7.666666667	0.001	0.33	0.02	0.02	0.25	0.25	0.02	0.02	0	0	0	0	0.1443	2	45.55074	193.2	27.82166	257.54634	4	5	300	MPI-ESM-LR	4.673517049	285.9795089	1423.262838	6	0.010072626	0.001611645	1041.775295	357	Nordhaus	957
8.444444444	0.001	0.33	0.02	0.02	0.25	0.25	0.02	0.02	0	0	0	0	0.1443	2	45.55074	193.2	27.82166	257.54634	4	5	300	MPI-ESM-LR	4.673517049	285.9795089	1423.262838	6	0.010072626	0.001611645	1041.775295	358	Nordhaus	958
9.222222222	0.001	0.33	0.02	0.02	0.25	0.25	0.02	0.02	0	0	0	0	0.1443	2	45.55074	193.2	27.82166	257.54634	4	5	300	MPI-ESM-LR	4.673517049	285.9795089	1423.262838	6	0.010072626	0.001611645	1041.775295	359	Nordhaus	959
10	0.001	0.33	0.02	0.02	0.25	0.25	0.02	0.02	0	0	0	0	0.1443	2	45.55074	193.2	27.82166	257.54634	4	5	300	MPI-ESM-LR	4.673517049	285.9795089	1423.262838	6	0.010072626	0.001611645	1041.775295	360	Nordhaus	960
3	0.0045	0.33	0.02	0.02	0.25	0.25	0.02	0.02	0	0	0	0	0.1443	2	45.55074	193.2	27.82166	257.54634	4	5	300	MPI-ESM-LR	4.673517049	285.9795089	1423.262838	6	0.010072626	0.001611645	1041.775295	361	Nordhaus	961
3.777777778	0.0045	0.33	0.02	0.02	0.25	0.25	0.02	0.02	0	0	0	0	0.1443	2	45.55074	193.2	27.82166	257.54634	4	5	300	MPI-ESM-LR	4.673517049	285.9795089	1423.262838	6	0.010072626	0.001611645	1041.775295	362	Nordhaus	962
4.555555556	0.0045	0.33	0.02	0.02	0.25	0.25	0.02	0.02	0	0	0	0	0.1443	2	45.55074	193.2	27.82166	257.54634	4	5	300	MPI-ESM-LR	4.673517049	285.9795089	1423.262838	6	0.010072626	0.001611645	1041.775295	363	Nordhaus	963
5.333333333	0.0045	0.33	0.02	0.02	0.25	0.25	0.02	0.02	0	0	0	0	0.1443	2	45.55074	193.2	27.82166	257.54634	4	5	300	MPI-ESM-LR	4.673517049	285.9795089	1423.262838	6	0.010072626	0.001611645	1041.775295	364	Nordhaus	964
6.111111111	0.0045	0.33	0.02	0.02	0.25	0.25	0.02	0.02	0	0	0	0	0.1443	2	45.55074	193.2	27.82166	257.54634	4	5	300	MPI-ESM-LR	4.673517049	285.9795089	1423.262838	6	0.010072626	0.001611645	1041.775295	365	Nordhaus	965
6.888888889	0.0045	0.33	0.02	0.02	0.25	0.25	0.02	0.02	0	0	0	0	0.1443	2	45.55074	193.2	27.82166	257.54634	4	5	300	MPI-ESM-LR	4.673517049	285.9795089	1423.262838	6	0.010072626	0.001611645	1041.775295	366	Nordhaus	966
7.666666667	0.0045	0.33	0.02	0.02	0.25	0.25	0.02	0.02	0	0	0	0	0.1443	2	45.55074	193.2	27.82166	257.54634	4	5	300	MPI-ESM-LR	4.673517049	285.9795089	1423.262838	6	0.010072626	0.001611645	1041.775295	367	Nordhaus	967
8.444444444	0.0045	0.33	0.02	0.02	0.25	0.25	0.02	0.02	0	0	0	0	0.1443	2	45.55074	193.2	27.82166	257.54634	4	5	300	MPI-ESM-LR	4.673517049	285.9795089	1423.262838	6	0.010072626	0.001611645	1041.775295	368	Nordhaus	968
9.222222222	0.0045	0.33	0.02	0.02	0.25	0.25	0.02	0.02	0	0	0	0	0.1443	2	45.55074	193.2	27.82166	257.54634	4	5	300	MPI-ESM-LR	4.673517049	285.9795089	1423.262838	6	0.010072626	0.001611645	1041.775295	369	Nordhaus	969
10	0.0045	0.33	0.02	0.02	0.25	0.25	0.02	0.02	0	0	0	0	0.1443	2	45.55074	193.2	27.82166	257.54634	4	5	300	MPI-ESM-LR	4.673517049	285.9795089	1423.262838	6	0.010072626	0.001611645	1041.775295	370	Nordhaus	970
3	0.008	0.33	0.02	0.02	0.25	0.25	0.02	0.02	0	0	0	0	0.1443	2	45.55074	193.2	27.82166	257.54634	4	5	300	MPI-ESM-LR	4.673517049	285.9795089	1423.262838	6	0.010072626	0.001611645	1041.775295	371	Nordhaus	971
3.777777778	0.008	0.33	0.02	0.02	0.25	0.25	0.02	0.02	0	0	0	0	0.1443	2	45.55074	193.2	27.82166	257.54634	4	5	300	MPI-ESM-LR	4.673517049	285.9795089	1423.262838	6	0.010072626	0.001611645	1041.775295	372	Nordhaus	972
4.555555556	0.008	0.33	0.02	0.02	0.25	0.25	0.02	0.02	0	0	0	0	0.1443	2	45.55074	193.2	27.82166	257.54634	4	5	300	MPI-ESM-LR	4.673517049	285.9795089	1423.262838	6	0.010072626	0.001611645	1041.775295	373	Nordhaus	973
5.333333333	0.008	0.33	0.02	0.02	0.25	0.25	0.02	0.02	0	0	0	0	0.1443	2	45.55074	193.2	27.82166	257.54634	4	5	300	MPI-ESM-LR	4.673517049	285.9795089	1423.262838	6	0.010072626	0.001611645	1041.775295	374	Nordhaus	974
6.111111111	0.008	0.33	0.02	0.02	0.25	0.25	0.02	0.02	0	0	0	0	0.1443	2	45.55074	193.2	27.82166	257.54634	4	5	300	MPI-ESM-LR	4.673517049	285.9795089	1423.262838	6	0.010072626	0.001611645	1041.775295	375	Nordhaus	975
6.888888889	0.008	0.33	0.02	0.02	0.25	0.25	0.02	0.02	0	0	0	0	0.1443	2	45.55074	193.2	27.82166	257.54634	4	5	300	MPI-ESM-LR	4.673517049	285.9795089	1423.262838	6	0.010072626	0.001611645	1041.775295	376	Nordhaus	976
7.666666667	0.008	0.33	0.02	0.02	0.25	0.25	0.02	0.02	0	0	0	0	0.1443	2	45.55074	193.2	27.82166	257.54634	4	5	300	MPI-ESM-LR	4.673517049	285.9795089	1423.262838	6	0.010072626	0.001611645	1041.775295	377	Nordhaus	977
8.444444444	0.008	0.33	0.02	0.02	0.25	0.25	0.02	0.02	0	0	0	0	0.1443	2	45.55074	193.2	27.82166	257.54634	4	5	300	MPI-ESM-LR	4.673517049	285.9795089	1423.262838	6	0.010072626	0.001611645	1041.775295	378	Nordhaus	978
9.222222222	0.008	0.33	0.02	0.02	0.25	0.25	0.02	0.02	0	0	0	0	0.1443	2	45.55074	193.2	27.82166	257.54634	4	5	300	MPI-ESM-LR	4.673517049	285.9795089	1423.262838	6	0.010072626	0.001611645	1041.775295	379	Nordhaus	979
10	0.008	0.33	0.02	0.02	0.25	0.25	0.02	0.02	0	0	0	0	0.1443	2	45.55074	193.2	27.82166	257.54634	4	5	300	MPI-ESM-LR	4.673517049	285.9795089	1423.262838	6	0.010072626	0.001611645	1041.775295	380	Nordhaus	980
3	0.0115	0.33	0.02	0.02	0.25	0.25	0.02	0.02	0	0	0	0	0.1443	2	45.55074	193.2	27.82166	257.54634	4	5	300	MPI-ESM-LR	4.673517049	285.9795089	1423.262838	6	0.010072626	0.001611645	1041.775295	381	Nordhaus	981
3.777777778	0.0115	0.33	0.02	0.02	0.25	0.25	0.02	0.02	0	0	0	0	0.1443	2	45.55074	193.2	27.82166	257.54634	4	5	300	MPI-ESM-LR	4.673517049	285.9795089	1423.262838	6	0.010072626	0.001611645	1041.775295	382	Nordhaus	982
4.555555556	0.0115	0.33	0.02	0.02	0.25	0.25	0.02	0.02	0	0	0	0	0.1443	2	45.55074	193.2	27.82166	257.54634	4	5	300	MPI-ESM-LR	4.673517049	285.9795089	1423.262838	6	0.010072626	0.001611645	1041.775295	383	Nordhaus	983
5.333333333	0.0115	0.33	0.02	0.02	0.25	0.25	0.02	0.02	0	0	0	0	0.1443	2	45.55074	193.2	27.82166	257.54634	4	5	300	MPI-ESM-LR	4.673517049	285.9795089	1423.262838	6	0.010072626	0.001611645	1041.775295	384	Nordhaus	984
6.111111111	0.0115	0.33	0.02	0.02	0.25	0.25	0.02	0.02	0	0	0	0	0.1443	2	45.55074	193.2	27.82166	257.54634	4	5	300	MPI-ESM-LR	4.673517049	285.9795089	1423.262838	6	0.010072626	0.001611645	1041.775295	385	Nordhaus	985
6.888888889	0.0115	0.33	0.02	0.02	0.25	0.25	0.02	0.02	0	0	0	0	0.1443	2	45.55074	193.2	27.82166	257.54634	4	5	300	MPI-ESM-LR	4.673517049	285.9795089	1423.262838	6	0.010072626	0.001611645	1041.775295	386	Nordhaus	986
7.666666667	0.0115	0.33	0.02	0.02	0.25	0.25	0.02	0.02	0	0	0	0	0.1443	2	45.55074	193.2	27.82166	257.54634	4	5	300	MPI-ESM-LR	4.673517049	285.9795089	1423.262838	6	0.010072626	0.001611645	1041.775295	387	Nordhaus	987
8.444444444	0.0115	0.33	0.02	0.02	0.25	0.25	0.02	0.02	0	0	0	0	0.1443	2	45.55074	193.2	27.82166	257.54634	4	5	300	MPI-ESM-LR	4.673517049	285.9795089	1423.262838	6	0.010072626	0.001611645	1041.775295	388	Nordhaus	988
9.222222222	0.0115	0.33	0.02	0.02	0.25	0.25	0.02	0.02	0	0	0	0	0.1443	2	45.55074	193.2	27.82166	257.54634	4	5	300	MPI-ESM-LR	4.673517049	285.9795089	1423.262838	6	0.010072626	0.001611645	1041.775295	389	Nordhaus	989
10	0.0115	0.33	0.02	0.02	0.25	0.25	0.02	0.02	0	0	0	0	0.1443	2	45.55074	193.2	27.82166	257.54634	4	5	300	MPI-ESM-LR	4.673517049	285.9795089	1423.262838	6	0.010072626	0.001611645	1041.775295	390	Nordhaus	990
3	0.015	0.33	0.02	0.02	0.25	0.25	0.02	0.02	0	0	0	0	0.1443	2	45.55074	193.2	27.82166	257.54634	4	5	300	MPI-ESM-LR	4.673517049	285.9795089	1423.262838	6	0.010072626	0.001611645	1041.775295	391	Nordhaus	991
3.777777778	0.015	0.33	0.02	0.02	0.25	0.25	0.02	0.02	0	0	0	0	0.1443	2	45.55074	193.2	27.82166	257.54634	4	5	300	MPI-ESM-LR	4.673517049	285.9795089	1423.262838	6	0.010072626	0.001611645	1041.775295	392	Nordhaus	992
4.555555556	0.015	0.33	0.02	0.02	0.25	0.25	0.02	0.02	0	0	0	0	0.1443	2	45.55074	193.2	27.82166	257.54634	4	5	300	MPI-ESM-LR	4.673517049	285.9795089	1423.262838	6	0.010072626	0.001611645	1041.775295	393	Nordhaus	993
5.333333333	0.015	0.33	0.02	0.02	0.25	0.25	0.02	0.02	0	0	0	0	0.1443	2	45.55074	193.2	27.82166	257.54634	4	5	300	MPI-ESM-LR	4.673517049	285.9795089	1423.262838	6	0.010072626	0.001611645	1041.775295	394	Nordhaus	994
6.111111111	0.015	0.33	0.02	0.02	0.25	0.25	0.02	0.02	0	0	0	0	0.1443	2	45.55074	193.2	27.82166	257.54634	4	5	300	MPI-ESM-LR	4.673517049	285.9795089	1423.262838	6	0.010072626	0.001611645	1041.775295	395	Nordhaus	995
6.888888889	0.015	0.33	0.02	0.02	0.25	0.25	0.02	0.02	0	0	0	0	0.1443	2	45.55074	193.2	27.82166	257.54634	4	5	300	MPI-ESM-LR	4.673517049	285.9795089	1423.262838	6	0.010072626	0.001611645	1041.775295	396	Nordhaus	996
7.666666667	0.015	0.33	0.02	0.02	0.25	0.25	0.02	0.02	0	0	0	0	0.1443	2	45.55074	193.2	27.82166	257.54634	4	5	300	MPI-ESM-LR	4.673517049	285.9795089	1423.262838	6	0.010072626	0.001611645	1041.775295	397	Nordhaus	997
8.444444444	0.015	0.33	0.02	0.02	0.25	0.25	0.02	0.02	0	0	0	0	0.1443	2	45.55074	193.2	27.82166	257.54634	4	5	300	MPI-ESM-LR	4.673517049	285.9795089	1423.262838	6	0.010072626	0.001611645	1041.775295	398	Nordhaus	998
9.222222222	0.015	0.33	0.02	0.02	0.25	0.25	0.02	0.02	0	0	0	0	0.1443	2	45.55074	193.2	27.82166	257.54634	4	5	300	MPI-ESM-LR	4.673517049	285.9795089	1423.262838	6	0.010072626	0.001611645	1041.775295	399	Nordhaus	999
10	0.015	0.33	0.02	0.02	0.25	0.25	0.02	0.02	0	0	0	0	0.1443	2	45.55074	193.2	27.82166	257.54634	4	5	300	MPI-ESM-LR	4.673517049	285.9795089	1423.262838	6	0.010072626	0.001611645	1041.775295	400	Nordhaus	1000
3	0.001	0.33	0.02	0.02	0.25	0.25	0.02	0.02	0	0	0	0	0.1443	2	45.55074	193.2	27.82166	257.54634	4	5	300	MPI-ESM-MR	4.66520988	285.8769861	1426.824055	6	0.010072626	0.001606302	1045.336614	401	Nordhaus	1001
3.777777778	0.001	0.33	0.02	0.02	0.25	0.25	0.02	0.02	0	0	0	0	0.1443	2	45.55074	193.2	27.82166	257.54634	4	5	300	MPI-ESM-MR	4.66520988	285.8769861	1426.824055	6	0.010072626	0.001606302	1045.336614	402	Nordhaus	1002
4.555555556	0.001	0.33	0.02	0.02	0.25	0.25	0.02	0.02	0	0	0	0	0.1443	2	45.55074	193.2	27.82166	257.54634	4	5	300	MPI-ESM-MR	4.66520988	285.8769861	1426.824055	6	0.010072626	0.001606302	1045.336614	403	Nordhaus	1003
5.333333333	0.001	0.33	0.02	0.02	0.25	0.25	0.02	0.02	0	0	0	0	0.1443	2	45.55074	193.2	27.82166	257.54634	4	5	300	MPI-ESM-MR	4.66520988	285.8769861	1426.824055	6	0.010072626	0.001606302	1045.336614	404	Nordhaus	1004
6.111111111	0.001	0.33	0.02	0.02	0.25	0.25	0.02	0.02	0	0	0	0	0.1443	2	45.55074	193.2	27.82166	257.54634	4	5	300	MPI-ESM-MR	4.66520988	285.8769861	1426.824055	6	0.010072626	0.001606302	1045.336614	405	Nordhaus	1005
6.888888889	0.001	0.33	0.02	0.02	0.25	0.25	0.02	0.02	0	0	0	0	0.1443	2	45.55074	193.2	27.82166	257.54634	4	5	300	MPI-ESM-MR	4.66520988	285.8769861	1426.824055	6	0.010072626	0.001606302	1045.336614	406	Nordhaus	1006
7.666666667	0.001	0.33	0.02	0.02	0.25	0.25	0.02	0.02	0	0	0	0	0.1443	2	45.55074	193.2	27.82166	257.54634	4	5	300	MPI-ESM-MR	4.66520988	285.8769861	1426.824055	6	0.010072626	0.001606302	1045.336614	407	Nordhaus	1007
8.444444444	0.001	0.33	0.02	0.02	0.25	0.25	0.02	0.02	0	0	0	0	0.1443	2	45.55074	193.2	27.82166	257.54634	4	5	300	MPI-ESM-MR	4.66520988	285.8769861	1426.824055	6	0.010072626	0.001606302	1045.336614	408	Nordhaus	1008
9.222222222	0.001	0.33	0.02	0.02	0.25	0.25	0.02	0.02	0	0	0	0	0.1443	2	45.55074	193.2	27.82166	257.54634	4	5	300	MPI-ESM-MR	4.66520988	285.8769861	1426.824055	6	0.010072626	0.001606302	1045.336614	409	Nordhaus	1009
10	0.001	0.33	0.02	0.02	0.25	0.25	0.02	0.02	0	0	0	0	0.1443	2	45.55074	193.2	27.82166	257.54634	4	5	300	MPI-ESM-MR	4.66520988	285.8769861	1426.824055	6	0.010072626	0.001606302	1045.336614	410	Nordhaus	1010
3	0.0045	0.33	0.02	0.02	0.25	0.25	0.02	0.02	0	0	0	0	0.1443	2	45.55074	193.2	27.82166	257.54634	4	5	300	MPI-ESM-MR	4.66520988	285.8769861	1426.824055	6	0.010072626	0.001606302	1045.336614	411	Nordhaus	1011
3.777777778	0.0045	0.33	0.02	0.02	0.25	0.25	0.02	0.02	0	0	0	0	0.1443	2	45.55074	193.2	27.82166	257.54634	4	5	300	MPI-ESM-MR	4.66520988	285.8769861	1426.824055	6	0.010072626	0.001606302	1045.336614	412	Nordhaus	1012
4.555555556	0.0045	0.33	0.02	0.02	0.25	0.25	0.02	0.02	0	0	0	0	0.1443	2	45.55074	193.2	27.82166	257.54634	4	5	300	MPI-ESM-MR	4.66520988	285.8769861	1426.824055	6	0.010072626	0.001606302	1045.336614	413	Nordhaus	1013
5.333333333	0.0045	0.33	0.02	0.02	0.25	0.25	0.02	0.02	0	0	0	0	0.1443	2	45.55074	193.2	27.82166	257.54634	4	5	300	MPI-ESM-MR	4.66520988	285.8769861	1426.824055	6	0.010072626	0.001606302	1045.336614	414	Nordhaus	1014
6.111111111	0.0045	0.33	0.02	0.02	0.25	0.25	0.02	0.02	0	0	0	0	0.1443	2	45.55074	193.2	27.82166	257.54634	4	5	300	MPI-ESM-MR	4.66520988	285.8769861	1426.824055	6	0.010072626	0.001606302	1045.336614	415	Nordhaus	1015
6.888888889	0.0045	0.33	0.02	0.02	0.25	0.25	0.02	0.02	0	0	0	0	0.1443	2	45.55074	193.2	27.82166	257.54634	4	5	300	MPI-ESM-MR	4.66520988	285.8769861	1426.824055	6	0.010072626	0.001606302	1045.336614	416	Nordhaus	1016
7.666666667	0.0045	0.33	0.02	0.02	0.25	0.25	0.02	0.02	0	0	0	0	0.1443	2	45.55074	193.2	27.82166	257.54634	4	5	300	MPI-ESM-MR	4.66520988	285.8769861	1426.824055	6	0.010072626	0.001606302	1045.336614	417	Nordhaus	1017
8.444444444	0.0045	0.33	0.02	0.02	0.25	0.25	0.02	0.02	0	0	0	0	0.1443	2	45.55074	193.2	27.82166	257.54634	4	5	300	MPI-ESM-MR	4.66520988	285.8769861	1426.824055	6	0.010072626	0.001606302	1045.336614	418	Nordhaus	1018
9.222222222	0.0045	0.33	0.02	0.02	0.25	0.25	0.02	0.02	0	0	0	0	0.1443	2	45.55074	193.2	27.82166	257.54634	4	5	300	MPI-ESM-MR	4.66520988	285.8769861	1426.824055	6	0.010072626	0.001606302	1045.336614	419	Nordhaus	1019
10	0.0045	0.33	0.02	0.02	0.25	0.25	0.02	0.02	0	0	0	0	0.1443	2	45.55074	193.2	27.82166	257.54634	4	5	300	MPI-ESM-MR	4.66520988	285.8769861	1426.824055	6	0.010072626	0.001606302	1045.336614	420	Nordhaus	1020
3	0.008	0.33	0.02	0.02	0.25	0.25	0.02	0.02	0	0	0	0	0.1443	2	45.55074	193.2	27.82166	257.54634	4	5	300	MPI-ESM-MR	4.66520988	285.8769861	1426.824055	6	0.010072626	0.001606302	1045.336614	421	Nordhaus	1021
3.777777778	0.008	0.33	0.02	0.02	0.25	0.25	0.02	0.02	0	0	0	0	0.1443	2	45.55074	193.2	27.82166	257.54634	4	5	300	MPI-ESM-MR	4.66520988	285.8769861	1426.824055	6	0.010072626	0.001606302	1045.336614	422	Nordhaus	1022
4.555555556	0.008	0.33	0.02	0.02	0.25	0.25	0.02	0.02	0	0	0	0	0.1443	2	45.55074	193.2	27.82166	257.54634	4	5	300	MPI-ESM-MR	4.66520988	285.8769861	1426.824055	6	0.010072626	0.001606302	1045.336614	423	Nordhaus	1023
5.333333333	0.008	0.33	0.02	0.02	0.25	0.25	0.02	0.02	0	0	0	0	0.1443	2	45.55074	193.2	27.82166	257.54634	4	5	300	MPI-ESM-MR	4.66520988	285.8769861	1426.824055	6	0.010072626	0.001606302	1045.336614	424	Nordhaus	1024
6.111111111	0.008	0.33	0.02	0.02	0.25	0.25	0.02	0.02	0	0	0	0	0.1443	2	45.55074	193.2	27.82166	257.54634	4	5	300	MPI-ESM-MR	4.66520988	285.8769861	1426.824055	6	0.010072626	0.001606302	1045.336614	425	Nordhaus	1025
6.888888889	0.008	0.33	0.02	0.02	0.25	0.25	0.02	0.02	0	0	0	0	0.1443	2	45.55074	193.2	27.82166	257.54634	4	5	300	MPI-ESM-MR	4.66520988	285.8769861	1426.824055	6	0.010072626	0.001606302	1045.336614	426	Nordhaus	1026
7.666666667	0.008	0.33	0.02	0.02	0.25	0.25	0.02	0.02	0	0	0	0	0.1443	2	45.55074	193.2	27.82166	257.54634	4	5	300	MPI-ESM-MR	4.66520988	285.8769861	1426.824055	6	0.010072626	0.001606302	1045.336614	427	Nordhaus	1027
8.444444444	0.008	0.33	0.02	0.02	0.25	0.25	0.02	0.02	0	0	0	0	0.1443	2	45.55074	193.2	27.82166	257.54634	4	5	300	MPI-ESM-MR	4.66520988	285.8769861	1426.824055	6	0.010072626	0.001606302	1045.336614	428	Nordhaus	1028
9.222222222	0.008	0.33	0.02	0.02	0.25	0.25	0.02	0.02	0	0	0	0	0.1443	2	45.55074	193.2	27.82166	257.54634	4	5	300	MPI-ESM-MR	4.66520988	285.8769861	1426.824055	6	0.010072626	0.001606302	1045.336614	429	Nordhaus	1029
10	0.008	0.33	0.02	0.02	0.25	0.25	0.02	0.02	0	0	0	0	0.1443	2	45.55074	193.2	27.82166	257.54634	4	5	300	MPI-ESM-MR	4.66520988	285.8769861	1426.824055	6	0.010072626	0.001606302	1045.336614	430	Nordhaus	1030
3	0.0115	0.33	0.02	0.02	0.25	0.25	0.02	0.02	0	0	0	0	0.1443	2	45.55074	193.2	27.82166	257.54634	4	5	300	MPI-ESM-MR	4.66520988	285.8769861	1426.824055	6	0.010072626	0.001606302	1045.336614	431	Nordhaus	1031
3.777777778	0.0115	0.33	0.02	0.02	0.25	0.25	0.02	0.02	0	0	0	0	0.1443	2	45.55074	193.2	27.82166	257.54634	4	5	300	MPI-ESM-MR	4.66520988	285.8769861	1426.824055	6	0.010072626	0.001606302	1045.336614	432	Nordhaus	1032
4.555555556	0.0115	0.33	0.02	0.02	0.25	0.25	0.02	0.02	0	0	0	0	0.1443	2	45.55074	193.2	27.82166	257.54634	4	5	300	MPI-ESM-MR	4.66520988	285.8769861	1426.824055	6	0.010072626	0.001606302	1045.336614	433	Nordhaus	1033
5.333333333	0.0115	0.33	0.02	0.02	0.25	0.25	0.02	0.02	0	0	0	0	0.1443	2	45.55074	193.2	27.82166	257.54634	4	5	300	MPI-ESM-MR	4.66520988	285.8769861	1426.824055	6	0.010072626	0.001606302	1045.336614	434	Nordhaus	1034
6.111111111	0.0115	0.33	0.02	0.02	0.25	0.25	0.02	0.02	0	0	0	0	0.1443	2	45.55074	193.2	27.82166	257.54634	4	5	300	MPI-ESM-MR	4.66520988	285.8769861	1426.824055	6	0.010072626	0.001606302	1045.336614	435	Nordhaus	1035
6.888888889	0.0115	0.33	0.02	0.02	0.25	0.25	0.02	0.02	0	0	0	0	0.1443	2	45.55074	193.2	27.82166	257.54634	4	5	300	MPI-ESM-MR	4.66520988	285.8769861	1426.824055	6	0.010072626	0.001606302	1045.336614	436	Nordhaus	1036
7.666666667	0.0115	0.33	0.02	0.02	0.25	0.25	0.02	0.02	0	0	0	0	0.1443	2	45.55074	193.2	27.82166	257.54634	4	5	300	MPI-ESM-MR	4.66520988	285.8769861	1426.824055	6	0.010072626	0.001606302	1045.336614	437	Nordhaus	1037
8.444444444	0.0115	0.33	0.02	0.02	0.25	0.25	0.02	0.02	0	0	0	0	0.1443	2	45.55074	193.2	27.82166	257.54634	4	5	300	MPI-ESM-MR	4.66520988	285.8769861	1426.824055	6	0.010072626	0.001606302	1045.336614	438	Nordhaus	1038
9.222222222	0.0115	0.33	0.02	0.02	0.25	0.25	0.02	0.02	0	0	0	0	0.1443	2	45.55074	193.2	27.82166	257.54634	4	5	300	MPI-ESM-MR	4.66520988	285.8769861	1426.824055	6	0.010072626	0.001606302	1045.336614	439	Nordhaus	1039
10	0.0115	0.33	0.02	0.02	0.25	0.25	0.02	0.02	0	0	0	0	0.1443	2	45.55074	193.2	27.82166	257.54634	4	5	300	MPI-ESM-MR	4.66520988	285.8769861	1426.824055	6	0.010072626	0.001606302	1045.336614	440	Nordhaus	1040
3	0.015	0.33	0.02	0.02	0.25	0.25	0.02	0.02	0	0	0	0	0.1443	2	45.55074	193.2	27.82166	257.54634	4	5	300	MPI-ESM-MR	4.66520988	285.8769861	1426.824055	6	0.010072626	0.001606302	1045.336614	441	Nordhaus	1041
3.777777778	0.015	0.33	0.02	0.02	0.25	0.25	0.02	0.02	0	0	0	0	0.1443	2	45.55074	193.2	27.82166	257.54634	4	5	300	MPI-ESM-MR	4.66520988	285.8769861	1426.824055	6	0.010072626	0.001606302	1045.336614	442	Nordhaus	1042
4.555555556	0.015	0.33	0.02	0.02	0.25	0.25	0.02	0.02	0	0	0	0	0.1443	2	45.55074	193.2	27.82166	257.54634	4	5	300	MPI-ESM-MR	4.66520988	285.8769861	1426.824055	6	0.010072626	0.001606302	1045.336614	443	Nordhaus	1043
5.333333333	0.015	0.33	0.02	0.02	0.25	0.25	0.02	0.02	0	0	0	0	0.1443	2	45.55074	193.2	27.82166	257.54634	4	5	300	MPI-ESM-MR	4.66520988	285.8769861	1426.824055	6	0.010072626	0.001606302	1045.336614	444	Nordhaus	1044
6.111111111	0.015	0.33	0.02	0.02	0.25	0.25	0.02	0.02	0	0	0	0	0.1443	2	45.55074	193.2	27.82166	257.54634	4	5	300	MPI-ESM-MR	4.66520988	285.8769861	1426.824055	6	0.010072626	0.001606302	1045.336614	445	Nordhaus	1045
6.888888889	0.015	0.33	0.02	0.02	0.25	0.25	0.02	0.02	0	0	0	0	0.1443	2	45.55074	193.2	27.82166	257.54634	4	5	300	MPI-ESM-MR	4.66520988	285.8769861	1426.824055	6	0.010072626	0.001606302	1045.336614	446	Nordhaus	1046
7.666666667	0.015	0.33	0.02	0.02	0.25	0.25	0.02	0.02	0	0	0	0	0.1443	2	45.55074	193.2	27.82166	257.54634	4	5	300	MPI-ESM-MR	4.66520988	285.8769861	1426.824055	6	0.010072626	0.001606302	1045.336614	447	Nordhaus	1047
8.444444444	0.015	0.33	0.02	0.02	0.25	0.25	0.02	0.02	0	0	0	0	0.1443	2	45.55074	193.2	27.82166	257.54634	4	5	300	MPI-ESM-MR	4.66520988	285.8769861	1426.824055	6	0.010072626	0.001606302	1045.336614	448	Nordhaus	1048
9.222222222	0.015	0.33	0.02	0.02	0.25	0.25	0.02	0.02	0	0	0	0	0.1443	2	45.55074	193.2	27.82166	257.54634	4	5	300	MPI-ESM-MR	4.66520988	285.8769861	1426.824055	6	0.010072626	0.001606302	1045.336614	449	Nordhaus	1049
10	0.015	0.33	0.02	0.02	0.25	0.25	0.02	0.02	0	0	0	0	0.1443	2	45.55074	193.2	27.82166	257.54634	4	5	300	MPI-ESM-MR	4.66520988	285.8769861	1426.824055	6	0.010072626	0.001606302	1045.336614	450	Nordhaus	1050
3	0.001	0.33	0.02	0.02	0.25	0.25	0.02	0.02	0	0	0	0	0.1443	2	45.55074	193.2	27.82166	257.54634	4	5	300	MRI-ESM1	4.263734328	288.4375102	1674.885154	6	0.010045793	0.001300677	1294.45968	451	Nordhaus	1051
3.777777778	0.001	0.33	0.02	0.02	0.25	0.25	0.02	0.02	0	0	0	0	0.1443	2	45.55074	193.2	27.82166	257.54634	4	5	300	MRI-ESM1	4.263734328	288.4375102	1674.885154	6	0.010045793	0.001300677	1294.45968	452	Nordhaus	1052
4.555555556	0.001	0.33	0.02	0.02	0.25	0.25	0.02	0.02	0	0	0	0	0.1443	2	45.55074	193.2	27.82166	257.54634	4	5	300	MRI-ESM1	4.263734328	288.4375102	1674.885154	6	0.010045793	0.001300677	1294.45968	453	Nordhaus	1053
5.333333333	0.001	0.33	0.02	0.02	0.25	0.25	0.02	0.02	0	0	0	0	0.1443	2	45.55074	193.2	27.82166	257.54634	4	5	300	MRI-ESM1	4.263734328	288.4375102	1674.885154	6	0.010045793	0.001300677	1294.45968	454	Nordhaus	1054
6.111111111	0.001	0.33	0.02	0.02	0.25	0.25	0.02	0.02	0	0	0	0	0.1443	2	45.55074	193.2	27.82166	257.54634	4	5	300	MRI-ESM1	4.263734328	288.4375102	1674.885154	6	0.010045793	0.001300677	1294.45968	455	Nordhaus	1055
6.888888889	0.001	0.33	0.02	0.02	0.25	0.25	0.02	0.02	0	0	0	0	0.1443	2	45.55074	193.2	27.82166	257.54634	4	5	300	MRI-ESM1	4.263734328	288.4375102	1674.885154	6	0.010045793	0.001300677	1294.45968	456	Nordhaus	1056
7.666666667	0.001	0.33	0.02	0.02	0.25	0.25	0.02	0.02	0	0	0	0	0.1443	2	45.55074	193.2	27.82166	257.54634	4	5	300	MRI-ESM1	4.263734328	288.4375102	1674.885154	6	0.010045793	0.001300677	1294.45968	457	Nordhaus	1057
8.444444444	0.001	0.33	0.02	0.02	0.25	0.25	0.02	0.02	0	0	0	0	0.1443	2	45.55074	193.2	27.82166	257.54634	4	5	300	MRI-ESM1	4.263734328	288.4375102	1674.885154	6	0.010045793	0.001300677	1294.45968	458	Nordhaus	1058
9.222222222	0.001	0.33	0.02	0.02	0.25	0.25	0.02	0.02	0	0	0	0	0.1443	2	45.55074	193.2	27.82166	257.54634	4	5	300	MRI-ESM1	4.263734328	288.4375102	1674.885154	6	0.010045793	0.001300677	1294.45968	459	Nordhaus	1059
10	0.001	0.33	0.02	0.02	0.25	0.25	0.02	0.02	0	0	0	0	0.1443	2	45.55074	193.2	27.82166	257.54634	4	5	300	MRI-ESM1	4.263734328	288.4375102	1674.885154	6	0.010045793	0.001300677	1294.45968	460	Nordhaus	1060
3	0.0045	0.33	0.02	0.02	0.25	0.25	0.02	0.02	0	0	0	0	0.1443	2	45.55074	193.2	27.82166	257.54634	4	5	300	MRI-ESM1	4.263734328	288.4375102	1674.885154	6	0.010045793	0.001300677	1294.45968	461	Nordhaus	1061
3.777777778	0.0045	0.33	0.02	0.02	0.25	0.25	0.02	0.02	0	0	0	0	0.1443	2	45.55074	193.2	27.82166	257.54634	4	5	300	MRI-ESM1	4.263734328	288.4375102	1674.885154	6	0.010045793	0.001300677	1294.45968	462	Nordhaus	1062
4.555555556	0.0045	0.33	0.02	0.02	0.25	0.25	0.02	0.02	0	0	0	0	0.1443	2	45.55074	193.2	27.82166	257.54634	4	5	300	MRI-ESM1	4.263734328	288.4375102	1674.885154	6	0.010045793	0.001300677	1294.45968	463	Nordhaus	1063
5.333333333	0.0045	0.33	0.02	0.02	0.25	0.25	0.02	0.02	0	0	0	0	0.1443	2	45.55074	193.2	27.82166	257.54634	4	5	300	MRI-ESM1	4.263734328	288.4375102	1674.885154	6	0.010045793	0.001300677	1294.45968	464	Nordhaus	1064
6.111111111	0.0045	0.33	0.02	0.02	0.25	0.25	0.02	0.02	0	0	0	0	0.1443	2	45.55074	193.2	27.82166	257.54634	4	5	300	MRI-ESM1	4.263734328	288.4375102	1674.885154	6	0.010045793	0.001300677	1294.45968	465	Nordhaus	1065
6.888888889	0.0045	0.33	0.02	0.02	0.25	0.25	0.02	0.02	0	0	0	0	0.1443	2	45.55074	193.2	27.82166	257.54634	4	5	300	MRI-ESM1	4.263734328	288.4375102	1674.885154	6	0.010045793	0.001300677	1294.45968	466	Nordhaus	1066
7.666666667	0.0045	0.33	0.02	0.02	0.25	0.25	0.02	0.02	0	0	0	0	0.1443	2	45.55074	193.2	27.82166	257.54634	4	5	300	MRI-ESM1	4.263734328	288.4375102	1674.885154	6	0.010045793	0.001300677	1294.45968	467	Nordhaus	1067
8.444444444	0.0045	0.33	0.02	0.02	0.25	0.25	0.02	0.02	0	0	0	0	0.1443	2	45.55074	193.2	27.82166	257.54634	4	5	300	MRI-ESM1	4.263734328	288.4375102	1674.885154	6	0.010045793	0.001300677	1294.45968	468	Nordhaus	1068
9.222222222	0.0045	0.33	0.02	0.02	0.25	0.25	0.02	0.02	0	0	0	0	0.1443	2	45.55074	193.2	27.82166	257.54634	4	5	300	MRI-ESM1	4.263734328	288.4375102	1674.885154	6	0.010045793	0.001300677	1294.45968	469	Nordhaus	1069
10	0.0045	0.33	0.02	0.02	0.25	0.25	0.02	0.02	0	0	0	0	0.1443	2	45.55074	193.2	27.82166	257.54634	4	5	300	MRI-ESM1	4.263734328	288.4375102	1674.885154	6	0.010045793	0.001300677	1294.45968	470	Nordhaus	1070
3	0.008	0.33	0.02	0.02	0.25	0.25	0.02	0.02	0	0	0	0	0.1443	2	45.55074	193.2	27.82166	257.54634	4	5	300	MRI-ESM1	4.263734328	288.4375102	1674.885154	6	0.010045793	0.001300677	1294.45968	471	Nordhaus	1071
3.777777778	0.008	0.33	0.02	0.02	0.25	0.25	0.02	0.02	0	0	0	0	0.1443	2	45.55074	193.2	27.82166	257.54634	4	5	300	MRI-ESM1	4.263734328	288.4375102	1674.885154	6	0.010045793	0.001300677	1294.45968	472	Nordhaus	1072
4.555555556	0.008	0.33	0.02	0.02	0.25	0.25	0.02	0.02	0	0	0	0	0.1443	2	45.55074	193.2	27.82166	257.54634	4	5	300	MRI-ESM1	4.263734328	288.4375102	1674.885154	6	0.010045793	0.001300677	1294.45968	473	Nordhaus	1073
5.333333333	0.008	0.33	0.02	0.02	0.25	0.25	0.02	0.02	0	0	0	0	0.1443	2	45.55074	193.2	27.82166	257.54634	4	5	300	MRI-ESM1	4.263734328	288.4375102	1674.885154	6	0.010045793	0.001300677	1294.45968	474	Nordhaus	1074
6.111111111	0.008	0.33	0.02	0.02	0.25	0.25	0.02	0.02	0	0	0	0	0.1443	2	45.55074	193.2	27.82166	257.54634	4	5	300	MRI-ESM1	4.263734328	288.4375102	1674.885154	6	0.010045793	0.001300677	1294.45968	475	Nordhaus	1075
6.888888889	0.008	0.33	0.02	0.02	0.25	0.25	0.02	0.02	0	0	0	0	0.1443	2	45.55074	193.2	27.82166	257.54634	4	5	300	MRI-ESM1	4.263734328	288.4375102	1674.885154	6	0.010045793	0.001300677	1294.45968	476	Nordhaus	1076
7.666666667	0.008	0.33	0.02	0.02	0.25	0.25	0.02	0.02	0	0	0	0	0.1443	2	45.55074	193.2	27.82166	257.54634	4	5	300	MRI-ESM1	4.263734328	288.4375102	1674.885154	6	0.010045793	0.001300677	1294.45968	477	Nordhaus	1077
8.444444444	0.008	0.33	0.02	0.02	0.25	0.25	0.02	0.02	0	0	0	0	0.1443	2	45.55074	193.2	27.82166	257.54634	4	5	300	MRI-ESM1	4.263734328	288.4375102	1674.885154	6	0.010045793	0.001300677	1294.45968	478	Nordhaus	1078
9.222222222	0.008	0.33	0.02	0.02	0.25	0.25	0.02	0.02	0	0	0	0	0.1443	2	45.55074	193.2	27.82166	257.54634	4	5	300	MRI-ESM1	4.263734328	288.4375102	1674.885154	6	0.010045793	0.001300677	1294.45968	479	Nordhaus	1079
10	0.008	0.33	0.02	0.02	0.25	0.25	0.02	0.02	0	0	0	0	0.1443	2	45.55074	193.2	27.82166	257.54634	4	5	300	MRI-ESM1	4.263734328	288.4375102	1674.885154	6	0.010045793	0.001300677	1294.45968	480	Nordhaus	1080
3	0.0115	0.33	0.02	0.02	0.25	0.25	0.02	0.02	0	0	0	0	0.1443	2	45.55074	193.2	27.82166	257.54634	4	5	300	MRI-ESM1	4.263734328	288.4375102	1674.885154	6	0.010045793	0.001300677	1294.45968	481	Nordhaus	1081
3.777777778	0.0115	0.33	0.02	0.02	0.25	0.25	0.02	0.02	0	0	0	0	0.1443	2	45.55074	193.2	27.82166	257.54634	4	5	300	MRI-ESM1	4.263734328	288.4375102	1674.885154	6	0.010045793	0.001300677	1294.45968	482	Nordhaus	1082
4.555555556	0.0115	0.33	0.02	0.02	0.25	0.25	0.02	0.02	0	0	0	0	0.1443	2	45.55074	193.2	27.82166	257.54634	4	5	300	MRI-ESM1	4.263734328	288.4375102	1674.885154	6	0.010045793	0.001300677	1294.45968	483	Nordhaus	1083
5.333333333	0.0115	0.33	0.02	0.02	0.25	0.25	0.02	0.02	0	0	0	0	0.1443	2	45.55074	193.2	27.82166	257.54634	4	5	300	MRI-ESM1	4.263734328	288.4375102	1674.885154	6	0.010045793	0.001300677	1294.45968	484	Nordhaus	1084
6.111111111	0.0115	0.33	0.02	0.02	0.25	0.25	0.02	0.02	0	0	0	0	0.1443	2	45.55074	193.2	27.82166	257.54634	4	5	300	MRI-ESM1	4.263734328	288.4375102	1674.885154	6	0.010045793	0.001300677	1294.45968	485	Nordhaus	1085
6.888888889	0.0115	0.33	0.02	0.02	0.25	0.25	0.02	0.02	0	0	0	0	0.1443	2	45.55074	193.2	27.82166	257.54634	4	5	300	MRI-ESM1	4.263734328	288.4375102	1674.885154	6	0.010045793	0.001300677	1294.45968	486	Nordhaus	1086
7.666666667	0.0115	0.33	0.02	0.02	0.25	0.25	0.02	0.02	0	0	0	0	0.1443	2	45.55074	193.2	27.82166	257.54634	4	5	300	MRI-ESM1	4.263734328	288.4375102	1674.885154	6	0.010045793	0.001300677	1294.45968	487	Nordhaus	1087
8.444444444	0.0115	0.33	0.02	0.02	0.25	0.25	0.02	0.02	0	0	0	0	0.1443	2	45.55074	193.2	27.82166	257.54634	4	5	300	MRI-ESM1	4.263734328	288.4375102	1674.885154	6	0.010045793	0.001300677	1294.45968	488	Nordhaus	1088
9.222222222	0.0115	0.33	0.02	0.02	0.25	0.25	0.02	0.02	0	0	0	0	0.1443	2	45.55074	193.2	27.82166	257.54634	4	5	300	MRI-ESM1	4.263734328	288.4375102	1674.885154	6	0.010045793	0.001300677	1294.45968	489	Nordhaus	1089
10	0.0115	0.33	0.02	0.02	0.25	0.25	0.02	0.02	0	0	0	0	0.1443	2	45.55074	193.2	27.82166	257.54634	4	5	300	MRI-ESM1	4.263734328	288.4375102	1674.885154	6	0.010045793	0.001300677	1294.45968	490	Nordhaus	1090
3	0.015	0.33	0.02	0.02	0.25	0.25	0.02	0.02	0	0	0	0	0.1443	2	45.55074	193.2	27.82166	257.54634	4	5	300	MRI-ESM1	4.263734328	288.4375102	1674.885154	6	0.010045793	0.001300677	1294.45968	491	Nordhaus	1091
3.777777778	0.015	0.33	0.02	0.02	0.25	0.25	0.02	0.02	0	0	0	0	0.1443	2	45.55074	193.2	27.82166	257.54634	4	5	300	MRI-ESM1	4.263734328	288.4375102	1674.885154	6	0.010045793	0.001300677	1294.45968	492	Nordhaus	1092
4.555555556	0.015	0.33	0.02	0.02	0.25	0.25	0.02	0.02	0	0	0	0	0.1443	2	45.55074	193.2	27.82166	257.54634	4	5	300	MRI-ESM1	4.263734328	288.4375102	1674.885154	6	0.010045793	0.001300677	1294.45968	493	Nordhaus	1093
5.333333333	0.015	0.33	0.02	0.02	0.25	0.25	0.02	0.02	0	0	0	0	0.1443	2	45.55074	193.2	27.82166	257.54634	4	5	300	MRI-ESM1	4.263734328	288.4375102	1674.885154	6	0.010045793	0.001300677	1294.45968	494	Nordhaus	1094
6.111111111	0.015	0.33	0.02	0.02	0.25	0.25	0.02	0.02	0	0	0	0	0.1443	2	45.55074	193.2	27.82166	257.54634	4	5	300	MRI-ESM1	4.263734328	288.4375102	1674.885154	6	0.010045793	0.001300677	1294.45968	495	Nordhaus	1095
6.888888889	0.015	0.33	0.02	0.02	0.25	0.25	0.02	0.02	0	0	0	0	0.1443	2	45.55074	193.2	27.82166	257.54634	4	5	300	MRI-ESM1	4.263734328	288.4375102	1674.885154	6	0.010045793	0.001300677	1294.45968	496	Nordhaus	1096
7.666666667	0.015	0.33	0.02	0.02	0.25	0.25	0.02	0.02	0	0	0	0	0.1443	2	45.55074	193.2	27.82166	257.54634	4	5	300	MRI-ESM1	4.263734328	288.4375102	1674.885154	6	0.010045793	0.001300677	1294.45968	497	Nordhaus	1097
8.444444444	0.015	0.33	0.02	0.02	0.25	0.25	0.02	0.02	0	0	0	0	0.1443	2	45.55074	193.2	27.82166	257.54634	4	5	300	MRI-ESM1	4.263734328	288.4375102	1674.885154	6	0.010045793	0.001300677	1294.45968	498	Nordhaus	1098
9.222222222	0.015	0.33	0.02	0.02	0.25	0.25	0.02	0.02	0	0	0	0	0.1443	2	45.55074	193.2	27.82166	257.54634	4	5	300	MRI-ESM1	4.263734328	288.4375102	1674.885154	6	0.010045793	0.001300677	1294.45968	499	Nordhaus	1099
10	0.015	0.33	0.02	0.02	0.25	0.25	0.02	0.02	0	0	0	0	0.1443	2	45.55074	193.2	27.82166	257.54634	4	5	300	MRI-ESM1	4.263734328	288.4375102	1674.885154	6	0.010045793	0.001300677	1294.45968	500	Nordhaus	1100
3	0.001	0.33	0.02	0.02	0.25	0.25	0.02	0.02	0	0	0	0	0.1443	2	45.55074	193.2	27.82166	257.54634	4	5	300	NorESM1-M	4.125460043	291.6222494	1796.217539	6	0.010038454	0.001191234	1414.661684	501	Nordhaus	1101
3.777777778	0.001	0.33	0.02	0.02	0.25	0.25	0.02	0.02	0	0	0	0	0.1443	2	45.55074	193.2	27.82166	257.54634	4	5	300	NorESM1-M	4.125460043	291.6222494	1796.217539	6	0.010038454	0.001191234	1414.661684	502	Nordhaus	1102
4.555555556	0.001	0.33	0.02	0.02	0.25	0.25	0.02	0.02	0	0	0	0	0.1443	2	45.55074	193.2	27.82166	257.54634	4	5	300	NorESM1-M	4.125460043	291.6222494	1796.217539	6	0.010038454	0.001191234	1414.661684	503	Nordhaus	1103
5.333333333	0.001	0.33	0.02	0.02	0.25	0.25	0.02	0.02	0	0	0	0	0.1443	2	45.55074	193.2	27.82166	257.54634	4	5	300	NorESM1-M	4.125460043	291.6222494	1796.217539	6	0.010038454	0.001191234	1414.661684	504	Nordhaus	1104
6.111111111	0.001	0.33	0.02	0.02	0.25	0.25	0.02	0.02	0	0	0	0	0.1443	2	45.55074	193.2	27.82166	257.54634	4	5	300	NorESM1-M	4.125460043	291.6222494	1796.217539	6	0.010038454	0.001191234	1414.661684	505	Nordhaus	1105
6.888888889	0.001	0.33	0.02	0.02	0.25	0.25	0.02	0.02	0	0	0	0	0.1443	2	45.55074	193.2	27.82166	257.54634	4	5	300	NorESM1-M	4.125460043	291.6222494	1796.217539	6	0.010038454	0.001191234	1414.661684	506	Nordhaus	1106
7.666666667	0.001	0.33	0.02	0.02	0.25	0.25	0.02	0.02	0	0	0	0	0.1443	2	45.55074	193.2	27.82166	257.54634	4	5	300	NorESM1-M	4.125460043	291.6222494	1796.217539	6	0.010038454	0.001191234	1414.661684	507	Nordhaus	1107
8.444444444	0.001	0.33	0.02	0.02	0.25	0.25	0.02	0.02	0	0	0	0	0.1443	2	45.55074	193.2	27.82166	257.54634	4	5	300	NorESM1-M	4.125460043	291.6222494	1796.217539	6	0.010038454	0.001191234	1414.661684	508	Nordhaus	1108
9.222222222	0.001	0.33	0.02	0.02	0.25	0.25	0.02	0.02	0	0	0	0	0.1443	2	45.55074	193.2	27.82166	257.54634	4	5	300	NorESM1-M	4.125460043	291.6222494	1796.217539	6	0.010038454	0.001191234	1414.661684	509	Nordhaus	1109
10	0.001	0.33	0.02	0.02	0.25	0.25	0.02	0.02	0	0	0	0	0.1443	2	45.55074	193.2	27.82166	257.54634	4	5	300	NorESM1-M	4.125460043	291.6222494	1796.217539	6	0.010038454	0.001191234	1414.661684	510	Nordhaus	1110
3	0.0045	0.33	0.02	0.02	0.25	0.25	0.02	0.02	0	0	0	0	0.1443	2	45.55074	193.2	27.82166	257.54634	4	5	300	NorESM1-M	4.125460043	291.6222494	1796.217539	6	0.010038454	0.001191234	1414.661684	511	Nordhaus	1111
3.777777778	0.0045	0.33	0.02	0.02	0.25	0.25	0.02	0.02	0	0	0	0	0.1443	2	45.55074	193.2	27.82166	257.54634	4	5	300	NorESM1-M	4.125460043	291.6222494	1796.217539	6	0.010038454	0.001191234	1414.661684	512	Nordhaus	1112
4.555555556	0.0045	0.33	0.02	0.02	0.25	0.25	0.02	0.02	0	0	0	0	0.1443	2	45.55074	193.2	27.82166	257.54634	4	5	300	NorESM1-M	4.125460043	291.6222494	1796.217539	6	0.010038454	0.001191234	1414.661684	513	Nordhaus	1113
5.333333333	0.0045	0.33	0.02	0.02	0.25	0.25	0.02	0.02	0	0	0	0	0.1443	2	45.55074	193.2	27.82166	257.54634	4	5	300	NorESM1-M	4.125460043	291.6222494	1796.217539	6	0.010038454	0.001191234	1414.661684	514	Nordhaus	1114
6.111111111	0.0045	0.33	0.02	0.02	0.25	0.25	0.02	0.02	0	0	0	0	0.1443	2	45.55074	193.2	27.82166	257.54634	4	5	300	NorESM1-M	4.125460043	291.6222494	1796.217539	6	0.010038454	0.001191234	1414.661684	515	Nordhaus	1115
6.888888889	0.0045	0.33	0.02	0.02	0.25	0.25	0.02	0.02	0	0	0	0	0.1443	2	45.55074	193.2	27.82166	257.54634	4	5	300	NorESM1-M	4.125460043	291.6222494	1796.217539	6	0.010038454	0.001191234	1414.661684	516	Nordhaus	1116
7.666666667	0.0045	0.33	0.02	0.02	0.25	0.25	0.02	0.02	0	0	0	0	0.1443	2	45.55074	193.2	27.82166	257.54634	4	5	300	NorESM1-M	4.125460043	291.6222494	1796.217539	6	0.010038454	0.001191234	1414.661684	517	Nordhaus	1117
8.444444444	0.0045	0.33	0.02	0.02	0.25	0.25	0.02	0.02	0	0	0	0	0.1443	2	45.55074	193.2	27.82166	257.54634	4	5	300	NorESM1-M	4.125460043	291.6222494	1796.217539	6	0.010038454	0.001191234	1414.661684	518	Nordhaus	1118
9.222222222	0.0045	0.33	0.02	0.02	0.25	0.25	0.02	0.02	0	0	0	0	0.1443	2	45.55074	193.2	27.82166	257.54634	4	5	300	NorESM1-M	4.125460043	291.6222494	1796.217539	6	0.010038454	0.001191234	1414.661684	519	Nordhaus	1119
10	0.0045	0.33	0.02	0.02	0.25	0.25	0.02	0.02	0	0	0	0	0.1443	2	45.55074	193.2	27.82166	257.54634	4	5	300	NorESM1-M	4.125460043	291.6222494	1796.217539	6	0.010038454	0.001191234	1414.661684	520	Nordhaus	1120
3	0.008	0.33	0.02	0.02	0.25	0.25	0.02	0.02	0	0	0	0	0.1443	2	45.55074	193.2	27.82166	257.54634	4	5	300	NorESM1-M	4.125460043	291.6222494	1796.217539	6	0.010038454	0.001191234	1414.661684	521	Nordhaus	1121
3.777777778	0.008	0.33	0.02	0.02	0.25	0.25	0.02	0.02	0	0	0	0	0.1443	2	45.55074	193.2	27.82166	257.54634	4	5	300	NorESM1-M	4.125460043	291.6222494	1796.217539	6	0.010038454	0.001191234	1414.661684	522	Nordhaus	1122
4.555555556	0.008	0.33	0.02	0.02	0.25	0.25	0.02	0.02	0	0	0	0	0.1443	2	45.55074	193.2	27.82166	257.54634	4	5	300	NorESM1-M	4.125460043	291.6222494	1796.217539	6	0.010038454	0.001191234	1414.661684	523	Nordhaus	1123
5.333333333	0.008	0.33	0.02	0.02	0.25	0.25	0.02	0.02	0	0	0	0	0.1443	2	45.55074	193.2	27.82166	257.54634	4	5	300	NorESM1-M	4.125460043	291.6222494	1796.217539	6	0.010038454	0.001191234	1414.661684	524	Nordhaus	1124
6.111111111	0.008	0.33	0.02	0.02	0.25	0.25	0.02	0.02	0	0	0	0	0.1443	2	45.55074	193.2	27.82166	257.54634	4	5	300	NorESM1-M	4.125460043	291.6222494	1796.217539	6	0.010038454	0.001191234	1414.661684	525	Nordhaus	1125
6.888888889	0.008	0.33	0.02	0.02	0.25	0.25	0.02	0.02	0	0	0	0	0.1443	2	45.55074	193.2	27.82166	257.54634	4	5	300	NorESM1-M	4.125460043	291.6222494	1796.217539	6	0.010038454	0.001191234	1414.661684	526	Nordhaus	1126
7.666666667	0.008	0.33	0.02	0.02	0.25	0.25	0.02	0.02	0	0	0	0	0.1443	2	45.55074	193.2	27.82166	257.54634	4	5	300	NorESM1-M	4.125460043	291.6222494	1796.217539	6	0.010038454	0.001191234	1414.661684	527	Nordhaus	1127
8.444444444	0.008	0.33	0.02	0.02	0.25	0.25	0.02	0.02	0	0	0	0	0.1443	2	45.55074	193.2	27.82166	257.54634	4	5	300	NorESM1-M	4.125460043	291.6222494	1796.217539	6	0.010038454	0.001191234	1414.661684	528	Nordhaus	1128
9.222222222	0.008	0.33	0.02	0.02	0.25	0.25	0.02	0.02	0	0	0	0	0.1443	2	45.55074	193.2	27.82166	257.54634	4	5	300	NorESM1-M	4.125460043	291.6222494	1796.217539	6	0.010038454	0.001191234	1414.661684	529	Nordhaus	1129
10	0.008	0.33	0.02	0.02	0.25	0.25	0.02	0.02	0	0	0	0	0.1443	2	45.55074	193.2	27.82166	257.54634	4	5	300	NorESM1-M	4.125460043	291.6222494	1796.217539	6	0.010038454	0.001191234	1414.661684	530	Nordhaus	1130
3	0.0115	0.33	0.02	0.02	0.25	0.25	0.02	0.02	0	0	0	0	0.1443	2	45.55074	193.2	27.82166	257.54634	4	5	300	NorESM1-M	4.125460043	291.6222494	1796.217539	6	0.010038454	0.001191234	1414.661684	531	Nordhaus	1131
3.777777778	0.0115	0.33	0.02	0.02	0.25	0.25	0.02	0.02	0	0	0	0	0.1443	2	45.55074	193.2	27.82166	257.54634	4	5	300	NorESM1-M	4.125460043	291.6222494	1796.217539	6	0.010038454	0.001191234	1414.661684	532	Nordhaus	1132
4.555555556	0.0115	0.33	0.02	0.02	0.25	0.25	0.02	0.02	0	0	0	0	0.1443	2	45.55074	193.2	27.82166	257.54634	4	5	300	NorESM1-M	4.125460043	291.6222494	1796.217539	6	0.010038454	0.001191234	1414.661684	533	Nordhaus	1133
5.333333333	0.0115	0.33	0.02	0.02	0.25	0.25	0.02	0.02	0	0	0	0	0.1443	2	45.55074	193.2	27.82166	257.54634	4	5	300	NorESM1-M	4.125460043	291.6222494	1796.217539	6	0.010038454	0.001191234	1414.661684	534	Nordhaus	1134
6.111111111	0.0115	0.33	0.02	0.02	0.25	0.25	0.02	0.02	0	0	0	0	0.1443	2	45.55074	193.2	27.82166	257.54634	4	5	300	NorESM1-M	4.125460043	291.6222494	1796.217539	6	0.010038454	0.001191234	1414.661684	535	Nordhaus	1135
6.888888889	0.0115	0.33	0.02	0.02	0.25	0.25	0.02	0.02	0	0	0	0	0.1443	2	45.55074	193.2	27.82166	257.54634	4	5	300	NorESM1-M	4.125460043	291.6222494	1796.217539	6	0.010038454	0.001191234	1414.661684	536	Nordhaus	1136
7.666666667	0.0115	0.33	0.02	0.02	0.25	0.25	0.02	0.02	0	0	0	0	0.1443	2	45.55074	193.2	27.82166	257.54634	4	5	300	NorESM1-M	4.125460043	291.6222494	1796.217539	6	0.010038454	0.001191234	1414.661684	537	Nordhaus	1137
8.444444444	0.0115	0.33	0.02	0.02	0.25	0.25	0.02	0.02	0	0	0	0	0.1443	2	45.55074	193.2	27.82166	257.54634	4	5	300	NorESM1-M	4.125460043	291.6222494	1796.217539	6	0.010038454	0.001191234	1414.661684	538	Nordhaus	1138
9.222222222	0.0115	0.33	0.02	0.02	0.25	0.25	0.02	0.02	0	0	0	0	0.1443	2	45.55074	193.2	27.82166	257.54634	4	5	300	NorESM1-M	4.125460043	291.6222494	1796.217539	6	0.010038454	0.001191234	1414.661684	539	Nordhaus	1139
10	0.0115	0.33	0.02	0.02	0.25	0.25	0.02	0.02	0	0	0	0	0.1443	2	45.55074	193.2	27.82166	257.54634	4	5	300	NorESM1-M	4.125460043	291.6222494	1796.217539	6	0.010038454	0.001191234	1414.661684	540	Nordhaus	1140
3	0.015	0.33	0.02	0.02	0.25	0.25	0.02	0.02	0	0	0	0	0.1443	2	45.55074	193.2	27.82166	257.54634	4	5	300	NorESM1-M	4.125460043	291.6222494	1796.217539	6	0.010038454	0.001191234	1414.661684	541	Nordhaus	1141
3.777777778	0.015	0.33	0.02	0.02	0.25	0.25	0.02	0.02	0	0	0	0	0.1443	2	45.55074	193.2	27.82166	257.54634	4	5	300	NorESM1-M	4.125460043	291.6222494	1796.217539	6	0.010038454	0.001191234	1414.661684	542	Nordhaus	1142
4.555555556	0.015	0.33	0.02	0.02	0.25	0.25	0.02	0.02	0	0	0	0	0.1443	2	45.55074	193.2	27.82166	257.54634	4	5	300	NorESM1-M	4.125460043	291.6222494	1796.217539	6	0.010038454	0.001191234	1414.661684	543	Nordhaus	1143
5.333333333	0.015	0.33	0.02	0.02	0.25	0.25	0.02	0.02	0	0	0	0	0.1443	2	45.55074	193.2	27.82166	257.54634	4	5	300	NorESM1-M	4.125460043	291.6222494	1796.217539	6	0.010038454	0.001191234	1414.661684	544	Nordhaus	1144
6.111111111	0.015	0.33	0.02	0.02	0.25	0.25	0.02	0.02	0	0	0	0	0.1443	2	45.55074	193.2	27.82166	257.54634	4	5	300	NorESM1-M	4.125460043	291.6222494	1796.217539	6	0.010038454	0.001191234	1414.661684	545	Nordhaus	1145
6.888888889	0.015	0.33	0.02	0.02	0.25	0.25	0.02	0.02	0	0	0	0	0.1443	2	45.55074	193.2	27.82166	257.54634	4	5	300	NorESM1-M	4.125460043	291.6222494	1796.217539	6	0.010038454	0.001191234	1414.661684	546	Nordhaus	1146
7.666666667	0.015	0.33	0.02	0.02	0.25	0.25	0.02	0.02	0	0	0	0	0.1443	2	45.55074	193.2	27.82166	257.54634	4	5	300	NorESM1-M	4.125460043	291.6222494	1796.217539	6	0.010038454	0.001191234	1414.661684	547	Nordhaus	1147
8.444444444	0.015	0.33	0.02	0.02	0.25	0.25	0.02	0.02	0	0	0	0	0.1443	2	45.55074	193.2	27.82166	257.54634	4	5	300	NorESM1-M	4.125460043	291.6222494	1796.217539	6	0.010038454	0.001191234	1414.661684	548	Nordhaus	1148
9.222222222	0.015	0.33	0.02	0.02	0.25	0.25	0.02	0.02	0	0	0	0	0.1443	2	45.55074	193.2	27.82166	257.54634	4	5	300	NorESM1-M	4.125460043	291.6222494	1796.217539	6	0.010038454	0.001191234	1414.661684	549	Nordhaus	1149
10	0.015	0.33	0.02	0.02	0.25	0.25	0.02	0.02	0	0	0	0	0.1443	2	45.55074	193.2	27.82166	257.54634	4	5	300	NorESM1-M	4.125460043	291.6222494	1796.217539	6	0.010038454	0.001191234	1414.661684	550	Nordhaus	1150
3	0.001	0.33	0.02	0.02	0.25	0.25	0.02	0.02	0	0	0	0	0.1443	2	45.55074	193.2	27.82166	257.54634	4	5	300	NorESM1-ME	4.33692843	286.9870926	1617.717931	6	0.010038454	0.001359335	1236.157718	551	Nordhaus	1151
3.777777778	0.001	0.33	0.02	0.02	0.25	0.25	0.02	0.02	0	0	0	0	0.1443	2	45.55074	193.2	27.82166	257.54634	4	5	300	NorESM1-ME	4.33692843	286.9870926	1617.717931	6	0.010038454	0.001359335	1236.157718	552	Nordhaus	1152
4.555555556	0.001	0.33	0.02	0.02	0.25	0.25	0.02	0.02	0	0	0	0	0.1443	2	45.55074	193.2	27.82166	257.54634	4	5	300	NorESM1-ME	4.33692843	286.9870926	1617.717931	6	0.010038454	0.001359335	1236.157718	553	Nordhaus	1153
5.333333333	0.001	0.33	0.02	0.02	0.25	0.25	0.02	0.02	0	0	0	0	0.1443	2	45.55074	193.2	27.82166	257.54634	4	5	300	NorESM1-ME	4.33692843	286.9870926	1617.717931	6	0.010038454	0.001359335	1236.157718	554	Nordhaus	1154
6.111111111	0.001	0.33	0.02	0.02	0.25	0.25	0.02	0.02	0	0	0	0	0.1443	2	45.55074	193.2	27.82166	257.54634	4	5	300	NorESM1-ME	4.33692843	286.9870926	1617.717931	6	0.010038454	0.001359335	1236.157718	555	Nordhaus	1155
6.888888889	0.001	0.33	0.02	0.02	0.25	0.25	0.02	0.02	0	0	0	0	0.1443	2	45.55074	193.2	27.82166	257.54634	4	5	300	NorESM1-ME	4.33692843	286.9870926	1617.717931	6	0.010038454	0.001359335	1236.157718	556	Nordhaus	1156
7.666666667	0.001	0.33	0.02	0.02	0.25	0.25	0.02	0.02	0	0	0	0	0.1443	2	45.55074	193.2	27.82166	257.54634	4	5	300	NorESM1-ME	4.33692843	286.9870926	1617.717931	6	0.010038454	0.001359335	1236.157718	557	Nordhaus	1157
8.444444444	0.001	0.33	0.02	0.02	0.25	0.25	0.02	0.02	0	0	0	0	0.1443	2	45.55074	193.2	27.82166	257.54634	4	5	300	NorESM1-ME	4.33692843	286.9870926	1617.717931	6	0.010038454	0.001359335	1236.157718	558	Nordhaus	1158
9.222222222	0.001	0.33	0.02	0.02	0.25	0.25	0.02	0.02	0	0	0	0	0.1443	2	45.55074	193.2	27.82166	257.54634	4	5	300	NorESM1-ME	4.33692843	286.9870926	1617.717931	6	0.010038454	0.001359335	1236.157718	559	Nordhaus	1159
10	0.001	0.33	0.02	0.02	0.25	0.25	0.02	0.02	0	0	0	0	0.1443	2	45.55074	193.2	27.82166	257.54634	4	5	300	NorESM1-ME	4.33692843	286.9870926	1617.717931	6	0.010038454	0.001359335	1236.157718	560	Nordhaus	1160
3	0.0045	0.33	0.02	0.02	0.25	0.25	0.02	0.02	0	0	0	0	0.1443	2	45.55074	193.2	27.82166	257.54634	4	5	300	NorESM1-ME	4.33692843	286.9870926	1617.717931	6	0.010038454	0.001359335	1236.157718	561	Nordhaus	1161
3.777777778	0.0045	0.33	0.02	0.02	0.25	0.25	0.02	0.02	0	0	0	0	0.1443	2	45.55074	193.2	27.82166	257.54634	4	5	300	NorESM1-ME	4.33692843	286.9870926	1617.717931	6	0.010038454	0.001359335	1236.157718	562	Nordhaus	1162
4.555555556	0.0045	0.33	0.02	0.02	0.25	0.25	0.02	0.02	0	0	0	0	0.1443	2	45.55074	193.2	27.82166	257.54634	4	5	300	NorESM1-ME	4.33692843	286.9870926	1617.717931	6	0.010038454	0.001359335	1236.157718	563	Nordhaus	1163
5.333333333	0.0045	0.33	0.02	0.02	0.25	0.25	0.02	0.02	0	0	0	0	0.1443	2	45.55074	193.2	27.82166	257.54634	4	5	300	NorESM1-ME	4.33692843	286.9870926	1617.717931	6	0.010038454	0.001359335	1236.157718	564	Nordhaus	1164
6.111111111	0.0045	0.33	0.02	0.02	0.25	0.25	0.02	0.02	0	0	0	0	0.1443	2	45.55074	193.2	27.82166	257.54634	4	5	300	NorESM1-ME	4.33692843	286.9870926	1617.717931	6	0.010038454	0.001359335	1236.157718	565	Nordhaus	1165
6.888888889	0.0045	0.33	0.02	0.02	0.25	0.25	0.02	0.02	0	0	0	0	0.1443	2	45.55074	193.2	27.82166	257.54634	4	5	300	NorESM1-ME	4.33692843	286.9870926	1617.717931	6	0.010038454	0.001359335	1236.157718	566	Nordhaus	1166
7.666666667	0.0045	0.33	0.02	0.02	0.25	0.25	0.02	0.02	0	0	0	0	0.1443	2	45.55074	193.2	27.82166	257.54634	4	5	300	NorESM1-ME	4.33692843	286.9870926	1617.717931	6	0.010038454	0.001359335	1236.157718	567	Nordhaus	1167
8.444444444	0.0045	0.33	0.02	0.02	0.25	0.25	0.02	0.02	0	0	0	0	0.1443	2	45.55074	193.2	27.82166	257.54634	4	5	300	NorESM1-ME	4.33692843	286.9870926	1617.717931	6	0.010038454	0.001359335	1236.157718	568	Nordhaus	1168
9.222222222	0.0045	0.33	0.02	0.02	0.25	0.25	0.02	0.02	0	0	0	0	0.1443	2	45.55074	193.2	27.82166	257.54634	4	5	300	NorESM1-ME	4.33692843	286.9870926	1617.717931	6	0.010038454	0.001359335	1236.157718	569	Nordhaus	1169
10	0.0045	0.33	0.02	0.02	0.25	0.25	0.02	0.02	0	0	0	0	0.1443	2	45.55074	193.2	27.82166	257.54634	4	5	300	NorESM1-ME	4.33692843	286.9870926	1617.717931	6	0.010038454	0.001359335	1236.157718	570	Nordhaus	1170
3	0.008	0.33	0.02	0.02	0.25	0.25	0.02	0.02	0	0	0	0	0.1443	2	45.55074	193.2	27.82166	257.54634	4	5	300	NorESM1-ME	4.33692843	286.9870926	1617.717931	6	0.010038454	0.001359335	1236.157718	571	Nordhaus	1171
3.777777778	0.008	0.33	0.02	0.02	0.25	0.25	0.02	0.02	0	0	0	0	0.1443	2	45.55074	193.2	27.82166	257.54634	4	5	300	NorESM1-ME	4.33692843	286.9870926	1617.717931	6	0.010038454	0.001359335	1236.157718	572	Nordhaus	1172
4.555555556	0.008	0.33	0.02	0.02	0.25	0.25	0.02	0.02	0	0	0	0	0.1443	2	45.55074	193.2	27.82166	257.54634	4	5	300	NorESM1-ME	4.33692843	286.9870926	1617.717931	6	0.010038454	0.001359335	1236.157718	573	Nordhaus	1173
5.333333333	0.008	0.33	0.02	0.02	0.25	0.25	0.02	0.02	0	0	0	0	0.1443	2	45.55074	193.2	27.82166	257.54634	4	5	300	NorESM1-ME	4.33692843	286.9870926	1617.717931	6	0.010038454	0.001359335	1236.157718	574	Nordhaus	1174
6.111111111	0.008	0.33	0.02	0.02	0.25	0.25	0.02	0.02	0	0	0	0	0.1443	2	45.55074	193.2	27.82166	257.54634	4	5	300	NorESM1-ME	4.33692843	286.9870926	1617.717931	6	0.010038454	0.001359335	1236.157718	575	Nordhaus	1175
6.888888889	0.008	0.33	0.02	0.02	0.25	0.25	0.02	0.02	0	0	0	0	0.1443	2	45.55074	193.2	27.82166	257.54634	4	5	300	NorESM1-ME	4.33692843	286.9870926	1617.717931	6	0.010038454	0.001359335	1236.157718	576	Nordhaus	1176
7.666666667	0.008	0.33	0.02	0.02	0.25	0.25	0.02	0.02	0	0	0	0	0.1443	2	45.55074	193.2	27.82166	257.54634	4	5	300	NorESM1-ME	4.33692843	286.9870926	1617.717931	6	0.010038454	0.001359335	1236.157718	577	Nordhaus	1177
8.444444444	0.008	0.33	0.02	0.02	0.25	0.25	0.02	0.02	0	0	0	0	0.1443	2	45.55074	193.2	27.82166	257.54634	4	5	300	NorESM1-ME	4.33692843	286.9870926	1617.717931	6	0.010038454	0.001359335	1236.157718	578	Nordhaus	1178
9.222222222	0.008	0.33	0.02	0.02	0.25	0.25	0.02	0.02	0	0	0	0	0.1443	2	45.55074	193.2	27.82166	257.54634	4	5	300	NorESM1-ME	4.33692843	286.9870926	1617.717931	6	0.010038454	0.001359335	1236.157718	579	Nordhaus	1179
10	0.008	0.33	0.02	0.02	0.25	0.25	0.02	0.02	0	0	0	0	0.1443	2	45.55074	193.2	27.82166	257.54634	4	5	300	NorESM1-ME	4.33692843	286.9870926	1617.717931	6	0.010038454	0.001359335	1236.157718	580	Nordhaus	1180
3	0.0115	0.33	0.02	0.02	0.25	0.25	0.02	0.02	0	0	0	0	0.1443	2	45.55074	193.2	27.82166	257.54634	4	5	300	NorESM1-ME	4.33692843	286.9870926	1617.717931	6	0.010038454	0.001359335	1236.157718	581	Nordhaus	1181
3.777777778	0.0115	0.33	0.02	0.02	0.25	0.25	0.02	0.02	0	0	0	0	0.1443	2	45.55074	193.2	27.82166	257.54634	4	5	300	NorESM1-ME	4.33692843	286.9870926	1617.717931	6	0.010038454	0.001359335	1236.157718	582	Nordhaus	1182
4.555555556	0.0115	0.33	0.02	0.02	0.25	0.25	0.02	0.02	0	0	0	0	0.1443	2	45.55074	193.2	27.82166	257.54634	4	5	300	NorESM1-ME	4.33692843	286.9870926	1617.717931	6	0.010038454	0.001359335	1236.157718	583	Nordhaus	1183
5.333333333	0.0115	0.33	0.02	0.02	0.25	0.25	0.02	0.02	0	0	0	0	0.1443	2	45.55074	193.2	27.82166	257.54634	4	5	300	NorESM1-ME	4.33692843	286.9870926	1617.717931	6	0.010038454	0.001359335	1236.157718	584	Nordhaus	1184
6.111111111	0.0115	0.33	0.02	0.02	0.25	0.25	0.02	0.02	0	0	0	0	0.1443	2	45.55074	193.2	27.82166	257.54634	4	5	300	NorESM1-ME	4.33692843	286.9870926	1617.717931	6	0.010038454	0.001359335	1236.157718	585	Nordhaus	1185
6.888888889	0.0115	0.33	0.02	0.02	0.25	0.25	0.02	0.02	0	0	0	0	0.1443	2	45.55074	193.2	27.82166	257.54634	4	5	300	NorESM1-ME	4.33692843	286.9870926	1617.717931	6	0.010038454	0.001359335	1236.157718	586	Nordhaus	1186
7.666666667	0.0115	0.33	0.02	0.02	0.25	0.25	0.02	0.02	0	0	0	0	0.1443	2	45.55074	193.2	27.82166	257.54634	4	5	300	NorESM1-ME	4.33692843	286.9870926	1617.717931	6	0.010038454	0.001359335	1236.157718	587	Nordhaus	1187
8.444444444	0.0115	0.33	0.02	0.02	0.25	0.25	0.02	0.02	0	0	0	0	0.1443	2	45.55074	193.2	27.82166	257.54634	4	5	300	NorESM1-ME	4.33692843	286.9870926	1617.717931	6	0.010038454	0.001359335	1236.157718	588	Nordhaus	1188
9.222222222	0.0115	0.33	0.02	0.02	0.25	0.25	0.02	0.02	0	0	0	0	0.1443	2	45.55074	193.2	27.82166	257.54634	4	5	300	NorESM1-ME	4.33692843	286.9870926	1617.717931	6	0.010038454	0.001359335	1236.157718	589	Nordhaus	1189
10	0.0115	0.33	0.02	0.02	0.25	0.25	0.02	0.02	0	0	0	0	0.1443	2	45.55074	193.2	27.82166	257.54634	4	5	300	NorESM1-ME	4.33692843	286.9870926	1617.717931	6	0.010038454	0.001359335	1236.157718	590	Nordhaus	1190
3	0.015	0.33	0.02	0.02	0.25	0.25	0.02	0.02	0	0	0	0	0.1443	2	45.55074	193.2	27.82166	257.54634	4	5	300	NorESM1-ME	4.33692843	286.9870926	1617.717931	6	0.010038454	0.001359335	1236.157718	591	Nordhaus	1191
3.777777778	0.015	0.33	0.02	0.02	0.25	0.25	0.02	0.02	0	0	0	0	0.1443	2	45.55074	193.2	27.82166	257.54634	4	5	300	NorESM1-ME	4.33692843	286.9870926	1617.717931	6	0.010038454	0.001359335	1236.157718	592	Nordhaus	1192
4.555555556	0.015	0.33	0.02	0.02	0.25	0.25	0.02	0.02	0	0	0	0	0.1443	2	45.55074	193.2	27.82166	257.54634	4	5	300	NorESM1-ME	4.33692843	286.9870926	1617.717931	6	0.010038454	0.001359335	1236.157718	593	Nordhaus	1193
5.333333333	0.015	0.33	0.02	0.02	0.25	0.25	0.02	0.02	0	0	0	0	0.1443	2	45.55074	193.2	27.82166	257.54634	4	5	300	NorESM1-ME	4.33692843	286.9870926	1617.717931	6	0.010038454	0.001359335	1236.157718	594	Nordhaus	1194
6.111111111	0.015	0.33	0.02	0.02	0.25	0.25	0.02	0.02	0	0	0	0	0.1443	2	45.55074	193.2	27.82166	257.54634	4	5	300	NorESM1-ME	4.33692843	286.9870926	1617.717931	6	0.010038454	0.001359335	1236.157718	595	Nordhaus	1195
6.888888889	0.015	0.33	0.02	0.02	0.25	0.25	0.02	0.02	0	0	0	0	0.1443	2	45.55074	193.2	27.82166	257.54634	4	5	300	NorESM1-ME	4.33692843	286.9870926	1617.717931	6	0.010038454	0.001359335	1236.157718	596	Nordhaus	1196
7.666666667	0.015	0.33	0.02	0.02	0.25	0.25	0.02	0.02	0	0	0	0	0.1443	2	45.55074	193.2	27.82166	257.54634	4	5	300	NorESM1-ME	4.33692843	286.9870926	1617.717931	6	0.010038454	0.001359335	1236.157718	597	Nordhaus	1197
8.444444444	0.015	0.33	0.02	0.02	0.25	0.25	0.02	0.02	0	0	0	0	0.1443	2	45.55074	193.2	27.82166	257.54634	4	5	300	NorESM1-ME	4.33692843	286.9870926	1617.717931	6	0.010038454	0.001359335	1236.157718	598	Nordhaus	1198
9.222222222	0.015	0.33	0.02	0.02	0.25	0.25	0.02	0.02	0	0	0	0	0.1443	2	45.55074	193.2	27.82166	257.54634	4	5	300	NorESM1-ME	4.33692843	286.9870926	1617.717931	6	0.010038454	0.001359335	1236.157718	599	Nordhaus	1199
10	0.015	0.33	0.02	0.02	0.25	0.25	0.02	0.02	0	0	0	0	0.1443	2	45.55074	193.2	27.82166	257.54634	4	5	300	NorESM1-ME	4.33692843	286.9870926	1617.717931	6	0.010038454	0.001359335	1236.157718	600	Nordhaus	1200
3	0.001	0.33	0.02	0.02	0.25	0.25	0.02	0.02	0	0	0	0	0.1443	2	45.55074	193.2	27.82166	257.54634	4	5	300	bcc-csm1-1	4.997053041	289.4150457	1298.216153	6	0.0100539	0.001822767	915.9700854	1	Nordhauds+TechnologyPolicy	1201
3.777777778	0.001	0.33	0.02	0.02	0.25	0.25	0.02	0.02	0	0	0	0	0.1443	2	45.55074	193.2	27.82166	257.54634	4	5	300	bcc-csm1-1	4.997053041	289.4150457	1298.216153	6	0.0100539	0.001822767	915.9700854	2	Nordhauds+TechnologyPolicy	1202
4.555555556	0.001	0.33	0.02	0.02	0.25	0.25	0.02	0.02	0	0	0	0	0.1443	2	45.55074	193.2	27.82166	257.54634	4	5	300	bcc-csm1-1	4.997053041	289.4150457	1298.216153	6	0.0100539	0.001822767	915.9700854	3	Nordhauds+TechnologyPolicy	1203
5.333333333	0.001	0.33	0.02	0.02	0.25	0.25	0.02	0.02	0	0	0	0	0.1443	2	45.55074	193.2	27.82166	257.54634	4	5	300	bcc-csm1-1	4.997053041	289.4150457	1298.216153	6	0.0100539	0.001822767	915.9700854	4	Nordhauds+TechnologyPolicy	1204
6.111111111	0.001	0.33	0.02	0.02	0.25	0.25	0.02	0.02	0	0	0	0	0.1443	2	45.55074	193.2	27.82166	257.54634	4	5	300	bcc-csm1-1	4.997053041	289.4150457	1298.216153	6	0.0100539	0.001822767	915.9700854	5	Nordhauds+TechnologyPolicy	1205
6.888888889	0.001	0.33	0.02	0.02	0.25	0.25	0.02	0.02	0	0	0	0	0.1443	2	45.55074	193.2	27.82166	257.54634	4	5	300	bcc-csm1-1	4.997053041	289.4150457	1298.216153	6	0.0100539	0.001822767	915.9700854	6	Nordhauds+TechnologyPolicy	1206
7.666666667	0.001	0.33	0.02	0.02	0.25	0.25	0.02	0.02	0	0	0	0	0.1443	2	45.55074	193.2	27.82166	257.54634	4	5	300	bcc-csm1-1	4.997053041	289.4150457	1298.216153	6	0.0100539	0.001822767	915.9700854	7	Nordhauds+TechnologyPolicy	1207
8.444444444	0.001	0.33	0.02	0.02	0.25	0.25	0.02	0.02	0	0	0	0	0.1443	2	45.55074	193.2	27.82166	257.54634	4	5	300	bcc-csm1-1	4.997053041	289.4150457	1298.216153	6	0.0100539	0.001822767	915.9700854	8	Nordhauds+TechnologyPolicy	1208
9.222222222	0.001	0.33	0.02	0.02	0.25	0.25	0.02	0.02	0	0	0	0	0.1443	2	45.55074	193.2	27.82166	257.54634	4	5	300	bcc-csm1-1	4.997053041	289.4150457	1298.216153	6	0.0100539	0.001822767	915.9700854	9	Nordhauds+TechnologyPolicy	1209
10	0.001	0.33	0.02	0.02	0.25	0.25	0.02	0.02	0	0	0	0	0.1443	2	45.55074	193.2	27.82166	257.54634	4	5	300	bcc-csm1-1	4.997053041	289.4150457	1298.216153	6	0.0100539	0.001822767	915.9700854	10	Nordhauds+TechnologyPolicy	1210
3	0.0045	0.33	0.02	0.02	0.25	0.25	0.02	0.02	0	0	0	0	0.1443	2	45.55074	193.2	27.82166	257.54634	4	5	300	bcc-csm1-1	4.997053041	289.4150457	1298.216153	6	0.0100539	0.001822767	915.9700854	11	Nordhauds+TechnologyPolicy	1211
3.777777778	0.0045	0.33	0.02	0.02	0.25	0.25	0.02	0.02	0	0	0	0	0.1443	2	45.55074	193.2	27.82166	257.54634	4	5	300	bcc-csm1-1	4.997053041	289.4150457	1298.216153	6	0.0100539	0.001822767	915.9700854	12	Nordhauds+TechnologyPolicy	1212
4.555555556	0.0045	0.33	0.02	0.02	0.25	0.25	0.02	0.02	0	0	0	0	0.1443	2	45.55074	193.2	27.82166	257.54634	4	5	300	bcc-csm1-1	4.997053041	289.4150457	1298.216153	6	0.0100539	0.001822767	915.9700854	13	Nordhauds+TechnologyPolicy	1213
5.333333333	0.0045	0.33	0.02	0.02	0.25	0.25	0.02	0.02	0	0	0	0	0.1443	2	45.55074	193.2	27.82166	257.54634	4	5	300	bcc-csm1-1	4.997053041	289.4150457	1298.216153	6	0.0100539	0.001822767	915.9700854	14	Nordhauds+TechnologyPolicy	1214
6.111111111	0.0045	0.33	0.02	0.02	0.25	0.25	0.02	0.02	0	0	0	0	0.1443	2	45.55074	193.2	27.82166	257.54634	4	5	300	bcc-csm1-1	4.997053041	289.4150457	1298.216153	6	0.0100539	0.001822767	915.9700854	15	Nordhauds+TechnologyPolicy	1215
6.888888889	0.0045	0.33	0.02	0.02	0.25	0.25	0.02	0.02	0	0	0	0	0.1443	2	45.55074	193.2	27.82166	257.54634	4	5	300	bcc-csm1-1	4.997053041	289.4150457	1298.216153	6	0.0100539	0.001822767	915.9700854	16	Nordhauds+TechnologyPolicy	1216
7.666666667	0.0045	0.33	0.02	0.02	0.25	0.25	0.02	0.02	0	0	0	0	0.1443	2	45.55074	193.2	27.82166	257.54634	4	5	300	bcc-csm1-1	4.997053041	289.4150457	1298.216153	6	0.0100539	0.001822767	915.9700854	17	Nordhauds+TechnologyPolicy	1217
8.444444444	0.0045	0.33	0.02	0.02	0.25	0.25	0.02	0.02	0	0	0	0	0.1443	2	45.55074	193.2	27.82166	257.54634	4	5	300	bcc-csm1-1	4.997053041	289.4150457	1298.216153	6	0.0100539	0.001822767	915.9700854	18	Nordhauds+TechnologyPolicy	1218
9.222222222	0.0045	0.33	0.02	0.02	0.25	0.25	0.02	0.02	0	0	0	0	0.1443	2	45.55074	193.2	27.82166	257.54634	4	5	300	bcc-csm1-1	4.997053041	289.4150457	1298.216153	6	0.0100539	0.001822767	915.9700854	19	Nordhauds+TechnologyPolicy	1219
10	0.0045	0.33	0.02	0.02	0.25	0.25	0.02	0.02	0	0	0	0	0.1443	2	45.55074	193.2	27.82166	257.54634	4	5	300	bcc-csm1-1	4.997053041	289.4150457	1298.216153	6	0.0100539	0.001822767	915.9700854	20	Nordhauds+TechnologyPolicy	1220
3	0.008	0.33	0.02	0.02	0.25	0.25	0.02	0.02	0	0	0	0	0.1443	2	45.55074	193.2	27.82166	257.54634	4	5	300	bcc-csm1-1	4.997053041	289.4150457	1298.216153	6	0.0100539	0.001822767	915.9700854	21	Nordhauds+TechnologyPolicy	1221
3.777777778	0.008	0.33	0.02	0.02	0.25	0.25	0.02	0.02	0	0	0	0	0.1443	2	45.55074	193.2	27.82166	257.54634	4	5	300	bcc-csm1-1	4.997053041	289.4150457	1298.216153	6	0.0100539	0.001822767	915.9700854	22	Nordhauds+TechnologyPolicy	1222
4.555555556	0.008	0.33	0.02	0.02	0.25	0.25	0.02	0.02	0	0	0	0	0.1443	2	45.55074	193.2	27.82166	257.54634	4	5	300	bcc-csm1-1	4.997053041	289.4150457	1298.216153	6	0.0100539	0.001822767	915.9700854	23	Nordhauds+TechnologyPolicy	1223
5.333333333	0.008	0.33	0.02	0.02	0.25	0.25	0.02	0.02	0	0	0	0	0.1443	2	45.55074	193.2	27.82166	257.54634	4	5	300	bcc-csm1-1	4.997053041	289.4150457	1298.216153	6	0.0100539	0.001822767	915.9700854	24	Nordhauds+TechnologyPolicy	1224
6.111111111	0.008	0.33	0.02	0.02	0.25	0.25	0.02	0.02	0	0	0	0	0.1443	2	45.55074	193.2	27.82166	257.54634	4	5	300	bcc-csm1-1	4.997053041	289.4150457	1298.216153	6	0.0100539	0.001822767	915.9700854	25	Nordhauds+TechnologyPolicy	1225
6.888888889	0.008	0.33	0.02	0.02	0.25	0.25	0.02	0.02	0	0	0	0	0.1443	2	45.55074	193.2	27.82166	257.54634	4	5	300	bcc-csm1-1	4.997053041	289.4150457	1298.216153	6	0.0100539	0.001822767	915.9700854	26	Nordhauds+TechnologyPolicy	1226
7.666666667	0.008	0.33	0.02	0.02	0.25	0.25	0.02	0.02	0	0	0	0	0.1443	2	45.55074	193.2	27.82166	257.54634	4	5	300	bcc-csm1-1	4.997053041	289.4150457	1298.216153	6	0.0100539	0.001822767	915.9700854	27	Nordhauds+TechnologyPolicy	1227
8.444444444	0.008	0.33	0.02	0.02	0.25	0.25	0.02	0.02	0	0	0	0	0.1443	2	45.55074	193.2	27.82166	257.54634	4	5	300	bcc-csm1-1	4.997053041	289.4150457	1298.216153	6	0.0100539	0.001822767	915.9700854	28	Nordhauds+TechnologyPolicy	1228
9.222222222	0.008	0.33	0.02	0.02	0.25	0.25	0.02	0.02	0	0	0	0	0.1443	2	45.55074	193.2	27.82166	257.54634	4	5	300	bcc-csm1-1	4.997053041	289.4150457	1298.216153	6	0.0100539	0.001822767	915.9700854	29	Nordhauds+TechnologyPolicy	1229
10	0.008	0.33	0.02	0.02	0.25	0.25	0.02	0.02	0	0	0	0	0.1443	2	45.55074	193.2	27.82166	257.54634	4	5	300	bcc-csm1-1	4.997053041	289.4150457	1298.216153	6	0.0100539	0.001822767	915.9700854	30	Nordhauds+TechnologyPolicy	1230
3	0.0115	0.33	0.02	0.02	0.25	0.25	0.02	0.02	0	0	0	0	0.1443	2	45.55074	193.2	27.82166	257.54634	4	5	300	bcc-csm1-1	4.997053041	289.4150457	1298.216153	6	0.0100539	0.001822767	915.9700854	31	Nordhauds+TechnologyPolicy	1231
3.777777778	0.0115	0.33	0.02	0.02	0.25	0.25	0.02	0.02	0	0	0	0	0.1443	2	45.55074	193.2	27.82166	257.54634	4	5	300	bcc-csm1-1	4.997053041	289.4150457	1298.216153	6	0.0100539	0.001822767	915.9700854	32	Nordhauds+TechnologyPolicy	1232
4.555555556	0.0115	0.33	0.02	0.02	0.25	0.25	0.02	0.02	0	0	0	0	0.1443	2	45.55074	193.2	27.82166	257.54634	4	5	300	bcc-csm1-1	4.997053041	289.4150457	1298.216153	6	0.0100539	0.001822767	915.9700854	33	Nordhauds+TechnologyPolicy	1233
5.333333333	0.0115	0.33	0.02	0.02	0.25	0.25	0.02	0.02	0	0	0	0	0.1443	2	45.55074	193.2	27.82166	257.54634	4	5	300	bcc-csm1-1	4.997053041	289.4150457	1298.216153	6	0.0100539	0.001822767	915.9700854	34	Nordhauds+TechnologyPolicy	1234
6.111111111	0.0115	0.33	0.02	0.02	0.25	0.25	0.02	0.02	0	0	0	0	0.1443	2	45.55074	193.2	27.82166	257.54634	4	5	300	bcc-csm1-1	4.997053041	289.4150457	1298.216153	6	0.0100539	0.001822767	915.9700854	35	Nordhauds+TechnologyPolicy	1235
6.888888889	0.0115	0.33	0.02	0.02	0.25	0.25	0.02	0.02	0	0	0	0	0.1443	2	45.55074	193.2	27.82166	257.54634	4	5	300	bcc-csm1-1	4.997053041	289.4150457	1298.216153	6	0.0100539	0.001822767	915.9700854	36	Nordhauds+TechnologyPolicy	1236
7.666666667	0.0115	0.33	0.02	0.02	0.25	0.25	0.02	0.02	0	0	0	0	0.1443	2	45.55074	193.2	27.82166	257.54634	4	5	300	bcc-csm1-1	4.997053041	289.4150457	1298.216153	6	0.0100539	0.001822767	915.9700854	37	Nordhauds+TechnologyPolicy	1237
8.444444444	0.0115	0.33	0.02	0.02	0.25	0.25	0.02	0.02	0	0	0	0	0.1443	2	45.55074	193.2	27.82166	257.54634	4	5	300	bcc-csm1-1	4.997053041	289.4150457	1298.216153	6	0.0100539	0.001822767	915.9700854	38	Nordhauds+TechnologyPolicy	1238
9.222222222	0.0115	0.33	0.02	0.02	0.25	0.25	0.02	0.02	0	0	0	0	0.1443	2	45.55074	193.2	27.82166	257.54634	4	5	300	bcc-csm1-1	4.997053041	289.4150457	1298.216153	6	0.0100539	0.001822767	915.9700854	39	Nordhauds+TechnologyPolicy	1239
10	0.0115	0.33	0.02	0.02	0.25	0.25	0.02	0.02	0	0	0	0	0.1443	2	45.55074	193.2	27.82166	257.54634	4	5	300	bcc-csm1-1	4.997053041	289.4150457	1298.216153	6	0.0100539	0.001822767	915.9700854	40	Nordhauds+TechnologyPolicy	1240
3	0.015	0.33	0.02	0.02	0.25	0.25	0.02	0.02	0	0	0	0	0.1443	2	45.55074	193.2	27.82166	257.54634	4	5	300	bcc-csm1-1	4.997053041	289.4150457	1298.216153	6	0.0100539	0.001822767	915.9700854	41	Nordhauds+TechnologyPolicy	1241
3.777777778	0.015	0.33	0.02	0.02	0.25	0.25	0.02	0.02	0	0	0	0	0.1443	2	45.55074	193.2	27.82166	257.54634	4	5	300	bcc-csm1-1	4.997053041	289.4150457	1298.216153	6	0.0100539	0.001822767	915.9700854	42	Nordhauds+TechnologyPolicy	1242
4.555555556	0.015	0.33	0.02	0.02	0.25	0.25	0.02	0.02	0	0	0	0	0.1443	2	45.55074	193.2	27.82166	257.54634	4	5	300	bcc-csm1-1	4.997053041	289.4150457	1298.216153	6	0.0100539	0.001822767	915.9700854	43	Nordhauds+TechnologyPolicy	1243
5.333333333	0.015	0.33	0.02	0.02	0.25	0.25	0.02	0.02	0	0	0	0	0.1443	2	45.55074	193.2	27.82166	257.54634	4	5	300	bcc-csm1-1	4.997053041	289.4150457	1298.216153	6	0.0100539	0.001822767	915.9700854	44	Nordhauds+TechnologyPolicy	1244
6.111111111	0.015	0.33	0.02	0.02	0.25	0.25	0.02	0.02	0	0	0	0	0.1443	2	45.55074	193.2	27.82166	257.54634	4	5	300	bcc-csm1-1	4.997053041	289.4150457	1298.216153	6	0.0100539	0.001822767	915.9700854	45	Nordhauds+TechnologyPolicy	1245
6.888888889	0.015	0.33	0.02	0.02	0.25	0.25	0.02	0.02	0	0	0	0	0.1443	2	45.55074	193.2	27.82166	257.54634	4	5	300	bcc-csm1-1	4.997053041	289.4150457	1298.216153	6	0.0100539	0.001822767	915.9700854	46	Nordhauds+TechnologyPolicy	1246
7.666666667	0.015	0.33	0.02	0.02	0.25	0.25	0.02	0.02	0	0	0	0	0.1443	2	45.55074	193.2	27.82166	257.54634	4	5	300	bcc-csm1-1	4.997053041	289.4150457	1298.216153	6	0.0100539	0.001822767	915.9700854	47	Nordhauds+TechnologyPolicy	1247
8.444444444	0.015	0.33	0.02	0.02	0.25	0.25	0.02	0.02	0	0	0	0	0.1443	2	45.55074	193.2	27.82166	257.54634	4	5	300	bcc-csm1-1	4.997053041	289.4150457	1298.216153	6	0.0100539	0.001822767	915.9700854	48	Nordhauds+TechnologyPolicy	1248
9.222222222	0.015	0.33	0.02	0.02	0.25	0.25	0.02	0.02	0	0	0	0	0.1443	2	45.55074	193.2	27.82166	257.54634	4	5	300	bcc-csm1-1	4.997053041	289.4150457	1298.216153	6	0.0100539	0.001822767	915.9700854	49	Nordhauds+TechnologyPolicy	1249
10	0.015	0.33	0.02	0.02	0.25	0.25	0.02	0.02	0	0	0	0	0.1443	2	45.55074	193.2	27.82166	257.54634	4	5	300	bcc-csm1-1	4.997053041	289.4150457	1298.216153	6	0.0100539	0.001822767	915.9700854	50	Nordhauds+TechnologyPolicy	1250
3	0.001	0.33	0.02	0.02	0.25	0.25	0.02	0.02	0	0	0	0	0.1443	2	45.55074	193.2	27.82166	257.54634	4	5	300	GFDL-CM3	6.110394674	297.9643632	1016.774374	6	0.010028186	0.002587847	635.1124602	51	Nordhauds+TechnologyPolicy	1251
3.777777778	0.001	0.33	0.02	0.02	0.25	0.25	0.02	0.02	0	0	0	0	0.1443	2	45.55074	193.2	27.82166	257.54634	4	5	300	GFDL-CM3	6.110394674	297.9643632	1016.774374	6	0.010028186	0.002587847	635.1124602	52	Nordhauds+TechnologyPolicy	1252
4.555555556	0.001	0.33	0.02	0.02	0.25	0.25	0.02	0.02	0	0	0	0	0.1443	2	45.55074	193.2	27.82166	257.54634	4	5	300	GFDL-CM3	6.110394674	297.9643632	1016.774374	6	0.010028186	0.002587847	635.1124602	53	Nordhauds+TechnologyPolicy	1253
5.333333333	0.001	0.33	0.02	0.02	0.25	0.25	0.02	0.02	0	0	0	0	0.1443	2	45.55074	193.2	27.82166	257.54634	4	5	300	GFDL-CM3	6.110394674	297.9643632	1016.774374	6	0.010028186	0.002587847	635.1124602	54	Nordhauds+TechnologyPolicy	1254
6.111111111	0.001	0.33	0.02	0.02	0.25	0.25	0.02	0.02	0	0	0	0	0.1443	2	45.55074	193.2	27.82166	257.54634	4	5	300	GFDL-CM3	6.110394674	297.9643632	1016.774374	6	0.010028186	0.002587847	635.1124602	55	Nordhauds+TechnologyPolicy	1255
6.888888889	0.001	0.33	0.02	0.02	0.25	0.25	0.02	0.02	0	0	0	0	0.1443	2	45.55074	193.2	27.82166	257.54634	4	5	300	GFDL-CM3	6.110394674	297.9643632	1016.774374	6	0.010028186	0.002587847	635.1124602	56	Nordhauds+TechnologyPolicy	1256
7.666666667	0.001	0.33	0.02	0.02	0.25	0.25	0.02	0.02	0	0	0	0	0.1443	2	45.55074	193.2	27.82166	257.54634	4	5	300	GFDL-CM3	6.110394674	297.9643632	1016.774374	6	0.010028186	0.002587847	635.1124602	57	Nordhauds+TechnologyPolicy	1257
8.444444444	0.001	0.33	0.02	0.02	0.25	0.25	0.02	0.02	0	0	0	0	0.1443	2	45.55074	193.2	27.82166	257.54634	4	5	300	GFDL-CM3	6.110394674	297.9643632	1016.774374	6	0.010028186	0.002587847	635.1124602	58	Nordhauds+TechnologyPolicy	1258
9.222222222	0.001	0.33	0.02	0.02	0.25	0.25	0.02	0.02	0	0	0	0	0.1443	2	45.55074	193.2	27.82166	257.54634	4	5	300	GFDL-CM3	6.110394674	297.9643632	1016.774374	6	0.010028186	0.002587847	635.1124602	59	Nordhauds+TechnologyPolicy	1259
10	0.001	0.33	0.02	0.02	0.25	0.25	0.02	0.02	0	0	0	0	0.1443	2	45.55074	193.2	27.82166	257.54634	4	5	300	GFDL-CM3	6.110394674	297.9643632	1016.774374	6	0.010028186	0.002587847	635.1124602	60	Nordhauds+TechnologyPolicy	1260
3	0.0045	0.33	0.02	0.02	0.25	0.25	0.02	0.02	0	0	0	0	0.1443	2	45.55074	193.2	27.82166	257.54634	4	5	300	GFDL-CM3	6.110394674	297.9643632	1016.774374	6	0.010028186	0.002587847	635.1124602	61	Nordhauds+TechnologyPolicy	1261
3.777777778	0.0045	0.33	0.02	0.02	0.25	0.25	0.02	0.02	0	0	0	0	0.1443	2	45.55074	193.2	27.82166	257.54634	4	5	300	GFDL-CM3	6.110394674	297.9643632	1016.774374	6	0.010028186	0.002587847	635.1124602	62	Nordhauds+TechnologyPolicy	1262
4.555555556	0.0045	0.33	0.02	0.02	0.25	0.25	0.02	0.02	0	0	0	0	0.1443	2	45.55074	193.2	27.82166	257.54634	4	5	300	GFDL-CM3	6.110394674	297.9643632	1016.774374	6	0.010028186	0.002587847	635.1124602	63	Nordhauds+TechnologyPolicy	1263
5.333333333	0.0045	0.33	0.02	0.02	0.25	0.25	0.02	0.02	0	0	0	0	0.1443	2	45.55074	193.2	27.82166	257.54634	4	5	300	GFDL-CM3	6.110394674	297.9643632	1016.774374	6	0.010028186	0.002587847	635.1124602	64	Nordhauds+TechnologyPolicy	1264
6.111111111	0.0045	0.33	0.02	0.02	0.25	0.25	0.02	0.02	0	0	0	0	0.1443	2	45.55074	193.2	27.82166	257.54634	4	5	300	GFDL-CM3	6.110394674	297.9643632	1016.774374	6	0.010028186	0.002587847	635.1124602	65	Nordhauds+TechnologyPolicy	1265
6.888888889	0.0045	0.33	0.02	0.02	0.25	0.25	0.02	0.02	0	0	0	0	0.1443	2	45.55074	193.2	27.82166	257.54634	4	5	300	GFDL-CM3	6.110394674	297.9643632	1016.774374	6	0.010028186	0.002587847	635.1124602	66	Nordhauds+TechnologyPolicy	1266
7.666666667	0.0045	0.33	0.02	0.02	0.25	0.25	0.02	0.02	0	0	0	0	0.1443	2	45.55074	193.2	27.82166	257.54634	4	5	300	GFDL-CM3	6.110394674	297.9643632	1016.774374	6	0.010028186	0.002587847	635.1124602	67	Nordhauds+TechnologyPolicy	1267
8.444444444	0.0045	0.33	0.02	0.02	0.25	0.25	0.02	0.02	0	0	0	0	0.1443	2	45.55074	193.2	27.82166	257.54634	4	5	300	GFDL-CM3	6.110394674	297.9643632	1016.774374	6	0.010028186	0.002587847	635.1124602	68	Nordhauds+TechnologyPolicy	1268
9.222222222	0.0045	0.33	0.02	0.02	0.25	0.25	0.02	0.02	0	0	0	0	0.1443	2	45.55074	193.2	27.82166	257.54634	4	5	300	GFDL-CM3	6.110394674	297.9643632	1016.774374	6	0.010028186	0.002587847	635.1124602	69	Nordhauds+TechnologyPolicy	1269
10	0.0045	0.33	0.02	0.02	0.25	0.25	0.02	0.02	0	0	0	0	0.1443	2	45.55074	193.2	27.82166	257.54634	4	5	300	GFDL-CM3	6.110394674	297.9643632	1016.774374	6	0.010028186	0.002587847	635.1124602	70	Nordhauds+TechnologyPolicy	1270
3	0.008	0.33	0.02	0.02	0.25	0.25	0.02	0.02	0	0	0	0	0.1443	2	45.55074	193.2	27.82166	257.54634	4	5	300	GFDL-CM3	6.110394674	297.9643632	1016.774374	6	0.010028186	0.002587847	635.1124602	71	Nordhauds+TechnologyPolicy	1271
3.777777778	0.008	0.33	0.02	0.02	0.25	0.25	0.02	0.02	0	0	0	0	0.1443	2	45.55074	193.2	27.82166	257.54634	4	5	300	GFDL-CM3	6.110394674	297.9643632	1016.774374	6	0.010028186	0.002587847	635.1124602	72	Nordhauds+TechnologyPolicy	1272
4.555555556	0.008	0.33	0.02	0.02	0.25	0.25	0.02	0.02	0	0	0	0	0.1443	2	45.55074	193.2	27.82166	257.54634	4	5	300	GFDL-CM3	6.110394674	297.9643632	1016.774374	6	0.010028186	0.002587847	635.1124602	73	Nordhauds+TechnologyPolicy	1273
5.333333333	0.008	0.33	0.02	0.02	0.25	0.25	0.02	0.02	0	0	0	0	0.1443	2	45.55074	193.2	27.82166	257.54634	4	5	300	GFDL-CM3	6.110394674	297.9643632	1016.774374	6	0.010028186	0.002587847	635.1124602	74	Nordhauds+TechnologyPolicy	1274
6.111111111	0.008	0.33	0.02	0.02	0.25	0.25	0.02	0.02	0	0	0	0	0.1443	2	45.55074	193.2	27.82166	257.54634	4	5	300	GFDL-CM3	6.110394674	297.9643632	1016.774374	6	0.010028186	0.002587847	635.1124602	75	Nordhauds+TechnologyPolicy	1275
6.888888889	0.008	0.33	0.02	0.02	0.25	0.25	0.02	0.02	0	0	0	0	0.1443	2	45.55074	193.2	27.82166	257.54634	4	5	300	GFDL-CM3	6.110394674	297.9643632	1016.774374	6	0.010028186	0.002587847	635.1124602	76	Nordhauds+TechnologyPolicy	1276
7.666666667	0.008	0.33	0.02	0.02	0.25	0.25	0.02	0.02	0	0	0	0	0.1443	2	45.55074	193.2	27.82166	257.54634	4	5	300	GFDL-CM3	6.110394674	297.9643632	1016.774374	6	0.010028186	0.002587847	635.1124602	77	Nordhauds+TechnologyPolicy	1277
8.444444444	0.008	0.33	0.02	0.02	0.25	0.25	0.02	0.02	0	0	0	0	0.1443	2	45.55074	193.2	27.82166	257.54634	4	5	300	GFDL-CM3	6.110394674	297.9643632	1016.774374	6	0.010028186	0.002587847	635.1124602	78	Nordhauds+TechnologyPolicy	1278
9.222222222	0.008	0.33	0.02	0.02	0.25	0.25	0.02	0.02	0	0	0	0	0.1443	2	45.55074	193.2	27.82166	257.54634	4	5	300	GFDL-CM3	6.110394674	297.9643632	1016.774374	6	0.010028186	0.002587847	635.1124602	79	Nordhauds+TechnologyPolicy	1279
10	0.008	0.33	0.02	0.02	0.25	0.25	0.02	0.02	0	0	0	0	0.1443	2	45.55074	193.2	27.82166	257.54634	4	5	300	GFDL-CM3	6.110394674	297.9643632	1016.774374	6	0.010028186	0.002587847	635.1124602	80	Nordhauds+TechnologyPolicy	1280
3	0.0115	0.33	0.02	0.02	0.25	0.25	0.02	0.02	0	0	0	0	0.1443	2	45.55074	193.2	27.82166	257.54634	4	5	300	GFDL-CM3	6.110394674	297.9643632	1016.774374	6	0.010028186	0.002587847	635.1124602	81	Nordhauds+TechnologyPolicy	1281
3.777777778	0.0115	0.33	0.02	0.02	0.25	0.25	0.02	0.02	0	0	0	0	0.1443	2	45.55074	193.2	27.82166	257.54634	4	5	300	GFDL-CM3	6.110394674	297.9643632	1016.774374	6	0.010028186	0.002587847	635.1124602	82	Nordhauds+TechnologyPolicy	1282
4.555555556	0.0115	0.33	0.02	0.02	0.25	0.25	0.02	0.02	0	0	0	0	0.1443	2	45.55074	193.2	27.82166	257.54634	4	5	300	GFDL-CM3	6.110394674	297.9643632	1016.774374	6	0.010028186	0.002587847	635.1124602	83	Nordhauds+TechnologyPolicy	1283
5.333333333	0.0115	0.33	0.02	0.02	0.25	0.25	0.02	0.02	0	0	0	0	0.1443	2	45.55074	193.2	27.82166	257.54634	4	5	300	GFDL-CM3	6.110394674	297.9643632	1016.774374	6	0.010028186	0.002587847	635.1124602	84	Nordhauds+TechnologyPolicy	1284
6.111111111	0.0115	0.33	0.02	0.02	0.25	0.25	0.02	0.02	0	0	0	0	0.1443	2	45.55074	193.2	27.82166	257.54634	4	5	300	GFDL-CM3	6.110394674	297.9643632	1016.774374	6	0.010028186	0.002587847	635.1124602	85	Nordhauds+TechnologyPolicy	1285
6.888888889	0.0115	0.33	0.02	0.02	0.25	0.25	0.02	0.02	0	0	0	0	0.1443	2	45.55074	193.2	27.82166	257.54634	4	5	300	GFDL-CM3	6.110394674	297.9643632	1016.774374	6	0.010028186	0.002587847	635.1124602	86	Nordhauds+TechnologyPolicy	1286
7.666666667	0.0115	0.33	0.02	0.02	0.25	0.25	0.02	0.02	0	0	0	0	0.1443	2	45.55074	193.2	27.82166	257.54634	4	5	300	GFDL-CM3	6.110394674	297.9643632	1016.774374	6	0.010028186	0.002587847	635.1124602	87	Nordhauds+TechnologyPolicy	1287
8.444444444	0.0115	0.33	0.02	0.02	0.25	0.25	0.02	0.02	0	0	0	0	0.1443	2	45.55074	193.2	27.82166	257.54634	4	5	300	GFDL-CM3	6.110394674	297.9643632	1016.774374	6	0.010028186	0.002587847	635.1124602	88	Nordhauds+TechnologyPolicy	1288
9.222222222	0.0115	0.33	0.02	0.02	0.25	0.25	0.02	0.02	0	0	0	0	0.1443	2	45.55074	193.2	27.82166	257.54634	4	5	300	GFDL-CM3	6.110394674	297.9643632	1016.774374	6	0.010028186	0.002587847	635.1124602	89	Nordhauds+TechnologyPolicy	1289
10	0.0115	0.33	0.02	0.02	0.25	0.25	0.02	0.02	0	0	0	0	0.1443	2	45.55074	193.2	27.82166	257.54634	4	5	300	GFDL-CM3	6.110394674	297.9643632	1016.774374	6	0.010028186	0.002587847	635.1124602	90	Nordhauds+TechnologyPolicy	1290
3	0.015	0.33	0.02	0.02	0.25	0.25	0.02	0.02	0	0	0	0	0.1443	2	45.55074	193.2	27.82166	257.54634	4	5	300	GFDL-CM3	6.110394674	297.9643632	1016.774374	6	0.010028186	0.002587847	635.1124602	91	Nordhauds+TechnologyPolicy	1291
3.777777778	0.015	0.33	0.02	0.02	0.25	0.25	0.02	0.02	0	0	0	0	0.1443	2	45.55074	193.2	27.82166	257.54634	4	5	300	GFDL-CM3	6.110394674	297.9643632	1016.774374	6	0.010028186	0.002587847	635.1124602	92	Nordhauds+TechnologyPolicy	1292
4.555555556	0.015	0.33	0.02	0.02	0.25	0.25	0.02	0.02	0	0	0	0	0.1443	2	45.55074	193.2	27.82166	257.54634	4	5	300	GFDL-CM3	6.110394674	297.9643632	1016.774374	6	0.010028186	0.002587847	635.1124602	93	Nordhauds+TechnologyPolicy	1293
5.333333333	0.015	0.33	0.02	0.02	0.25	0.25	0.02	0.02	0	0	0	0	0.1443	2	45.55074	193.2	27.82166	257.54634	4	5	300	GFDL-CM3	6.110394674	297.9643632	1016.774374	6	0.010028186	0.002587847	635.1124602	94	Nordhauds+TechnologyPolicy	1294
6.111111111	0.015	0.33	0.02	0.02	0.25	0.25	0.02	0.02	0	0	0	0	0.1443	2	45.55074	193.2	27.82166	257.54634	4	5	300	GFDL-CM3	6.110394674	297.9643632	1016.774374	6	0.010028186	0.002587847	635.1124602	95	Nordhauds+TechnologyPolicy	1295
6.888888889	0.015	0.33	0.02	0.02	0.25	0.25	0.02	0.02	0	0	0	0	0.1443	2	45.55074	193.2	27.82166	257.54634	4	5	300	GFDL-CM3	6.110394674	297.9643632	1016.774374	6	0.010028186	0.002587847	635.1124602	96	Nordhauds+TechnologyPolicy	1296
7.666666667	0.015	0.33	0.02	0.02	0.25	0.25	0.02	0.02	0	0	0	0	0.1443	2	45.55074	193.2	27.82166	257.54634	4	5	300	GFDL-CM3	6.110394674	297.9643632	1016.774374	6	0.010028186	0.002587847	635.1124602	97	Nordhauds+TechnologyPolicy	1297
8.444444444	0.015	0.33	0.02	0.02	0.25	0.25	0.02	0.02	0	0	0	0	0.1443	2	45.55074	193.2	27.82166	257.54634	4	5	300	GFDL-CM3	6.110394674	297.9643632	1016.774374	6	0.010028186	0.002587847	635.1124602	98	Nordhauds+TechnologyPolicy	1298
9.222222222	0.015	0.33	0.02	0.02	0.25	0.25	0.02	0.02	0	0	0	0	0.1443	2	45.55074	193.2	27.82166	257.54634	4	5	300	GFDL-CM3	6.110394674	297.9643632	1016.774374	6	0.010028186	0.002587847	635.1124602	99	Nordhauds+TechnologyPolicy	1299
10	0.015	0.33	0.02	0.02	0.25	0.25	0.02	0.02	0	0	0	0	0.1443	2	45.55074	193.2	27.82166	257.54634	4	5	300	GFDL-CM3	6.110394674	297.9643632	1016.774374	6	0.010028186	0.002587847	635.1124602	100	Nordhauds+TechnologyPolicy	1300
3	0.001	0.33	0.02	0.02	0.25	0.25	0.02	0.02	0	0	0	0	0.1443	2	45.55074	193.2	27.82166	257.54634	4	5	300	GFDL-ESM2G	3.189799014	293.0713876	3076.849744	6	0.010023333	0.000630306	2695.295397	101	Nordhauds+TechnologyPolicy	1301
3.777777778	0.001	0.33	0.02	0.02	0.25	0.25	0.02	0.02	0	0	0	0	0.1443	2	45.55074	193.2	27.82166	257.54634	4	5	300	GFDL-ESM2G	3.189799014	293.0713876	3076.849744	6	0.010023333	0.000630306	2695.295397	102	Nordhauds+TechnologyPolicy	1302
4.555555556	0.001	0.33	0.02	0.02	0.25	0.25	0.02	0.02	0	0	0	0	0.1443	2	45.55074	193.2	27.82166	257.54634	4	5	300	GFDL-ESM2G	3.189799014	293.0713876	3076.849744	6	0.010023333	0.000630306	2695.295397	103	Nordhauds+TechnologyPolicy	1303
5.333333333	0.001	0.33	0.02	0.02	0.25	0.25	0.02	0.02	0	0	0	0	0.1443	2	45.55074	193.2	27.82166	257.54634	4	5	300	GFDL-ESM2G	3.189799014	293.0713876	3076.849744	6	0.010023333	0.000630306	2695.295397	104	Nordhauds+TechnologyPolicy	1304
6.111111111	0.001	0.33	0.02	0.02	0.25	0.25	0.02	0.02	0	0	0	0	0.1443	2	45.55074	193.2	27.82166	257.54634	4	5	300	GFDL-ESM2G	3.189799014	293.0713876	3076.849744	6	0.010023333	0.000630306	2695.295397	105	Nordhauds+TechnologyPolicy	1305
6.888888889	0.001	0.33	0.02	0.02	0.25	0.25	0.02	0.02	0	0	0	0	0.1443	2	45.55074	193.2	27.82166	257.54634	4	5	300	GFDL-ESM2G	3.189799014	293.0713876	3076.849744	6	0.010023333	0.000630306	2695.295397	106	Nordhauds+TechnologyPolicy	1306
7.666666667	0.001	0.33	0.02	0.02	0.25	0.25	0.02	0.02	0	0	0	0	0.1443	2	45.55074	193.2	27.82166	257.54634	4	5	300	GFDL-ESM2G	3.189799014	293.0713876	3076.849744	6	0.010023333	0.000630306	2695.295397	107	Nordhauds+TechnologyPolicy	1307
8.444444444	0.001	0.33	0.02	0.02	0.25	0.25	0.02	0.02	0	0	0	0	0.1443	2	45.55074	193.2	27.82166	257.54634	4	5	300	GFDL-ESM2G	3.189799014	293.0713876	3076.849744	6	0.010023333	0.000630306	2695.295397	108	Nordhauds+TechnologyPolicy	1308
9.222222222	0.001	0.33	0.02	0.02	0.25	0.25	0.02	0.02	0	0	0	0	0.1443	2	45.55074	193.2	27.82166	257.54634	4	5	300	GFDL-ESM2G	3.189799014	293.0713876	3076.849744	6	0.010023333	0.000630306	2695.295397	109	Nordhauds+TechnologyPolicy	1309
10	0.001	0.33	0.02	0.02	0.25	0.25	0.02	0.02	0	0	0	0	0.1443	2	45.55074	193.2	27.82166	257.54634	4	5	300	GFDL-ESM2G	3.189799014	293.0713876	3076.849744	6	0.010023333	0.000630306	2695.295397	110	Nordhauds+TechnologyPolicy	1310
3	0.0045	0.33	0.02	0.02	0.25	0.25	0.02	0.02	0	0	0	0	0.1443	2	45.55074	193.2	27.82166	257.54634	4	5	300	GFDL-ESM2G	3.189799014	293.0713876	3076.849744	6	0.010023333	0.000630306	2695.295397	111	Nordhauds+TechnologyPolicy	1311
3.777777778	0.0045	0.33	0.02	0.02	0.25	0.25	0.02	0.02	0	0	0	0	0.1443	2	45.55074	193.2	27.82166	257.54634	4	5	300	GFDL-ESM2G	3.189799014	293.0713876	3076.849744	6	0.010023333	0.000630306	2695.295397	112	Nordhauds+TechnologyPolicy	1312
4.555555556	0.0045	0.33	0.02	0.02	0.25	0.25	0.02	0.02	0	0	0	0	0.1443	2	45.55074	193.2	27.82166	257.54634	4	5	300	GFDL-ESM2G	3.189799014	293.0713876	3076.849744	6	0.010023333	0.000630306	2695.295397	113	Nordhauds+TechnologyPolicy	1313
5.333333333	0.0045	0.33	0.02	0.02	0.25	0.25	0.02	0.02	0	0	0	0	0.1443	2	45.55074	193.2	27.82166	257.54634	4	5	300	GFDL-ESM2G	3.189799014	293.0713876	3076.849744	6	0.010023333	0.000630306	2695.295397	114	Nordhauds+TechnologyPolicy	1314
6.111111111	0.0045	0.33	0.02	0.02	0.25	0.25	0.02	0.02	0	0	0	0	0.1443	2	45.55074	193.2	27.82166	257.54634	4	5	300	GFDL-ESM2G	3.189799014	293.0713876	3076.849744	6	0.010023333	0.000630306	2695.295397	115	Nordhauds+TechnologyPolicy	1315
6.888888889	0.0045	0.33	0.02	0.02	0.25	0.25	0.02	0.02	0	0	0	0	0.1443	2	45.55074	193.2	27.82166	257.54634	4	5	300	GFDL-ESM2G	3.189799014	293.0713876	3076.849744	6	0.010023333	0.000630306	2695.295397	116	Nordhauds+TechnologyPolicy	1316
7.666666667	0.0045	0.33	0.02	0.02	0.25	0.25	0.02	0.02	0	0	0	0	0.1443	2	45.55074	193.2	27.82166	257.54634	4	5	300	GFDL-ESM2G	3.189799014	293.0713876	3076.849744	6	0.010023333	0.000630306	2695.295397	117	Nordhauds+TechnologyPolicy	1317
8.444444444	0.0045	0.33	0.02	0.02	0.25	0.25	0.02	0.02	0	0	0	0	0.1443	2	45.55074	193.2	27.82166	257.54634	4	5	300	GFDL-ESM2G	3.189799014	293.0713876	3076.849744	6	0.010023333	0.000630306	2695.295397	118	Nordhauds+TechnologyPolicy	1318
9.222222222	0.0045	0.33	0.02	0.02	0.25	0.25	0.02	0.02	0	0	0	0	0.1443	2	45.55074	193.2	27.82166	257.54634	4	5	300	GFDL-ESM2G	3.189799014	293.0713876	3076.849744	6	0.010023333	0.000630306	2695.295397	119	Nordhauds+TechnologyPolicy	1319
10	0.0045	0.33	0.02	0.02	0.25	0.25	0.02	0.02	0	0	0	0	0.1443	2	45.55074	193.2	27.82166	257.54634	4	5	300	GFDL-ESM2G	3.189799014	293.0713876	3076.849744	6	0.010023333	0.000630306	2695.295397	120	Nordhauds+TechnologyPolicy	1320
3	0.008	0.33	0.02	0.02	0.25	0.25	0.02	0.02	0	0	0	0	0.1443	2	45.55074	193.2	27.82166	257.54634	4	5	300	GFDL-ESM2G	3.189799014	293.0713876	3076.849744	6	0.010023333	0.000630306	2695.295397	121	Nordhauds+TechnologyPolicy	1321
3.777777778	0.008	0.33	0.02	0.02	0.25	0.25	0.02	0.02	0	0	0	0	0.1443	2	45.55074	193.2	27.82166	257.54634	4	5	300	GFDL-ESM2G	3.189799014	293.0713876	3076.849744	6	0.010023333	0.000630306	2695.295397	122	Nordhauds+TechnologyPolicy	1322
4.555555556	0.008	0.33	0.02	0.02	0.25	0.25	0.02	0.02	0	0	0	0	0.1443	2	45.55074	193.2	27.82166	257.54634	4	5	300	GFDL-ESM2G	3.189799014	293.0713876	3076.849744	6	0.010023333	0.000630306	2695.295397	123	Nordhauds+TechnologyPolicy	1323
5.333333333	0.008	0.33	0.02	0.02	0.25	0.25	0.02	0.02	0	0	0	0	0.1443	2	45.55074	193.2	27.82166	257.54634	4	5	300	GFDL-ESM2G	3.189799014	293.0713876	3076.849744	6	0.010023333	0.000630306	2695.295397	124	Nordhauds+TechnologyPolicy	1324
6.111111111	0.008	0.33	0.02	0.02	0.25	0.25	0.02	0.02	0	0	0	0	0.1443	2	45.55074	193.2	27.82166	257.54634	4	5	300	GFDL-ESM2G	3.189799014	293.0713876	3076.849744	6	0.010023333	0.000630306	2695.295397	125	Nordhauds+TechnologyPolicy	1325
6.888888889	0.008	0.33	0.02	0.02	0.25	0.25	0.02	0.02	0	0	0	0	0.1443	2	45.55074	193.2	27.82166	257.54634	4	5	300	GFDL-ESM2G	3.189799014	293.0713876	3076.849744	6	0.010023333	0.000630306	2695.295397	126	Nordhauds+TechnologyPolicy	1326
7.666666667	0.008	0.33	0.02	0.02	0.25	0.25	0.02	0.02	0	0	0	0	0.1443	2	45.55074	193.2	27.82166	257.54634	4	5	300	GFDL-ESM2G	3.189799014	293.0713876	3076.849744	6	0.010023333	0.000630306	2695.295397	127	Nordhauds+TechnologyPolicy	1327
8.444444444	0.008	0.33	0.02	0.02	0.25	0.25	0.02	0.02	0	0	0	0	0.1443	2	45.55074	193.2	27.82166	257.54634	4	5	300	GFDL-ESM2G	3.189799014	293.0713876	3076.849744	6	0.010023333	0.000630306	2695.295397	128	Nordhauds+TechnologyPolicy	1328
9.222222222	0.008	0.33	0.02	0.02	0.25	0.25	0.02	0.02	0	0	0	0	0.1443	2	45.55074	193.2	27.82166	257.54634	4	5	300	GFDL-ESM2G	3.189799014	293.0713876	3076.849744	6	0.010023333	0.000630306	2695.295397	129	Nordhauds+TechnologyPolicy	1329
10	0.008	0.33	0.02	0.02	0.25	0.25	0.02	0.02	0	0	0	0	0.1443	2	45.55074	193.2	27.82166	257.54634	4	5	300	GFDL-ESM2G	3.189799014	293.0713876	3076.849744	6	0.010023333	0.000630306	2695.295397	130	Nordhauds+TechnologyPolicy	1330
3	0.0115	0.33	0.02	0.02	0.25	0.25	0.02	0.02	0	0	0	0	0.1443	2	45.55074	193.2	27.82166	257.54634	4	5	300	GFDL-ESM2G	3.189799014	293.0713876	3076.849744	6	0.010023333	0.000630306	2695.295397	131	Nordhauds+TechnologyPolicy	1331
3.777777778	0.0115	0.33	0.02	0.02	0.25	0.25	0.02	0.02	0	0	0	0	0.1443	2	45.55074	193.2	27.82166	257.54634	4	5	300	GFDL-ESM2G	3.189799014	293.0713876	3076.849744	6	0.010023333	0.000630306	2695.295397	132	Nordhauds+TechnologyPolicy	1332
4.555555556	0.0115	0.33	0.02	0.02	0.25	0.25	0.02	0.02	0	0	0	0	0.1443	2	45.55074	193.2	27.82166	257.54634	4	5	300	GFDL-ESM2G	3.189799014	293.0713876	3076.849744	6	0.010023333	0.000630306	2695.295397	133	Nordhauds+TechnologyPolicy	1333
5.333333333	0.0115	0.33	0.02	0.02	0.25	0.25	0.02	0.02	0	0	0	0	0.1443	2	45.55074	193.2	27.82166	257.54634	4	5	300	GFDL-ESM2G	3.189799014	293.0713876	3076.849744	6	0.010023333	0.000630306	2695.295397	134	Nordhauds+TechnologyPolicy	1334
6.111111111	0.0115	0.33	0.02	0.02	0.25	0.25	0.02	0.02	0	0	0	0	0.1443	2	45.55074	193.2	27.82166	257.54634	4	5	300	GFDL-ESM2G	3.189799014	293.0713876	3076.849744	6	0.010023333	0.000630306	2695.295397	135	Nordhauds+TechnologyPolicy	1335
6.888888889	0.0115	0.33	0.02	0.02	0.25	0.25	0.02	0.02	0	0	0	0	0.1443	2	45.55074	193.2	27.82166	257.54634	4	5	300	GFDL-ESM2G	3.189799014	293.0713876	3076.849744	6	0.010023333	0.000630306	2695.295397	136	Nordhauds+TechnologyPolicy	1336
7.666666667	0.0115	0.33	0.02	0.02	0.25	0.25	0.02	0.02	0	0	0	0	0.1443	2	45.55074	193.2	27.82166	257.54634	4	5	300	GFDL-ESM2G	3.189799014	293.0713876	3076.849744	6	0.010023333	0.000630306	2695.295397	137	Nordhauds+TechnologyPolicy	1337
8.444444444	0.0115	0.33	0.02	0.02	0.25	0.25	0.02	0.02	0	0	0	0	0.1443	2	45.55074	193.2	27.82166	257.54634	4	5	300	GFDL-ESM2G	3.189799014	293.0713876	3076.849744	6	0.010023333	0.000630306	2695.295397	138	Nordhauds+TechnologyPolicy	1338
9.222222222	0.0115	0.33	0.02	0.02	0.25	0.25	0.02	0.02	0	0	0	0	0.1443	2	45.55074	193.2	27.82166	257.54634	4	5	300	GFDL-ESM2G	3.189799014	293.0713876	3076.849744	6	0.010023333	0.000630306	2695.295397	139	Nordhauds+TechnologyPolicy	1339
10	0.0115	0.33	0.02	0.02	0.25	0.25	0.02	0.02	0	0	0	0	0.1443	2	45.55074	193.2	27.82166	257.54634	4	5	300	GFDL-ESM2G	3.189799014	293.0713876	3076.849744	6	0.010023333	0.000630306	2695.295397	140	Nordhauds+TechnologyPolicy	1340
3	0.015	0.33	0.02	0.02	0.25	0.25	0.02	0.02	0	0	0	0	0.1443	2	45.55074	193.2	27.82166	257.54634	4	5	300	GFDL-ESM2G	3.189799014	293.0713876	3076.849744	6	0.010023333	0.000630306	2695.295397	141	Nordhauds+TechnologyPolicy	1341
3.777777778	0.015	0.33	0.02	0.02	0.25	0.25	0.02	0.02	0	0	0	0	0.1443	2	45.55074	193.2	27.82166	257.54634	4	5	300	GFDL-ESM2G	3.189799014	293.0713876	3076.849744	6	0.010023333	0.000630306	2695.295397	142	Nordhauds+TechnologyPolicy	1342
4.555555556	0.015	0.33	0.02	0.02	0.25	0.25	0.02	0.02	0	0	0	0	0.1443	2	45.55074	193.2	27.82166	257.54634	4	5	300	GFDL-ESM2G	3.189799014	293.0713876	3076.849744	6	0.010023333	0.000630306	2695.295397	143	Nordhauds+TechnologyPolicy	1343
5.333333333	0.015	0.33	0.02	0.02	0.25	0.25	0.02	0.02	0	0	0	0	0.1443	2	45.55074	193.2	27.82166	257.54634	4	5	300	GFDL-ESM2G	3.189799014	293.0713876	3076.849744	6	0.010023333	0.000630306	2695.295397	144	Nordhauds+TechnologyPolicy	1344
6.111111111	0.015	0.33	0.02	0.02	0.25	0.25	0.02	0.02	0	0	0	0	0.1443	2	45.55074	193.2	27.82166	257.54634	4	5	300	GFDL-ESM2G	3.189799014	293.0713876	3076.849744	6	0.010023333	0.000630306	2695.295397	145	Nordhauds+TechnologyPolicy	1345
6.888888889	0.015	0.33	0.02	0.02	0.25	0.25	0.02	0.02	0	0	0	0	0.1443	2	45.55074	193.2	27.82166	257.54634	4	5	300	GFDL-ESM2G	3.189799014	293.0713876	3076.849744	6	0.010023333	0.000630306	2695.295397	146	Nordhauds+TechnologyPolicy	1346
7.666666667	0.015	0.33	0.02	0.02	0.25	0.25	0.02	0.02	0	0	0	0	0.1443	2	45.55074	193.2	27.82166	257.54634	4	5	300	GFDL-ESM2G	3.189799014	293.0713876	3076.849744	6	0.010023333	0.000630306	2695.295397	147	Nordhauds+TechnologyPolicy	1347
8.444444444	0.015	0.33	0.02	0.02	0.25	0.25	0.02	0.02	0	0	0	0	0.1443	2	45.55074	193.2	27.82166	257.54634	4	5	300	GFDL-ESM2G	3.189799014	293.0713876	3076.849744	6	0.010023333	0.000630306	2695.295397	148	Nordhauds+TechnologyPolicy	1348
9.222222222	0.015	0.33	0.02	0.02	0.25	0.25	0.02	0.02	0	0	0	0	0.1443	2	45.55074	193.2	27.82166	257.54634	4	5	300	GFDL-ESM2G	3.189799014	293.0713876	3076.849744	6	0.010023333	0.000630306	2695.295397	149	Nordhauds+TechnologyPolicy	1349
10	0.015	0.33	0.02	0.02	0.25	0.25	0.02	0.02	0	0	0	0	0.1443	2	45.55074	193.2	27.82166	257.54634	4	5	300	GFDL-ESM2G	3.189799014	293.0713876	3076.849744	6	0.010023333	0.000630306	2695.295397	150	Nordhauds+TechnologyPolicy	1350
3	0.001	0.33	0.02	0.02	0.25	0.25	0.02	0.02	0	0	0	0	0.1443	2	45.55074	193.2	27.82166	257.54634	4	5	300	GFDL-ESM2M	3.290828914	285.0510445	2784.237474	6	0.010007156	0.00070503	2402.71314	151	Nordhauds+TechnologyPolicy	1351
3.777777778	0.001	0.33	0.02	0.02	0.25	0.25	0.02	0.02	0	0	0	0	0.1443	2	45.55074	193.2	27.82166	257.54634	4	5	300	GFDL-ESM2M	3.290828914	285.0510445	2784.237474	6	0.010007156	0.00070503	2402.71314	152	Nordhauds+TechnologyPolicy	1352
4.555555556	0.001	0.33	0.02	0.02	0.25	0.25	0.02	0.02	0	0	0	0	0.1443	2	45.55074	193.2	27.82166	257.54634	4	5	300	GFDL-ESM2M	3.290828914	285.0510445	2784.237474	6	0.010007156	0.00070503	2402.71314	153	Nordhauds+TechnologyPolicy	1353
5.333333333	0.001	0.33	0.02	0.02	0.25	0.25	0.02	0.02	0	0	0	0	0.1443	2	45.55074	193.2	27.82166	257.54634	4	5	300	GFDL-ESM2M	3.290828914	285.0510445	2784.237474	6	0.010007156	0.00070503	2402.71314	154	Nordhauds+TechnologyPolicy	1354
6.111111111	0.001	0.33	0.02	0.02	0.25	0.25	0.02	0.02	0	0	0	0	0.1443	2	45.55074	193.2	27.82166	257.54634	4	5	300	GFDL-ESM2M	3.290828914	285.0510445	2784.237474	6	0.010007156	0.00070503	2402.71314	155	Nordhauds+TechnologyPolicy	1355
6.888888889	0.001	0.33	0.02	0.02	0.25	0.25	0.02	0.02	0	0	0	0	0.1443	2	45.55074	193.2	27.82166	257.54634	4	5	300	GFDL-ESM2M	3.290828914	285.0510445	2784.237474	6	0.010007156	0.00070503	2402.71314	156	Nordhauds+TechnologyPolicy	1356
7.666666667	0.001	0.33	0.02	0.02	0.25	0.25	0.02	0.02	0	0	0	0	0.1443	2	45.55074	193.2	27.82166	257.54634	4	5	300	GFDL-ESM2M	3.290828914	285.0510445	2784.237474	6	0.010007156	0.00070503	2402.71314	157	Nordhauds+TechnologyPolicy	1357
8.444444444	0.001	0.33	0.02	0.02	0.25	0.25	0.02	0.02	0	0	0	0	0.1443	2	45.55074	193.2	27.82166	257.54634	4	5	300	GFDL-ESM2M	3.290828914	285.0510445	2784.237474	6	0.010007156	0.00070503	2402.71314	158	Nordhauds+TechnologyPolicy	1358
9.222222222	0.001	0.33	0.02	0.02	0.25	0.25	0.02	0.02	0	0	0	0	0.1443	2	45.55074	193.2	27.82166	257.54634	4	5	300	GFDL-ESM2M	3.290828914	285.0510445	2784.237474	6	0.010007156	0.00070503	2402.71314	159	Nordhauds+TechnologyPolicy	1359
10	0.001	0.33	0.02	0.02	0.25	0.25	0.02	0.02	0	0	0	0	0.1443	2	45.55074	193.2	27.82166	257.54634	4	5	300	GFDL-ESM2M	3.290828914	285.0510445	2784.237474	6	0.010007156	0.00070503	2402.71314	160	Nordhauds+TechnologyPolicy	1360
3	0.0045	0.33	0.02	0.02	0.25	0.25	0.02	0.02	0	0	0	0	0.1443	2	45.55074	193.2	27.82166	257.54634	4	5	300	GFDL-ESM2M	3.290828914	285.0510445	2784.237474	6	0.010007156	0.00070503	2402.71314	161	Nordhauds+TechnologyPolicy	1361
3.777777778	0.0045	0.33	0.02	0.02	0.25	0.25	0.02	0.02	0	0	0	0	0.1443	2	45.55074	193.2	27.82166	257.54634	4	5	300	GFDL-ESM2M	3.290828914	285.0510445	2784.237474	6	0.010007156	0.00070503	2402.71314	162	Nordhauds+TechnologyPolicy	1362
4.555555556	0.0045	0.33	0.02	0.02	0.25	0.25	0.02	0.02	0	0	0	0	0.1443	2	45.55074	193.2	27.82166	257.54634	4	5	300	GFDL-ESM2M	3.290828914	285.0510445	2784.237474	6	0.010007156	0.00070503	2402.71314	163	Nordhauds+TechnologyPolicy	1363
5.333333333	0.0045	0.33	0.02	0.02	0.25	0.25	0.02	0.02	0	0	0	0	0.1443	2	45.55074	193.2	27.82166	257.54634	4	5	300	GFDL-ESM2M	3.290828914	285.0510445	2784.237474	6	0.010007156	0.00070503	2402.71314	164	Nordhauds+TechnologyPolicy	1364
6.111111111	0.0045	0.33	0.02	0.02	0.25	0.25	0.02	0.02	0	0	0	0	0.1443	2	45.55074	193.2	27.82166	257.54634	4	5	300	GFDL-ESM2M	3.290828914	285.0510445	2784.237474	6	0.010007156	0.00070503	2402.71314	165	Nordhauds+TechnologyPolicy	1365
6.888888889	0.0045	0.33	0.02	0.02	0.25	0.25	0.02	0.02	0	0	0	0	0.1443	2	45.55074	193.2	27.82166	257.54634	4	5	300	GFDL-ESM2M	3.290828914	285.0510445	2784.237474	6	0.010007156	0.00070503	2402.71314	166	Nordhauds+TechnologyPolicy	1366
7.666666667	0.0045	0.33	0.02	0.02	0.25	0.25	0.02	0.02	0	0	0	0	0.1443	2	45.55074	193.2	27.82166	257.54634	4	5	300	GFDL-ESM2M	3.290828914	285.0510445	2784.237474	6	0.010007156	0.00070503	2402.71314	167	Nordhauds+TechnologyPolicy	1367
8.444444444	0.0045	0.33	0.02	0.02	0.25	0.25	0.02	0.02	0	0	0	0	0.1443	2	45.55074	193.2	27.82166	257.54634	4	5	300	GFDL-ESM2M	3.290828914	285.0510445	2784.237474	6	0.010007156	0.00070503	2402.71314	168	Nordhauds+TechnologyPolicy	1368
9.222222222	0.0045	0.33	0.02	0.02	0.25	0.25	0.02	0.02	0	0	0	0	0.1443	2	45.55074	193.2	27.82166	257.54634	4	5	300	GFDL-ESM2M	3.290828914	285.0510445	2784.237474	6	0.010007156	0.00070503	2402.71314	169	Nordhauds+TechnologyPolicy	1369
10	0.0045	0.33	0.02	0.02	0.25	0.25	0.02	0.02	0	0	0	0	0.1443	2	45.55074	193.2	27.82166	257.54634	4	5	300	GFDL-ESM2M	3.290828914	285.0510445	2784.237474	6	0.010007156	0.00070503	2402.71314	170	Nordhauds+TechnologyPolicy	1370
3	0.008	0.33	0.02	0.02	0.25	0.25	0.02	0.02	0	0	0	0	0.1443	2	45.55074	193.2	27.82166	257.54634	4	5	300	GFDL-ESM2M	3.290828914	285.0510445	2784.237474	6	0.010007156	0.00070503	2402.71314	171	Nordhauds+TechnologyPolicy	1371
3.777777778	0.008	0.33	0.02	0.02	0.25	0.25	0.02	0.02	0	0	0	0	0.1443	2	45.55074	193.2	27.82166	257.54634	4	5	300	GFDL-ESM2M	3.290828914	285.0510445	2784.237474	6	0.010007156	0.00070503	2402.71314	172	Nordhauds+TechnologyPolicy	1372
4.555555556	0.008	0.33	0.02	0.02	0.25	0.25	0.02	0.02	0	0	0	0	0.1443	2	45.55074	193.2	27.82166	257.54634	4	5	300	GFDL-ESM2M	3.290828914	285.0510445	2784.237474	6	0.010007156	0.00070503	2402.71314	173	Nordhauds+TechnologyPolicy	1373
5.333333333	0.008	0.33	0.02	0.02	0.25	0.25	0.02	0.02	0	0	0	0	0.1443	2	45.55074	193.2	27.82166	257.54634	4	5	300	GFDL-ESM2M	3.290828914	285.0510445	2784.237474	6	0.010007156	0.00070503	2402.71314	174	Nordhauds+TechnologyPolicy	1374
6.111111111	0.008	0.33	0.02	0.02	0.25	0.25	0.02	0.02	0	0	0	0	0.1443	2	45.55074	193.2	27.82166	257.54634	4	5	300	GFDL-ESM2M	3.290828914	285.0510445	2784.237474	6	0.010007156	0.00070503	2402.71314	175	Nordhauds+TechnologyPolicy	1375
6.888888889	0.008	0.33	0.02	0.02	0.25	0.25	0.02	0.02	0	0	0	0	0.1443	2	45.55074	193.2	27.82166	257.54634	4	5	300	GFDL-ESM2M	3.290828914	285.0510445	2784.237474	6	0.010007156	0.00070503	2402.71314	176	Nordhauds+TechnologyPolicy	1376
7.666666667	0.008	0.33	0.02	0.02	0.25	0.25	0.02	0.02	0	0	0	0	0.1443	2	45.55074	193.2	27.82166	257.54634	4	5	300	GFDL-ESM2M	3.290828914	285.0510445	2784.237474	6	0.010007156	0.00070503	2402.71314	177	Nordhauds+TechnologyPolicy	1377
8.444444444	0.008	0.33	0.02	0.02	0.25	0.25	0.02	0.02	0	0	0	0	0.1443	2	45.55074	193.2	27.82166	257.54634	4	5	300	GFDL-ESM2M	3.290828914	285.0510445	2784.237474	6	0.010007156	0.00070503	2402.71314	178	Nordhauds+TechnologyPolicy	1378
9.222222222	0.008	0.33	0.02	0.02	0.25	0.25	0.02	0.02	0	0	0	0	0.1443	2	45.55074	193.2	27.82166	257.54634	4	5	300	GFDL-ESM2M	3.290828914	285.0510445	2784.237474	6	0.010007156	0.00070503	2402.71314	179	Nordhauds+TechnologyPolicy	1379
10	0.008	0.33	0.02	0.02	0.25	0.25	0.02	0.02	0	0	0	0	0.1443	2	45.55074	193.2	27.82166	257.54634	4	5	300	GFDL-ESM2M	3.290828914	285.0510445	2784.237474	6	0.010007156	0.00070503	2402.71314	180	Nordhauds+TechnologyPolicy	1380
3	0.0115	0.33	0.02	0.02	0.25	0.25	0.02	0.02	0	0	0	0	0.1443	2	45.55074	193.2	27.82166	257.54634	4	5	300	GFDL-ESM2M	3.290828914	285.0510445	2784.237474	6	0.010007156	0.00070503	2402.71314	181	Nordhauds+TechnologyPolicy	1381
3.777777778	0.0115	0.33	0.02	0.02	0.25	0.25	0.02	0.02	0	0	0	0	0.1443	2	45.55074	193.2	27.82166	257.54634	4	5	300	GFDL-ESM2M	3.290828914	285.0510445	2784.237474	6	0.010007156	0.00070503	2402.71314	182	Nordhauds+TechnologyPolicy	1382
4.555555556	0.0115	0.33	0.02	0.02	0.25	0.25	0.02	0.02	0	0	0	0	0.1443	2	45.55074	193.2	27.82166	257.54634	4	5	300	GFDL-ESM2M	3.290828914	285.0510445	2784.237474	6	0.010007156	0.00070503	2402.71314	183	Nordhauds+TechnologyPolicy	1383
5.333333333	0.0115	0.33	0.02	0.02	0.25	0.25	0.02	0.02	0	0	0	0	0.1443	2	45.55074	193.2	27.82166	257.54634	4	5	300	GFDL-ESM2M	3.290828914	285.0510445	2784.237474	6	0.010007156	0.00070503	2402.71314	184	Nordhauds+TechnologyPolicy	1384
6.111111111	0.0115	0.33	0.02	0.02	0.25	0.25	0.02	0.02	0	0	0	0	0.1443	2	45.55074	193.2	27.82166	257.54634	4	5	300	GFDL-ESM2M	3.290828914	285.0510445	2784.237474	6	0.010007156	0.00070503	2402.71314	185	Nordhauds+TechnologyPolicy	1385
6.888888889	0.0115	0.33	0.02	0.02	0.25	0.25	0.02	0.02	0	0	0	0	0.1443	2	45.55074	193.2	27.82166	257.54634	4	5	300	GFDL-ESM2M	3.290828914	285.0510445	2784.237474	6	0.010007156	0.00070503	2402.71314	186	Nordhauds+TechnologyPolicy	1386
7.666666667	0.0115	0.33	0.02	0.02	0.25	0.25	0.02	0.02	0	0	0	0	0.1443	2	45.55074	193.2	27.82166	257.54634	4	5	300	GFDL-ESM2M	3.290828914	285.0510445	2784.237474	6	0.010007156	0.00070503	2402.71314	187	Nordhauds+TechnologyPolicy	1387
8.444444444	0.0115	0.33	0.02	0.02	0.25	0.25	0.02	0.02	0	0	0	0	0.1443	2	45.55074	193.2	27.82166	257.54634	4	5	300	GFDL-ESM2M	3.290828914	285.0510445	2784.237474	6	0.010007156	0.00070503	2402.71314	188	Nordhauds+TechnologyPolicy	1388
9.222222222	0.0115	0.33	0.02	0.02	0.25	0.25	0.02	0.02	0	0	0	0	0.1443	2	45.55074	193.2	27.82166	257.54634	4	5	300	GFDL-ESM2M	3.290828914	285.0510445	2784.237474	6	0.010007156	0.00070503	2402.71314	189	Nordhauds+TechnologyPolicy	1389
10	0.0115	0.33	0.02	0.02	0.25	0.25	0.02	0.02	0	0	0	0	0.1443	2	45.55074	193.2	27.82166	257.54634	4	5	300	GFDL-ESM2M	3.290828914	285.0510445	2784.237474	6	0.010007156	0.00070503	2402.71314	190	Nordhauds+TechnologyPolicy	1390
3	0.015	0.33	0.02	0.02	0.25	0.25	0.02	0.02	0	0	0	0	0.1443	2	45.55074	193.2	27.82166	257.54634	4	5	300	GFDL-ESM2M	3.290828914	285.0510445	2784.237474	6	0.010007156	0.00070503	2402.71314	191	Nordhauds+TechnologyPolicy	1391
3.777777778	0.015	0.33	0.02	0.02	0.25	0.25	0.02	0.02	0	0	0	0	0.1443	2	45.55074	193.2	27.82166	257.54634	4	5	300	GFDL-ESM2M	3.290828914	285.0510445	2784.237474	6	0.010007156	0.00070503	2402.71314	192	Nordhauds+TechnologyPolicy	1392
4.555555556	0.015	0.33	0.02	0.02	0.25	0.25	0.02	0.02	0	0	0	0	0.1443	2	45.55074	193.2	27.82166	257.54634	4	5	300	GFDL-ESM2M	3.290828914	285.0510445	2784.237474	6	0.010007156	0.00070503	2402.71314	193	Nordhauds+TechnologyPolicy	1393
5.333333333	0.015	0.33	0.02	0.02	0.25	0.25	0.02	0.02	0	0	0	0	0.1443	2	45.55074	193.2	27.82166	257.54634	4	5	300	GFDL-ESM2M	3.290828914	285.0510445	2784.237474	6	0.010007156	0.00070503	2402.71314	194	Nordhauds+TechnologyPolicy	1394
6.111111111	0.015	0.33	0.02	0.02	0.25	0.25	0.02	0.02	0	0	0	0	0.1443	2	45.55074	193.2	27.82166	257.54634	4	5	300	GFDL-ESM2M	3.290828914	285.0510445	2784.237474	6	0.010007156	0.00070503	2402.71314	195	Nordhauds+TechnologyPolicy	1395
6.888888889	0.015	0.33	0.02	0.02	0.25	0.25	0.02	0.02	0	0	0	0	0.1443	2	45.55074	193.2	27.82166	257.54634	4	5	300	GFDL-ESM2M	3.290828914	285.0510445	2784.237474	6	0.010007156	0.00070503	2402.71314	196	Nordhauds+TechnologyPolicy	1396
7.666666667	0.015	0.33	0.02	0.02	0.25	0.25	0.02	0.02	0	0	0	0	0.1443	2	45.55074	193.2	27.82166	257.54634	4	5	300	GFDL-ESM2M	3.290828914	285.0510445	2784.237474	6	0.010007156	0.00070503	2402.71314	197	Nordhauds+TechnologyPolicy	1397
8.444444444	0.015	0.33	0.02	0.02	0.25	0.25	0.02	0.02	0	0	0	0	0.1443	2	45.55074	193.2	27.82166	257.54634	4	5	300	GFDL-ESM2M	3.290828914	285.0510445	2784.237474	6	0.010007156	0.00070503	2402.71314	198	Nordhauds+TechnologyPolicy	1398
9.222222222	0.015	0.33	0.02	0.02	0.25	0.25	0.02	0.02	0	0	0	0	0.1443	2	45.55074	193.2	27.82166	257.54634	4	5	300	GFDL-ESM2M	3.290828914	285.0510445	2784.237474	6	0.010007156	0.00070503	2402.71314	199	Nordhauds+TechnologyPolicy	1399
10	0.015	0.33	0.02	0.02	0.25	0.25	0.02	0.02	0	0	0	0	0.1443	2	45.55074	193.2	27.82166	257.54634	4	5	300	GFDL-ESM2M	3.290828914	285.0510445	2784.237474	6	0.010007156	0.00070503	2402.71314	200	Nordhauds+TechnologyPolicy	1400
3	0.001	0.33	0.02	0.02	0.25	0.25	0.02	0.02	0	0	0	0	0.1443	2	45.55074	193.2	27.82166	257.54634	4	5	300	MIROC-ESM	5.931536512	286.2320504	1013.566627	6	0.010039168	0.002600319	632.6121345	201	Nordhauds+TechnologyPolicy	1401
3.777777778	0.001	0.33	0.02	0.02	0.25	0.25	0.02	0.02	0	0	0	0	0.1443	2	45.55074	193.2	27.82166	257.54634	4	5	300	MIROC-ESM	5.931536512	286.2320504	1013.566627	6	0.010039168	0.002600319	632.6121345	202	Nordhauds+TechnologyPolicy	1402
4.555555556	0.001	0.33	0.02	0.02	0.25	0.25	0.02	0.02	0	0	0	0	0.1443	2	45.55074	193.2	27.82166	257.54634	4	5	300	MIROC-ESM	5.931536512	286.2320504	1013.566627	6	0.010039168	0.002600319	632.6121345	203	Nordhauds+TechnologyPolicy	1403
5.333333333	0.001	0.33	0.02	0.02	0.25	0.25	0.02	0.02	0	0	0	0	0.1443	2	45.55074	193.2	27.82166	257.54634	4	5	300	MIROC-ESM	5.931536512	286.2320504	1013.566627	6	0.010039168	0.002600319	632.6121345	204	Nordhauds+TechnologyPolicy	1404
6.111111111	0.001	0.33	0.02	0.02	0.25	0.25	0.02	0.02	0	0	0	0	0.1443	2	45.55074	193.2	27.82166	257.54634	4	5	300	MIROC-ESM	5.931536512	286.2320504	1013.566627	6	0.010039168	0.002600319	632.6121345	205	Nordhauds+TechnologyPolicy	1405
6.888888889	0.001	0.33	0.02	0.02	0.25	0.25	0.02	0.02	0	0	0	0	0.1443	2	45.55074	193.2	27.82166	257.54634	4	5	300	MIROC-ESM	5.931536512	286.2320504	1013.566627	6	0.010039168	0.002600319	632.6121345	206	Nordhauds+TechnologyPolicy	1406
7.666666667	0.001	0.33	0.02	0.02	0.25	0.25	0.02	0.02	0	0	0	0	0.1443	2	45.55074	193.2	27.82166	257.54634	4	5	300	MIROC-ESM	5.931536512	286.2320504	1013.566627	6	0.010039168	0.002600319	632.6121345	207	Nordhauds+TechnologyPolicy	1407
8.444444444	0.001	0.33	0.02	0.02	0.25	0.25	0.02	0.02	0	0	0	0	0.1443	2	45.55074	193.2	27.82166	257.54634	4	5	300	MIROC-ESM	5.931536512	286.2320504	1013.566627	6	0.010039168	0.002600319	632.6121345	208	Nordhauds+TechnologyPolicy	1408
9.222222222	0.001	0.33	0.02	0.02	0.25	0.25	0.02	0.02	0	0	0	0	0.1443	2	45.55074	193.2	27.82166	257.54634	4	5	300	MIROC-ESM	5.931536512	286.2320504	1013.566627	6	0.010039168	0.002600319	632.6121345	209	Nordhauds+TechnologyPolicy	1409
10	0.001	0.33	0.02	0.02	0.25	0.25	0.02	0.02	0	0	0	0	0.1443	2	45.55074	193.2	27.82166	257.54634	4	5	300	MIROC-ESM	5.931536512	286.2320504	1013.566627	6	0.010039168	0.002600319	632.6121345	210	Nordhauds+TechnologyPolicy	1410
3	0.0045	0.33	0.02	0.02	0.25	0.25	0.02	0.02	0	0	0	0	0.1443	2	45.55074	193.2	27.82166	257.54634	4	5	300	MIROC-ESM	5.931536512	286.2320504	1013.566627	6	0.010039168	0.002600319	632.6121345	211	Nordhauds+TechnologyPolicy	1411
3.777777778	0.0045	0.33	0.02	0.02	0.25	0.25	0.02	0.02	0	0	0	0	0.1443	2	45.55074	193.2	27.82166	257.54634	4	5	300	MIROC-ESM	5.931536512	286.2320504	1013.566627	6	0.010039168	0.002600319	632.6121345	212	Nordhauds+TechnologyPolicy	1412
4.555555556	0.0045	0.33	0.02	0.02	0.25	0.25	0.02	0.02	0	0	0	0	0.1443	2	45.55074	193.2	27.82166	257.54634	4	5	300	MIROC-ESM	5.931536512	286.2320504	1013.566627	6	0.010039168	0.002600319	632.6121345	213	Nordhauds+TechnologyPolicy	1413
5.333333333	0.0045	0.33	0.02	0.02	0.25	0.25	0.02	0.02	0	0	0	0	0.1443	2	45.55074	193.2	27.82166	257.54634	4	5	300	MIROC-ESM	5.931536512	286.2320504	1013.566627	6	0.010039168	0.002600319	632.6121345	214	Nordhauds+TechnologyPolicy	1414
6.111111111	0.0045	0.33	0.02	0.02	0.25	0.25	0.02	0.02	0	0	0	0	0.1443	2	45.55074	193.2	27.82166	257.54634	4	5	300	MIROC-ESM	5.931536512	286.2320504	1013.566627	6	0.010039168	0.002600319	632.6121345	215	Nordhauds+TechnologyPolicy	1415
6.888888889	0.0045	0.33	0.02	0.02	0.25	0.25	0.02	0.02	0	0	0	0	0.1443	2	45.55074	193.2	27.82166	257.54634	4	5	300	MIROC-ESM	5.931536512	286.2320504	1013.566627	6	0.010039168	0.002600319	632.6121345	216	Nordhauds+TechnologyPolicy	1416
7.666666667	0.0045	0.33	0.02	0.02	0.25	0.25	0.02	0.02	0	0	0	0	0.1443	2	45.55074	193.2	27.82166	257.54634	4	5	300	MIROC-ESM	5.931536512	286.2320504	1013.566627	6	0.010039168	0.002600319	632.6121345	217	Nordhauds+TechnologyPolicy	1417
8.444444444	0.0045	0.33	0.02	0.02	0.25	0.25	0.02	0.02	0	0	0	0	0.1443	2	45.55074	193.2	27.82166	257.54634	4	5	300	MIROC-ESM	5.931536512	286.2320504	1013.566627	6	0.010039168	0.002600319	632.6121345	218	Nordhauds+TechnologyPolicy	1418
9.222222222	0.0045	0.33	0.02	0.02	0.25	0.25	0.02	0.02	0	0	0	0	0.1443	2	45.55074	193.2	27.82166	257.54634	4	5	300	MIROC-ESM	5.931536512	286.2320504	1013.566627	6	0.010039168	0.002600319	632.6121345	219	Nordhauds+TechnologyPolicy	1419
10	0.0045	0.33	0.02	0.02	0.25	0.25	0.02	0.02	0	0	0	0	0.1443	2	45.55074	193.2	27.82166	257.54634	4	5	300	MIROC-ESM	5.931536512	286.2320504	1013.566627	6	0.010039168	0.002600319	632.6121345	220	Nordhauds+TechnologyPolicy	1420
3	0.008	0.33	0.02	0.02	0.25	0.25	0.02	0.02	0	0	0	0	0.1443	2	45.55074	193.2	27.82166	257.54634	4	5	300	MIROC-ESM	5.931536512	286.2320504	1013.566627	6	0.010039168	0.002600319	632.6121345	221	Nordhauds+TechnologyPolicy	1421
3.777777778	0.008	0.33	0.02	0.02	0.25	0.25	0.02	0.02	0	0	0	0	0.1443	2	45.55074	193.2	27.82166	257.54634	4	5	300	MIROC-ESM	5.931536512	286.2320504	1013.566627	6	0.010039168	0.002600319	632.6121345	222	Nordhauds+TechnologyPolicy	1422
4.555555556	0.008	0.33	0.02	0.02	0.25	0.25	0.02	0.02	0	0	0	0	0.1443	2	45.55074	193.2	27.82166	257.54634	4	5	300	MIROC-ESM	5.931536512	286.2320504	1013.566627	6	0.010039168	0.002600319	632.6121345	223	Nordhauds+TechnologyPolicy	1423
5.333333333	0.008	0.33	0.02	0.02	0.25	0.25	0.02	0.02	0	0	0	0	0.1443	2	45.55074	193.2	27.82166	257.54634	4	5	300	MIROC-ESM	5.931536512	286.2320504	1013.566627	6	0.010039168	0.002600319	632.6121345	224	Nordhauds+TechnologyPolicy	1424
6.111111111	0.008	0.33	0.02	0.02	0.25	0.25	0.02	0.02	0	0	0	0	0.1443	2	45.55074	193.2	27.82166	257.54634	4	5	300	MIROC-ESM	5.931536512	286.2320504	1013.566627	6	0.010039168	0.002600319	632.6121345	225	Nordhauds+TechnologyPolicy	1425
6.888888889	0.008	0.33	0.02	0.02	0.25	0.25	0.02	0.02	0	0	0	0	0.1443	2	45.55074	193.2	27.82166	257.54634	4	5	300	MIROC-ESM	5.931536512	286.2320504	1013.566627	6	0.010039168	0.002600319	632.6121345	226	Nordhauds+TechnologyPolicy	1426
7.666666667	0.008	0.33	0.02	0.02	0.25	0.25	0.02	0.02	0	0	0	0	0.1443	2	45.55074	193.2	27.82166	257.54634	4	5	300	MIROC-ESM	5.931536512	286.2320504	1013.566627	6	0.010039168	0.002600319	632.6121345	227	Nordhauds+TechnologyPolicy	1427
8.444444444	0.008	0.33	0.02	0.02	0.25	0.25	0.02	0.02	0	0	0	0	0.1443	2	45.55074	193.2	27.82166	257.54634	4	5	300	MIROC-ESM	5.931536512	286.2320504	1013.566627	6	0.010039168	0.002600319	632.6121345	228	Nordhauds+TechnologyPolicy	1428
9.222222222	0.008	0.33	0.02	0.02	0.25	0.25	0.02	0.02	0	0	0	0	0.1443	2	45.55074	193.2	27.82166	257.54634	4	5	300	MIROC-ESM	5.931536512	286.2320504	1013.566627	6	0.010039168	0.002600319	632.6121345	229	Nordhauds+TechnologyPolicy	1429
10	0.008	0.33	0.02	0.02	0.25	0.25	0.02	0.02	0	0	0	0	0.1443	2	45.55074	193.2	27.82166	257.54634	4	5	300	MIROC-ESM	5.931536512	286.2320504	1013.566627	6	0.010039168	0.002600319	632.6121345	230	Nordhauds+TechnologyPolicy	1430
3	0.0115	0.33	0.02	0.02	0.25	0.25	0.02	0.02	0	0	0	0	0.1443	2	45.55074	193.2	27.82166	257.54634	4	5	300	MIROC-ESM	5.931536512	286.2320504	1013.566627	6	0.010039168	0.002600319	632.6121345	231	Nordhauds+TechnologyPolicy	1431
3.777777778	0.0115	0.33	0.02	0.02	0.25	0.25	0.02	0.02	0	0	0	0	0.1443	2	45.55074	193.2	27.82166	257.54634	4	5	300	MIROC-ESM	5.931536512	286.2320504	1013.566627	6	0.010039168	0.002600319	632.6121345	232	Nordhauds+TechnologyPolicy	1432
4.555555556	0.0115	0.33	0.02	0.02	0.25	0.25	0.02	0.02	0	0	0	0	0.1443	2	45.55074	193.2	27.82166	257.54634	4	5	300	MIROC-ESM	5.931536512	286.2320504	1013.566627	6	0.010039168	0.002600319	632.6121345	233	Nordhauds+TechnologyPolicy	1433
5.333333333	0.0115	0.33	0.02	0.02	0.25	0.25	0.02	0.02	0	0	0	0	0.1443	2	45.55074	193.2	27.82166	257.54634	4	5	300	MIROC-ESM	5.931536512	286.2320504	1013.566627	6	0.010039168	0.002600319	632.6121345	234	Nordhauds+TechnologyPolicy	1434
6.111111111	0.0115	0.33	0.02	0.02	0.25	0.25	0.02	0.02	0	0	0	0	0.1443	2	45.55074	193.2	27.82166	257.54634	4	5	300	MIROC-ESM	5.931536512	286.2320504	1013.566627	6	0.010039168	0.002600319	632.6121345	235	Nordhauds+TechnologyPolicy	1435
6.888888889	0.0115	0.33	0.02	0.02	0.25	0.25	0.02	0.02	0	0	0	0	0.1443	2	45.55074	193.2	27.82166	257.54634	4	5	300	MIROC-ESM	5.931536512	286.2320504	1013.566627	6	0.010039168	0.002600319	632.6121345	236	Nordhauds+TechnologyPolicy	1436
7.666666667	0.0115	0.33	0.02	0.02	0.25	0.25	0.02	0.02	0	0	0	0	0.1443	2	45.55074	193.2	27.82166	257.54634	4	5	300	MIROC-ESM	5.931536512	286.2320504	1013.566627	6	0.010039168	0.002600319	632.6121345	237	Nordhauds+TechnologyPolicy	1437
8.444444444	0.0115	0.33	0.02	0.02	0.25	0.25	0.02	0.02	0	0	0	0	0.1443	2	45.55074	193.2	27.82166	257.54634	4	5	300	MIROC-ESM	5.931536512	286.2320504	1013.566627	6	0.010039168	0.002600319	632.6121345	238	Nordhauds+TechnologyPolicy	1438
9.222222222	0.0115	0.33	0.02	0.02	0.25	0.25	0.02	0.02	0	0	0	0	0.1443	2	45.55074	193.2	27.82166	257.54634	4	5	300	MIROC-ESM	5.931536512	286.2320504	1013.566627	6	0.010039168	0.002600319	632.6121345	239	Nordhauds+TechnologyPolicy	1439
10	0.0115	0.33	0.02	0.02	0.25	0.25	0.02	0.02	0	0	0	0	0.1443	2	45.55074	193.2	27.82166	257.54634	4	5	300	MIROC-ESM	5.931536512	286.2320504	1013.566627	6	0.010039168	0.002600319	632.6121345	240	Nordhauds+TechnologyPolicy	1440
3	0.015	0.33	0.02	0.02	0.25	0.25	0.02	0.02	0	0	0	0	0.1443	2	45.55074	193.2	27.82166	257.54634	4	5	300	MIROC-ESM	5.931536512	286.2320504	1013.566627	6	0.010039168	0.002600319	632.6121345	241	Nordhauds+TechnologyPolicy	1441
3.777777778	0.015	0.33	0.02	0.02	0.25	0.25	0.02	0.02	0	0	0	0	0.1443	2	45.55074	193.2	27.82166	257.54634	4	5	300	MIROC-ESM	5.931536512	286.2320504	1013.566627	6	0.010039168	0.002600319	632.6121345	242	Nordhauds+TechnologyPolicy	1442
4.555555556	0.015	0.33	0.02	0.02	0.25	0.25	0.02	0.02	0	0	0	0	0.1443	2	45.55074	193.2	27.82166	257.54634	4	5	300	MIROC-ESM	5.931536512	286.2320504	1013.566627	6	0.010039168	0.002600319	632.6121345	243	Nordhauds+TechnologyPolicy	1443
5.333333333	0.015	0.33	0.02	0.02	0.25	0.25	0.02	0.02	0	0	0	0	0.1443	2	45.55074	193.2	27.82166	257.54634	4	5	300	MIROC-ESM	5.931536512	286.2320504	1013.566627	6	0.010039168	0.002600319	632.6121345	244	Nordhauds+TechnologyPolicy	1444
6.111111111	0.015	0.33	0.02	0.02	0.25	0.25	0.02	0.02	0	0	0	0	0.1443	2	45.55074	193.2	27.82166	257.54634	4	5	300	MIROC-ESM	5.931536512	286.2320504	1013.566627	6	0.010039168	0.002600319	632.6121345	245	Nordhauds+TechnologyPolicy	1445
6.888888889	0.015	0.33	0.02	0.02	0.25	0.25	0.02	0.02	0	0	0	0	0.1443	2	45.55074	193.2	27.82166	257.54634	4	5	300	MIROC-ESM	5.931536512	286.2320504	1013.566627	6	0.010039168	0.002600319	632.6121345	246	Nordhauds+TechnologyPolicy	1446
7.666666667	0.015	0.33	0.02	0.02	0.25	0.25	0.02	0.02	0	0	0	0	0.1443	2	45.55074	193.2	27.82166	257.54634	4	5	300	MIROC-ESM	5.931536512	286.2320504	1013.566627	6	0.010039168	0.002600319	632.6121345	247	Nordhauds+TechnologyPolicy	1447
8.444444444	0.015	0.33	0.02	0.02	0.25	0.25	0.02	0.02	0	0	0	0	0.1443	2	45.55074	193.2	27.82166	257.54634	4	5	300	MIROC-ESM	5.931536512	286.2320504	1013.566627	6	0.010039168	0.002600319	632.6121345	248	Nordhauds+TechnologyPolicy	1448
9.222222222	0.015	0.33	0.02	0.02	0.25	0.25	0.02	0.02	0	0	0	0	0.1443	2	45.55074	193.2	27.82166	257.54634	4	5	300	MIROC-ESM	5.931536512	286.2320504	1013.566627	6	0.010039168	0.002600319	632.6121345	249	Nordhauds+TechnologyPolicy	1449
10	0.015	0.33	0.02	0.02	0.25	0.25	0.02	0.02	0	0	0	0	0.1443	2	45.55074	193.2	27.82166	257.54634	4	5	300	MIROC-ESM	5.931536512	286.2320504	1013.566627	6	0.010039168	0.002600319	632.6121345	250	Nordhauds+TechnologyPolicy	1450
3	0.001	0.33	0.02	0.02	0.25	0.25	0.02	0.02	0	0	0	0	0.1443	2	45.55074	193.2	27.82166	257.54634	4	5	300	MIROC-ESM-CHEM	6.130331874	285.6500417	970.869657	6	0.010039094	0.002779791	589.8958142	251	Nordhauds+TechnologyPolicy	1451
3.777777778	0.001	0.33	0.02	0.02	0.25	0.25	0.02	0.02	0	0	0	0	0.1443	2	45.55074	193.2	27.82166	257.54634	4	5	300	MIROC-ESM-CHEM	6.130331874	285.6500417	970.869657	6	0.010039094	0.002779791	589.8958142	252	Nordhauds+TechnologyPolicy	1452
4.555555556	0.001	0.33	0.02	0.02	0.25	0.25	0.02	0.02	0	0	0	0	0.1443	2	45.55074	193.2	27.82166	257.54634	4	5	300	MIROC-ESM-CHEM	6.130331874	285.6500417	970.869657	6	0.010039094	0.002779791	589.8958142	253	Nordhauds+TechnologyPolicy	1453
5.333333333	0.001	0.33	0.02	0.02	0.25	0.25	0.02	0.02	0	0	0	0	0.1443	2	45.55074	193.2	27.82166	257.54634	4	5	300	MIROC-ESM-CHEM	6.130331874	285.6500417	970.869657	6	0.010039094	0.002779791	589.8958142	254	Nordhauds+TechnologyPolicy	1454
6.111111111	0.001	0.33	0.02	0.02	0.25	0.25	0.02	0.02	0	0	0	0	0.1443	2	45.55074	193.2	27.82166	257.54634	4	5	300	MIROC-ESM-CHEM	6.130331874	285.6500417	970.869657	6	0.010039094	0.002779791	589.8958142	255	Nordhauds+TechnologyPolicy	1455
6.888888889	0.001	0.33	0.02	0.02	0.25	0.25	0.02	0.02	0	0	0	0	0.1443	2	45.55074	193.2	27.82166	257.54634	4	5	300	MIROC-ESM-CHEM	6.130331874	285.6500417	970.869657	6	0.010039094	0.002779791	589.8958142	256	Nordhauds+TechnologyPolicy	1456
7.666666667	0.001	0.33	0.02	0.02	0.25	0.25	0.02	0.02	0	0	0	0	0.1443	2	45.55074	193.2	27.82166	257.54634	4	5	300	MIROC-ESM-CHEM	6.130331874	285.6500417	970.869657	6	0.010039094	0.002779791	589.8958142	257	Nordhauds+TechnologyPolicy	1457
8.444444444	0.001	0.33	0.02	0.02	0.25	0.25	0.02	0.02	0	0	0	0	0.1443	2	45.55074	193.2	27.82166	257.54634	4	5	300	MIROC-ESM-CHEM	6.130331874	285.6500417	970.869657	6	0.010039094	0.002779791	589.8958142	258	Nordhauds+TechnologyPolicy	1458
9.222222222	0.001	0.33	0.02	0.02	0.25	0.25	0.02	0.02	0	0	0	0	0.1443	2	45.55074	193.2	27.82166	257.54634	4	5	300	MIROC-ESM-CHEM	6.130331874	285.6500417	970.869657	6	0.010039094	0.002779791	589.8958142	259	Nordhauds+TechnologyPolicy	1459
10	0.001	0.33	0.02	0.02	0.25	0.25	0.02	0.02	0	0	0	0	0.1443	2	45.55074	193.2	27.82166	257.54634	4	5	300	MIROC-ESM-CHEM	6.130331874	285.6500417	970.869657	6	0.010039094	0.002779791	589.8958142	260	Nordhauds+TechnologyPolicy	1460
3	0.0045	0.33	0.02	0.02	0.25	0.25	0.02	0.02	0	0	0	0	0.1443	2	45.55074	193.2	27.82166	257.54634	4	5	300	MIROC-ESM-CHEM	6.130331874	285.6500417	970.869657	6	0.010039094	0.002779791	589.8958142	261	Nordhauds+TechnologyPolicy	1461
3.777777778	0.0045	0.33	0.02	0.02	0.25	0.25	0.02	0.02	0	0	0	0	0.1443	2	45.55074	193.2	27.82166	257.54634	4	5	300	MIROC-ESM-CHEM	6.130331874	285.6500417	970.869657	6	0.010039094	0.002779791	589.8958142	262	Nordhauds+TechnologyPolicy	1462
4.555555556	0.0045	0.33	0.02	0.02	0.25	0.25	0.02	0.02	0	0	0	0	0.1443	2	45.55074	193.2	27.82166	257.54634	4	5	300	MIROC-ESM-CHEM	6.130331874	285.6500417	970.869657	6	0.010039094	0.002779791	589.8958142	263	Nordhauds+TechnologyPolicy	1463
5.333333333	0.0045	0.33	0.02	0.02	0.25	0.25	0.02	0.02	0	0	0	0	0.1443	2	45.55074	193.2	27.82166	257.54634	4	5	300	MIROC-ESM-CHEM	6.130331874	285.6500417	970.869657	6	0.010039094	0.002779791	589.8958142	264	Nordhauds+TechnologyPolicy	1464
6.111111111	0.0045	0.33	0.02	0.02	0.25	0.25	0.02	0.02	0	0	0	0	0.1443	2	45.55074	193.2	27.82166	257.54634	4	5	300	MIROC-ESM-CHEM	6.130331874	285.6500417	970.869657	6	0.010039094	0.002779791	589.8958142	265	Nordhauds+TechnologyPolicy	1465
6.888888889	0.0045	0.33	0.02	0.02	0.25	0.25	0.02	0.02	0	0	0	0	0.1443	2	45.55074	193.2	27.82166	257.54634	4	5	300	MIROC-ESM-CHEM	6.130331874	285.6500417	970.869657	6	0.010039094	0.002779791	589.8958142	266	Nordhauds+TechnologyPolicy	1466
7.666666667	0.0045	0.33	0.02	0.02	0.25	0.25	0.02	0.02	0	0	0	0	0.1443	2	45.55074	193.2	27.82166	257.54634	4	5	300	MIROC-ESM-CHEM	6.130331874	285.6500417	970.869657	6	0.010039094	0.002779791	589.8958142	267	Nordhauds+TechnologyPolicy	1467
8.444444444	0.0045	0.33	0.02	0.02	0.25	0.25	0.02	0.02	0	0	0	0	0.1443	2	45.55074	193.2	27.82166	257.54634	4	5	300	MIROC-ESM-CHEM	6.130331874	285.6500417	970.869657	6	0.010039094	0.002779791	589.8958142	268	Nordhauds+TechnologyPolicy	1468
9.222222222	0.0045	0.33	0.02	0.02	0.25	0.25	0.02	0.02	0	0	0	0	0.1443	2	45.55074	193.2	27.82166	257.54634	4	5	300	MIROC-ESM-CHEM	6.130331874	285.6500417	970.869657	6	0.010039094	0.002779791	589.8958142	269	Nordhauds+TechnologyPolicy	1469
10	0.0045	0.33	0.02	0.02	0.25	0.25	0.02	0.02	0	0	0	0	0.1443	2	45.55074	193.2	27.82166	257.54634	4	5	300	MIROC-ESM-CHEM	6.130331874	285.6500417	970.869657	6	0.010039094	0.002779791	589.8958142	270	Nordhauds+TechnologyPolicy	1470
3	0.008	0.33	0.02	0.02	0.25	0.25	0.02	0.02	0	0	0	0	0.1443	2	45.55074	193.2	27.82166	257.54634	4	5	300	MIROC-ESM-CHEM	6.130331874	285.6500417	970.869657	6	0.010039094	0.002779791	589.8958142	271	Nordhauds+TechnologyPolicy	1471
3.777777778	0.008	0.33	0.02	0.02	0.25	0.25	0.02	0.02	0	0	0	0	0.1443	2	45.55074	193.2	27.82166	257.54634	4	5	300	MIROC-ESM-CHEM	6.130331874	285.6500417	970.869657	6	0.010039094	0.002779791	589.8958142	272	Nordhauds+TechnologyPolicy	1472
4.555555556	0.008	0.33	0.02	0.02	0.25	0.25	0.02	0.02	0	0	0	0	0.1443	2	45.55074	193.2	27.82166	257.54634	4	5	300	MIROC-ESM-CHEM	6.130331874	285.6500417	970.869657	6	0.010039094	0.002779791	589.8958142	273	Nordhauds+TechnologyPolicy	1473
5.333333333	0.008	0.33	0.02	0.02	0.25	0.25	0.02	0.02	0	0	0	0	0.1443	2	45.55074	193.2	27.82166	257.54634	4	5	300	MIROC-ESM-CHEM	6.130331874	285.6500417	970.869657	6	0.010039094	0.002779791	589.8958142	274	Nordhauds+TechnologyPolicy	1474
6.111111111	0.008	0.33	0.02	0.02	0.25	0.25	0.02	0.02	0	0	0	0	0.1443	2	45.55074	193.2	27.82166	257.54634	4	5	300	MIROC-ESM-CHEM	6.130331874	285.6500417	970.869657	6	0.010039094	0.002779791	589.8958142	275	Nordhauds+TechnologyPolicy	1475
6.888888889	0.008	0.33	0.02	0.02	0.25	0.25	0.02	0.02	0	0	0	0	0.1443	2	45.55074	193.2	27.82166	257.54634	4	5	300	MIROC-ESM-CHEM	6.130331874	285.6500417	970.869657	6	0.010039094	0.002779791	589.8958142	276	Nordhauds+TechnologyPolicy	1476
7.666666667	0.008	0.33	0.02	0.02	0.25	0.25	0.02	0.02	0	0	0	0	0.1443	2	45.55074	193.2	27.82166	257.54634	4	5	300	MIROC-ESM-CHEM	6.130331874	285.6500417	970.869657	6	0.010039094	0.002779791	589.8958142	277	Nordhauds+TechnologyPolicy	1477
8.444444444	0.008	0.33	0.02	0.02	0.25	0.25	0.02	0.02	0	0	0	0	0.1443	2	45.55074	193.2	27.82166	257.54634	4	5	300	MIROC-ESM-CHEM	6.130331874	285.6500417	970.869657	6	0.010039094	0.002779791	589.8958142	278	Nordhauds+TechnologyPolicy	1478
9.222222222	0.008	0.33	0.02	0.02	0.25	0.25	0.02	0.02	0	0	0	0	0.1443	2	45.55074	193.2	27.82166	257.54634	4	5	300	MIROC-ESM-CHEM	6.130331874	285.6500417	970.869657	6	0.010039094	0.002779791	589.8958142	279	Nordhauds+TechnologyPolicy	1479
10	0.008	0.33	0.02	0.02	0.25	0.25	0.02	0.02	0	0	0	0	0.1443	2	45.55074	193.2	27.82166	257.54634	4	5	300	MIROC-ESM-CHEM	6.130331874	285.6500417	970.869657	6	0.010039094	0.002779791	589.8958142	280	Nordhauds+TechnologyPolicy	1480
3	0.0115	0.33	0.02	0.02	0.25	0.25	0.02	0.02	0	0	0	0	0.1443	2	45.55074	193.2	27.82166	257.54634	4	5	300	MIROC-ESM-CHEM	6.130331874	285.6500417	970.869657	6	0.010039094	0.002779791	589.8958142	281	Nordhauds+TechnologyPolicy	1481
3.777777778	0.0115	0.33	0.02	0.02	0.25	0.25	0.02	0.02	0	0	0	0	0.1443	2	45.55074	193.2	27.82166	257.54634	4	5	300	MIROC-ESM-CHEM	6.130331874	285.6500417	970.869657	6	0.010039094	0.002779791	589.8958142	282	Nordhauds+TechnologyPolicy	1482
4.555555556	0.0115	0.33	0.02	0.02	0.25	0.25	0.02	0.02	0	0	0	0	0.1443	2	45.55074	193.2	27.82166	257.54634	4	5	300	MIROC-ESM-CHEM	6.130331874	285.6500417	970.869657	6	0.010039094	0.002779791	589.8958142	283	Nordhauds+TechnologyPolicy	1483
5.333333333	0.0115	0.33	0.02	0.02	0.25	0.25	0.02	0.02	0	0	0	0	0.1443	2	45.55074	193.2	27.82166	257.54634	4	5	300	MIROC-ESM-CHEM	6.130331874	285.6500417	970.869657	6	0.010039094	0.002779791	589.8958142	284	Nordhauds+TechnologyPolicy	1484
6.111111111	0.0115	0.33	0.02	0.02	0.25	0.25	0.02	0.02	0	0	0	0	0.1443	2	45.55074	193.2	27.82166	257.54634	4	5	300	MIROC-ESM-CHEM	6.130331874	285.6500417	970.869657	6	0.010039094	0.002779791	589.8958142	285	Nordhauds+TechnologyPolicy	1485
6.888888889	0.0115	0.33	0.02	0.02	0.25	0.25	0.02	0.02	0	0	0	0	0.1443	2	45.55074	193.2	27.82166	257.54634	4	5	300	MIROC-ESM-CHEM	6.130331874	285.6500417	970.869657	6	0.010039094	0.002779791	589.8958142	286	Nordhauds+TechnologyPolicy	1486
7.666666667	0.0115	0.33	0.02	0.02	0.25	0.25	0.02	0.02	0	0	0	0	0.1443	2	45.55074	193.2	27.82166	257.54634	4	5	300	MIROC-ESM-CHEM	6.130331874	285.6500417	970.869657	6	0.010039094	0.002779791	589.8958142	287	Nordhauds+TechnologyPolicy	1487
8.444444444	0.0115	0.33	0.02	0.02	0.25	0.25	0.02	0.02	0	0	0	0	0.1443	2	45.55074	193.2	27.82166	257.54634	4	5	300	MIROC-ESM-CHEM	6.130331874	285.6500417	970.869657	6	0.010039094	0.002779791	589.8958142	288	Nordhauds+TechnologyPolicy	1488
9.222222222	0.0115	0.33	0.02	0.02	0.25	0.25	0.02	0.02	0	0	0	0	0.1443	2	45.55074	193.2	27.82166	257.54634	4	5	300	MIROC-ESM-CHEM	6.130331874	285.6500417	970.869657	6	0.010039094	0.002779791	589.8958142	289	Nordhauds+TechnologyPolicy	1489
10	0.0115	0.33	0.02	0.02	0.25	0.25	0.02	0.02	0	0	0	0	0.1443	2	45.55074	193.2	27.82166	257.54634	4	5	300	MIROC-ESM-CHEM	6.130331874	285.6500417	970.869657	6	0.010039094	0.002779791	589.8958142	290	Nordhauds+TechnologyPolicy	1490
3	0.015	0.33	0.02	0.02	0.25	0.25	0.02	0.02	0	0	0	0	0.1443	2	45.55074	193.2	27.82166	257.54634	4	5	300	MIROC-ESM-CHEM	6.130331874	285.6500417	970.869657	6	0.010039094	0.002779791	589.8958142	291	Nordhauds+TechnologyPolicy	1491
3.777777778	0.015	0.33	0.02	0.02	0.25	0.25	0.02	0.02	0	0	0	0	0.1443	2	45.55074	193.2	27.82166	257.54634	4	5	300	MIROC-ESM-CHEM	6.130331874	285.6500417	970.869657	6	0.010039094	0.002779791	589.8958142	292	Nordhauds+TechnologyPolicy	1492
4.555555556	0.015	0.33	0.02	0.02	0.25	0.25	0.02	0.02	0	0	0	0	0.1443	2	45.55074	193.2	27.82166	257.54634	4	5	300	MIROC-ESM-CHEM	6.130331874	285.6500417	970.869657	6	0.010039094	0.002779791	589.8958142	293	Nordhauds+TechnologyPolicy	1493
5.333333333	0.015	0.33	0.02	0.02	0.25	0.25	0.02	0.02	0	0	0	0	0.1443	2	45.55074	193.2	27.82166	257.54634	4	5	300	MIROC-ESM-CHEM	6.130331874	285.6500417	970.869657	6	0.010039094	0.002779791	589.8958142	294	Nordhauds+TechnologyPolicy	1494
6.111111111	0.015	0.33	0.02	0.02	0.25	0.25	0.02	0.02	0	0	0	0	0.1443	2	45.55074	193.2	27.82166	257.54634	4	5	300	MIROC-ESM-CHEM	6.130331874	285.6500417	970.869657	6	0.010039094	0.002779791	589.8958142	295	Nordhauds+TechnologyPolicy	1495
6.888888889	0.015	0.33	0.02	0.02	0.25	0.25	0.02	0.02	0	0	0	0	0.1443	2	45.55074	193.2	27.82166	257.54634	4	5	300	MIROC-ESM-CHEM	6.130331874	285.6500417	970.869657	6	0.010039094	0.002779791	589.8958142	296	Nordhauds+TechnologyPolicy	1496
7.666666667	0.015	0.33	0.02	0.02	0.25	0.25	0.02	0.02	0	0	0	0	0.1443	2	45.55074	193.2	27.82166	257.54634	4	5	300	MIROC-ESM-CHEM	6.130331874	285.6500417	970.869657	6	0.010039094	0.002779791	589.8958142	297	Nordhauds+TechnologyPolicy	1497
8.444444444	0.015	0.33	0.02	0.02	0.25	0.25	0.02	0.02	0	0	0	0	0.1443	2	45.55074	193.2	27.82166	257.54634	4	5	300	MIROC-ESM-CHEM	6.130331874	285.6500417	970.869657	6	0.010039094	0.002779791	589.8958142	298	Nordhauds+TechnologyPolicy	1498
9.222222222	0.015	0.33	0.02	0.02	0.25	0.25	0.02	0.02	0	0	0	0	0.1443	2	45.55074	193.2	27.82166	257.54634	4	5	300	MIROC-ESM-CHEM	6.130331874	285.6500417	970.869657	6	0.010039094	0.002779791	589.8958142	299	Nordhauds+TechnologyPolicy	1499
10	0.015	0.33	0.02	0.02	0.25	0.25	0.02	0.02	0	0	0	0	0.1443	2	45.55074	193.2	27.82166	257.54634	4	5	300	MIROC-ESM-CHEM	6.130331874	285.6500417	970.869657	6	0.010039094	0.002779791	589.8958142	300	Nordhauds+TechnologyPolicy	1500
3	0.001	0.33	0.02	0.02	0.25	0.25	0.02	0.02	0	0	0	0	0.1443	2	45.55074	193.2	27.82166	257.54634	4	5	300	MIROC5	4.121571108	291.501112	1798.553938	6	0.010051723	0.001191198	1416.700681	301	Nordhauds+TechnologyPolicy	1501
3.777777778	0.001	0.33	0.02	0.02	0.25	0.25	0.02	0.02	0	0	0	0	0.1443	2	45.55074	193.2	27.82166	257.54634	4	5	300	MIROC5	4.121571108	291.501112	1798.553938	6	0.010051723	0.001191198	1416.700681	302	Nordhauds+TechnologyPolicy	1502
4.555555556	0.001	0.33	0.02	0.02	0.25	0.25	0.02	0.02	0	0	0	0	0.1443	2	45.55074	193.2	27.82166	257.54634	4	5	300	MIROC5	4.121571108	291.501112	1798.553938	6	0.010051723	0.001191198	1416.700681	303	Nordhauds+TechnologyPolicy	1503
5.333333333	0.001	0.33	0.02	0.02	0.25	0.25	0.02	0.02	0	0	0	0	0.1443	2	45.55074	193.2	27.82166	257.54634	4	5	300	MIROC5	4.121571108	291.501112	1798.553938	6	0.010051723	0.001191198	1416.700681	304	Nordhauds+TechnologyPolicy	1504
6.111111111	0.001	0.33	0.02	0.02	0.25	0.25	0.02	0.02	0	0	0	0	0.1443	2	45.55074	193.2	27.82166	257.54634	4	5	300	MIROC5	4.121571108	291.501112	1798.553938	6	0.010051723	0.001191198	1416.700681	305	Nordhauds+TechnologyPolicy	1505
6.888888889	0.001	0.33	0.02	0.02	0.25	0.25	0.02	0.02	0	0	0	0	0.1443	2	45.55074	193.2	27.82166	257.54634	4	5	300	MIROC5	4.121571108	291.501112	1798.553938	6	0.010051723	0.001191198	1416.700681	306	Nordhauds+TechnologyPolicy	1506
7.666666667	0.001	0.33	0.02	0.02	0.25	0.25	0.02	0.02	0	0	0	0	0.1443	2	45.55074	193.2	27.82166	257.54634	4	5	300	MIROC5	4.121571108	291.501112	1798.553938	6	0.010051723	0.001191198	1416.700681	307	Nordhauds+TechnologyPolicy	1507
8.444444444	0.001	0.33	0.02	0.02	0.25	0.25	0.02	0.02	0	0	0	0	0.1443	2	45.55074	193.2	27.82166	257.54634	4	5	300	MIROC5	4.121571108	291.501112	1798.553938	6	0.010051723	0.001191198	1416.700681	308	Nordhauds+TechnologyPolicy	1508
9.222222222	0.001	0.33	0.02	0.02	0.25	0.25	0.02	0.02	0	0	0	0	0.1443	2	45.55074	193.2	27.82166	257.54634	4	5	300	MIROC5	4.121571108	291.501112	1798.553938	6	0.010051723	0.001191198	1416.700681	309	Nordhauds+TechnologyPolicy	1509
10	0.001	0.33	0.02	0.02	0.25	0.25	0.02	0.02	0	0	0	0	0.1443	2	45.55074	193.2	27.82166	257.54634	4	5	300	MIROC5	4.121571108	291.501112	1798.553938	6	0.010051723	0.001191198	1416.700681	310	Nordhauds+TechnologyPolicy	1510
3	0.0045	0.33	0.02	0.02	0.25	0.25	0.02	0.02	0	0	0	0	0.1443	2	45.55074	193.2	27.82166	257.54634	4	5	300	MIROC5	4.121571108	291.501112	1798.553938	6	0.010051723	0.001191198	1416.700681	311	Nordhauds+TechnologyPolicy	1511
3.777777778	0.0045	0.33	0.02	0.02	0.25	0.25	0.02	0.02	0	0	0	0	0.1443	2	45.55074	193.2	27.82166	257.54634	4	5	300	MIROC5	4.121571108	291.501112	1798.553938	6	0.010051723	0.001191198	1416.700681	312	Nordhauds+TechnologyPolicy	1512
4.555555556	0.0045	0.33	0.02	0.02	0.25	0.25	0.02	0.02	0	0	0	0	0.1443	2	45.55074	193.2	27.82166	257.54634	4	5	300	MIROC5	4.121571108	291.501112	1798.553938	6	0.010051723	0.001191198	1416.700681	313	Nordhauds+TechnologyPolicy	1513
5.333333333	0.0045	0.33	0.02	0.02	0.25	0.25	0.02	0.02	0	0	0	0	0.1443	2	45.55074	193.2	27.82166	257.54634	4	5	300	MIROC5	4.121571108	291.501112	1798.553938	6	0.010051723	0.001191198	1416.700681	314	Nordhauds+TechnologyPolicy	1514
6.111111111	0.0045	0.33	0.02	0.02	0.25	0.25	0.02	0.02	0	0	0	0	0.1443	2	45.55074	193.2	27.82166	257.54634	4	5	300	MIROC5	4.121571108	291.501112	1798.553938	6	0.010051723	0.001191198	1416.700681	315	Nordhauds+TechnologyPolicy	1515
6.888888889	0.0045	0.33	0.02	0.02	0.25	0.25	0.02	0.02	0	0	0	0	0.1443	2	45.55074	193.2	27.82166	257.54634	4	5	300	MIROC5	4.121571108	291.501112	1798.553938	6	0.010051723	0.001191198	1416.700681	316	Nordhauds+TechnologyPolicy	1516
7.666666667	0.0045	0.33	0.02	0.02	0.25	0.25	0.02	0.02	0	0	0	0	0.1443	2	45.55074	193.2	27.82166	257.54634	4	5	300	MIROC5	4.121571108	291.501112	1798.553938	6	0.010051723	0.001191198	1416.700681	317	Nordhauds+TechnologyPolicy	1517
8.444444444	0.0045	0.33	0.02	0.02	0.25	0.25	0.02	0.02	0	0	0	0	0.1443	2	45.55074	193.2	27.82166	257.54634	4	5	300	MIROC5	4.121571108	291.501112	1798.553938	6	0.010051723	0.001191198	1416.700681	318	Nordhauds+TechnologyPolicy	1518
9.222222222	0.0045	0.33	0.02	0.02	0.25	0.25	0.02	0.02	0	0	0	0	0.1443	2	45.55074	193.2	27.82166	257.54634	4	5	300	MIROC5	4.121571108	291.501112	1798.553938	6	0.010051723	0.001191198	1416.700681	319	Nordhauds+TechnologyPolicy	1519
10	0.0045	0.33	0.02	0.02	0.25	0.25	0.02	0.02	0	0	0	0	0.1443	2	45.55074	193.2	27.82166	257.54634	4	5	300	MIROC5	4.121571108	291.501112	1798.553938	6	0.010051723	0.001191198	1416.700681	320	Nordhauds+TechnologyPolicy	1520
3	0.008	0.33	0.02	0.02	0.25	0.25	0.02	0.02	0	0	0	0	0.1443	2	45.55074	193.2	27.82166	257.54634	4	5	300	MIROC5	4.121571108	291.501112	1798.553938	6	0.010051723	0.001191198	1416.700681	321	Nordhauds+TechnologyPolicy	1521
3.777777778	0.008	0.33	0.02	0.02	0.25	0.25	0.02	0.02	0	0	0	0	0.1443	2	45.55074	193.2	27.82166	257.54634	4	5	300	MIROC5	4.121571108	291.501112	1798.553938	6	0.010051723	0.001191198	1416.700681	322	Nordhauds+TechnologyPolicy	1522
4.555555556	0.008	0.33	0.02	0.02	0.25	0.25	0.02	0.02	0	0	0	0	0.1443	2	45.55074	193.2	27.82166	257.54634	4	5	300	MIROC5	4.121571108	291.501112	1798.553938	6	0.010051723	0.001191198	1416.700681	323	Nordhauds+TechnologyPolicy	1523
5.333333333	0.008	0.33	0.02	0.02	0.25	0.25	0.02	0.02	0	0	0	0	0.1443	2	45.55074	193.2	27.82166	257.54634	4	5	300	MIROC5	4.121571108	291.501112	1798.553938	6	0.010051723	0.001191198	1416.700681	324	Nordhauds+TechnologyPolicy	1524
6.111111111	0.008	0.33	0.02	0.02	0.25	0.25	0.02	0.02	0	0	0	0	0.1443	2	45.55074	193.2	27.82166	257.54634	4	5	300	MIROC5	4.121571108	291.501112	1798.553938	6	0.010051723	0.001191198	1416.700681	325	Nordhauds+TechnologyPolicy	1525
6.888888889	0.008	0.33	0.02	0.02	0.25	0.25	0.02	0.02	0	0	0	0	0.1443	2	45.55074	193.2	27.82166	257.54634	4	5	300	MIROC5	4.121571108	291.501112	1798.553938	6	0.010051723	0.001191198	1416.700681	326	Nordhauds+TechnologyPolicy	1526
7.666666667	0.008	0.33	0.02	0.02	0.25	0.25	0.02	0.02	0	0	0	0	0.1443	2	45.55074	193.2	27.82166	257.54634	4	5	300	MIROC5	4.121571108	291.501112	1798.553938	6	0.010051723	0.001191198	1416.700681	327	Nordhauds+TechnologyPolicy	1527
8.444444444	0.008	0.33	0.02	0.02	0.25	0.25	0.02	0.02	0	0	0	0	0.1443	2	45.55074	193.2	27.82166	257.54634	4	5	300	MIROC5	4.121571108	291.501112	1798.553938	6	0.010051723	0.001191198	1416.700681	328	Nordhauds+TechnologyPolicy	1528
9.222222222	0.008	0.33	0.02	0.02	0.25	0.25	0.02	0.02	0	0	0	0	0.1443	2	45.55074	193.2	27.82166	257.54634	4	5	300	MIROC5	4.121571108	291.501112	1798.553938	6	0.010051723	0.001191198	1416.700681	329	Nordhauds+TechnologyPolicy	1529
10	0.008	0.33	0.02	0.02	0.25	0.25	0.02	0.02	0	0	0	0	0.1443	2	45.55074	193.2	27.82166	257.54634	4	5	300	MIROC5	4.121571108	291.501112	1798.553938	6	0.010051723	0.001191198	1416.700681	330	Nordhauds+TechnologyPolicy	1530
3	0.0115	0.33	0.02	0.02	0.25	0.25	0.02	0.02	0	0	0	0	0.1443	2	45.55074	193.2	27.82166	257.54634	4	5	300	MIROC5	4.121571108	291.501112	1798.553938	6	0.010051723	0.001191198	1416.700681	331	Nordhauds+TechnologyPolicy	1531
3.777777778	0.0115	0.33	0.02	0.02	0.25	0.25	0.02	0.02	0	0	0	0	0.1443	2	45.55074	193.2	27.82166	257.54634	4	5	300	MIROC5	4.121571108	291.501112	1798.553938	6	0.010051723	0.001191198	1416.700681	332	Nordhauds+TechnologyPolicy	1532
4.555555556	0.0115	0.33	0.02	0.02	0.25	0.25	0.02	0.02	0	0	0	0	0.1443	2	45.55074	193.2	27.82166	257.54634	4	5	300	MIROC5	4.121571108	291.501112	1798.553938	6	0.010051723	0.001191198	1416.700681	333	Nordhauds+TechnologyPolicy	1533
5.333333333	0.0115	0.33	0.02	0.02	0.25	0.25	0.02	0.02	0	0	0	0	0.1443	2	45.55074	193.2	27.82166	257.54634	4	5	300	MIROC5	4.121571108	291.501112	1798.553938	6	0.010051723	0.001191198	1416.700681	334	Nordhauds+TechnologyPolicy	1534
6.111111111	0.0115	0.33	0.02	0.02	0.25	0.25	0.02	0.02	0	0	0	0	0.1443	2	45.55074	193.2	27.82166	257.54634	4	5	300	MIROC5	4.121571108	291.501112	1798.553938	6	0.010051723	0.001191198	1416.700681	335	Nordhauds+TechnologyPolicy	1535
6.888888889	0.0115	0.33	0.02	0.02	0.25	0.25	0.02	0.02	0	0	0	0	0.1443	2	45.55074	193.2	27.82166	257.54634	4	5	300	MIROC5	4.121571108	291.501112	1798.553938	6	0.010051723	0.001191198	1416.700681	336	Nordhauds+TechnologyPolicy	1536
7.666666667	0.0115	0.33	0.02	0.02	0.25	0.25	0.02	0.02	0	0	0	0	0.1443	2	45.55074	193.2	27.82166	257.54634	4	5	300	MIROC5	4.121571108	291.501112	1798.553938	6	0.010051723	0.001191198	1416.700681	337	Nordhauds+TechnologyPolicy	1537
8.444444444	0.0115	0.33	0.02	0.02	0.25	0.25	0.02	0.02	0	0	0	0	0.1443	2	45.55074	193.2	27.82166	257.54634	4	5	300	MIROC5	4.121571108	291.501112	1798.553938	6	0.010051723	0.001191198	1416.700681	338	Nordhauds+TechnologyPolicy	1538
9.222222222	0.0115	0.33	0.02	0.02	0.25	0.25	0.02	0.02	0	0	0	0	0.1443	2	45.55074	193.2	27.82166	257.54634	4	5	300	MIROC5	4.121571108	291.501112	1798.553938	6	0.010051723	0.001191198	1416.700681	339	Nordhauds+TechnologyPolicy	1539
10	0.0115	0.33	0.02	0.02	0.25	0.25	0.02	0.02	0	0	0	0	0.1443	2	45.55074	193.2	27.82166	257.54634	4	5	300	MIROC5	4.121571108	291.501112	1798.553938	6	0.010051723	0.001191198	1416.700681	340	Nordhauds+TechnologyPolicy	1540
3	0.015	0.33	0.02	0.02	0.25	0.25	0.02	0.02	0	0	0	0	0.1443	2	45.55074	193.2	27.82166	257.54634	4	5	300	MIROC5	4.121571108	291.501112	1798.553938	6	0.010051723	0.001191198	1416.700681	341	Nordhauds+TechnologyPolicy	1541
3.777777778	0.015	0.33	0.02	0.02	0.25	0.25	0.02	0.02	0	0	0	0	0.1443	2	45.55074	193.2	27.82166	257.54634	4	5	300	MIROC5	4.121571108	291.501112	1798.553938	6	0.010051723	0.001191198	1416.700681	342	Nordhauds+TechnologyPolicy	1542
4.555555556	0.015	0.33	0.02	0.02	0.25	0.25	0.02	0.02	0	0	0	0	0.1443	2	45.55074	193.2	27.82166	257.54634	4	5	300	MIROC5	4.121571108	291.501112	1798.553938	6	0.010051723	0.001191198	1416.700681	343	Nordhauds+TechnologyPolicy	1543
5.333333333	0.015	0.33	0.02	0.02	0.25	0.25	0.02	0.02	0	0	0	0	0.1443	2	45.55074	193.2	27.82166	257.54634	4	5	300	MIROC5	4.121571108	291.501112	1798.553938	6	0.010051723	0.001191198	1416.700681	344	Nordhauds+TechnologyPolicy	1544
6.111111111	0.015	0.33	0.02	0.02	0.25	0.25	0.02	0.02	0	0	0	0	0.1443	2	45.55074	193.2	27.82166	257.54634	4	5	300	MIROC5	4.121571108	291.501112	1798.553938	6	0.010051723	0.001191198	1416.700681	345	Nordhauds+TechnologyPolicy	1545
6.888888889	0.015	0.33	0.02	0.02	0.25	0.25	0.02	0.02	0	0	0	0	0.1443	2	45.55074	193.2	27.82166	257.54634	4	5	300	MIROC5	4.121571108	291.501112	1798.553938	6	0.010051723	0.001191198	1416.700681	346	Nordhauds+TechnologyPolicy	1546
7.666666667	0.015	0.33	0.02	0.02	0.25	0.25	0.02	0.02	0	0	0	0	0.1443	2	45.55074	193.2	27.82166	257.54634	4	5	300	MIROC5	4.121571108	291.501112	1798.553938	6	0.010051723	0.001191198	1416.700681	347	Nordhauds+TechnologyPolicy	1547
8.444444444	0.015	0.33	0.02	0.02	0.25	0.25	0.02	0.02	0	0	0	0	0.1443	2	45.55074	193.2	27.82166	257.54634	4	5	300	MIROC5	4.121571108	291.501112	1798.553938	6	0.010051723	0.001191198	1416.700681	348	Nordhauds+TechnologyPolicy	1548
9.222222222	0.015	0.33	0.02	0.02	0.25	0.25	0.02	0.02	0	0	0	0	0.1443	2	45.55074	193.2	27.82166	257.54634	4	5	300	MIROC5	4.121571108	291.501112	1798.553938	6	0.010051723	0.001191198	1416.700681	349	Nordhauds+TechnologyPolicy	1549
10	0.015	0.33	0.02	0.02	0.25	0.25	0.02	0.02	0	0	0	0	0.1443	2	45.55074	193.2	27.82166	257.54634	4	5	300	MIROC5	4.121571108	291.501112	1798.553938	6	0.010051723	0.001191198	1416.700681	350	Nordhauds+TechnologyPolicy	1550
3	0.001	0.33	0.02	0.02	0.25	0.25	0.02	0.02	0	0	0	0	0.1443	2	45.55074	193.2	27.82166	257.54634	4	5	300	MPI-ESM-LR	4.673517049	285.9795089	1423.262838	6	0.010072626	0.001611645	1041.775295	351	Nordhauds+TechnologyPolicy	1551
3.777777778	0.001	0.33	0.02	0.02	0.25	0.25	0.02	0.02	0	0	0	0	0.1443	2	45.55074	193.2	27.82166	257.54634	4	5	300	MPI-ESM-LR	4.673517049	285.9795089	1423.262838	6	0.010072626	0.001611645	1041.775295	352	Nordhauds+TechnologyPolicy	1552
4.555555556	0.001	0.33	0.02	0.02	0.25	0.25	0.02	0.02	0	0	0	0	0.1443	2	45.55074	193.2	27.82166	257.54634	4	5	300	MPI-ESM-LR	4.673517049	285.9795089	1423.262838	6	0.010072626	0.001611645	1041.775295	353	Nordhauds+TechnologyPolicy	1553
5.333333333	0.001	0.33	0.02	0.02	0.25	0.25	0.02	0.02	0	0	0	0	0.1443	2	45.55074	193.2	27.82166	257.54634	4	5	300	MPI-ESM-LR	4.673517049	285.9795089	1423.262838	6	0.010072626	0.001611645	1041.775295	354	Nordhauds+TechnologyPolicy	1554
6.111111111	0.001	0.33	0.02	0.02	0.25	0.25	0.02	0.02	0	0	0	0	0.1443	2	45.55074	193.2	27.82166	257.54634	4	5	300	MPI-ESM-LR	4.673517049	285.9795089	1423.262838	6	0.010072626	0.001611645	1041.775295	355	Nordhauds+TechnologyPolicy	1555
6.888888889	0.001	0.33	0.02	0.02	0.25	0.25	0.02	0.02	0	0	0	0	0.1443	2	45.55074	193.2	27.82166	257.54634	4	5	300	MPI-ESM-LR	4.673517049	285.9795089	1423.262838	6	0.010072626	0.001611645	1041.775295	356	Nordhauds+TechnologyPolicy	1556
7.666666667	0.001	0.33	0.02	0.02	0.25	0.25	0.02	0.02	0	0	0	0	0.1443	2	45.55074	193.2	27.82166	257.54634	4	5	300	MPI-ESM-LR	4.673517049	285.9795089	1423.262838	6	0.010072626	0.001611645	1041.775295	357	Nordhauds+TechnologyPolicy	1557
8.444444444	0.001	0.33	0.02	0.02	0.25	0.25	0.02	0.02	0	0	0	0	0.1443	2	45.55074	193.2	27.82166	257.54634	4	5	300	MPI-ESM-LR	4.673517049	285.9795089	1423.262838	6	0.010072626	0.001611645	1041.775295	358	Nordhauds+TechnologyPolicy	1558
9.222222222	0.001	0.33	0.02	0.02	0.25	0.25	0.02	0.02	0	0	0	0	0.1443	2	45.55074	193.2	27.82166	257.54634	4	5	300	MPI-ESM-LR	4.673517049	285.9795089	1423.262838	6	0.010072626	0.001611645	1041.775295	359	Nordhauds+TechnologyPolicy	1559
10	0.001	0.33	0.02	0.02	0.25	0.25	0.02	0.02	0	0	0	0	0.1443	2	45.55074	193.2	27.82166	257.54634	4	5	300	MPI-ESM-LR	4.673517049	285.9795089	1423.262838	6	0.010072626	0.001611645	1041.775295	360	Nordhauds+TechnologyPolicy	1560
3	0.0045	0.33	0.02	0.02	0.25	0.25	0.02	0.02	0	0	0	0	0.1443	2	45.55074	193.2	27.82166	257.54634	4	5	300	MPI-ESM-LR	4.673517049	285.9795089	1423.262838	6	0.010072626	0.001611645	1041.775295	361	Nordhauds+TechnologyPolicy	1561
3.777777778	0.0045	0.33	0.02	0.02	0.25	0.25	0.02	0.02	0	0	0	0	0.1443	2	45.55074	193.2	27.82166	257.54634	4	5	300	MPI-ESM-LR	4.673517049	285.9795089	1423.262838	6	0.010072626	0.001611645	1041.775295	362	Nordhauds+TechnologyPolicy	1562
4.555555556	0.0045	0.33	0.02	0.02	0.25	0.25	0.02	0.02	0	0	0	0	0.1443	2	45.55074	193.2	27.82166	257.54634	4	5	300	MPI-ESM-LR	4.673517049	285.9795089	1423.262838	6	0.010072626	0.001611645	1041.775295	363	Nordhauds+TechnologyPolicy	1563
5.333333333	0.0045	0.33	0.02	0.02	0.25	0.25	0.02	0.02	0	0	0	0	0.1443	2	45.55074	193.2	27.82166	257.54634	4	5	300	MPI-ESM-LR	4.673517049	285.9795089	1423.262838	6	0.010072626	0.001611645	1041.775295	364	Nordhauds+TechnologyPolicy	1564
6.111111111	0.0045	0.33	0.02	0.02	0.25	0.25	0.02	0.02	0	0	0	0	0.1443	2	45.55074	193.2	27.82166	257.54634	4	5	300	MPI-ESM-LR	4.673517049	285.9795089	1423.262838	6	0.010072626	0.001611645	1041.775295	365	Nordhauds+TechnologyPolicy	1565
6.888888889	0.0045	0.33	0.02	0.02	0.25	0.25	0.02	0.02	0	0	0	0	0.1443	2	45.55074	193.2	27.82166	257.54634	4	5	300	MPI-ESM-LR	4.673517049	285.9795089	1423.262838	6	0.010072626	0.001611645	1041.775295	366	Nordhauds+TechnologyPolicy	1566
7.666666667	0.0045	0.33	0.02	0.02	0.25	0.25	0.02	0.02	0	0	0	0	0.1443	2	45.55074	193.2	27.82166	257.54634	4	5	300	MPI-ESM-LR	4.673517049	285.9795089	1423.262838	6	0.010072626	0.001611645	1041.775295	367	Nordhauds+TechnologyPolicy	1567
8.444444444	0.0045	0.33	0.02	0.02	0.25	0.25	0.02	0.02	0	0	0	0	0.1443	2	45.55074	193.2	27.82166	257.54634	4	5	300	MPI-ESM-LR	4.673517049	285.9795089	1423.262838	6	0.010072626	0.001611645	1041.775295	368	Nordhauds+TechnologyPolicy	1568
9.222222222	0.0045	0.33	0.02	0.02	0.25	0.25	0.02	0.02	0	0	0	0	0.1443	2	45.55074	193.2	27.82166	257.54634	4	5	300	MPI-ESM-LR	4.673517049	285.9795089	1423.262838	6	0.010072626	0.001611645	1041.775295	369	Nordhauds+TechnologyPolicy	1569
10	0.0045	0.33	0.02	0.02	0.25	0.25	0.02	0.02	0	0	0	0	0.1443	2	45.55074	193.2	27.82166	257.54634	4	5	300	MPI-ESM-LR	4.673517049	285.9795089	1423.262838	6	0.010072626	0.001611645	1041.775295	370	Nordhauds+TechnologyPolicy	1570
3	0.008	0.33	0.02	0.02	0.25	0.25	0.02	0.02	0	0	0	0	0.1443	2	45.55074	193.2	27.82166	257.54634	4	5	300	MPI-ESM-LR	4.673517049	285.9795089	1423.262838	6	0.010072626	0.001611645	1041.775295	371	Nordhauds+TechnologyPolicy	1571
3.777777778	0.008	0.33	0.02	0.02	0.25	0.25	0.02	0.02	0	0	0	0	0.1443	2	45.55074	193.2	27.82166	257.54634	4	5	300	MPI-ESM-LR	4.673517049	285.9795089	1423.262838	6	0.010072626	0.001611645	1041.775295	372	Nordhauds+TechnologyPolicy	1572
4.555555556	0.008	0.33	0.02	0.02	0.25	0.25	0.02	0.02	0	0	0	0	0.1443	2	45.55074	193.2	27.82166	257.54634	4	5	300	MPI-ESM-LR	4.673517049	285.9795089	1423.262838	6	0.010072626	0.001611645	1041.775295	373	Nordhauds+TechnologyPolicy	1573
5.333333333	0.008	0.33	0.02	0.02	0.25	0.25	0.02	0.02	0	0	0	0	0.1443	2	45.55074	193.2	27.82166	257.54634	4	5	300	MPI-ESM-LR	4.673517049	285.9795089	1423.262838	6	0.010072626	0.001611645	1041.775295	374	Nordhauds+TechnologyPolicy	1574
6.111111111	0.008	0.33	0.02	0.02	0.25	0.25	0.02	0.02	0	0	0	0	0.1443	2	45.55074	193.2	27.82166	257.54634	4	5	300	MPI-ESM-LR	4.673517049	285.9795089	1423.262838	6	0.010072626	0.001611645	1041.775295	375	Nordhauds+TechnologyPolicy	1575
6.888888889	0.008	0.33	0.02	0.02	0.25	0.25	0.02	0.02	0	0	0	0	0.1443	2	45.55074	193.2	27.82166	257.54634	4	5	300	MPI-ESM-LR	4.673517049	285.9795089	1423.262838	6	0.010072626	0.001611645	1041.775295	376	Nordhauds+TechnologyPolicy	1576
7.666666667	0.008	0.33	0.02	0.02	0.25	0.25	0.02	0.02	0	0	0	0	0.1443	2	45.55074	193.2	27.82166	257.54634	4	5	300	MPI-ESM-LR	4.673517049	285.9795089	1423.262838	6	0.010072626	0.001611645	1041.775295	377	Nordhauds+TechnologyPolicy	1577
8.444444444	0.008	0.33	0.02	0.02	0.25	0.25	0.02	0.02	0	0	0	0	0.1443	2	45.55074	193.2	27.82166	257.54634	4	5	300	MPI-ESM-LR	4.673517049	285.9795089	1423.262838	6	0.010072626	0.001611645	1041.775295	378	Nordhauds+TechnologyPolicy	1578
9.222222222	0.008	0.33	0.02	0.02	0.25	0.25	0.02	0.02	0	0	0	0	0.1443	2	45.55074	193.2	27.82166	257.54634	4	5	300	MPI-ESM-LR	4.673517049	285.9795089	1423.262838	6	0.010072626	0.001611645	1041.775295	379	Nordhauds+TechnologyPolicy	1579
10	0.008	0.33	0.02	0.02	0.25	0.25	0.02	0.02	0	0	0	0	0.1443	2	45.55074	193.2	27.82166	257.54634	4	5	300	MPI-ESM-LR	4.673517049	285.9795089	1423.262838	6	0.010072626	0.001611645	1041.775295	380	Nordhauds+TechnologyPolicy	1580
3	0.0115	0.33	0.02	0.02	0.25	0.25	0.02	0.02	0	0	0	0	0.1443	2	45.55074	193.2	27.82166	257.54634	4	5	300	MPI-ESM-LR	4.673517049	285.9795089	1423.262838	6	0.010072626	0.001611645	1041.775295	381	Nordhauds+TechnologyPolicy	1581
3.777777778	0.0115	0.33	0.02	0.02	0.25	0.25	0.02	0.02	0	0	0	0	0.1443	2	45.55074	193.2	27.82166	257.54634	4	5	300	MPI-ESM-LR	4.673517049	285.9795089	1423.262838	6	0.010072626	0.001611645	1041.775295	382	Nordhauds+TechnologyPolicy	1582
4.555555556	0.0115	0.33	0.02	0.02	0.25	0.25	0.02	0.02	0	0	0	0	0.1443	2	45.55074	193.2	27.82166	257.54634	4	5	300	MPI-ESM-LR	4.673517049	285.9795089	1423.262838	6	0.010072626	0.001611645	1041.775295	383	Nordhauds+TechnologyPolicy	1583
5.333333333	0.0115	0.33	0.02	0.02	0.25	0.25	0.02	0.02	0	0	0	0	0.1443	2	45.55074	193.2	27.82166	257.54634	4	5	300	MPI-ESM-LR	4.673517049	285.9795089	1423.262838	6	0.010072626	0.001611645	1041.775295	384	Nordhauds+TechnologyPolicy	1584
6.111111111	0.0115	0.33	0.02	0.02	0.25	0.25	0.02	0.02	0	0	0	0	0.1443	2	45.55074	193.2	27.82166	257.54634	4	5	300	MPI-ESM-LR	4.673517049	285.9795089	1423.262838	6	0.010072626	0.001611645	1041.775295	385	Nordhauds+TechnologyPolicy	1585
6.888888889	0.0115	0.33	0.02	0.02	0.25	0.25	0.02	0.02	0	0	0	0	0.1443	2	45.55074	193.2	27.82166	257.54634	4	5	300	MPI-ESM-LR	4.673517049	285.9795089	1423.262838	6	0.010072626	0.001611645	1041.775295	386	Nordhauds+TechnologyPolicy	1586
7.666666667	0.0115	0.33	0.02	0.02	0.25	0.25	0.02	0.02	0	0	0	0	0.1443	2	45.55074	193.2	27.82166	257.54634	4	5	300	MPI-ESM-LR	4.673517049	285.9795089	1423.262838	6	0.010072626	0.001611645	1041.775295	387	Nordhauds+TechnologyPolicy	1587
8.444444444	0.0115	0.33	0.02	0.02	0.25	0.25	0.02	0.02	0	0	0	0	0.1443	2	45.55074	193.2	27.82166	257.54634	4	5	300	MPI-ESM-LR	4.673517049	285.9795089	1423.262838	6	0.010072626	0.001611645	1041.775295	388	Nordhauds+TechnologyPolicy	1588
9.222222222	0.0115	0.33	0.02	0.02	0.25	0.25	0.02	0.02	0	0	0	0	0.1443	2	45.55074	193.2	27.82166	257.54634	4	5	300	MPI-ESM-LR	4.673517049	285.9795089	1423.262838	6	0.010072626	0.001611645	1041.775295	389	Nordhauds+TechnologyPolicy	1589
10	0.0115	0.33	0.02	0.02	0.25	0.25	0.02	0.02	0	0	0	0	0.1443	2	45.55074	193.2	27.82166	257.54634	4	5	300	MPI-ESM-LR	4.673517049	285.9795089	1423.262838	6	0.010072626	0.001611645	1041.775295	390	Nordhauds+TechnologyPolicy	1590
3	0.015	0.33	0.02	0.02	0.25	0.25	0.02	0.02	0	0	0	0	0.1443	2	45.55074	193.2	27.82166	257.54634	4	5	300	MPI-ESM-LR	4.673517049	285.9795089	1423.262838	6	0.010072626	0.001611645	1041.775295	391	Nordhauds+TechnologyPolicy	1591
3.777777778	0.015	0.33	0.02	0.02	0.25	0.25	0.02	0.02	0	0	0	0	0.1443	2	45.55074	193.2	27.82166	257.54634	4	5	300	MPI-ESM-LR	4.673517049	285.9795089	1423.262838	6	0.010072626	0.001611645	1041.775295	392	Nordhauds+TechnologyPolicy	1592
4.555555556	0.015	0.33	0.02	0.02	0.25	0.25	0.02	0.02	0	0	0	0	0.1443	2	45.55074	193.2	27.82166	257.54634	4	5	300	MPI-ESM-LR	4.673517049	285.9795089	1423.262838	6	0.010072626	0.001611645	1041.775295	393	Nordhauds+TechnologyPolicy	1593
5.333333333	0.015	0.33	0.02	0.02	0.25	0.25	0.02	0.02	0	0	0	0	0.1443	2	45.55074	193.2	27.82166	257.54634	4	5	300	MPI-ESM-LR	4.673517049	285.9795089	1423.262838	6	0.010072626	0.001611645	1041.775295	394	Nordhauds+TechnologyPolicy	1594
6.111111111	0.015	0.33	0.02	0.02	0.25	0.25	0.02	0.02	0	0	0	0	0.1443	2	45.55074	193.2	27.82166	257.54634	4	5	300	MPI-ESM-LR	4.673517049	285.9795089	1423.262838	6	0.010072626	0.001611645	1041.775295	395	Nordhauds+TechnologyPolicy	1595
6.888888889	0.015	0.33	0.02	0.02	0.25	0.25	0.02	0.02	0	0	0	0	0.1443	2	45.55074	193.2	27.82166	257.54634	4	5	300	MPI-ESM-LR	4.673517049	285.9795089	1423.262838	6	0.010072626	0.001611645	1041.775295	396	Nordhauds+TechnologyPolicy	1596
7.666666667	0.015	0.33	0.02	0.02	0.25	0.25	0.02	0.02	0	0	0	0	0.1443	2	45.55074	193.2	27.82166	257.54634	4	5	300	MPI-ESM-LR	4.673517049	285.9795089	1423.262838	6	0.010072626	0.001611645	1041.775295	397	Nordhauds+TechnologyPolicy	1597
8.444444444	0.015	0.33	0.02	0.02	0.25	0.25	0.02	0.02	0	0	0	0	0.1443	2	45.55074	193.2	27.82166	257.54634	4	5	300	MPI-ESM-LR	4.673517049	285.9795089	1423.262838	6	0.010072626	0.001611645	1041.775295	398	Nordhauds+TechnologyPolicy	1598
9.222222222	0.015	0.33	0.02	0.02	0.25	0.25	0.02	0.02	0	0	0	0	0.1443	2	45.55074	193.2	27.82166	257.54634	4	5	300	MPI-ESM-LR	4.673517049	285.9795089	1423.262838	6	0.010072626	0.001611645	1041.775295	399	Nordhauds+TechnologyPolicy	1599
10	0.015	0.33	0.02	0.02	0.25	0.25	0.02	0.02	0	0	0	0	0.1443	2	45.55074	193.2	27.82166	257.54634	4	5	300	MPI-ESM-LR	4.673517049	285.9795089	1423.262838	6	0.010072626	0.001611645	1041.775295	400	Nordhauds+TechnologyPolicy	1600
3	0.001	0.33	0.02	0.02	0.25	0.25	0.02	0.02	0	0	0	0	0.1443	2	45.55074	193.2	27.82166	257.54634	4	5	300	MPI-ESM-MR	4.66520988	285.8769861	1426.824055	6	0.010072626	0.001606302	1045.336614	401	Nordhauds+TechnologyPolicy	1601
3.777777778	0.001	0.33	0.02	0.02	0.25	0.25	0.02	0.02	0	0	0	0	0.1443	2	45.55074	193.2	27.82166	257.54634	4	5	300	MPI-ESM-MR	4.66520988	285.8769861	1426.824055	6	0.010072626	0.001606302	1045.336614	402	Nordhauds+TechnologyPolicy	1602
4.555555556	0.001	0.33	0.02	0.02	0.25	0.25	0.02	0.02	0	0	0	0	0.1443	2	45.55074	193.2	27.82166	257.54634	4	5	300	MPI-ESM-MR	4.66520988	285.8769861	1426.824055	6	0.010072626	0.001606302	1045.336614	403	Nordhauds+TechnologyPolicy	1603
5.333333333	0.001	0.33	0.02	0.02	0.25	0.25	0.02	0.02	0	0	0	0	0.1443	2	45.55074	193.2	27.82166	257.54634	4	5	300	MPI-ESM-MR	4.66520988	285.8769861	1426.824055	6	0.010072626	0.001606302	1045.336614	404	Nordhauds+TechnologyPolicy	1604
6.111111111	0.001	0.33	0.02	0.02	0.25	0.25	0.02	0.02	0	0	0	0	0.1443	2	45.55074	193.2	27.82166	257.54634	4	5	300	MPI-ESM-MR	4.66520988	285.8769861	1426.824055	6	0.010072626	0.001606302	1045.336614	405	Nordhauds+TechnologyPolicy	1605
6.888888889	0.001	0.33	0.02	0.02	0.25	0.25	0.02	0.02	0	0	0	0	0.1443	2	45.55074	193.2	27.82166	257.54634	4	5	300	MPI-ESM-MR	4.66520988	285.8769861	1426.824055	6	0.010072626	0.001606302	1045.336614	406	Nordhauds+TechnologyPolicy	1606
7.666666667	0.001	0.33	0.02	0.02	0.25	0.25	0.02	0.02	0	0	0	0	0.1443	2	45.55074	193.2	27.82166	257.54634	4	5	300	MPI-ESM-MR	4.66520988	285.8769861	1426.824055	6	0.010072626	0.001606302	1045.336614	407	Nordhauds+TechnologyPolicy	1607
8.444444444	0.001	0.33	0.02	0.02	0.25	0.25	0.02	0.02	0	0	0	0	0.1443	2	45.55074	193.2	27.82166	257.54634	4	5	300	MPI-ESM-MR	4.66520988	285.8769861	1426.824055	6	0.010072626	0.001606302	1045.336614	408	Nordhauds+TechnologyPolicy	1608
9.222222222	0.001	0.33	0.02	0.02	0.25	0.25	0.02	0.02	0	0	0	0	0.1443	2	45.55074	193.2	27.82166	257.54634	4	5	300	MPI-ESM-MR	4.66520988	285.8769861	1426.824055	6	0.010072626	0.001606302	1045.336614	409	Nordhauds+TechnologyPolicy	1609
10	0.001	0.33	0.02	0.02	0.25	0.25	0.02	0.02	0	0	0	0	0.1443	2	45.55074	193.2	27.82166	257.54634	4	5	300	MPI-ESM-MR	4.66520988	285.8769861	1426.824055	6	0.010072626	0.001606302	1045.336614	410	Nordhauds+TechnologyPolicy	1610
3	0.0045	0.33	0.02	0.02	0.25	0.25	0.02	0.02	0	0	0	0	0.1443	2	45.55074	193.2	27.82166	257.54634	4	5	300	MPI-ESM-MR	4.66520988	285.8769861	1426.824055	6	0.010072626	0.001606302	1045.336614	411	Nordhauds+TechnologyPolicy	1611
3.777777778	0.0045	0.33	0.02	0.02	0.25	0.25	0.02	0.02	0	0	0	0	0.1443	2	45.55074	193.2	27.82166	257.54634	4	5	300	MPI-ESM-MR	4.66520988	285.8769861	1426.824055	6	0.010072626	0.001606302	1045.336614	412	Nordhauds+TechnologyPolicy	1612
4.555555556	0.0045	0.33	0.02	0.02	0.25	0.25	0.02	0.02	0	0	0	0	0.1443	2	45.55074	193.2	27.82166	257.54634	4	5	300	MPI-ESM-MR	4.66520988	285.8769861	1426.824055	6	0.010072626	0.001606302	1045.336614	413	Nordhauds+TechnologyPolicy	1613
5.333333333	0.0045	0.33	0.02	0.02	0.25	0.25	0.02	0.02	0	0	0	0	0.1443	2	45.55074	193.2	27.82166	257.54634	4	5	300	MPI-ESM-MR	4.66520988	285.8769861	1426.824055	6	0.010072626	0.001606302	1045.336614	414	Nordhauds+TechnologyPolicy	1614
6.111111111	0.0045	0.33	0.02	0.02	0.25	0.25	0.02	0.02	0	0	0	0	0.1443	2	45.55074	193.2	27.82166	257.54634	4	5	300	MPI-ESM-MR	4.66520988	285.8769861	1426.824055	6	0.010072626	0.001606302	1045.336614	415	Nordhauds+TechnologyPolicy	1615
6.888888889	0.0045	0.33	0.02	0.02	0.25	0.25	0.02	0.02	0	0	0	0	0.1443	2	45.55074	193.2	27.82166	257.54634	4	5	300	MPI-ESM-MR	4.66520988	285.8769861	1426.824055	6	0.010072626	0.001606302	1045.336614	416	Nordhauds+TechnologyPolicy	1616
7.666666667	0.0045	0.33	0.02	0.02	0.25	0.25	0.02	0.02	0	0	0	0	0.1443	2	45.55074	193.2	27.82166	257.54634	4	5	300	MPI-ESM-MR	4.66520988	285.8769861	1426.824055	6	0.010072626	0.001606302	1045.336614	417	Nordhauds+TechnologyPolicy	1617
8.444444444	0.0045	0.33	0.02	0.02	0.25	0.25	0.02	0.02	0	0	0	0	0.1443	2	45.55074	193.2	27.82166	257.54634	4	5	300	MPI-ESM-MR	4.66520988	285.8769861	1426.824055	6	0.010072626	0.001606302	1045.336614	418	Nordhauds+TechnologyPolicy	1618
9.222222222	0.0045	0.33	0.02	0.02	0.25	0.25	0.02	0.02	0	0	0	0	0.1443	2	45.55074	193.2	27.82166	257.54634	4	5	300	MPI-ESM-MR	4.66520988	285.8769861	1426.824055	6	0.010072626	0.001606302	1045.336614	419	Nordhauds+TechnologyPolicy	1619
10	0.0045	0.33	0.02	0.02	0.25	0.25	0.02	0.02	0	0	0	0	0.1443	2	45.55074	193.2	27.82166	257.54634	4	5	300	MPI-ESM-MR	4.66520988	285.8769861	1426.824055	6	0.010072626	0.001606302	1045.336614	420	Nordhauds+TechnologyPolicy	1620
3	0.008	0.33	0.02	0.02	0.25	0.25	0.02	0.02	0	0	0	0	0.1443	2	45.55074	193.2	27.82166	257.54634	4	5	300	MPI-ESM-MR	4.66520988	285.8769861	1426.824055	6	0.010072626	0.001606302	1045.336614	421	Nordhauds+TechnologyPolicy	1621
3.777777778	0.008	0.33	0.02	0.02	0.25	0.25	0.02	0.02	0	0	0	0	0.1443	2	45.55074	193.2	27.82166	257.54634	4	5	300	MPI-ESM-MR	4.66520988	285.8769861	1426.824055	6	0.010072626	0.001606302	1045.336614	422	Nordhauds+TechnologyPolicy	1622
4.555555556	0.008	0.33	0.02	0.02	0.25	0.25	0.02	0.02	0	0	0	0	0.1443	2	45.55074	193.2	27.82166	257.54634	4	5	300	MPI-ESM-MR	4.66520988	285.8769861	1426.824055	6	0.010072626	0.001606302	1045.336614	423	Nordhauds+TechnologyPolicy	1623
5.333333333	0.008	0.33	0.02	0.02	0.25	0.25	0.02	0.02	0	0	0	0	0.1443	2	45.55074	193.2	27.82166	257.54634	4	5	300	MPI-ESM-MR	4.66520988	285.8769861	1426.824055	6	0.010072626	0.001606302	1045.336614	424	Nordhauds+TechnologyPolicy	1624
6.111111111	0.008	0.33	0.02	0.02	0.25	0.25	0.02	0.02	0	0	0	0	0.1443	2	45.55074	193.2	27.82166	257.54634	4	5	300	MPI-ESM-MR	4.66520988	285.8769861	1426.824055	6	0.010072626	0.001606302	1045.336614	425	Nordhauds+TechnologyPolicy	1625
6.888888889	0.008	0.33	0.02	0.02	0.25	0.25	0.02	0.02	0	0	0	0	0.1443	2	45.55074	193.2	27.82166	257.54634	4	5	300	MPI-ESM-MR	4.66520988	285.8769861	1426.824055	6	0.010072626	0.001606302	1045.336614	426	Nordhauds+TechnologyPolicy	1626
7.666666667	0.008	0.33	0.02	0.02	0.25	0.25	0.02	0.02	0	0	0	0	0.1443	2	45.55074	193.2	27.82166	257.54634	4	5	300	MPI-ESM-MR	4.66520988	285.8769861	1426.824055	6	0.010072626	0.001606302	1045.336614	427	Nordhauds+TechnologyPolicy	1627
8.444444444	0.008	0.33	0.02	0.02	0.25	0.25	0.02	0.02	0	0	0	0	0.1443	2	45.55074	193.2	27.82166	257.54634	4	5	300	MPI-ESM-MR	4.66520988	285.8769861	1426.824055	6	0.010072626	0.001606302	1045.336614	428	Nordhauds+TechnologyPolicy	1628
9.222222222	0.008	0.33	0.02	0.02	0.25	0.25	0.02	0.02	0	0	0	0	0.1443	2	45.55074	193.2	27.82166	257.54634	4	5	300	MPI-ESM-MR	4.66520988	285.8769861	1426.824055	6	0.010072626	0.001606302	1045.336614	429	Nordhauds+TechnologyPolicy	1629
10	0.008	0.33	0.02	0.02	0.25	0.25	0.02	0.02	0	0	0	0	0.1443	2	45.55074	193.2	27.82166	257.54634	4	5	300	MPI-ESM-MR	4.66520988	285.8769861	1426.824055	6	0.010072626	0.001606302	1045.336614	430	Nordhauds+TechnologyPolicy	1630
3	0.0115	0.33	0.02	0.02	0.25	0.25	0.02	0.02	0	0	0	0	0.1443	2	45.55074	193.2	27.82166	257.54634	4	5	300	MPI-ESM-MR	4.66520988	285.8769861	1426.824055	6	0.010072626	0.001606302	1045.336614	431	Nordhauds+TechnologyPolicy	1631
3.777777778	0.0115	0.33	0.02	0.02	0.25	0.25	0.02	0.02	0	0	0	0	0.1443	2	45.55074	193.2	27.82166	257.54634	4	5	300	MPI-ESM-MR	4.66520988	285.8769861	1426.824055	6	0.010072626	0.001606302	1045.336614	432	Nordhauds+TechnologyPolicy	1632
4.555555556	0.0115	0.33	0.02	0.02	0.25	0.25	0.02	0.02	0	0	0	0	0.1443	2	45.55074	193.2	27.82166	257.54634	4	5	300	MPI-ESM-MR	4.66520988	285.8769861	1426.824055	6	0.010072626	0.001606302	1045.336614	433	Nordhauds+TechnologyPolicy	1633
5.333333333	0.0115	0.33	0.02	0.02	0.25	0.25	0.02	0.02	0	0	0	0	0.1443	2	45.55074	193.2	27.82166	257.54634	4	5	300	MPI-ESM-MR	4.66520988	285.8769861	1426.824055	6	0.010072626	0.001606302	1045.336614	434	Nordhauds+TechnologyPolicy	1634
6.111111111	0.0115	0.33	0.02	0.02	0.25	0.25	0.02	0.02	0	0	0	0	0.1443	2	45.55074	193.2	27.82166	257.54634	4	5	300	MPI-ESM-MR	4.66520988	285.8769861	1426.824055	6	0.010072626	0.001606302	1045.336614	435	Nordhauds+TechnologyPolicy	1635
6.888888889	0.0115	0.33	0.02	0.02	0.25	0.25	0.02	0.02	0	0	0	0	0.1443	2	45.55074	193.2	27.82166	257.54634	4	5	300	MPI-ESM-MR	4.66520988	285.8769861	1426.824055	6	0.010072626	0.001606302	1045.336614	436	Nordhauds+TechnologyPolicy	1636
7.666666667	0.0115	0.33	0.02	0.02	0.25	0.25	0.02	0.02	0	0	0	0	0.1443	2	45.55074	193.2	27.82166	257.54634	4	5	300	MPI-ESM-MR	4.66520988	285.8769861	1426.824055	6	0.010072626	0.001606302	1045.336614	437	Nordhauds+TechnologyPolicy	1637
8.444444444	0.0115	0.33	0.02	0.02	0.25	0.25	0.02	0.02	0	0	0	0	0.1443	2	45.55074	193.2	27.82166	257.54634	4	5	300	MPI-ESM-MR	4.66520988	285.8769861	1426.824055	6	0.010072626	0.001606302	1045.336614	438	Nordhauds+TechnologyPolicy	1638
9.222222222	0.0115	0.33	0.02	0.02	0.25	0.25	0.02	0.02	0	0	0	0	0.1443	2	45.55074	193.2	27.82166	257.54634	4	5	300	MPI-ESM-MR	4.66520988	285.8769861	1426.824055	6	0.010072626	0.001606302	1045.336614	439	Nordhauds+TechnologyPolicy	1639
10	0.0115	0.33	0.02	0.02	0.25	0.25	0.02	0.02	0	0	0	0	0.1443	2	45.55074	193.2	27.82166	257.54634	4	5	300	MPI-ESM-MR	4.66520988	285.8769861	1426.824055	6	0.010072626	0.001606302	1045.336614	440	Nordhauds+TechnologyPolicy	1640
3	0.015	0.33	0.02	0.02	0.25	0.25	0.02	0.02	0	0	0	0	0.1443	2	45.55074	193.2	27.82166	257.54634	4	5	300	MPI-ESM-MR	4.66520988	285.8769861	1426.824055	6	0.010072626	0.001606302	1045.336614	441	Nordhauds+TechnologyPolicy	1641
3.777777778	0.015	0.33	0.02	0.02	0.25	0.25	0.02	0.02	0	0	0	0	0.1443	2	45.55074	193.2	27.82166	257.54634	4	5	300	MPI-ESM-MR	4.66520988	285.8769861	1426.824055	6	0.010072626	0.001606302	1045.336614	442	Nordhauds+TechnologyPolicy	1642
4.555555556	0.015	0.33	0.02	0.02	0.25	0.25	0.02	0.02	0	0	0	0	0.1443	2	45.55074	193.2	27.82166	257.54634	4	5	300	MPI-ESM-MR	4.66520988	285.8769861	1426.824055	6	0.010072626	0.001606302	1045.336614	443	Nordhauds+TechnologyPolicy	1643
5.333333333	0.015	0.33	0.02	0.02	0.25	0.25	0.02	0.02	0	0	0	0	0.1443	2	45.55074	193.2	27.82166	257.54634	4	5	300	MPI-ESM-MR	4.66520988	285.8769861	1426.824055	6	0.010072626	0.001606302	1045.336614	444	Nordhauds+TechnologyPolicy	1644
6.111111111	0.015	0.33	0.02	0.02	0.25	0.25	0.02	0.02	0	0	0	0	0.1443	2	45.55074	193.2	27.82166	257.54634	4	5	300	MPI-ESM-MR	4.66520988	285.8769861	1426.824055	6	0.010072626	0.001606302	1045.336614	445	Nordhauds+TechnologyPolicy	1645
6.888888889	0.015	0.33	0.02	0.02	0.25	0.25	0.02	0.02	0	0	0	0	0.1443	2	45.55074	193.2	27.82166	257.54634	4	5	300	MPI-ESM-MR	4.66520988	285.8769861	1426.824055	6	0.010072626	0.001606302	1045.336614	446	Nordhauds+TechnologyPolicy	1646
7.666666667	0.015	0.33	0.02	0.02	0.25	0.25	0.02	0.02	0	0	0	0	0.1443	2	45.55074	193.2	27.82166	257.54634	4	5	300	MPI-ESM-MR	4.66520988	285.8769861	1426.824055	6	0.010072626	0.001606302	1045.336614	447	Nordhauds+TechnologyPolicy	1647
8.444444444	0.015	0.33	0.02	0.02	0.25	0.25	0.02	0.02	0	0	0	0	0.1443	2	45.55074	193.2	27.82166	257.54634	4	5	300	MPI-ESM-MR	4.66520988	285.8769861	1426.824055	6	0.010072626	0.001606302	1045.336614	448	Nordhauds+TechnologyPolicy	1648
9.222222222	0.015	0.33	0.02	0.02	0.25	0.25	0.02	0.02	0	0	0	0	0.1443	2	45.55074	193.2	27.82166	257.54634	4	5	300	MPI-ESM-MR	4.66520988	285.8769861	1426.824055	6	0.010072626	0.001606302	1045.336614	449	Nordhauds+TechnologyPolicy	1649
10	0.015	0.33	0.02	0.02	0.25	0.25	0.02	0.02	0	0	0	0	0.1443	2	45.55074	193.2	27.82166	257.54634	4	5	300	MPI-ESM-MR	4.66520988	285.8769861	1426.824055	6	0.010072626	0.001606302	1045.336614	450	Nordhauds+TechnologyPolicy	1650
3	0.001	0.33	0.02	0.02	0.25	0.25	0.02	0.02	0	0	0	0	0.1443	2	45.55074	193.2	27.82166	257.54634	4	5	300	MRI-ESM1	4.263734328	288.4375102	1674.885154	6	0.010045793	0.001300677	1294.45968	451	Nordhauds+TechnologyPolicy	1651
3.777777778	0.001	0.33	0.02	0.02	0.25	0.25	0.02	0.02	0	0	0	0	0.1443	2	45.55074	193.2	27.82166	257.54634	4	5	300	MRI-ESM1	4.263734328	288.4375102	1674.885154	6	0.010045793	0.001300677	1294.45968	452	Nordhauds+TechnologyPolicy	1652
4.555555556	0.001	0.33	0.02	0.02	0.25	0.25	0.02	0.02	0	0	0	0	0.1443	2	45.55074	193.2	27.82166	257.54634	4	5	300	MRI-ESM1	4.263734328	288.4375102	1674.885154	6	0.010045793	0.001300677	1294.45968	453	Nordhauds+TechnologyPolicy	1653
5.333333333	0.001	0.33	0.02	0.02	0.25	0.25	0.02	0.02	0	0	0	0	0.1443	2	45.55074	193.2	27.82166	257.54634	4	5	300	MRI-ESM1	4.263734328	288.4375102	1674.885154	6	0.010045793	0.001300677	1294.45968	454	Nordhauds+TechnologyPolicy	1654
6.111111111	0.001	0.33	0.02	0.02	0.25	0.25	0.02	0.02	0	0	0	0	0.1443	2	45.55074	193.2	27.82166	257.54634	4	5	300	MRI-ESM1	4.263734328	288.4375102	1674.885154	6	0.010045793	0.001300677	1294.45968	455	Nordhauds+TechnologyPolicy	1655
6.888888889	0.001	0.33	0.02	0.02	0.25	0.25	0.02	0.02	0	0	0	0	0.1443	2	45.55074	193.2	27.82166	257.54634	4	5	300	MRI-ESM1	4.263734328	288.4375102	1674.885154	6	0.010045793	0.001300677	1294.45968	456	Nordhauds+TechnologyPolicy	1656
7.666666667	0.001	0.33	0.02	0.02	0.25	0.25	0.02	0.02	0	0	0	0	0.1443	2	45.55074	193.2	27.82166	257.54634	4	5	300	MRI-ESM1	4.263734328	288.4375102	1674.885154	6	0.010045793	0.001300677	1294.45968	457	Nordhauds+TechnologyPolicy	1657
8.444444444	0.001	0.33	0.02	0.02	0.25	0.25	0.02	0.02	0	0	0	0	0.1443	2	45.55074	193.2	27.82166	257.54634	4	5	300	MRI-ESM1	4.263734328	288.4375102	1674.885154	6	0.010045793	0.001300677	1294.45968	458	Nordhauds+TechnologyPolicy	1658
9.222222222	0.001	0.33	0.02	0.02	0.25	0.25	0.02	0.02	0	0	0	0	0.1443	2	45.55074	193.2	27.82166	257.54634	4	5	300	MRI-ESM1	4.263734328	288.4375102	1674.885154	6	0.010045793	0.001300677	1294.45968	459	Nordhauds+TechnologyPolicy	1659
10	0.001	0.33	0.02	0.02	0.25	0.25	0.02	0.02	0	0	0	0	0.1443	2	45.55074	193.2	27.82166	257.54634	4	5	300	MRI-ESM1	4.263734328	288.4375102	1674.885154	6	0.010045793	0.001300677	1294.45968	460	Nordhauds+TechnologyPolicy	1660
3	0.0045	0.33	0.02	0.02	0.25	0.25	0.02	0.02	0	0	0	0	0.1443	2	45.55074	193.2	27.82166	257.54634	4	5	300	MRI-ESM1	4.263734328	288.4375102	1674.885154	6	0.010045793	0.001300677	1294.45968	461	Nordhauds+TechnologyPolicy	1661
3.777777778	0.0045	0.33	0.02	0.02	0.25	0.25	0.02	0.02	0	0	0	0	0.1443	2	45.55074	193.2	27.82166	257.54634	4	5	300	MRI-ESM1	4.263734328	288.4375102	1674.885154	6	0.010045793	0.001300677	1294.45968	462	Nordhauds+TechnologyPolicy	1662
4.555555556	0.0045	0.33	0.02	0.02	0.25	0.25	0.02	0.02	0	0	0	0	0.1443	2	45.55074	193.2	27.82166	257.54634	4	5	300	MRI-ESM1	4.263734328	288.4375102	1674.885154	6	0.010045793	0.001300677	1294.45968	463	Nordhauds+TechnologyPolicy	1663
5.333333333	0.0045	0.33	0.02	0.02	0.25	0.25	0.02	0.02	0	0	0	0	0.1443	2	45.55074	193.2	27.82166	257.54634	4	5	300	MRI-ESM1	4.263734328	288.4375102	1674.885154	6	0.010045793	0.001300677	1294.45968	464	Nordhauds+TechnologyPolicy	1664
6.111111111	0.0045	0.33	0.02	0.02	0.25	0.25	0.02	0.02	0	0	0	0	0.1443	2	45.55074	193.2	27.82166	257.54634	4	5	300	MRI-ESM1	4.263734328	288.4375102	1674.885154	6	0.010045793	0.001300677	1294.45968	465	Nordhauds+TechnologyPolicy	1665
6.888888889	0.0045	0.33	0.02	0.02	0.25	0.25	0.02	0.02	0	0	0	0	0.1443	2	45.55074	193.2	27.82166	257.54634	4	5	300	MRI-ESM1	4.263734328	288.4375102	1674.885154	6	0.010045793	0.001300677	1294.45968	466	Nordhauds+TechnologyPolicy	1666
7.666666667	0.0045	0.33	0.02	0.02	0.25	0.25	0.02	0.02	0	0	0	0	0.1443	2	45.55074	193.2	27.82166	257.54634	4	5	300	MRI-ESM1	4.263734328	288.4375102	1674.885154	6	0.010045793	0.001300677	1294.45968	467	Nordhauds+TechnologyPolicy	1667
8.444444444	0.0045	0.33	0.02	0.02	0.25	0.25	0.02	0.02	0	0	0	0	0.1443	2	45.55074	193.2	27.82166	257.54634	4	5	300	MRI-ESM1	4.263734328	288.4375102	1674.885154	6	0.010045793	0.001300677	1294.45968	468	Nordhauds+TechnologyPolicy	1668
9.222222222	0.0045	0.33	0.02	0.02	0.25	0.25	0.02	0.02	0	0	0	0	0.1443	2	45.55074	193.2	27.82166	257.54634	4	5	300	MRI-ESM1	4.263734328	288.4375102	1674.885154	6	0.010045793	0.001300677	1294.45968	469	Nordhauds+TechnologyPolicy	1669
10	0.0045	0.33	0.02	0.02	0.25	0.25	0.02	0.02	0	0	0	0	0.1443	2	45.55074	193.2	27.82166	257.54634	4	5	300	MRI-ESM1	4.263734328	288.4375102	1674.885154	6	0.010045793	0.001300677	1294.45968	470	Nordhauds+TechnologyPolicy	1670
3	0.008	0.33	0.02	0.02	0.25	0.25	0.02	0.02	0	0	0	0	0.1443	2	45.55074	193.2	27.82166	257.54634	4	5	300	MRI-ESM1	4.263734328	288.4375102	1674.885154	6	0.010045793	0.001300677	1294.45968	471	Nordhauds+TechnologyPolicy	1671
3.777777778	0.008	0.33	0.02	0.02	0.25	0.25	0.02	0.02	0	0	0	0	0.1443	2	45.55074	193.2	27.82166	257.54634	4	5	300	MRI-ESM1	4.263734328	288.4375102	1674.885154	6	0.010045793	0.001300677	1294.45968	472	Nordhauds+TechnologyPolicy	1672
4.555555556	0.008	0.33	0.02	0.02	0.25	0.25	0.02	0.02	0	0	0	0	0.1443	2	45.55074	193.2	27.82166	257.54634	4	5	300	MRI-ESM1	4.263734328	288.4375102	1674.885154	6	0.010045793	0.001300677	1294.45968	473	Nordhauds+TechnologyPolicy	1673
5.333333333	0.008	0.33	0.02	0.02	0.25	0.25	0.02	0.02	0	0	0	0	0.1443	2	45.55074	193.2	27.82166	257.54634	4	5	300	MRI-ESM1	4.263734328	288.4375102	1674.885154	6	0.010045793	0.001300677	1294.45968	474	Nordhauds+TechnologyPolicy	1674
6.111111111	0.008	0.33	0.02	0.02	0.25	0.25	0.02	0.02	0	0	0	0	0.1443	2	45.55074	193.2	27.82166	257.54634	4	5	300	MRI-ESM1	4.263734328	288.4375102	1674.885154	6	0.010045793	0.001300677	1294.45968	475	Nordhauds+TechnologyPolicy	1675
6.888888889	0.008	0.33	0.02	0.02	0.25	0.25	0.02	0.02	0	0	0	0	0.1443	2	45.55074	193.2	27.82166	257.54634	4	5	300	MRI-ESM1	4.263734328	288.4375102	1674.885154	6	0.010045793	0.001300677	1294.45968	476	Nordhauds+TechnologyPolicy	1676
7.666666667	0.008	0.33	0.02	0.02	0.25	0.25	0.02	0.02	0	0	0	0	0.1443	2	45.55074	193.2	27.82166	257.54634	4	5	300	MRI-ESM1	4.263734328	288.4375102	1674.885154	6	0.010045793	0.001300677	1294.45968	477	Nordhauds+TechnologyPolicy	1677
8.444444444	0.008	0.33	0.02	0.02	0.25	0.25	0.02	0.02	0	0	0	0	0.1443	2	45.55074	193.2	27.82166	257.54634	4	5	300	MRI-ESM1	4.263734328	288.4375102	1674.885154	6	0.010045793	0.001300677	1294.45968	478	Nordhauds+TechnologyPolicy	1678
9.222222222	0.008	0.33	0.02	0.02	0.25	0.25	0.02	0.02	0	0	0	0	0.1443	2	45.55074	193.2	27.82166	257.54634	4	5	300	MRI-ESM1	4.263734328	288.4375102	1674.885154	6	0.010045793	0.001300677	1294.45968	479	Nordhauds+TechnologyPolicy	1679
10	0.008	0.33	0.02	0.02	0.25	0.25	0.02	0.02	0	0	0	0	0.1443	2	45.55074	193.2	27.82166	257.54634	4	5	300	MRI-ESM1	4.263734328	288.4375102	1674.885154	6	0.010045793	0.001300677	1294.45968	480	Nordhauds+TechnologyPolicy	1680
3	0.0115	0.33	0.02	0.02	0.25	0.25	0.02	0.02	0	0	0	0	0.1443	2	45.55074	193.2	27.82166	257.54634	4	5	300	MRI-ESM1	4.263734328	288.4375102	1674.885154	6	0.010045793	0.001300677	1294.45968	481	Nordhauds+TechnologyPolicy	1681
3.777777778	0.0115	0.33	0.02	0.02	0.25	0.25	0.02	0.02	0	0	0	0	0.1443	2	45.55074	193.2	27.82166	257.54634	4	5	300	MRI-ESM1	4.263734328	288.4375102	1674.885154	6	0.010045793	0.001300677	1294.45968	482	Nordhauds+TechnologyPolicy	1682
4.555555556	0.0115	0.33	0.02	0.02	0.25	0.25	0.02	0.02	0	0	0	0	0.1443	2	45.55074	193.2	27.82166	257.54634	4	5	300	MRI-ESM1	4.263734328	288.4375102	1674.885154	6	0.010045793	0.001300677	1294.45968	483	Nordhauds+TechnologyPolicy	1683
5.333333333	0.0115	0.33	0.02	0.02	0.25	0.25	0.02	0.02	0	0	0	0	0.1443	2	45.55074	193.2	27.82166	257.54634	4	5	300	MRI-ESM1	4.263734328	288.4375102	1674.885154	6	0.010045793	0.001300677	1294.45968	484	Nordhauds+TechnologyPolicy	1684
6.111111111	0.0115	0.33	0.02	0.02	0.25	0.25	0.02	0.02	0	0	0	0	0.1443	2	45.55074	193.2	27.82166	257.54634	4	5	300	MRI-ESM1	4.263734328	288.4375102	1674.885154	6	0.010045793	0.001300677	1294.45968	485	Nordhauds+TechnologyPolicy	1685
6.888888889	0.0115	0.33	0.02	0.02	0.25	0.25	0.02	0.02	0	0	0	0	0.1443	2	45.55074	193.2	27.82166	257.54634	4	5	300	MRI-ESM1	4.263734328	288.4375102	1674.885154	6	0.010045793	0.001300677	1294.45968	486	Nordhauds+TechnologyPolicy	1686
7.666666667	0.0115	0.33	0.02	0.02	0.25	0.25	0.02	0.02	0	0	0	0	0.1443	2	45.55074	193.2	27.82166	257.54634	4	5	300	MRI-ESM1	4.263734328	288.4375102	1674.885154	6	0.010045793	0.001300677	1294.45968	487	Nordhauds+TechnologyPolicy	1687
8.444444444	0.0115	0.33	0.02	0.02	0.25	0.25	0.02	0.02	0	0	0	0	0.1443	2	45.55074	193.2	27.82166	257.54634	4	5	300	MRI-ESM1	4.263734328	288.4375102	1674.885154	6	0.010045793	0.001300677	1294.45968	488	Nordhauds+TechnologyPolicy	1688
9.222222222	0.0115	0.33	0.02	0.02	0.25	0.25	0.02	0.02	0	0	0	0	0.1443	2	45.55074	193.2	27.82166	257.54634	4	5	300	MRI-ESM1	4.263734328	288.4375102	1674.885154	6	0.010045793	0.001300677	1294.45968	489	Nordhauds+TechnologyPolicy	1689
10	0.0115	0.33	0.02	0.02	0.25	0.25	0.02	0.02	0	0	0	0	0.1443	2	45.55074	193.2	27.82166	257.54634	4	5	300	MRI-ESM1	4.263734328	288.4375102	1674.885154	6	0.010045793	0.001300677	1294.45968	490	Nordhauds+TechnologyPolicy	1690
3	0.015	0.33	0.02	0.02	0.25	0.25	0.02	0.02	0	0	0	0	0.1443	2	45.55074	193.2	27.82166	257.54634	4	5	300	MRI-ESM1	4.263734328	288.4375102	1674.885154	6	0.010045793	0.001300677	1294.45968	491	Nordhauds+TechnologyPolicy	1691
3.777777778	0.015	0.33	0.02	0.02	0.25	0.25	0.02	0.02	0	0	0	0	0.1443	2	45.55074	193.2	27.82166	257.54634	4	5	300	MRI-ESM1	4.263734328	288.4375102	1674.885154	6	0.010045793	0.001300677	1294.45968	492	Nordhauds+TechnologyPolicy	1692
4.555555556	0.015	0.33	0.02	0.02	0.25	0.25	0.02	0.02	0	0	0	0	0.1443	2	45.55074	193.2	27.82166	257.54634	4	5	300	MRI-ESM1	4.263734328	288.4375102	1674.885154	6	0.010045793	0.001300677	1294.45968	493	Nordhauds+TechnologyPolicy	1693
5.333333333	0.015	0.33	0.02	0.02	0.25	0.25	0.02	0.02	0	0	0	0	0.1443	2	45.55074	193.2	27.82166	257.54634	4	5	300	MRI-ESM1	4.263734328	288.4375102	1674.885154	6	0.010045793	0.001300677	1294.45968	494	Nordhauds+TechnologyPolicy	1694
6.111111111	0.015	0.33	0.02	0.02	0.25	0.25	0.02	0.02	0	0	0	0	0.1443	2	45.55074	193.2	27.82166	257.54634	4	5	300	MRI-ESM1	4.263734328	288.4375102	1674.885154	6	0.010045793	0.001300677	1294.45968	495	Nordhauds+TechnologyPolicy	1695
6.888888889	0.015	0.33	0.02	0.02	0.25	0.25	0.02	0.02	0	0	0	0	0.1443	2	45.55074	193.2	27.82166	257.54634	4	5	300	MRI-ESM1	4.263734328	288.4375102	1674.885154	6	0.010045793	0.001300677	1294.45968	496	Nordhauds+TechnologyPolicy	1696
7.666666667	0.015	0.33	0.02	0.02	0.25	0.25	0.02	0.02	0	0	0	0	0.1443	2	45.55074	193.2	27.82166	257.54634	4	5	300	MRI-ESM1	4.263734328	288.4375102	1674.885154	6	0.010045793	0.001300677	1294.45968	497	Nordhauds+TechnologyPolicy	1697
8.444444444	0.015	0.33	0.02	0.02	0.25	0.25	0.02	0.02	0	0	0	0	0.1443	2	45.55074	193.2	27.82166	257.54634	4	5	300	MRI-ESM1	4.263734328	288.4375102	1674.885154	6	0.010045793	0.001300677	1294.45968	498	Nordhauds+TechnologyPolicy	1698
9.222222222	0.015	0.33	0.02	0.02	0.25	0.25	0.02	0.02	0	0	0	0	0.1443	2	45.55074	193.2	27.82166	257.54634	4	5	300	MRI-ESM1	4.263734328	288.4375102	1674.885154	6	0.010045793	0.001300677	1294.45968	499	Nordhauds+TechnologyPolicy	1699
10	0.015	0.33	0.02	0.02	0.25	0.25	0.02	0.02	0	0	0	0	0.1443	2	45.55074	193.2	27.82166	257.54634	4	5	300	MRI-ESM1	4.263734328	288.4375102	1674.885154	6	0.010045793	0.001300677	1294.45968	500	Nordhauds+TechnologyPolicy	1700
3	0.001	0.33	0.02	0.02	0.25	0.25	0.02	0.02	0	0	0	0	0.1443	2	45.55074	193.2	27.82166	257.54634	4	5	300	NorESM1-M	4.125460043	291.6222494	1796.217539	6	0.010038454	0.001191234	1414.661684	501	Nordhauds+TechnologyPolicy	1701
3.777777778	0.001	0.33	0.02	0.02	0.25	0.25	0.02	0.02	0	0	0	0	0.1443	2	45.55074	193.2	27.82166	257.54634	4	5	300	NorESM1-M	4.125460043	291.6222494	1796.217539	6	0.010038454	0.001191234	1414.661684	502	Nordhauds+TechnologyPolicy	1702
4.555555556	0.001	0.33	0.02	0.02	0.25	0.25	0.02	0.02	0	0	0	0	0.1443	2	45.55074	193.2	27.82166	257.54634	4	5	300	NorESM1-M	4.125460043	291.6222494	1796.217539	6	0.010038454	0.001191234	1414.661684	503	Nordhauds+TechnologyPolicy	1703
5.333333333	0.001	0.33	0.02	0.02	0.25	0.25	0.02	0.02	0	0	0	0	0.1443	2	45.55074	193.2	27.82166	257.54634	4	5	300	NorESM1-M	4.125460043	291.6222494	1796.217539	6	0.010038454	0.001191234	1414.661684	504	Nordhauds+TechnologyPolicy	1704
6.111111111	0.001	0.33	0.02	0.02	0.25	0.25	0.02	0.02	0	0	0	0	0.1443	2	45.55074	193.2	27.82166	257.54634	4	5	300	NorESM1-M	4.125460043	291.6222494	1796.217539	6	0.010038454	0.001191234	1414.661684	505	Nordhauds+TechnologyPolicy	1705
6.888888889	0.001	0.33	0.02	0.02	0.25	0.25	0.02	0.02	0	0	0	0	0.1443	2	45.55074	193.2	27.82166	257.54634	4	5	300	NorESM1-M	4.125460043	291.6222494	1796.217539	6	0.010038454	0.001191234	1414.661684	506	Nordhauds+TechnologyPolicy	1706
7.666666667	0.001	0.33	0.02	0.02	0.25	0.25	0.02	0.02	0	0	0	0	0.1443	2	45.55074	193.2	27.82166	257.54634	4	5	300	NorESM1-M	4.125460043	291.6222494	1796.217539	6	0.010038454	0.001191234	1414.661684	507	Nordhauds+TechnologyPolicy	1707
8.444444444	0.001	0.33	0.02	0.02	0.25	0.25	0.02	0.02	0	0	0	0	0.1443	2	45.55074	193.2	27.82166	257.54634	4	5	300	NorESM1-M	4.125460043	291.6222494	1796.217539	6	0.010038454	0.001191234	1414.661684	508	Nordhauds+TechnologyPolicy	1708
9.222222222	0.001	0.33	0.02	0.02	0.25	0.25	0.02	0.02	0	0	0	0	0.1443	2	45.55074	193.2	27.82166	257.54634	4	5	300	NorESM1-M	4.125460043	291.6222494	1796.217539	6	0.010038454	0.001191234	1414.661684	509	Nordhauds+TechnologyPolicy	1709
10	0.001	0.33	0.02	0.02	0.25	0.25	0.02	0.02	0	0	0	0	0.1443	2	45.55074	193.2	27.82166	257.54634	4	5	300	NorESM1-M	4.125460043	291.6222494	1796.217539	6	0.010038454	0.001191234	1414.661684	510	Nordhauds+TechnologyPolicy	1710
3	0.0045	0.33	0.02	0.02	0.25	0.25	0.02	0.02	0	0	0	0	0.1443	2	45.55074	193.2	27.82166	257.54634	4	5	300	NorESM1-M	4.125460043	291.6222494	1796.217539	6	0.010038454	0.001191234	1414.661684	511	Nordhauds+TechnologyPolicy	1711
3.777777778	0.0045	0.33	0.02	0.02	0.25	0.25	0.02	0.02	0	0	0	0	0.1443	2	45.55074	193.2	27.82166	257.54634	4	5	300	NorESM1-M	4.125460043	291.6222494	1796.217539	6	0.010038454	0.001191234	1414.661684	512	Nordhauds+TechnologyPolicy	1712
4.555555556	0.0045	0.33	0.02	0.02	0.25	0.25	0.02	0.02	0	0	0	0	0.1443	2	45.55074	193.2	27.82166	257.54634	4	5	300	NorESM1-M	4.125460043	291.6222494	1796.217539	6	0.010038454	0.001191234	1414.661684	513	Nordhauds+TechnologyPolicy	1713
5.333333333	0.0045	0.33	0.02	0.02	0.25	0.25	0.02	0.02	0	0	0	0	0.1443	2	45.55074	193.2	27.82166	257.54634	4	5	300	NorESM1-M	4.125460043	291.6222494	1796.217539	6	0.010038454	0.001191234	1414.661684	514	Nordhauds+TechnologyPolicy	1714
6.111111111	0.0045	0.33	0.02	0.02	0.25	0.25	0.02	0.02	0	0	0	0	0.1443	2	45.55074	193.2	27.82166	257.54634	4	5	300	NorESM1-M	4.125460043	291.6222494	1796.217539	6	0.010038454	0.001191234	1414.661684	515	Nordhauds+TechnologyPolicy	1715
6.888888889	0.0045	0.33	0.02	0.02	0.25	0.25	0.02	0.02	0	0	0	0	0.1443	2	45.55074	193.2	27.82166	257.54634	4	5	300	NorESM1-M	4.125460043	291.6222494	1796.217539	6	0.010038454	0.001191234	1414.661684	516	Nordhauds+TechnologyPolicy	1716
7.666666667	0.0045	0.33	0.02	0.02	0.25	0.25	0.02	0.02	0	0	0	0	0.1443	2	45.55074	193.2	27.82166	257.54634	4	5	300	NorESM1-M	4.125460043	291.6222494	1796.217539	6	0.010038454	0.001191234	1414.661684	517	Nordhauds+TechnologyPolicy	1717
8.444444444	0.0045	0.33	0.02	0.02	0.25	0.25	0.02	0.02	0	0	0	0	0.1443	2	45.55074	193.2	27.82166	257.54634	4	5	300	NorESM1-M	4.125460043	291.6222494	1796.217539	6	0.010038454	0.001191234	1414.661684	518	Nordhauds+TechnologyPolicy	1718
9.222222222	0.0045	0.33	0.02	0.02	0.25	0.25	0.02	0.02	0	0	0	0	0.1443	2	45.55074	193.2	27.82166	257.54634	4	5	300	NorESM1-M	4.125460043	291.6222494	1796.217539	6	0.010038454	0.001191234	1414.661684	519	Nordhauds+TechnologyPolicy	1719
10	0.0045	0.33	0.02	0.02	0.25	0.25	0.02	0.02	0	0	0	0	0.1443	2	45.55074	193.2	27.82166	257.54634	4	5	300	NorESM1-M	4.125460043	291.6222494	1796.217539	6	0.010038454	0.001191234	1414.661684	520	Nordhauds+TechnologyPolicy	1720
3	0.008	0.33	0.02	0.02	0.25	0.25	0.02	0.02	0	0	0	0	0.1443	2	45.55074	193.2	27.82166	257.54634	4	5	300	NorESM1-M	4.125460043	291.6222494	1796.217539	6	0.010038454	0.001191234	1414.661684	521	Nordhauds+TechnologyPolicy	1721
3.777777778	0.008	0.33	0.02	0.02	0.25	0.25	0.02	0.02	0	0	0	0	0.1443	2	45.55074	193.2	27.82166	257.54634	4	5	300	NorESM1-M	4.125460043	291.6222494	1796.217539	6	0.010038454	0.001191234	1414.661684	522	Nordhauds+TechnologyPolicy	1722
4.555555556	0.008	0.33	0.02	0.02	0.25	0.25	0.02	0.02	0	0	0	0	0.1443	2	45.55074	193.2	27.82166	257.54634	4	5	300	NorESM1-M	4.125460043	291.6222494	1796.217539	6	0.010038454	0.001191234	1414.661684	523	Nordhauds+TechnologyPolicy	1723
5.333333333	0.008	0.33	0.02	0.02	0.25	0.25	0.02	0.02	0	0	0	0	0.1443	2	45.55074	193.2	27.82166	257.54634	4	5	300	NorESM1-M	4.125460043	291.6222494	1796.217539	6	0.010038454	0.001191234	1414.661684	524	Nordhauds+TechnologyPolicy	1724
6.111111111	0.008	0.33	0.02	0.02	0.25	0.25	0.02	0.02	0	0	0	0	0.1443	2	45.55074	193.2	27.82166	257.54634	4	5	300	NorESM1-M	4.125460043	291.6222494	1796.217539	6	0.010038454	0.001191234	1414.661684	525	Nordhauds+TechnologyPolicy	1725
6.888888889	0.008	0.33	0.02	0.02	0.25	0.25	0.02	0.02	0	0	0	0	0.1443	2	45.55074	193.2	27.82166	257.54634	4	5	300	NorESM1-M	4.125460043	291.6222494	1796.217539	6	0.010038454	0.001191234	1414.661684	526	Nordhauds+TechnologyPolicy	1726
7.666666667	0.008	0.33	0.02	0.02	0.25	0.25	0.02	0.02	0	0	0	0	0.1443	2	45.55074	193.2	27.82166	257.54634	4	5	300	NorESM1-M	4.125460043	291.6222494	1796.217539	6	0.010038454	0.001191234	1414.661684	527	Nordhauds+TechnologyPolicy	1727
8.444444444	0.008	0.33	0.02	0.02	0.25	0.25	0.02	0.02	0	0	0	0	0.1443	2	45.55074	193.2	27.82166	257.54634	4	5	300	NorESM1-M	4.125460043	291.6222494	1796.217539	6	0.010038454	0.001191234	1414.661684	528	Nordhauds+TechnologyPolicy	1728
9.222222222	0.008	0.33	0.02	0.02	0.25	0.25	0.02	0.02	0	0	0	0	0.1443	2	45.55074	193.2	27.82166	257.54634	4	5	300	NorESM1-M	4.125460043	291.6222494	1796.217539	6	0.010038454	0.001191234	1414.661684	529	Nordhauds+TechnologyPolicy	1729
10	0.008	0.33	0.02	0.02	0.25	0.25	0.02	0.02	0	0	0	0	0.1443	2	45.55074	193.2	27.82166	257.54634	4	5	300	NorESM1-M	4.125460043	291.6222494	1796.217539	6	0.010038454	0.001191234	1414.661684	530	Nordhauds+TechnologyPolicy	1730
3	0.0115	0.33	0.02	0.02	0.25	0.25	0.02	0.02	0	0	0	0	0.1443	2	45.55074	193.2	27.82166	257.54634	4	5	300	NorESM1-M	4.125460043	291.6222494	1796.217539	6	0.010038454	0.001191234	1414.661684	531	Nordhauds+TechnologyPolicy	1731
3.777777778	0.0115	0.33	0.02	0.02	0.25	0.25	0.02	0.02	0	0	0	0	0.1443	2	45.55074	193.2	27.82166	257.54634	4	5	300	NorESM1-M	4.125460043	291.6222494	1796.217539	6	0.010038454	0.001191234	1414.661684	532	Nordhauds+TechnologyPolicy	1732
4.555555556	0.0115	0.33	0.02	0.02	0.25	0.25	0.02	0.02	0	0	0	0	0.1443	2	45.55074	193.2	27.82166	257.54634	4	5	300	NorESM1-M	4.125460043	291.6222494	1796.217539	6	0.010038454	0.001191234	1414.661684	533	Nordhauds+TechnologyPolicy	1733
5.333333333	0.0115	0.33	0.02	0.02	0.25	0.25	0.02	0.02	0	0	0	0	0.1443	2	45.55074	193.2	27.82166	257.54634	4	5	300	NorESM1-M	4.125460043	291.6222494	1796.217539	6	0.010038454	0.001191234	1414.661684	534	Nordhauds+TechnologyPolicy	1734
6.111111111	0.0115	0.33	0.02	0.02	0.25	0.25	0.02	0.02	0	0	0	0	0.1443	2	45.55074	193.2	27.82166	257.54634	4	5	300	NorESM1-M	4.125460043	291.6222494	1796.217539	6	0.010038454	0.001191234	1414.661684	535	Nordhauds+TechnologyPolicy	1735
6.888888889	0.0115	0.33	0.02	0.02	0.25	0.25	0.02	0.02	0	0	0	0	0.1443	2	45.55074	193.2	27.82166	257.54634	4	5	300	NorESM1-M	4.125460043	291.6222494	1796.217539	6	0.010038454	0.001191234	1414.661684	536	Nordhauds+TechnologyPolicy	1736
7.666666667	0.0115	0.33	0.02	0.02	0.25	0.25	0.02	0.02	0	0	0	0	0.1443	2	45.55074	193.2	27.82166	257.54634	4	5	300	NorESM1-M	4.125460043	291.6222494	1796.217539	6	0.010038454	0.001191234	1414.661684	537	Nordhauds+TechnologyPolicy	1737
8.444444444	0.0115	0.33	0.02	0.02	0.25	0.25	0.02	0.02	0	0	0	0	0.1443	2	45.55074	193.2	27.82166	257.54634	4	5	300	NorESM1-M	4.125460043	291.6222494	1796.217539	6	0.010038454	0.001191234	1414.661684	538	Nordhauds+TechnologyPolicy	1738
9.222222222	0.0115	0.33	0.02	0.02	0.25	0.25	0.02	0.02	0	0	0	0	0.1443	2	45.55074	193.2	27.82166	257.54634	4	5	300	NorESM1-M	4.125460043	291.6222494	1796.217539	6	0.010038454	0.001191234	1414.661684	539	Nordhauds+TechnologyPolicy	1739
10	0.0115	0.33	0.02	0.02	0.25	0.25	0.02	0.02	0	0	0	0	0.1443	2	45.55074	193.2	27.82166	257.54634	4	5	300	NorESM1-M	4.125460043	291.6222494	1796.217539	6	0.010038454	0.001191234	1414.661684	540	Nordhauds+TechnologyPolicy	1740
3	0.015	0.33	0.02	0.02	0.25	0.25	0.02	0.02	0	0	0	0	0.1443	2	45.55074	193.2	27.82166	257.54634	4	5	300	NorESM1-M	4.125460043	291.6222494	1796.217539	6	0.010038454	0.001191234	1414.661684	541	Nordhauds+TechnologyPolicy	1741
3.777777778	0.015	0.33	0.02	0.02	0.25	0.25	0.02	0.02	0	0	0	0	0.1443	2	45.55074	193.2	27.82166	257.54634	4	5	300	NorESM1-M	4.125460043	291.6222494	1796.217539	6	0.010038454	0.001191234	1414.661684	542	Nordhauds+TechnologyPolicy	1742
4.555555556	0.015	0.33	0.02	0.02	0.25	0.25	0.02	0.02	0	0	0	0	0.1443	2	45.55074	193.2	27.82166	257.54634	4	5	300	NorESM1-M	4.125460043	291.6222494	1796.217539	6	0.010038454	0.001191234	1414.661684	543	Nordhauds+TechnologyPolicy	1743
5.333333333	0.015	0.33	0.02	0.02	0.25	0.25	0.02	0.02	0	0	0	0	0.1443	2	45.55074	193.2	27.82166	257.54634	4	5	300	NorESM1-M	4.125460043	291.6222494	1796.217539	6	0.010038454	0.001191234	1414.661684	544	Nordhauds+TechnologyPolicy	1744
6.111111111	0.015	0.33	0.02	0.02	0.25	0.25	0.02	0.02	0	0	0	0	0.1443	2	45.55074	193.2	27.82166	257.54634	4	5	300	NorESM1-M	4.125460043	291.6222494	1796.217539	6	0.010038454	0.001191234	1414.661684	545	Nordhauds+TechnologyPolicy	1745
6.888888889	0.015	0.33	0.02	0.02	0.25	0.25	0.02	0.02	0	0	0	0	0.1443	2	45.55074	193.2	27.82166	257.54634	4	5	300	NorESM1-M	4.125460043	291.6222494	1796.217539	6	0.010038454	0.001191234	1414.661684	546	Nordhauds+TechnologyPolicy	1746
7.666666667	0.015	0.33	0.02	0.02	0.25	0.25	0.02	0.02	0	0	0	0	0.1443	2	45.55074	193.2	27.82166	257.54634	4	5	300	NorESM1-M	4.125460043	291.6222494	1796.217539	6	0.010038454	0.001191234	1414.661684	547	Nordhauds+TechnologyPolicy	1747
8.444444444	0.015	0.33	0.02	0.02	0.25	0.25	0.02	0.02	0	0	0	0	0.1443	2	45.55074	193.2	27.82166	257.54634	4	5	300	NorESM1-M	4.125460043	291.6222494	1796.217539	6	0.010038454	0.001191234	1414.661684	548	Nordhauds+TechnologyPolicy	1748
9.222222222	0.015	0.33	0.02	0.02	0.25	0.25	0.02	0.02	0	0	0	0	0.1443	2	45.55074	193.2	27.82166	257.54634	4	5	300	NorESM1-M	4.125460043	291.6222494	1796.217539	6	0.010038454	0.001191234	1414.661684	549	Nordhauds+TechnologyPolicy	1749
10	0.015	0.33	0.02	0.02	0.25	0.25	0.02	0.02	0	0	0	0	0.1443	2	45.55074	193.2	27.82166	257.54634	4	5	300	NorESM1-M	4.125460043	291.6222494	1796.217539	6	0.010038454	0.001191234	1414.661684	550	Nordhauds+TechnologyPolicy	1750
3	0.001	0.33	0.02	0.02	0.25	0.25	0.02	0.02	0	0	0	0	0.1443	2	45.55074	193.2	27.82166	257.54634	4	5	300	NorESM1-ME	4.33692843	286.9870926	1617.717931	6	0.010038454	0.001359335	1236.157718	551	Nordhauds+TechnologyPolicy	1751
3.777777778	0.001	0.33	0.02	0.02	0.25	0.25	0.02	0.02	0	0	0	0	0.1443	2	45.55074	193.2	27.82166	257.54634	4	5	300	NorESM1-ME	4.33692843	286.9870926	1617.717931	6	0.010038454	0.001359335	1236.157718	552	Nordhauds+TechnologyPolicy	1752
4.555555556	0.001	0.33	0.02	0.02	0.25	0.25	0.02	0.02	0	0	0	0	0.1443	2	45.55074	193.2	27.82166	257.54634	4	5	300	NorESM1-ME	4.33692843	286.9870926	1617.717931	6	0.010038454	0.001359335	1236.157718	553	Nordhauds+TechnologyPolicy	1753
5.333333333	0.001	0.33	0.02	0.02	0.25	0.25	0.02	0.02	0	0	0	0	0.1443	2	45.55074	193.2	27.82166	257.54634	4	5	300	NorESM1-ME	4.33692843	286.9870926	1617.717931	6	0.010038454	0.001359335	1236.157718	554	Nordhauds+TechnologyPolicy	1754
6.111111111	0.001	0.33	0.02	0.02	0.25	0.25	0.02	0.02	0	0	0	0	0.1443	2	45.55074	193.2	27.82166	257.54634	4	5	300	NorESM1-ME	4.33692843	286.9870926	1617.717931	6	0.010038454	0.001359335	1236.157718	555	Nordhauds+TechnologyPolicy	1755
6.888888889	0.001	0.33	0.02	0.02	0.25	0.25	0.02	0.02	0	0	0	0	0.1443	2	45.55074	193.2	27.82166	257.54634	4	5	300	NorESM1-ME	4.33692843	286.9870926	1617.717931	6	0.010038454	0.001359335	1236.157718	556	Nordhauds+TechnologyPolicy	1756
7.666666667	0.001	0.33	0.02	0.02	0.25	0.25	0.02	0.02	0	0	0	0	0.1443	2	45.55074	193.2	27.82166	257.54634	4	5	300	NorESM1-ME	4.33692843	286.9870926	1617.717931	6	0.010038454	0.001359335	1236.157718	557	Nordhauds+TechnologyPolicy	1757
8.444444444	0.001	0.33	0.02	0.02	0.25	0.25	0.02	0.02	0	0	0	0	0.1443	2	45.55074	193.2	27.82166	257.54634	4	5	300	NorESM1-ME	4.33692843	286.9870926	1617.717931	6	0.010038454	0.001359335	1236.157718	558	Nordhauds+TechnologyPolicy	1758
9.222222222	0.001	0.33	0.02	0.02	0.25	0.25	0.02	0.02	0	0	0	0	0.1443	2	45.55074	193.2	27.82166	257.54634	4	5	300	NorESM1-ME	4.33692843	286.9870926	1617.717931	6	0.010038454	0.001359335	1236.157718	559	Nordhauds+TechnologyPolicy	1759
10	0.001	0.33	0.02	0.02	0.25	0.25	0.02	0.02	0	0	0	0	0.1443	2	45.55074	193.2	27.82166	257.54634	4	5	300	NorESM1-ME	4.33692843	286.9870926	1617.717931	6	0.010038454	0.001359335	1236.157718	560	Nordhauds+TechnologyPolicy	1760
3	0.0045	0.33	0.02	0.02	0.25	0.25	0.02	0.02	0	0	0	0	0.1443	2	45.55074	193.2	27.82166	257.54634	4	5	300	NorESM1-ME	4.33692843	286.9870926	1617.717931	6	0.010038454	0.001359335	1236.157718	561	Nordhauds+TechnologyPolicy	1761
3.777777778	0.0045	0.33	0.02	0.02	0.25	0.25	0.02	0.02	0	0	0	0	0.1443	2	45.55074	193.2	27.82166	257.54634	4	5	300	NorESM1-ME	4.33692843	286.9870926	1617.717931	6	0.010038454	0.001359335	1236.157718	562	Nordhauds+TechnologyPolicy	1762
4.555555556	0.0045	0.33	0.02	0.02	0.25	0.25	0.02	0.02	0	0	0	0	0.1443	2	45.55074	193.2	27.82166	257.54634	4	5	300	NorESM1-ME	4.33692843	286.9870926	1617.717931	6	0.010038454	0.001359335	1236.157718	563	Nordhauds+TechnologyPolicy	1763
5.333333333	0.0045	0.33	0.02	0.02	0.25	0.25	0.02	0.02	0	0	0	0	0.1443	2	45.55074	193.2	27.82166	257.54634	4	5	300	NorESM1-ME	4.33692843	286.9870926	1617.717931	6	0.010038454	0.001359335	1236.157718	564	Nordhauds+TechnologyPolicy	1764
6.111111111	0.0045	0.33	0.02	0.02	0.25	0.25	0.02	0.02	0	0	0	0	0.1443	2	45.55074	193.2	27.82166	257.54634	4	5	300	NorESM1-ME	4.33692843	286.9870926	1617.717931	6	0.010038454	0.001359335	1236.157718	565	Nordhauds+TechnologyPolicy	1765
6.888888889	0.0045	0.33	0.02	0.02	0.25	0.25	0.02	0.02	0	0	0	0	0.1443	2	45.55074	193.2	27.82166	257.54634	4	5	300	NorESM1-ME	4.33692843	286.9870926	1617.717931	6	0.010038454	0.001359335	1236.157718	566	Nordhauds+TechnologyPolicy	1766
7.666666667	0.0045	0.33	0.02	0.02	0.25	0.25	0.02	0.02	0	0	0	0	0.1443	2	45.55074	193.2	27.82166	257.54634	4	5	300	NorESM1-ME	4.33692843	286.9870926	1617.717931	6	0.010038454	0.001359335	1236.157718	567	Nordhauds+TechnologyPolicy	1767
8.444444444	0.0045	0.33	0.02	0.02	0.25	0.25	0.02	0.02	0	0	0	0	0.1443	2	45.55074	193.2	27.82166	257.54634	4	5	300	NorESM1-ME	4.33692843	286.9870926	1617.717931	6	0.010038454	0.001359335	1236.157718	568	Nordhauds+TechnologyPolicy	1768
9.222222222	0.0045	0.33	0.02	0.02	0.25	0.25	0.02	0.02	0	0	0	0	0.1443	2	45.55074	193.2	27.82166	257.54634	4	5	300	NorESM1-ME	4.33692843	286.9870926	1617.717931	6	0.010038454	0.001359335	1236.157718	569	Nordhauds+TechnologyPolicy	1769
10	0.0045	0.33	0.02	0.02	0.25	0.25	0.02	0.02	0	0	0	0	0.1443	2	45.55074	193.2	27.82166	257.54634	4	5	300	NorESM1-ME	4.33692843	286.9870926	1617.717931	6	0.010038454	0.001359335	1236.157718	570	Nordhauds+TechnologyPolicy	1770
3	0.008	0.33	0.02	0.02	0.25	0.25	0.02	0.02	0	0	0	0	0.1443	2	45.55074	193.2	27.82166	257.54634	4	5	300	NorESM1-ME	4.33692843	286.9870926	1617.717931	6	0.010038454	0.001359335	1236.157718	571	Nordhauds+TechnologyPolicy	1771
3.777777778	0.008	0.33	0.02	0.02	0.25	0.25	0.02	0.02	0	0	0	0	0.1443	2	45.55074	193.2	27.82166	257.54634	4	5	300	NorESM1-ME	4.33692843	286.9870926	1617.717931	6	0.010038454	0.001359335	1236.157718	572	Nordhauds+TechnologyPolicy	1772
4.555555556	0.008	0.33	0.02	0.02	0.25	0.25	0.02	0.02	0	0	0	0	0.1443	2	45.55074	193.2	27.82166	257.54634	4	5	300	NorESM1-ME	4.33692843	286.9870926	1617.717931	6	0.010038454	0.001359335	1236.157718	573	Nordhauds+TechnologyPolicy	1773
5.333333333	0.008	0.33	0.02	0.02	0.25	0.25	0.02	0.02	0	0	0	0	0.1443	2	45.55074	193.2	27.82166	257.54634	4	5	300	NorESM1-ME	4.33692843	286.9870926	1617.717931	6	0.010038454	0.001359335	1236.157718	574	Nordhauds+TechnologyPolicy	1774
6.111111111	0.008	0.33	0.02	0.02	0.25	0.25	0.02	0.02	0	0	0	0	0.1443	2	45.55074	193.2	27.82166	257.54634	4	5	300	NorESM1-ME	4.33692843	286.9870926	1617.717931	6	0.010038454	0.001359335	1236.157718	575	Nordhauds+TechnologyPolicy	1775
6.888888889	0.008	0.33	0.02	0.02	0.25	0.25	0.02	0.02	0	0	0	0	0.1443	2	45.55074	193.2	27.82166	257.54634	4	5	300	NorESM1-ME	4.33692843	286.9870926	1617.717931	6	0.010038454	0.001359335	1236.157718	576	Nordhauds+TechnologyPolicy	1776
7.666666667	0.008	0.33	0.02	0.02	0.25	0.25	0.02	0.02	0	0	0	0	0.1443	2	45.55074	193.2	27.82166	257.54634	4	5	300	NorESM1-ME	4.33692843	286.9870926	1617.717931	6	0.010038454	0.001359335	1236.157718	577	Nordhauds+TechnologyPolicy	1777
8.444444444	0.008	0.33	0.02	0.02	0.25	0.25	0.02	0.02	0	0	0	0	0.1443	2	45.55074	193.2	27.82166	257.54634	4	5	300	NorESM1-ME	4.33692843	286.9870926	1617.717931	6	0.010038454	0.001359335	1236.157718	578	Nordhauds+TechnologyPolicy	1778
9.222222222	0.008	0.33	0.02	0.02	0.25	0.25	0.02	0.02	0	0	0	0	0.1443	2	45.55074	193.2	27.82166	257.54634	4	5	300	NorESM1-ME	4.33692843	286.9870926	1617.717931	6	0.010038454	0.001359335	1236.157718	579	Nordhauds+TechnologyPolicy	1779
10	0.008	0.33	0.02	0.02	0.25	0.25	0.02	0.02	0	0	0	0	0.1443	2	45.55074	193.2	27.82166	257.54634	4	5	300	NorESM1-ME	4.33692843	286.9870926	1617.717931	6	0.010038454	0.001359335	1236.157718	580	Nordhauds+TechnologyPolicy	1780
3	0.0115	0.33	0.02	0.02	0.25	0.25	0.02	0.02	0	0	0	0	0.1443	2	45.55074	193.2	27.82166	257.54634	4	5	300	NorESM1-ME	4.33692843	286.9870926	1617.717931	6	0.010038454	0.001359335	1236.157718	581	Nordhauds+TechnologyPolicy	1781
3.777777778	0.0115	0.33	0.02	0.02	0.25	0.25	0.02	0.02	0	0	0	0	0.1443	2	45.55074	193.2	27.82166	257.54634	4	5	300	NorESM1-ME	4.33692843	286.9870926	1617.717931	6	0.010038454	0.001359335	1236.157718	582	Nordhauds+TechnologyPolicy	1782
4.555555556	0.0115	0.33	0.02	0.02	0.25	0.25	0.02	0.02	0	0	0	0	0.1443	2	45.55074	193.2	27.82166	257.54634	4	5	300	NorESM1-ME	4.33692843	286.9870926	1617.717931	6	0.010038454	0.001359335	1236.157718	583	Nordhauds+TechnologyPolicy	1783
5.333333333	0.0115	0.33	0.02	0.02	0.25	0.25	0.02	0.02	0	0	0	0	0.1443	2	45.55074	193.2	27.82166	257.54634	4	5	300	NorESM1-ME	4.33692843	286.9870926	1617.717931	6	0.010038454	0.001359335	1236.157718	584	Nordhauds+TechnologyPolicy	1784
6.111111111	0.0115	0.33	0.02	0.02	0.25	0.25	0.02	0.02	0	0	0	0	0.1443	2	45.55074	193.2	27.82166	257.54634	4	5	300	NorESM1-ME	4.33692843	286.9870926	1617.717931	6	0.010038454	0.001359335	1236.157718	585	Nordhauds+TechnologyPolicy	1785
6.888888889	0.0115	0.33	0.02	0.02	0.25	0.25	0.02	0.02	0	0	0	0	0.1443	2	45.55074	193.2	27.82166	257.54634	4	5	300	NorESM1-ME	4.33692843	286.9870926	1617.717931	6	0.010038454	0.001359335	1236.157718	586	Nordhauds+TechnologyPolicy	1786
7.666666667	0.0115	0.33	0.02	0.02	0.25	0.25	0.02	0.02	0	0	0	0	0.1443	2	45.55074	193.2	27.82166	257.54634	4	5	300	NorESM1-ME	4.33692843	286.9870926	1617.717931	6	0.010038454	0.001359335	1236.157718	587	Nordhauds+TechnologyPolicy	1787
8.444444444	0.0115	0.33	0.02	0.02	0.25	0.25	0.02	0.02	0	0	0	0	0.1443	2	45.55074	193.2	27.82166	257.54634	4	5	300	NorESM1-ME	4.33692843	286.9870926	1617.717931	6	0.010038454	0.001359335	1236.157718	588	Nordhauds+TechnologyPolicy	1788
9.222222222	0.0115	0.33	0.02	0.02	0.25	0.25	0.02	0.02	0	0	0	0	0.1443	2	45.55074	193.2	27.82166	257.54634	4	5	300	NorESM1-ME	4.33692843	286.9870926	1617.717931	6	0.010038454	0.001359335	1236.157718	589	Nordhauds+TechnologyPolicy	1789
10	0.0115	0.33	0.02	0.02	0.25	0.25	0.02	0.02	0	0	0	0	0.1443	2	45.55074	193.2	27.82166	257.54634	4	5	300	NorESM1-ME	4.33692843	286.9870926	1617.717931	6	0.010038454	0.001359335	1236.157718	590	Nordhauds+TechnologyPolicy	1790
3	0.015	0.33	0.02	0.02	0.25	0.25	0.02	0.02	0	0	0	0	0.1443	2	45.55074	193.2	27.82166	257.54634	4	5	300	NorESM1-ME	4.33692843	286.9870926	1617.717931	6	0.010038454	0.001359335	1236.157718	591	Nordhauds+TechnologyPolicy	1791
3.777777778	0.015	0.33	0.02	0.02	0.25	0.25	0.02	0.02	0	0	0	0	0.1443	2	45.55074	193.2	27.82166	257.54634	4	5	300	NorESM1-ME	4.33692843	286.9870926	1617.717931	6	0.010038454	0.001359335	1236.157718	592	Nordhauds+TechnologyPolicy	1792
4.555555556	0.015	0.33	0.02	0.02	0.25	0.25	0.02	0.02	0	0	0	0	0.1443	2	45.55074	193.2	27.82166	257.54634	4	5	300	NorESM1-ME	4.33692843	286.9870926	1617.717931	6	0.010038454	0.001359335	1236.157718	593	Nordhauds+TechnologyPolicy	1793
5.333333333	0.015	0.33	0.02	0.02	0.25	0.25	0.02	0.02	0	0	0	0	0.1443	2	45.55074	193.2	27.82166	257.54634	4	5	300	NorESM1-ME	4.33692843	286.9870926	1617.717931	6	0.010038454	0.001359335	1236.157718	594	Nordhauds+TechnologyPolicy	1794
6.111111111	0.015	0.33	0.02	0.02	0.25	0.25	0.02	0.02	0	0	0	0	0.1443	2	45.55074	193.2	27.82166	257.54634	4	5	300	NorESM1-ME	4.33692843	286.9870926	1617.717931	6	0.010038454	0.001359335	1236.157718	595	Nordhauds+TechnologyPolicy	1795
6.888888889	0.015	0.33	0.02	0.02	0.25	0.25	0.02	0.02	0	0	0	0	0.1443	2	45.55074	193.2	27.82166	257.54634	4	5	300	NorESM1-ME	4.33692843	286.9870926	1617.717931	6	0.010038454	0.001359335	1236.157718	596	Nordhauds+TechnologyPolicy	1796
7.666666667	0.015	0.33	0.02	0.02	0.25	0.25	0.02	0.02	0	0	0	0	0.1443	2	45.55074	193.2	27.82166	257.54634	4	5	300	NorESM1-ME	4.33692843	286.9870926	1617.717931	6	0.010038454	0.001359335	1236.157718	597	Nordhauds+TechnologyPolicy	1797
8.444444444	0.015	0.33	0.02	0.02	0.25	0.25	0.02	0.02	0	0	0	0	0.1443	2	45.55074	193.2	27.82166	257.54634	4	5	300	NorESM1-ME	4.33692843	286.9870926	1617.717931	6	0.010038454	0.001359335	1236.157718	598	Nordhauds+TechnologyPolicy	1798
9.222222222	0.015	0.33	0.02	0.02	0.25	0.25	0.02	0.02	0	0	0	0	0.1443	2	45.55074	193.2	27.82166	257.54634	4	5	300	NorESM1-ME	4.33692843	286.9870926	1617.717931	6	0.010038454	0.001359335	1236.157718	599	Nordhauds+TechnologyPolicy	1799
10	0.015	0.33	0.02	0.02	0.25	0.25	0.02	0.02	0	0	0	0	0.1443	2	45.55074	193.2	27.82166	257.54634	4	5	300	NorESM1-ME	4.33692843	286.9870926	1617.717931	6	0.010038454	0.001359335	1236.157718	600	Nordhauds+TechnologyPolicy	1800
3	0.001	0.33	0.02	0.02	0.25	0.25	0.02	0.02	0	0	0	0	0.1443	2	45.55074	193.2	27.82166	257.54634	4	5	300	bcc-csm1-1	4.997053041	289.4150457	1298.216153	6	0.0100539	0.001822767	915.9700854	1	Nordhaus+TraditionalGreenClimateFund	1801
3.777777778	0.001	0.33	0.02	0.02	0.25	0.25	0.02	0.02	0	0	0	0	0.1443	2	45.55074	193.2	27.82166	257.54634	4	5	300	bcc-csm1-1	4.997053041	289.4150457	1298.216153	6	0.0100539	0.001822767	915.9700854	2	Nordhaus+TraditionalGreenClimateFund	1802
4.555555556	0.001	0.33	0.02	0.02	0.25	0.25	0.02	0.02	0	0	0	0	0.1443	2	45.55074	193.2	27.82166	257.54634	4	5	300	bcc-csm1-1	4.997053041	289.4150457	1298.216153	6	0.0100539	0.001822767	915.9700854	3	Nordhaus+TraditionalGreenClimateFund	1803
5.333333333	0.001	0.33	0.02	0.02	0.25	0.25	0.02	0.02	0	0	0	0	0.1443	2	45.55074	193.2	27.82166	257.54634	4	5	300	bcc-csm1-1	4.997053041	289.4150457	1298.216153	6	0.0100539	0.001822767	915.9700854	4	Nordhaus+TraditionalGreenClimateFund	1804
6.111111111	0.001	0.33	0.02	0.02	0.25	0.25	0.02	0.02	0	0	0	0	0.1443	2	45.55074	193.2	27.82166	257.54634	4	5	300	bcc-csm1-1	4.997053041	289.4150457	1298.216153	6	0.0100539	0.001822767	915.9700854	5	Nordhaus+TraditionalGreenClimateFund	1805
6.888888889	0.001	0.33	0.02	0.02	0.25	0.25	0.02	0.02	0	0	0	0	0.1443	2	45.55074	193.2	27.82166	257.54634	4	5	300	bcc-csm1-1	4.997053041	289.4150457	1298.216153	6	0.0100539	0.001822767	915.9700854	6	Nordhaus+TraditionalGreenClimateFund	1806
7.666666667	0.001	0.33	0.02	0.02	0.25	0.25	0.02	0.02	0	0	0	0	0.1443	2	45.55074	193.2	27.82166	257.54634	4	5	300	bcc-csm1-1	4.997053041	289.4150457	1298.216153	6	0.0100539	0.001822767	915.9700854	7	Nordhaus+TraditionalGreenClimateFund	1807
8.444444444	0.001	0.33	0.02	0.02	0.25	0.25	0.02	0.02	0	0	0	0	0.1443	2	45.55074	193.2	27.82166	257.54634	4	5	300	bcc-csm1-1	4.997053041	289.4150457	1298.216153	6	0.0100539	0.001822767	915.9700854	8	Nordhaus+TraditionalGreenClimateFund	1808
9.222222222	0.001	0.33	0.02	0.02	0.25	0.25	0.02	0.02	0	0	0	0	0.1443	2	45.55074	193.2	27.82166	257.54634	4	5	300	bcc-csm1-1	4.997053041	289.4150457	1298.216153	6	0.0100539	0.001822767	915.9700854	9	Nordhaus+TraditionalGreenClimateFund	1809
10	0.001	0.33	0.02	0.02	0.25	0.25	0.02	0.02	0	0	0	0	0.1443	2	45.55074	193.2	27.82166	257.54634	4	5	300	bcc-csm1-1	4.997053041	289.4150457	1298.216153	6	0.0100539	0.001822767	915.9700854	10	Nordhaus+TraditionalGreenClimateFund	1810
3	0.0045	0.33	0.02	0.02	0.25	0.25	0.02	0.02	0	0	0	0	0.1443	2	45.55074	193.2	27.82166	257.54634	4	5	300	bcc-csm1-1	4.997053041	289.4150457	1298.216153	6	0.0100539	0.001822767	915.9700854	11	Nordhaus+TraditionalGreenClimateFund	1811
3.777777778	0.0045	0.33	0.02	0.02	0.25	0.25	0.02	0.02	0	0	0	0	0.1443	2	45.55074	193.2	27.82166	257.54634	4	5	300	bcc-csm1-1	4.997053041	289.4150457	1298.216153	6	0.0100539	0.001822767	915.9700854	12	Nordhaus+TraditionalGreenClimateFund	1812
4.555555556	0.0045	0.33	0.02	0.02	0.25	0.25	0.02	0.02	0	0	0	0	0.1443	2	45.55074	193.2	27.82166	257.54634	4	5	300	bcc-csm1-1	4.997053041	289.4150457	1298.216153	6	0.0100539	0.001822767	915.9700854	13	Nordhaus+TraditionalGreenClimateFund	1813
5.333333333	0.0045	0.33	0.02	0.02	0.25	0.25	0.02	0.02	0	0	0	0	0.1443	2	45.55074	193.2	27.82166	257.54634	4	5	300	bcc-csm1-1	4.997053041	289.4150457	1298.216153	6	0.0100539	0.001822767	915.9700854	14	Nordhaus+TraditionalGreenClimateFund	1814
6.111111111	0.0045	0.33	0.02	0.02	0.25	0.25	0.02	0.02	0	0	0	0	0.1443	2	45.55074	193.2	27.82166	257.54634	4	5	300	bcc-csm1-1	4.997053041	289.4150457	1298.216153	6	0.0100539	0.001822767	915.9700854	15	Nordhaus+TraditionalGreenClimateFund	1815
6.888888889	0.0045	0.33	0.02	0.02	0.25	0.25	0.02	0.02	0	0	0	0	0.1443	2	45.55074	193.2	27.82166	257.54634	4	5	300	bcc-csm1-1	4.997053041	289.4150457	1298.216153	6	0.0100539	0.001822767	915.9700854	16	Nordhaus+TraditionalGreenClimateFund	1816
7.666666667	0.0045	0.33	0.02	0.02	0.25	0.25	0.02	0.02	0	0	0	0	0.1443	2	45.55074	193.2	27.82166	257.54634	4	5	300	bcc-csm1-1	4.997053041	289.4150457	1298.216153	6	0.0100539	0.001822767	915.9700854	17	Nordhaus+TraditionalGreenClimateFund	1817
8.444444444	0.0045	0.33	0.02	0.02	0.25	0.25	0.02	0.02	0	0	0	0	0.1443	2	45.55074	193.2	27.82166	257.54634	4	5	300	bcc-csm1-1	4.997053041	289.4150457	1298.216153	6	0.0100539	0.001822767	915.9700854	18	Nordhaus+TraditionalGreenClimateFund	1818
9.222222222	0.0045	0.33	0.02	0.02	0.25	0.25	0.02	0.02	0	0	0	0	0.1443	2	45.55074	193.2	27.82166	257.54634	4	5	300	bcc-csm1-1	4.997053041	289.4150457	1298.216153	6	0.0100539	0.001822767	915.9700854	19	Nordhaus+TraditionalGreenClimateFund	1819
10	0.0045	0.33	0.02	0.02	0.25	0.25	0.02	0.02	0	0	0	0	0.1443	2	45.55074	193.2	27.82166	257.54634	4	5	300	bcc-csm1-1	4.997053041	289.4150457	1298.216153	6	0.0100539	0.001822767	915.9700854	20	Nordhaus+TraditionalGreenClimateFund	1820
3	0.008	0.33	0.02	0.02	0.25	0.25	0.02	0.02	0	0	0	0	0.1443	2	45.55074	193.2	27.82166	257.54634	4	5	300	bcc-csm1-1	4.997053041	289.4150457	1298.216153	6	0.0100539	0.001822767	915.9700854	21	Nordhaus+TraditionalGreenClimateFund	1821
3.777777778	0.008	0.33	0.02	0.02	0.25	0.25	0.02	0.02	0	0	0	0	0.1443	2	45.55074	193.2	27.82166	257.54634	4	5	300	bcc-csm1-1	4.997053041	289.4150457	1298.216153	6	0.0100539	0.001822767	915.9700854	22	Nordhaus+TraditionalGreenClimateFund	1822
4.555555556	0.008	0.33	0.02	0.02	0.25	0.25	0.02	0.02	0	0	0	0	0.1443	2	45.55074	193.2	27.82166	257.54634	4	5	300	bcc-csm1-1	4.997053041	289.4150457	1298.216153	6	0.0100539	0.001822767	915.9700854	23	Nordhaus+TraditionalGreenClimateFund	1823
5.333333333	0.008	0.33	0.02	0.02	0.25	0.25	0.02	0.02	0	0	0	0	0.1443	2	45.55074	193.2	27.82166	257.54634	4	5	300	bcc-csm1-1	4.997053041	289.4150457	1298.216153	6	0.0100539	0.001822767	915.9700854	24	Nordhaus+TraditionalGreenClimateFund	1824
6.111111111	0.008	0.33	0.02	0.02	0.25	0.25	0.02	0.02	0	0	0	0	0.1443	2	45.55074	193.2	27.82166	257.54634	4	5	300	bcc-csm1-1	4.997053041	289.4150457	1298.216153	6	0.0100539	0.001822767	915.9700854	25	Nordhaus+TraditionalGreenClimateFund	1825
6.888888889	0.008	0.33	0.02	0.02	0.25	0.25	0.02	0.02	0	0	0	0	0.1443	2	45.55074	193.2	27.82166	257.54634	4	5	300	bcc-csm1-1	4.997053041	289.4150457	1298.216153	6	0.0100539	0.001822767	915.9700854	26	Nordhaus+TraditionalGreenClimateFund	1826
7.666666667	0.008	0.33	0.02	0.02	0.25	0.25	0.02	0.02	0	0	0	0	0.1443	2	45.55074	193.2	27.82166	257.54634	4	5	300	bcc-csm1-1	4.997053041	289.4150457	1298.216153	6	0.0100539	0.001822767	915.9700854	27	Nordhaus+TraditionalGreenClimateFund	1827
8.444444444	0.008	0.33	0.02	0.02	0.25	0.25	0.02	0.02	0	0	0	0	0.1443	2	45.55074	193.2	27.82166	257.54634	4	5	300	bcc-csm1-1	4.997053041	289.4150457	1298.216153	6	0.0100539	0.001822767	915.9700854	28	Nordhaus+TraditionalGreenClimateFund	1828
9.222222222	0.008	0.33	0.02	0.02	0.25	0.25	0.02	0.02	0	0	0	0	0.1443	2	45.55074	193.2	27.82166	257.54634	4	5	300	bcc-csm1-1	4.997053041	289.4150457	1298.216153	6	0.0100539	0.001822767	915.9700854	29	Nordhaus+TraditionalGreenClimateFund	1829
10	0.008	0.33	0.02	0.02	0.25	0.25	0.02	0.02	0	0	0	0	0.1443	2	45.55074	193.2	27.82166	257.54634	4	5	300	bcc-csm1-1	4.997053041	289.4150457	1298.216153	6	0.0100539	0.001822767	915.9700854	30	Nordhaus+TraditionalGreenClimateFund	1830
[truncated: 3,570 more rows]
