# Supplementary material for: Computational Intelligence for Studying Sustainability Challenges: Tools and Methods for Dealing With Deep Uncertainty and Complexity
Source: Front Robot AI. 2020 Sep 17;7:111. doi: 10.3389/frobt.2020.00111 (PMC7805846; doi:10.3389/frobt.2020.00111)
Supplement: Supplementary file 3 [file Data_Sheet_3.ZIP › Experimental Design/Exp.design_P0.csv]

epsilon	rho	alfa	Eta.re	Eta.ce	Gamma.re	Gamma.ce	Nu.re	Nu.ce	k.re	k.ce	labor.growth_N	labor.growth_S	lambda.S	sigma.utility	Yre.0_N	Yce.0_N	Yre.0_S	Yce.0_S	size.factor	TimeStep	EndTime	Climate.Model	Beta.Delta.Temp	CO2.base	CO2.Disaster	Delta.Temp.Disaster	qsi	Delta.S	S.0	Future.ID	policy.name	Run.ID
3	0.001	0.33	0.02	0.02	0.25	0.25	0.02	0.02	0	0	0	0	0.1443	2	45.55074	193.2	27.82166	257.54634	4	5	300	bcc-csm1-1	4.997053041	289.4150457	1298.216153	6	0.0100539	0.001822767	915.9700854	1	FWA	1
3.777777778	0.001	0.33	0.02	0.02	0.25	0.25	0.02	0.02	0	0	0	0	0.1443	2	45.55074	193.2	27.82166	257.54634	4	5	300	bcc-csm1-1	4.997053041	289.4150457	1298.216153	6	0.0100539	0.001822767	915.9700854	2	FWA	2
4.555555556	0.001	0.33	0.02	0.02	0.25	0.25	0.02	0.02	0	0	0	0	0.1443	2	45.55074	193.2	27.82166	257.54634	4	5	300	bcc-csm1-1	4.997053041	289.4150457	1298.216153	6	0.0100539	0.001822767	915.9700854	3	FWA	3
5.333333333	0.001	0.33	0.02	0.02	0.25	0.25	0.02	0.02	0	0	0	0	0.1443	2	45.55074	193.2	27.82166	257.54634	4	5	300	bcc-csm1-1	4.997053041	289.4150457	1298.216153	6	0.0100539	0.001822767	915.9700854	4	FWA	4
6.111111111	0.001	0.33	0.02	0.02	0.25	0.25	0.02	0.02	0	0	0	0	0.1443	2	45.55074	193.2	27.82166	257.54634	4	5	300	bcc-csm1-1	4.997053041	289.4150457	1298.216153	6	0.0100539	0.001822767	915.9700854	5	FWA	5
6.888888889	0.001	0.33	0.02	0.02	0.25	0.25	0.02	0.02	0	0	0	0	0.1443	2	45.55074	193.2	27.82166	257.54634	4	5	300	bcc-csm1-1	4.997053041	289.4150457	1298.216153	6	0.0100539	0.001822767	915.9700854	6	FWA	6
7.666666667	0.001	0.33	0.02	0.02	0.25	0.25	0.02	0.02	0	0	0	0	0.1443	2	45.55074	193.2	27.82166	257.54634	4	5	300	bcc-csm1-1	4.997053041	289.4150457	1298.216153	6	0.0100539	0.001822767	915.9700854	7	FWA	7
8.444444444	0.001	0.33	0.02	0.02	0.25	0.25	0.02	0.02	0	0	0	0	0.1443	2	45.55074	193.2	27.82166	257.54634	4	5	300	bcc-csm1-1	4.997053041	289.4150457	1298.216153	6	0.0100539	0.001822767	915.9700854	8	FWA	8
9.222222222	0.001	0.33	0.02	0.02	0.25	0.25	0.02	0.02	0	0	0	0	0.1443	2	45.55074	193.2	27.82166	257.54634	4	5	300	bcc-csm1-1	4.997053041	289.4150457	1298.216153	6	0.0100539	0.001822767	915.9700854	9	FWA	9
10	0.001	0.33	0.02	0.02	0.25	0.25	0.02	0.02	0	0	0	0	0.1443	2	45.55074	193.2	27.82166	257.54634	4	5	300	bcc-csm1-1	4.997053041	289.4150457	1298.216153	6	0.0100539	0.001822767	915.9700854	10	FWA	10
3	0.0045	0.33	0.02	0.02	0.25	0.25	0.02	0.02	0	0	0	0	0.1443	2	45.55074	193.2	27.82166	257.54634	4	5	300	bcc-csm1-1	4.997053041	289.4150457	1298.216153	6	0.0100539	0.001822767	915.9700854	11	FWA	11
3.777777778	0.0045	0.33	0.02	0.02	0.25	0.25	0.02	0.02	0	0	0	0	0.1443	2	45.55074	193.2	27.82166	257.54634	4	5	300	bcc-csm1-1	4.997053041	289.4150457	1298.216153	6	0.0100539	0.001822767	915.9700854	12	FWA	12
4.555555556	0.0045	0.33	0.02	0.02	0.25	0.25	0.02	0.02	0	0	0	0	0.1443	2	45.55074	193.2	27.82166	257.54634	4	5	300	bcc-csm1-1	4.997053041	289.4150457	1298.216153	6	0.0100539	0.001822767	915.9700854	13	FWA	13
5.333333333	0.0045	0.33	0.02	0.02	0.25	0.25	0.02	0.02	0	0	0	0	0.1443	2	45.55074	193.2	27.82166	257.54634	4	5	300	bcc-csm1-1	4.997053041	289.4150457	1298.216153	6	0.0100539	0.001822767	915.9700854	14	FWA	14
6.111111111	0.0045	0.33	0.02	0.02	0.25	0.25	0.02	0.02	0	0	0	0	0.1443	2	45.55074	193.2	27.82166	257.54634	4	5	300	bcc-csm1-1	4.997053041	289.4150457	1298.216153	6	0.0100539	0.001822767	915.9700854	15	FWA	15
6.888888889	0.0045	0.33	0.02	0.02	0.25	0.25	0.02	0.02	0	0	0	0	0.1443	2	45.55074	193.2	27.82166	257.54634	4	5	300	bcc-csm1-1	4.997053041	289.4150457	1298.216153	6	0.0100539	0.001822767	915.9700854	16	FWA	16
7.666666667	0.0045	0.33	0.02	0.02	0.25	0.25	0.02	0.02	0	0	0	0	0.1443	2	45.55074	193.2	27.82166	257.54634	4	5	300	bcc-csm1-1	4.997053041	289.4150457	1298.216153	6	0.0100539	0.001822767	915.9700854	17	FWA	17
8.444444444	0.0045	0.33	0.02	0.02	0.25	0.25	0.02	0.02	0	0	0	0	0.1443	2	45.55074	193.2	27.82166	257.54634	4	5	300	bcc-csm1-1	4.997053041	289.4150457	1298.216153	6	0.0100539	0.001822767	915.9700854	18	FWA	18
9.222222222	0.0045	0.33	0.02	0.02	0.25	0.25	0.02	0.02	0	0	0	0	0.1443	2	45.55074	193.2	27.82166	257.54634	4	5	300	bcc-csm1-1	4.997053041	289.4150457	1298.216153	6	0.0100539	0.001822767	915.9700854	19	FWA	19
10	0.0045	0.33	0.02	0.02	0.25	0.25	0.02	0.02	0	0	0	0	0.1443	2	45.55074	193.2	27.82166	257.54634	4	5	300	bcc-csm1-1	4.997053041	289.4150457	1298.216153	6	0.0100539	0.001822767	915.9700854	20	FWA	20
3	0.008	0.33	0.02	0.02	0.25	0.25	0.02	0.02	0	0	0	0	0.1443	2	45.55074	193.2	27.82166	257.54634	4	5	300	bcc-csm1-1	4.997053041	289.4150457	1298.216153	6	0.0100539	0.001822767	915.9700854	21	FWA	21
3.777777778	0.008	0.33	0.02	0.02	0.25	0.25	0.02	0.02	0	0	0	0	0.1443	2	45.55074	193.2	27.82166	257.54634	4	5	300	bcc-csm1-1	4.997053041	289.4150457	1298.216153	6	0.0100539	0.001822767	915.9700854	22	FWA	22
4.555555556	0.008	0.33	0.02	0.02	0.25	0.25	0.02	0.02	0	0	0	0	0.1443	2	45.55074	193.2	27.82166	257.54634	4	5	300	bcc-csm1-1	4.997053041	289.4150457	1298.216153	6	0.0100539	0.001822767	915.9700854	23	FWA	23
5.333333333	0.008	0.33	0.02	0.02	0.25	0.25	0.02	0.02	0	0	0	0	0.1443	2	45.55074	193.2	27.82166	257.54634	4	5	300	bcc-csm1-1	4.997053041	289.4150457	1298.216153	6	0.0100539	0.001822767	915.9700854	24	FWA	24
6.111111111	0.008	0.33	0.02	0.02	0.25	0.25	0.02	0.02	0	0	0	0	0.1443	2	45.55074	193.2	27.82166	257.54634	4	5	300	bcc-csm1-1	4.997053041	289.4150457	1298.216153	6	0.0100539	0.001822767	915.9700854	25	FWA	25
6.888888889	0.008	0.33	0.02	0.02	0.25	0.25	0.02	0.02	0	0	0	0	0.1443	2	45.55074	193.2	27.82166	257.54634	4	5	300	bcc-csm1-1	4.997053041	289.4150457	1298.216153	6	0.0100539	0.001822767	915.9700854	26	FWA	26
7.666666667	0.008	0.33	0.02	0.02	0.25	0.25	0.02	0.02	0	0	0	0	0.1443	2	45.55074	193.2	27.82166	257.54634	4	5	300	bcc-csm1-1	4.997053041	289.4150457	1298.216153	6	0.0100539	0.001822767	915.9700854	27	FWA	27
8.444444444	0.008	0.33	0.02	0.02	0.25	0.25	0.02	0.02	0	0	0	0	0.1443	2	45.55074	193.2	27.82166	257.54634	4	5	300	bcc-csm1-1	4.997053041	289.4150457	1298.216153	6	0.0100539	0.001822767	915.9700854	28	FWA	28
9.222222222	0.008	0.33	0.02	0.02	0.25	0.25	0.02	0.02	0	0	0	0	0.1443	2	45.55074	193.2	27.82166	257.54634	4	5	300	bcc-csm1-1	4.997053041	289.4150457	1298.216153	6	0.0100539	0.001822767	915.9700854	29	FWA	29
10	0.008	0.33	0.02	0.02	0.25	0.25	0.02	0.02	0	0	0	0	0.1443	2	45.55074	193.2	27.82166	257.54634	4	5	300	bcc-csm1-1	4.997053041	289.4150457	1298.216153	6	0.0100539	0.001822767	915.9700854	30	FWA	30
3	0.0115	0.33	0.02	0.02	0.25	0.25	0.02	0.02	0	0	0	0	0.1443	2	45.55074	193.2	27.82166	257.54634	4	5	300	bcc-csm1-1	4.997053041	289.4150457	1298.216153	6	0.0100539	0.001822767	915.9700854	31	FWA	31
3.777777778	0.0115	0.33	0.02	0.02	0.25	0.25	0.02	0.02	0	0	0	0	0.1443	2	45.55074	193.2	27.82166	257.54634	4	5	300	bcc-csm1-1	4.997053041	289.4150457	1298.216153	6	0.0100539	0.001822767	915.9700854	32	FWA	32
4.555555556	0.0115	0.33	0.02	0.02	0.25	0.25	0.02	0.02	0	0	0	0	0.1443	2	45.55074	193.2	27.82166	257.54634	4	5	300	bcc-csm1-1	4.997053041	289.4150457	1298.216153	6	0.0100539	0.001822767	915.9700854	33	FWA	33
5.333333333	0.0115	0.33	0.02	0.02	0.25	0.25	0.02	0.02	0	0	0	0	0.1443	2	45.55074	193.2	27.82166	257.54634	4	5	300	bcc-csm1-1	4.997053041	289.4150457	1298.216153	6	0.0100539	0.001822767	915.9700854	34	FWA	34
6.111111111	0.0115	0.33	0.02	0.02	0.25	0.25	0.02	0.02	0	0	0	0	0.1443	2	45.55074	193.2	27.82166	257.54634	4	5	300	bcc-csm1-1	4.997053041	289.4150457	1298.216153	6	0.0100539	0.001822767	915.9700854	35	FWA	35
6.888888889	0.0115	0.33	0.02	0.02	0.25	0.25	0.02	0.02	0	0	0	0	0.1443	2	45.55074	193.2	27.82166	257.54634	4	5	300	bcc-csm1-1	4.997053041	289.4150457	1298.216153	6	0.0100539	0.001822767	915.9700854	36	FWA	36
7.666666667	0.0115	0.33	0.02	0.02	0.25	0.25	0.02	0.02	0	0	0	0	0.1443	2	45.55074	193.2	27.82166	257.54634	4	5	300	bcc-csm1-1	4.997053041	289.4150457	1298.216153	6	0.0100539	0.001822767	915.9700854	37	FWA	37
8.444444444	0.0115	0.33	0.02	0.02	0.25	0.25	0.02	0.02	0	0	0	0	0.1443	2	45.55074	193.2	27.82166	257.54634	4	5	300	bcc-csm1-1	4.997053041	289.4150457	1298.216153	6	0.0100539	0.001822767	915.9700854	38	FWA	38
9.222222222	0.0115	0.33	0.02	0.02	0.25	0.25	0.02	0.02	0	0	0	0	0.1443	2	45.55074	193.2	27.82166	257.54634	4	5	300	bcc-csm1-1	4.997053041	289.4150457	1298.216153	6	0.0100539	0.001822767	915.9700854	39	FWA	39
10	0.0115	0.33	0.02	0.02	0.25	0.25	0.02	0.02	0	0	0	0	0.1443	2	45.55074	193.2	27.82166	257.54634	4	5	300	bcc-csm1-1	4.997053041	289.4150457	1298.216153	6	0.0100539	0.001822767	915.9700854	40	FWA	40
3	0.015	0.33	0.02	0.02	0.25	0.25	0.02	0.02	0	0	0	0	0.1443	2	45.55074	193.2	27.82166	257.54634	4	5	300	bcc-csm1-1	4.997053041	289.4150457	1298.216153	6	0.0100539	0.001822767	915.9700854	41	FWA	41
3.777777778	0.015	0.33	0.02	0.02	0.25	0.25	0.02	0.02	0	0	0	0	0.1443	2	45.55074	193.2	27.82166	257.54634	4	5	300	bcc-csm1-1	4.997053041	289.4150457	1298.216153	6	0.0100539	0.001822767	915.9700854	42	FWA	42
4.555555556	0.015	0.33	0.02	0.02	0.25	0.25	0.02	0.02	0	0	0	0	0.1443	2	45.55074	193.2	27.82166	257.54634	4	5	300	bcc-csm1-1	4.997053041	289.4150457	1298.216153	6	0.0100539	0.001822767	915.9700854	43	FWA	43
5.333333333	0.015	0.33	0.02	0.02	0.25	0.25	0.02	0.02	0	0	0	0	0.1443	2	45.55074	193.2	27.82166	257.54634	4	5	300	bcc-csm1-1	4.997053041	289.4150457	1298.216153	6	0.0100539	0.001822767	915.9700854	44	FWA	44
6.111111111	0.015	0.33	0.02	0.02	0.25	0.25	0.02	0.02	0	0	0	0	0.1443	2	45.55074	193.2	27.82166	257.54634	4	5	300	bcc-csm1-1	4.997053041	289.4150457	1298.216153	6	0.0100539	0.001822767	915.9700854	45	FWA	45
6.888888889	0.015	0.33	0.02	0.02	0.25	0.25	0.02	0.02	0	0	0	0	0.1443	2	45.55074	193.2	27.82166	257.54634	4	5	300	bcc-csm1-1	4.997053041	289.4150457	1298.216153	6	0.0100539	0.001822767	915.9700854	46	FWA	46
7.666666667	0.015	0.33	0.02	0.02	0.25	0.25	0.02	0.02	0	0	0	0	0.1443	2	45.55074	193.2	27.82166	257.54634	4	5	300	bcc-csm1-1	4.997053041	289.4150457	1298.216153	6	0.0100539	0.001822767	915.9700854	47	FWA	47
8.444444444	0.015	0.33	0.02	0.02	0.25	0.25	0.02	0.02	0	0	0	0	0.1443	2	45.55074	193.2	27.82166	257.54634	4	5	300	bcc-csm1-1	4.997053041	289.4150457	1298.216153	6	0.0100539	0.001822767	915.9700854	48	FWA	48
9.222222222	0.015	0.33	0.02	0.02	0.25	0.25	0.02	0.02	0	0	0	0	0.1443	2	45.55074	193.2	27.82166	257.54634	4	5	300	bcc-csm1-1	4.997053041	289.4150457	1298.216153	6	0.0100539	0.001822767	915.9700854	49	FWA	49
10	0.015	0.33	0.02	0.02	0.25	0.25	0.02	0.02	0	0	0	0	0.1443	2	45.55074	193.2	27.82166	257.54634	4	5	300	bcc-csm1-1	4.997053041	289.4150457	1298.216153	6	0.0100539	0.001822767	915.9700854	50	FWA	50
3	0.001	0.33	0.02	0.02	0.25	0.25	0.02	0.02	0	0	0	0	0.1443	2	45.55074	193.2	27.82166	257.54634	4	5	300	GFDL-CM3	6.110394674	297.9643632	1016.774374	6	0.010028186	0.002587847	635.1124602	51	FWA	51
3.777777778	0.001	0.33	0.02	0.02	0.25	0.25	0.02	0.02	0	0	0	0	0.1443	2	45.55074	193.2	27.82166	257.54634	4	5	300	GFDL-CM3	6.110394674	297.9643632	1016.774374	6	0.010028186	0.002587847	635.1124602	52	FWA	52
4.555555556	0.001	0.33	0.02	0.02	0.25	0.25	0.02	0.02	0	0	0	0	0.1443	2	45.55074	193.2	27.82166	257.54634	4	5	300	GFDL-CM3	6.110394674	297.9643632	1016.774374	6	0.010028186	0.002587847	635.1124602	53	FWA	53
5.333333333	0.001	0.33	0.02	0.02	0.25	0.25	0.02	0.02	0	0	0	0	0.1443	2	45.55074	193.2	27.82166	257.54634	4	5	300	GFDL-CM3	6.110394674	297.9643632	1016.774374	6	0.010028186	0.002587847	635.1124602	54	FWA	54
6.111111111	0.001	0.33	0.02	0.02	0.25	0.25	0.02	0.02	0	0	0	0	0.1443	2	45.55074	193.2	27.82166	257.54634	4	5	300	GFDL-CM3	6.110394674	297.9643632	1016.774374	6	0.010028186	0.002587847	635.1124602	55	FWA	55
6.888888889	0.001	0.33	0.02	0.02	0.25	0.25	0.02	0.02	0	0	0	0	0.1443	2	45.55074	193.2	27.82166	257.54634	4	5	300	GFDL-CM3	6.110394674	297.9643632	1016.774374	6	0.010028186	0.002587847	635.1124602	56	FWA	56
7.666666667	0.001	0.33	0.02	0.02	0.25	0.25	0.02	0.02	0	0	0	0	0.1443	2	45.55074	193.2	27.82166	257.54634	4	5	300	GFDL-CM3	6.110394674	297.9643632	1016.774374	6	0.010028186	0.002587847	635.1124602	57	FWA	57
8.444444444	0.001	0.33	0.02	0.02	0.25	0.25	0.02	0.02	0	0	0	0	0.1443	2	45.55074	193.2	27.82166	257.54634	4	5	300	GFDL-CM3	6.110394674	297.9643632	1016.774374	6	0.010028186	0.002587847	635.1124602	58	FWA	58
9.222222222	0.001	0.33	0.02	0.02	0.25	0.25	0.02	0.02	0	0	0	0	0.1443	2	45.55074	193.2	27.82166	257.54634	4	5	300	GFDL-CM3	6.110394674	297.9643632	1016.774374	6	0.010028186	0.002587847	635.1124602	59	FWA	59
10	0.001	0.33	0.02	0.02	0.25	0.25	0.02	0.02	0	0	0	0	0.1443	2	45.55074	193.2	27.82166	257.54634	4	5	300	GFDL-CM3	6.110394674	297.9643632	1016.774374	6	0.010028186	0.002587847	635.1124602	60	FWA	60
3	0.0045	0.33	0.02	0.02	0.25	0.25	0.02	0.02	0	0	0	0	0.1443	2	45.55074	193.2	27.82166	257.54634	4	5	300	GFDL-CM3	6.110394674	297.9643632	1016.774374	6	0.010028186	0.002587847	635.1124602	61	FWA	61
3.777777778	0.0045	0.33	0.02	0.02	0.25	0.25	0.02	0.02	0	0	0	0	0.1443	2	45.55074	193.2	27.82166	257.54634	4	5	300	GFDL-CM3	6.110394674	297.9643632	1016.774374	6	0.010028186	0.002587847	635.1124602	62	FWA	62
4.555555556	0.0045	0.33	0.02	0.02	0.25	0.25	0.02	0.02	0	0	0	0	0.1443	2	45.55074	193.2	27.82166	257.54634	4	5	300	GFDL-CM3	6.110394674	297.9643632	1016.774374	6	0.010028186	0.002587847	635.1124602	63	FWA	63
5.333333333	0.0045	0.33	0.02	0.02	0.25	0.25	0.02	0.02	0	0	0	0	0.1443	2	45.55074	193.2	27.82166	257.54634	4	5	300	GFDL-CM3	6.110394674	297.9643632	1016.774374	6	0.010028186	0.002587847	635.1124602	64	FWA	64
6.111111111	0.0045	0.33	0.02	0.02	0.25	0.25	0.02	0.02	0	0	0	0	0.1443	2	45.55074	193.2	27.82166	257.54634	4	5	300	GFDL-CM3	6.110394674	297.9643632	1016.774374	6	0.010028186	0.002587847	635.1124602	65	FWA	65
6.888888889	0.0045	0.33	0.02	0.02	0.25	0.25	0.02	0.02	0	0	0	0	0.1443	2	45.55074	193.2	27.82166	257.54634	4	5	300	GFDL-CM3	6.110394674	297.9643632	1016.774374	6	0.010028186	0.002587847	635.1124602	66	FWA	66
7.666666667	0.0045	0.33	0.02	0.02	0.25	0.25	0.02	0.02	0	0	0	0	0.1443	2	45.55074	193.2	27.82166	257.54634	4	5	300	GFDL-CM3	6.110394674	297.9643632	1016.774374	6	0.010028186	0.002587847	635.1124602	67	FWA	67
8.444444444	0.0045	0.33	0.02	0.02	0.25	0.25	0.02	0.02	0	0	0	0	0.1443	2	45.55074	193.2	27.82166	257.54634	4	5	300	GFDL-CM3	6.110394674	297.9643632	1016.774374	6	0.010028186	0.002587847	635.1124602	68	FWA	68
9.222222222	0.0045	0.33	0.02	0.02	0.25	0.25	0.02	0.02	0	0	0	0	0.1443	2	45.55074	193.2	27.82166	257.54634	4	5	300	GFDL-CM3	6.110394674	297.9643632	1016.774374	6	0.010028186	0.002587847	635.1124602	69	FWA	69
10	0.0045	0.33	0.02	0.02	0.25	0.25	0.02	0.02	0	0	0	0	0.1443	2	45.55074	193.2	27.82166	257.54634	4	5	300	GFDL-CM3	6.110394674	297.9643632	1016.774374	6	0.010028186	0.002587847	635.1124602	70	FWA	70
3	0.008	0.33	0.02	0.02	0.25	0.25	0.02	0.02	0	0	0	0	0.1443	2	45.55074	193.2	27.82166	257.54634	4	5	300	GFDL-CM3	6.110394674	297.9643632	1016.774374	6	0.010028186	0.002587847	635.1124602	71	FWA	71
3.777777778	0.008	0.33	0.02	0.02	0.25	0.25	0.02	0.02	0	0	0	0	0.1443	2	45.55074	193.2	27.82166	257.54634	4	5	300	GFDL-CM3	6.110394674	297.9643632	1016.774374	6	0.010028186	0.002587847	635.1124602	72	FWA	72
4.555555556	0.008	0.33	0.02	0.02	0.25	0.25	0.02	0.02	0	0	0	0	0.1443	2	45.55074	193.2	27.82166	257.54634	4	5	300	GFDL-CM3	6.110394674	297.9643632	1016.774374	6	0.010028186	0.002587847	635.1124602	73	FWA	73
5.333333333	0.008	0.33	0.02	0.02	0.25	0.25	0.02	0.02	0	0	0	0	0.1443	2	45.55074	193.2	27.82166	257.54634	4	5	300	GFDL-CM3	6.110394674	297.9643632	1016.774374	6	0.010028186	0.002587847	635.1124602	74	FWA	74
6.111111111	0.008	0.33	0.02	0.02	0.25	0.25	0.02	0.02	0	0	0	0	0.1443	2	45.55074	193.2	27.82166	257.54634	4	5	300	GFDL-CM3	6.110394674	297.9643632	1016.774374	6	0.010028186	0.002587847	635.1124602	75	FWA	75
6.888888889	0.008	0.33	0.02	0.02	0.25	0.25	0.02	0.02	0	0	0	0	0.1443	2	45.55074	193.2	27.82166	257.54634	4	5	300	GFDL-CM3	6.110394674	297.9643632	1016.774374	6	0.010028186	0.002587847	635.1124602	76	FWA	76
7.666666667	0.008	0.33	0.02	0.02	0.25	0.25	0.02	0.02	0	0	0	0	0.1443	2	45.55074	193.2	27.82166	257.54634	4	5	300	GFDL-CM3	6.110394674	297.9643632	1016.774374	6	0.010028186	0.002587847	635.1124602	77	FWA	77
8.444444444	0.008	0.33	0.02	0.02	0.25	0.25	0.02	0.02	0	0	0	0	0.1443	2	45.55074	193.2	27.82166	257.54634	4	5	300	GFDL-CM3	6.110394674	297.9643632	1016.774374	6	0.010028186	0.002587847	635.1124602	78	FWA	78
9.222222222	0.008	0.33	0.02	0.02	0.25	0.25	0.02	0.02	0	0	0	0	0.1443	2	45.55074	193.2	27.82166	257.54634	4	5	300	GFDL-CM3	6.110394674	297.9643632	1016.774374	6	0.010028186	0.002587847	635.1124602	79	FWA	79
10	0.008	0.33	0.02	0.02	0.25	0.25	0.02	0.02	0	0	0	0	0.1443	2	45.55074	193.2	27.82166	257.54634	4	5	300	GFDL-CM3	6.110394674	297.9643632	1016.774374	6	0.010028186	0.002587847	635.1124602	80	FWA	80
3	0.0115	0.33	0.02	0.02	0.25	0.25	0.02	0.02	0	0	0	0	0.1443	2	45.55074	193.2	27.82166	257.54634	4	5	300	GFDL-CM3	6.110394674	297.9643632	1016.774374	6	0.010028186	0.002587847	635.1124602	81	FWA	81
3.777777778	0.0115	0.33	0.02	0.02	0.25	0.25	0.02	0.02	0	0	0	0	0.1443	2	45.55074	193.2	27.82166	257.54634	4	5	300	GFDL-CM3	6.110394674	297.9643632	1016.774374	6	0.010028186	0.002587847	635.1124602	82	FWA	82
4.555555556	0.0115	0.33	0.02	0.02	0.25	0.25	0.02	0.02	0	0	0	0	0.1443	2	45.55074	193.2	27.82166	257.54634	4	5	300	GFDL-CM3	6.110394674	297.9643632	1016.774374	6	0.010028186	0.002587847	635.1124602	83	FWA	83
5.333333333	0.0115	0.33	0.02	0.02	0.25	0.25	0.02	0.02	0	0	0	0	0.1443	2	45.55074	193.2	27.82166	257.54634	4	5	300	GFDL-CM3	6.110394674	297.9643632	1016.774374	6	0.010028186	0.002587847	635.1124602	84	FWA	84
6.111111111	0.0115	0.33	0.02	0.02	0.25	0.25	0.02	0.02	0	0	0	0	0.1443	2	45.55074	193.2	27.82166	257.54634	4	5	300	GFDL-CM3	6.110394674	297.9643632	1016.774374	6	0.010028186	0.002587847	635.1124602	85	FWA	85
6.888888889	0.0115	0.33	0.02	0.02	0.25	0.25	0.02	0.02	0	0	0	0	0.1443	2	45.55074	193.2	27.82166	257.54634	4	5	300	GFDL-CM3	6.110394674	297.9643632	1016.774374	6	0.010028186	0.002587847	635.1124602	86	FWA	86
7.666666667	0.0115	0.33	0.02	0.02	0.25	0.25	0.02	0.02	0	0	0	0	0.1443	2	45.55074	193.2	27.82166	257.54634	4	5	300	GFDL-CM3	6.110394674	297.9643632	1016.774374	6	0.010028186	0.002587847	635.1124602	87	FWA	87
8.444444444	0.0115	0.33	0.02	0.02	0.25	0.25	0.02	0.02	0	0	0	0	0.1443	2	45.55074	193.2	27.82166	257.54634	4	5	300	GFDL-CM3	6.110394674	297.9643632	1016.774374	6	0.010028186	0.002587847	635.1124602	88	FWA	88
9.222222222	0.0115	0.33	0.02	0.02	0.25	0.25	0.02	0.02	0	0	0	0	0.1443	2	45.55074	193.2	27.82166	257.54634	4	5	300	GFDL-CM3	6.110394674	297.9643632	1016.774374	6	0.010028186	0.002587847	635.1124602	89	FWA	89
10	0.0115	0.33	0.02	0.02	0.25	0.25	0.02	0.02	0	0	0	0	0.1443	2	45.55074	193.2	27.82166	257.54634	4	5	300	GFDL-CM3	6.110394674	297.9643632	1016.774374	6	0.010028186	0.002587847	635.1124602	90	FWA	90
3	0.015	0.33	0.02	0.02	0.25	0.25	0.02	0.02	0	0	0	0	0.1443	2	45.55074	193.2	27.82166	257.54634	4	5	300	GFDL-CM3	6.110394674	297.9643632	1016.774374	6	0.010028186	0.002587847	635.1124602	91	FWA	91
3.777777778	0.015	0.33	0.02	0.02	0.25	0.25	0.02	0.02	0	0	0	0	0.1443	2	45.55074	193.2	27.82166	257.54634	4	5	300	GFDL-CM3	6.110394674	297.9643632	1016.774374	6	0.010028186	0.002587847	635.1124602	92	FWA	92
4.555555556	0.015	0.33	0.02	0.02	0.25	0.25	0.02	0.02	0	0	0	0	0.1443	2	45.55074	193.2	27.82166	257.54634	4	5	300	GFDL-CM3	6.110394674	297.9643632	1016.774374	6	0.010028186	0.002587847	635.1124602	93	FWA	93
5.333333333	0.015	0.33	0.02	0.02	0.25	0.25	0.02	0.02	0	0	0	0	0.1443	2	45.55074	193.2	27.82166	257.54634	4	5	300	GFDL-CM3	6.110394674	297.9643632	1016.774374	6	0.010028186	0.002587847	635.1124602	94	FWA	94
6.111111111	0.015	0.33	0.02	0.02	0.25	0.25	0.02	0.02	0	0	0	0	0.1443	2	45.55074	193.2	27.82166	257.54634	4	5	300	GFDL-CM3	6.110394674	297.9643632	1016.774374	6	0.010028186	0.002587847	635.1124602	95	FWA	95
6.888888889	0.015	0.33	0.02	0.02	0.25	0.25	0.02	0.02	0	0	0	0	0.1443	2	45.55074	193.2	27.82166	257.54634	4	5	300	GFDL-CM3	6.110394674	297.9643632	1016.774374	6	0.010028186	0.002587847	635.1124602	96	FWA	96
7.666666667	0.015	0.33	0.02	0.02	0.25	0.25	0.02	0.02	0	0	0	0	0.1443	2	45.55074	193.2	27.82166	257.54634	4	5	300	GFDL-CM3	6.110394674	297.9643632	1016.774374	6	0.010028186	0.002587847	635.1124602	97	FWA	97
8.444444444	0.015	0.33	0.02	0.02	0.25	0.25	0.02	0.02	0	0	0	0	0.1443	2	45.55074	193.2	27.82166	257.54634	4	5	300	GFDL-CM3	6.110394674	297.9643632	1016.774374	6	0.010028186	0.002587847	635.1124602	98	FWA	98
9.222222222	0.015	0.33	0.02	0.02	0.25	0.25	0.02	0.02	0	0	0	0	0.1443	2	45.55074	193.2	27.82166	257.54634	4	5	300	GFDL-CM3	6.110394674	297.9643632	1016.774374	6	0.010028186	0.002587847	635.1124602	99	FWA	99
10	0.015	0.33	0.02	0.02	0.25	0.25	0.02	0.02	0	0	0	0	0.1443	2	45.55074	193.2	27.82166	257.54634	4	5	300	GFDL-CM3	6.110394674	297.9643632	1016.774374	6	0.010028186	0.002587847	635.1124602	100	FWA	100
3	0.001	0.33	0.02	0.02	0.25	0.25	0.02	0.02	0	0	0	0	0.1443	2	45.55074	193.2	27.82166	257.54634	4	5	300	GFDL-ESM2G	3.189799014	293.0713876	3076.849744	6	0.010023333	0.000630306	2695.295397	101	FWA	101
3.777777778	0.001	0.33	0.02	0.02	0.25	0.25	0.02	0.02	0	0	0	0	0.1443	2	45.55074	193.2	27.82166	257.54634	4	5	300	GFDL-ESM2G	3.189799014	293.0713876	3076.849744	6	0.010023333	0.000630306	2695.295397	102	FWA	102
4.555555556	0.001	0.33	0.02	0.02	0.25	0.25	0.02	0.02	0	0	0	0	0.1443	2	45.55074	193.2	27.82166	257.54634	4	5	300	GFDL-ESM2G	3.189799014	293.0713876	3076.849744	6	0.010023333	0.000630306	2695.295397	103	FWA	103
5.333333333	0.001	0.33	0.02	0.02	0.25	0.25	0.02	0.02	0	0	0	0	0.1443	2	45.55074	193.2	27.82166	257.54634	4	5	300	GFDL-ESM2G	3.189799014	293.0713876	3076.849744	6	0.010023333	0.000630306	2695.295397	104	FWA	104
6.111111111	0.001	0.33	0.02	0.02	0.25	0.25	0.02	0.02	0	0	0	0	0.1443	2	45.55074	193.2	27.82166	257.54634	4	5	300	GFDL-ESM2G	3.189799014	293.0713876	3076.849744	6	0.010023333	0.000630306	2695.295397	105	FWA	105
6.888888889	0.001	0.33	0.02	0.02	0.25	0.25	0.02	0.02	0	0	0	0	0.1443	2	45.55074	193.2	27.82166	257.54634	4	5	300	GFDL-ESM2G	3.189799014	293.0713876	3076.849744	6	0.010023333	0.000630306	2695.295397	106	FWA	106
7.666666667	0.001	0.33	0.02	0.02	0.25	0.25	0.02	0.02	0	0	0	0	0.1443	2	45.55074	193.2	27.82166	257.54634	4	5	300	GFDL-ESM2G	3.189799014	293.0713876	3076.849744	6	0.010023333	0.000630306	2695.295397	107	FWA	107
8.444444444	0.001	0.33	0.02	0.02	0.25	0.25	0.02	0.02	0	0	0	0	0.1443	2	45.55074	193.2	27.82166	257.54634	4	5	300	GFDL-ESM2G	3.189799014	293.0713876	3076.849744	6	0.010023333	0.000630306	2695.295397	108	FWA	108
9.222222222	0.001	0.33	0.02	0.02	0.25	0.25	0.02	0.02	0	0	0	0	0.1443	2	45.55074	193.2	27.82166	257.54634	4	5	300	GFDL-ESM2G	3.189799014	293.0713876	3076.849744	6	0.010023333	0.000630306	2695.295397	109	FWA	109
10	0.001	0.33	0.02	0.02	0.25	0.25	0.02	0.02	0	0	0	0	0.1443	2	45.55074	193.2	27.82166	257.54634	4	5	300	GFDL-ESM2G	3.189799014	293.0713876	3076.849744	6	0.010023333	0.000630306	2695.295397	110	FWA	110
3	0.0045	0.33	0.02	0.02	0.25	0.25	0.02	0.02	0	0	0	0	0.1443	2	45.55074	193.2	27.82166	257.54634	4	5	300	GFDL-ESM2G	3.189799014	293.0713876	3076.849744	6	0.010023333	0.000630306	2695.295397	111	FWA	111
3.777777778	0.0045	0.33	0.02	0.02	0.25	0.25	0.02	0.02	0	0	0	0	0.1443	2	45.55074	193.2	27.82166	257.54634	4	5	300	GFDL-ESM2G	3.189799014	293.0713876	3076.849744	6	0.010023333	0.000630306	2695.295397	112	FWA	112
4.555555556	0.0045	0.33	0.02	0.02	0.25	0.25	0.02	0.02	0	0	0	0	0.1443	2	45.55074	193.2	27.82166	257.54634	4	5	300	GFDL-ESM2G	3.189799014	293.0713876	3076.849744	6	0.010023333	0.000630306	2695.295397	113	FWA	113
5.333333333	0.0045	0.33	0.02	0.02	0.25	0.25	0.02	0.02	0	0	0	0	0.1443	2	45.55074	193.2	27.82166	257.54634	4	5	300	GFDL-ESM2G	3.189799014	293.0713876	3076.849744	6	0.010023333	0.000630306	2695.295397	114	FWA	114
6.111111111	0.0045	0.33	0.02	0.02	0.25	0.25	0.02	0.02	0	0	0	0	0.1443	2	45.55074	193.2	27.82166	257.54634	4	5	300	GFDL-ESM2G	3.189799014	293.0713876	3076.849744	6	0.010023333	0.000630306	2695.295397	115	FWA	115
6.888888889	0.0045	0.33	0.02	0.02	0.25	0.25	0.02	0.02	0	0	0	0	0.1443	2	45.55074	193.2	27.82166	257.54634	4	5	300	GFDL-ESM2G	3.189799014	293.0713876	3076.849744	6	0.010023333	0.000630306	2695.295397	116	FWA	116
7.666666667	0.0045	0.33	0.02	0.02	0.25	0.25	0.02	0.02	0	0	0	0	0.1443	2	45.55074	193.2	27.82166	257.54634	4	5	300	GFDL-ESM2G	3.189799014	293.0713876	3076.849744	6	0.010023333	0.000630306	2695.295397	117	FWA	117
8.444444444	0.0045	0.33	0.02	0.02	0.25	0.25	0.02	0.02	0	0	0	0	0.1443	2	45.55074	193.2	27.82166	257.54634	4	5	300	GFDL-ESM2G	3.189799014	293.0713876	3076.849744	6	0.010023333	0.000630306	2695.295397	118	FWA	118
9.222222222	0.0045	0.33	0.02	0.02	0.25	0.25	0.02	0.02	0	0	0	0	0.1443	2	45.55074	193.2	27.82166	257.54634	4	5	300	GFDL-ESM2G	3.189799014	293.0713876	3076.849744	6	0.010023333	0.000630306	2695.295397	119	FWA	119
10	0.0045	0.33	0.02	0.02	0.25	0.25	0.02	0.02	0	0	0	0	0.1443	2	45.55074	193.2	27.82166	257.54634	4	5	300	GFDL-ESM2G	3.189799014	293.0713876	3076.849744	6	0.010023333	0.000630306	2695.295397	120	FWA	120
3	0.008	0.33	0.02	0.02	0.25	0.25	0.02	0.02	0	0	0	0	0.1443	2	45.55074	193.2	27.82166	257.54634	4	5	300	GFDL-ESM2G	3.189799014	293.0713876	3076.849744	6	0.010023333	0.000630306	2695.295397	121	FWA	121
3.777777778	0.008	0.33	0.02	0.02	0.25	0.25	0.02	0.02	0	0	0	0	0.1443	2	45.55074	193.2	27.82166	257.54634	4	5	300	GFDL-ESM2G	3.189799014	293.0713876	3076.849744	6	0.010023333	0.000630306	2695.295397	122	FWA	122
4.555555556	0.008	0.33	0.02	0.02	0.25	0.25	0.02	0.02	0	0	0	0	0.1443	2	45.55074	193.2	27.82166	257.54634	4	5	300	GFDL-ESM2G	3.189799014	293.0713876	3076.849744	6	0.010023333	0.000630306	2695.295397	123	FWA	123
5.333333333	0.008	0.33	0.02	0.02	0.25	0.25	0.02	0.02	0	0	0	0	0.1443	2	45.55074	193.2	27.82166	257.54634	4	5	300	GFDL-ESM2G	3.189799014	293.0713876	3076.849744	6	0.010023333	0.000630306	2695.295397	124	FWA	124
6.111111111	0.008	0.33	0.02	0.02	0.25	0.25	0.02	0.02	0	0	0	0	0.1443	2	45.55074	193.2	27.82166	257.54634	4	5	300	GFDL-ESM2G	3.189799014	293.0713876	3076.849744	6	0.010023333	0.000630306	2695.295397	125	FWA	125
6.888888889	0.008	0.33	0.02	0.02	0.25	0.25	0.02	0.02	0	0	0	0	0.1443	2	45.55074	193.2	27.82166	257.54634	4	5	300	GFDL-ESM2G	3.189799014	293.0713876	3076.849744	6	0.010023333	0.000630306	2695.295397	126	FWA	126
7.666666667	0.008	0.33	0.02	0.02	0.25	0.25	0.02	0.02	0	0	0	0	0.1443	2	45.55074	193.2	27.82166	257.54634	4	5	300	GFDL-ESM2G	3.189799014	293.0713876	3076.849744	6	0.010023333	0.000630306	2695.295397	127	FWA	127
8.444444444	0.008	0.33	0.02	0.02	0.25	0.25	0.02	0.02	0	0	0	0	0.1443	2	45.55074	193.2	27.82166	257.54634	4	5	300	GFDL-ESM2G	3.189799014	293.0713876	3076.849744	6	0.010023333	0.000630306	2695.295397	128	FWA	128
9.222222222	0.008	0.33	0.02	0.02	0.25	0.25	0.02	0.02	0	0	0	0	0.1443	2	45.55074	193.2	27.82166	257.54634	4	5	300	GFDL-ESM2G	3.189799014	293.0713876	3076.849744	6	0.010023333	0.000630306	2695.295397	129	FWA	129
10	0.008	0.33	0.02	0.02	0.25	0.25	0.02	0.02	0	0	0	0	0.1443	2	45.55074	193.2	27.82166	257.54634	4	5	300	GFDL-ESM2G	3.189799014	293.0713876	3076.849744	6	0.010023333	0.000630306	2695.295397	130	FWA	130
3	0.0115	0.33	0.02	0.02	0.25	0.25	0.02	0.02	0	0	0	0	0.1443	2	45.55074	193.2	27.82166	257.54634	4	5	300	GFDL-ESM2G	3.189799014	293.0713876	3076.849744	6	0.010023333	0.000630306	2695.295397	131	FWA	131
3.777777778	0.0115	0.33	0.02	0.02	0.25	0.25	0.02	0.02	0	0	0	0	0.1443	2	45.55074	193.2	27.82166	257.54634	4	5	300	GFDL-ESM2G	3.189799014	293.0713876	3076.849744	6	0.010023333	0.000630306	2695.295397	132	FWA	132
4.555555556	0.0115	0.33	0.02	0.02	0.25	0.25	0.02	0.02	0	0	0	0	0.1443	2	45.55074	193.2	27.82166	257.54634	4	5	300	GFDL-ESM2G	3.189799014	293.0713876	3076.849744	6	0.010023333	0.000630306	2695.295397	133	FWA	133
5.333333333	0.0115	0.33	0.02	0.02	0.25	0.25	0.02	0.02	0	0	0	0	0.1443	2	45.55074	193.2	27.82166	257.54634	4	5	300	GFDL-ESM2G	3.189799014	293.0713876	3076.849744	6	0.010023333	0.000630306	2695.295397	134	FWA	134
6.111111111	0.0115	0.33	0.02	0.02	0.25	0.25	0.02	0.02	0	0	0	0	0.1443	2	45.55074	193.2	27.82166	257.54634	4	5	300	GFDL-ESM2G	3.189799014	293.0713876	3076.849744	6	0.010023333	0.000630306	2695.295397	135	FWA	135
6.888888889	0.0115	0.33	0.02	0.02	0.25	0.25	0.02	0.02	0	0	0	0	0.1443	2	45.55074	193.2	27.82166	257.54634	4	5	300	GFDL-ESM2G	3.189799014	293.0713876	3076.849744	6	0.010023333	0.000630306	2695.295397	136	FWA	136
7.666666667	0.0115	0.33	0.02	0.02	0.25	0.25	0.02	0.02	0	0	0	0	0.1443	2	45.55074	193.2	27.82166	257.54634	4	5	300	GFDL-ESM2G	3.189799014	293.0713876	3076.849744	6	0.010023333	0.000630306	2695.295397	137	FWA	137
8.444444444	0.0115	0.33	0.02	0.02	0.25	0.25	0.02	0.02	0	0	0	0	0.1443	2	45.55074	193.2	27.82166	257.54634	4	5	300	GFDL-ESM2G	3.189799014	293.0713876	3076.849744	6	0.010023333	0.000630306	2695.295397	138	FWA	138
9.222222222	0.0115	0.33	0.02	0.02	0.25	0.25	0.02	0.02	0	0	0	0	0.1443	2	45.55074	193.2	27.82166	257.54634	4	5	300	GFDL-ESM2G	3.189799014	293.0713876	3076.849744	6	0.010023333	0.000630306	2695.295397	139	FWA	139
10	0.0115	0.33	0.02	0.02	0.25	0.25	0.02	0.02	0	0	0	0	0.1443	2	45.55074	193.2	27.82166	257.54634	4	5	300	GFDL-ESM2G	3.189799014	293.0713876	3076.849744	6	0.010023333	0.000630306	2695.295397	140	FWA	140
3	0.015	0.33	0.02	0.02	0.25	0.25	0.02	0.02	0	0	0	0	0.1443	2	45.55074	193.2	27.82166	257.54634	4	5	300	GFDL-ESM2G	3.189799014	293.0713876	3076.849744	6	0.010023333	0.000630306	2695.295397	141	FWA	141
3.777777778	0.015	0.33	0.02	0.02	0.25	0.25	0.02	0.02	0	0	0	0	0.1443	2	45.55074	193.2	27.82166	257.54634	4	5	300	GFDL-ESM2G	3.189799014	293.0713876	3076.849744	6	0.010023333	0.000630306	2695.295397	142	FWA	142
4.555555556	0.015	0.33	0.02	0.02	0.25	0.25	0.02	0.02	0	0	0	0	0.1443	2	45.55074	193.2	27.82166	257.54634	4	5	300	GFDL-ESM2G	3.189799014	293.0713876	3076.849744	6	0.010023333	0.000630306	2695.295397	143	FWA	143
5.333333333	0.015	0.33	0.02	0.02	0.25	0.25	0.02	0.02	0	0	0	0	0.1443	2	45.55074	193.2	27.82166	257.54634	4	5	300	GFDL-ESM2G	3.189799014	293.0713876	3076.849744	6	0.010023333	0.000630306	2695.295397	144	FWA	144
6.111111111	0.015	0.33	0.02	0.02	0.25	0.25	0.02	0.02	0	0	0	0	0.1443	2	45.55074	193.2	27.82166	257.54634	4	5	300	GFDL-ESM2G	3.189799014	293.0713876	3076.849744	6	0.010023333	0.000630306	2695.295397	145	FWA	145
6.888888889	0.015	0.33	0.02	0.02	0.25	0.25	0.02	0.02	0	0	0	0	0.1443	2	45.55074	193.2	27.82166	257.54634	4	5	300	GFDL-ESM2G	3.189799014	293.0713876	3076.849744	6	0.010023333	0.000630306	2695.295397	146	FWA	146
7.666666667	0.015	0.33	0.02	0.02	0.25	0.25	0.02	0.02	0	0	0	0	0.1443	2	45.55074	193.2	27.82166	257.54634	4	5	300	GFDL-ESM2G	3.189799014	293.0713876	3076.849744	6	0.010023333	0.000630306	2695.295397	147	FWA	147
8.444444444	0.015	0.33	0.02	0.02	0.25	0.25	0.02	0.02	0	0	0	0	0.1443	2	45.55074	193.2	27.82166	257.54634	4	5	300	GFDL-ESM2G	3.189799014	293.0713876	3076.849744	6	0.010023333	0.000630306	2695.295397	148	FWA	148
9.222222222	0.015	0.33	0.02	0.02	0.25	0.25	0.02	0.02	0	0	0	0	0.1443	2	45.55074	193.2	27.82166	257.54634	4	5	300	GFDL-ESM2G	3.189799014	293.0713876	3076.849744	6	0.010023333	0.000630306	2695.295397	149	FWA	149
10	0.015	0.33	0.02	0.02	0.25	0.25	0.02	0.02	0	0	0	0	0.1443	2	45.55074	193.2	27.82166	257.54634	4	5	300	GFDL-ESM2G	3.189799014	293.0713876	3076.849744	6	0.010023333	0.000630306	2695.295397	150	FWA	150
3	0.001	0.33	0.02	0.02	0.25	0.25	0.02	0.02	0	0	0	0	0.1443	2	45.55074	193.2	27.82166	257.54634	4	5	300	GFDL-ESM2M	3.290828914	285.0510445	2784.237474	6	0.010007156	0.00070503	2402.71314	151	FWA	151
3.777777778	0.001	0.33	0.02	0.02	0.25	0.25	0.02	0.02	0	0	0	0	0.1443	2	45.55074	193.2	27.82166	257.54634	4	5	300	GFDL-ESM2M	3.290828914	285.0510445	2784.237474	6	0.010007156	0.00070503	2402.71314	152	FWA	152
4.555555556	0.001	0.33	0.02	0.02	0.25	0.25	0.02	0.02	0	0	0	0	0.1443	2	45.55074	193.2	27.82166	257.54634	4	5	300	GFDL-ESM2M	3.290828914	285.0510445	2784.237474	6	0.010007156	0.00070503	2402.71314	153	FWA	153
5.333333333	0.001	0.33	0.02	0.02	0.25	0.25	0.02	0.02	0	0	0	0	0.1443	2	45.55074	193.2	27.82166	257.54634	4	5	300	GFDL-ESM2M	3.290828914	285.0510445	2784.237474	6	0.010007156	0.00070503	2402.71314	154	FWA	154
6.111111111	0.001	0.33	0.02	0.02	0.25	0.25	0.02	0.02	0	0	0	0	0.1443	2	45.55074	193.2	27.82166	257.54634	4	5	300	GFDL-ESM2M	3.290828914	285.0510445	2784.237474	6	0.010007156	0.00070503	2402.71314	155	FWA	155
6.888888889	0.001	0.33	0.02	0.02	0.25	0.25	0.02	0.02	0	0	0	0	0.1443	2	45.55074	193.2	27.82166	257.54634	4	5	300	GFDL-ESM2M	3.290828914	285.0510445	2784.237474	6	0.010007156	0.00070503	2402.71314	156	FWA	156
7.666666667	0.001	0.33	0.02	0.02	0.25	0.25	0.02	0.02	0	0	0	0	0.1443	2	45.55074	193.2	27.82166	257.54634	4	5	300	GFDL-ESM2M	3.290828914	285.0510445	2784.237474	6	0.010007156	0.00070503	2402.71314	157	FWA	157
8.444444444	0.001	0.33	0.02	0.02	0.25	0.25	0.02	0.02	0	0	0	0	0.1443	2	45.55074	193.2	27.82166	257.54634	4	5	300	GFDL-ESM2M	3.290828914	285.0510445	2784.237474	6	0.010007156	0.00070503	2402.71314	158	FWA	158
9.222222222	0.001	0.33	0.02	0.02	0.25	0.25	0.02	0.02	0	0	0	0	0.1443	2	45.55074	193.2	27.82166	257.54634	4	5	300	GFDL-ESM2M	3.290828914	285.0510445	2784.237474	6	0.010007156	0.00070503	2402.71314	159	FWA	159
10	0.001	0.33	0.02	0.02	0.25	0.25	0.02	0.02	0	0	0	0	0.1443	2	45.55074	193.2	27.82166	257.54634	4	5	300	GFDL-ESM2M	3.290828914	285.0510445	2784.237474	6	0.010007156	0.00070503	2402.71314	160	FWA	160
3	0.0045	0.33	0.02	0.02	0.25	0.25	0.02	0.02	0	0	0	0	0.1443	2	45.55074	193.2	27.82166	257.54634	4	5	300	GFDL-ESM2M	3.290828914	285.0510445	2784.237474	6	0.010007156	0.00070503	2402.71314	161	FWA	161
3.777777778	0.0045	0.33	0.02	0.02	0.25	0.25	0.02	0.02	0	0	0	0	0.1443	2	45.55074	193.2	27.82166	257.54634	4	5	300	GFDL-ESM2M	3.290828914	285.0510445	2784.237474	6	0.010007156	0.00070503	2402.71314	162	FWA	162
4.555555556	0.0045	0.33	0.02	0.02	0.25	0.25	0.02	0.02	0	0	0	0	0.1443	2	45.55074	193.2	27.82166	257.54634	4	5	300	GFDL-ESM2M	3.290828914	285.0510445	2784.237474	6	0.010007156	0.00070503	2402.71314	163	FWA	163
5.333333333	0.0045	0.33	0.02	0.02	0.25	0.25	0.02	0.02	0	0	0	0	0.1443	2	45.55074	193.2	27.82166	257.54634	4	5	300	GFDL-ESM2M	3.290828914	285.0510445	2784.237474	6	0.010007156	0.00070503	2402.71314	164	FWA	164
6.111111111	0.0045	0.33	0.02	0.02	0.25	0.25	0.02	0.02	0	0	0	0	0.1443	2	45.55074	193.2	27.82166	257.54634	4	5	300	GFDL-ESM2M	3.290828914	285.0510445	2784.237474	6	0.010007156	0.00070503	2402.71314	165	FWA	165
6.888888889	0.0045	0.33	0.02	0.02	0.25	0.25	0.02	0.02	0	0	0	0	0.1443	2	45.55074	193.2	27.82166	257.54634	4	5	300	GFDL-ESM2M	3.290828914	285.0510445	2784.237474	6	0.010007156	0.00070503	2402.71314	166	FWA	166
7.666666667	0.0045	0.33	0.02	0.02	0.25	0.25	0.02	0.02	0	0	0	0	0.1443	2	45.55074	193.2	27.82166	257.54634	4	5	300	GFDL-ESM2M	3.290828914	285.0510445	2784.237474	6	0.010007156	0.00070503	2402.71314	167	FWA	167
8.444444444	0.0045	0.33	0.02	0.02	0.25	0.25	0.02	0.02	0	0	0	0	0.1443	2	45.55074	193.2	27.82166	257.54634	4	5	300	GFDL-ESM2M	3.290828914	285.0510445	2784.237474	6	0.010007156	0.00070503	2402.71314	168	FWA	168
9.222222222	0.0045	0.33	0.02	0.02	0.25	0.25	0.02	0.02	0	0	0	0	0.1443	2	45.55074	193.2	27.82166	257.54634	4	5	300	GFDL-ESM2M	3.290828914	285.0510445	2784.237474	6	0.010007156	0.00070503	2402.71314	169	FWA	169
10	0.0045	0.33	0.02	0.02	0.25	0.25	0.02	0.02	0	0	0	0	0.1443	2	45.55074	193.2	27.82166	257.54634	4	5	300	GFDL-ESM2M	3.290828914	285.0510445	2784.237474	6	0.010007156	0.00070503	2402.71314	170	FWA	170
3	0.008	0.33	0.02	0.02	0.25	0.25	0.02	0.02	0	0	0	0	0.1443	2	45.55074	193.2	27.82166	257.54634	4	5	300	GFDL-ESM2M	3.290828914	285.0510445	2784.237474	6	0.010007156	0.00070503	2402.71314	171	FWA	171
3.777777778	0.008	0.33	0.02	0.02	0.25	0.25	0.02	0.02	0	0	0	0	0.1443	2	45.55074	193.2	27.82166	257.54634	4	5	300	GFDL-ESM2M	3.290828914	285.0510445	2784.237474	6	0.010007156	0.00070503	2402.71314	172	FWA	172
4.555555556	0.008	0.33	0.02	0.02	0.25	0.25	0.02	0.02	0	0	0	0	0.1443	2	45.55074	193.2	27.82166	257.54634	4	5	300	GFDL-ESM2M	3.290828914	285.0510445	2784.237474	6	0.010007156	0.00070503	2402.71314	173	FWA	173
5.333333333	0.008	0.33	0.02	0.02	0.25	0.25	0.02	0.02	0	0	0	0	0.1443	2	45.55074	193.2	27.82166	257.54634	4	5	300	GFDL-ESM2M	3.290828914	285.0510445	2784.237474	6	0.010007156	0.00070503	2402.71314	174	FWA	174
6.111111111	0.008	0.33	0.02	0.02	0.25	0.25	0.02	0.02	0	0	0	0	0.1443	2	45.55074	193.2	27.82166	257.54634	4	5	300	GFDL-ESM2M	3.290828914	285.0510445	2784.237474	6	0.010007156	0.00070503	2402.71314	175	FWA	175
6.888888889	0.008	0.33	0.02	0.02	0.25	0.25	0.02	0.02	0	0	0	0	0.1443	2	45.55074	193.2	27.82166	257.54634	4	5	300	GFDL-ESM2M	3.290828914	285.0510445	2784.237474	6	0.010007156	0.00070503	2402.71314	176	FWA	176
7.666666667	0.008	0.33	0.02	0.02	0.25	0.25	0.02	0.02	0	0	0	0	0.1443	2	45.55074	193.2	27.82166	257.54634	4	5	300	GFDL-ESM2M	3.290828914	285.0510445	2784.237474	6	0.010007156	0.00070503	2402.71314	177	FWA	177
8.444444444	0.008	0.33	0.02	0.02	0.25	0.25	0.02	0.02	0	0	0	0	0.1443	2	45.55074	193.2	27.82166	257.54634	4	5	300	GFDL-ESM2M	3.290828914	285.0510445	2784.237474	6	0.010007156	0.00070503	2402.71314	178	FWA	178
9.222222222	0.008	0.33	0.02	0.02	0.25	0.25	0.02	0.02	0	0	0	0	0.1443	2	45.55074	193.2	27.82166	257.54634	4	5	300	GFDL-ESM2M	3.290828914	285.0510445	2784.237474	6	0.010007156	0.00070503	2402.71314	179	FWA	179
10	0.008	0.33	0.02	0.02	0.25	0.25	0.02	0.02	0	0	0	0	0.1443	2	45.55074	193.2	27.82166	257.54634	4	5	300	GFDL-ESM2M	3.290828914	285.0510445	2784.237474	6	0.010007156	0.00070503	2402.71314	180	FWA	180
3	0.0115	0.33	0.02	0.02	0.25	0.25	0.02	0.02	0	0	0	0	0.1443	2	45.55074	193.2	27.82166	257.54634	4	5	300	GFDL-ESM2M	3.290828914	285.0510445	2784.237474	6	0.010007156	0.00070503	2402.71314	181	FWA	181
3.777777778	0.0115	0.33	0.02	0.02	0.25	0.25	0.02	0.02	0	0	0	0	0.1443	2	45.55074	193.2	27.82166	257.54634	4	5	300	GFDL-ESM2M	3.290828914	285.0510445	2784.237474	6	0.010007156	0.00070503	2402.71314	182	FWA	182
4.555555556	0.0115	0.33	0.02	0.02	0.25	0.25	0.02	0.02	0	0	0	0	0.1443	2	45.55074	193.2	27.82166	257.54634	4	5	300	GFDL-ESM2M	3.290828914	285.0510445	2784.237474	6	0.010007156	0.00070503	2402.71314	183	FWA	183
5.333333333	0.0115	0.33	0.02	0.02	0.25	0.25	0.02	0.02	0	0	0	0	0.1443	2	45.55074	193.2	27.82166	257.54634	4	5	300	GFDL-ESM2M	3.290828914	285.0510445	2784.237474	6	0.010007156	0.00070503	2402.71314	184	FWA	184
6.111111111	0.0115	0.33	0.02	0.02	0.25	0.25	0.02	0.02	0	0	0	0	0.1443	2	45.55074	193.2	27.82166	257.54634	4	5	300	GFDL-ESM2M	3.290828914	285.0510445	2784.237474	6	0.010007156	0.00070503	2402.71314	185	FWA	185
6.888888889	0.0115	0.33	0.02	0.02	0.25	0.25	0.02	0.02	0	0	0	0	0.1443	2	45.55074	193.2	27.82166	257.54634	4	5	300	GFDL-ESM2M	3.290828914	285.0510445	2784.237474	6	0.010007156	0.00070503	2402.71314	186	FWA	186
7.666666667	0.0115	0.33	0.02	0.02	0.25	0.25	0.02	0.02	0	0	0	0	0.1443	2	45.55074	193.2	27.82166	257.54634	4	5	300	GFDL-ESM2M	3.290828914	285.0510445	2784.237474	6	0.010007156	0.00070503	2402.71314	187	FWA	187
8.444444444	0.0115	0.33	0.02	0.02	0.25	0.25	0.02	0.02	0	0	0	0	0.1443	2	45.55074	193.2	27.82166	257.54634	4	5	300	GFDL-ESM2M	3.290828914	285.0510445	2784.237474	6	0.010007156	0.00070503	2402.71314	188	FWA	188
9.222222222	0.0115	0.33	0.02	0.02	0.25	0.25	0.02	0.02	0	0	0	0	0.1443	2	45.55074	193.2	27.82166	257.54634	4	5	300	GFDL-ESM2M	3.290828914	285.0510445	2784.237474	6	0.010007156	0.00070503	2402.71314	189	FWA	189
10	0.0115	0.33	0.02	0.02	0.25	0.25	0.02	0.02	0	0	0	0	0.1443	2	45.55074	193.2	27.82166	257.54634	4	5	300	GFDL-ESM2M	3.290828914	285.0510445	2784.237474	6	0.010007156	0.00070503	2402.71314	190	FWA	190
3	0.015	0.33	0.02	0.02	0.25	0.25	0.02	0.02	0	0	0	0	0.1443	2	45.55074	193.2	27.82166	257.54634	4	5	300	GFDL-ESM2M	3.290828914	285.0510445	2784.237474	6	0.010007156	0.00070503	2402.71314	191	FWA	191
3.777777778	0.015	0.33	0.02	0.02	0.25	0.25	0.02	0.02	0	0	0	0	0.1443	2	45.55074	193.2	27.82166	257.54634	4	5	300	GFDL-ESM2M	3.290828914	285.0510445	2784.237474	6	0.010007156	0.00070503	2402.71314	192	FWA	192
4.555555556	0.015	0.33	0.02	0.02	0.25	0.25	0.02	0.02	0	0	0	0	0.1443	2	45.55074	193.2	27.82166	257.54634	4	5	300	GFDL-ESM2M	3.290828914	285.0510445	2784.237474	6	0.010007156	0.00070503	2402.71314	193	FWA	193
5.333333333	0.015	0.33	0.02	0.02	0.25	0.25	0.02	0.02	0	0	0	0	0.1443	2	45.55074	193.2	27.82166	257.54634	4	5	300	GFDL-ESM2M	3.290828914	285.0510445	2784.237474	6	0.010007156	0.00070503	2402.71314	194	FWA	194
6.111111111	0.015	0.33	0.02	0.02	0.25	0.25	0.02	0.02	0	0	0	0	0.1443	2	45.55074	193.2	27.82166	257.54634	4	5	300	GFDL-ESM2M	3.290828914	285.0510445	2784.237474	6	0.010007156	0.00070503	2402.71314	195	FWA	195
6.888888889	0.015	0.33	0.02	0.02	0.25	0.25	0.02	0.02	0	0	0	0	0.1443	2	45.55074	193.2	27.82166	257.54634	4	5	300	GFDL-ESM2M	3.290828914	285.0510445	2784.237474	6	0.010007156	0.00070503	2402.71314	196	FWA	196
7.666666667	0.015	0.33	0.02	0.02	0.25	0.25	0.02	0.02	0	0	0	0	0.1443	2	45.55074	193.2	27.82166	257.54634	4	5	300	GFDL-ESM2M	3.290828914	285.0510445	2784.237474	6	0.010007156	0.00070503	2402.71314	197	FWA	197
8.444444444	0.015	0.33	0.02	0.02	0.25	0.25	0.02	0.02	0	0	0	0	0.1443	2	45.55074	193.2	27.82166	257.54634	4	5	300	GFDL-ESM2M	3.290828914	285.0510445	2784.237474	6	0.010007156	0.00070503	2402.71314	198	FWA	198
9.222222222	0.015	0.33	0.02	0.02	0.25	0.25	0.02	0.02	0	0	0	0	0.1443	2	45.55074	193.2	27.82166	257.54634	4	5	300	GFDL-ESM2M	3.290828914	285.0510445	2784.237474	6	0.010007156	0.00070503	2402.71314	199	FWA	199
10	0.015	0.33	0.02	0.02	0.25	0.25	0.02	0.02	0	0	0	0	0.1443	2	45.55074	193.2	27.82166	257.54634	4	5	300	GFDL-ESM2M	3.290828914	285.0510445	2784.237474	6	0.010007156	0.00070503	2402.71314	200	FWA	200
3	0.001	0.33	0.02	0.02	0.25	0.25	0.02	0.02	0	0	0	0	0.1443	2	45.55074	193.2	27.82166	257.54634	4	5	300	MIROC-ESM	5.931536512	286.2320504	1013.566627	6	0.010039168	0.002600319	632.6121345	201	FWA	201
3.777777778	0.001	0.33	0.02	0.02	0.25	0.25	0.02	0.02	0	0	0	0	0.1443	2	45.55074	193.2	27.82166	257.54634	4	5	300	MIROC-ESM	5.931536512	286.2320504	1013.566627	6	0.010039168	0.002600319	632.6121345	202	FWA	202
4.555555556	0.001	0.33	0.02	0.02	0.25	0.25	0.02	0.02	0	0	0	0	0.1443	2	45.55074	193.2	27.82166	257.54634	4	5	300	MIROC-ESM	5.931536512	286.2320504	1013.566627	6	0.010039168	0.002600319	632.6121345	203	FWA	203
5.333333333	0.001	0.33	0.02	0.02	0.25	0.25	0.02	0.02	0	0	0	0	0.1443	2	45.55074	193.2	27.82166	257.54634	4	5	300	MIROC-ESM	5.931536512	286.2320504	1013.566627	6	0.010039168	0.002600319	632.6121345	204	FWA	204
6.111111111	0.001	0.33	0.02	0.02	0.25	0.25	0.02	0.02	0	0	0	0	0.1443	2	45.55074	193.2	27.82166	257.54634	4	5	300	MIROC-ESM	5.931536512	286.2320504	1013.566627	6	0.010039168	0.002600319	632.6121345	205	FWA	205
6.888888889	0.001	0.33	0.02	0.02	0.25	0.25	0.02	0.02	0	0	0	0	0.1443	2	45.55074	193.2	27.82166	257.54634	4	5	300	MIROC-ESM	5.931536512	286.2320504	1013.566627	6	0.010039168	0.002600319	632.6121345	206	FWA	206
7.666666667	0.001	0.33	0.02	0.02	0.25	0.25	0.02	0.02	0	0	0	0	0.1443	2	45.55074	193.2	27.82166	257.54634	4	5	300	MIROC-ESM	5.931536512	286.2320504	1013.566627	6	0.010039168	0.002600319	632.6121345	207	FWA	207
8.444444444	0.001	0.33	0.02	0.02	0.25	0.25	0.02	0.02	0	0	0	0	0.1443	2	45.55074	193.2	27.82166	257.54634	4	5	300	MIROC-ESM	5.931536512	286.2320504	1013.566627	6	0.010039168	0.002600319	632.6121345	208	FWA	208
9.222222222	0.001	0.33	0.02	0.02	0.25	0.25	0.02	0.02	0	0	0	0	0.1443	2	45.55074	193.2	27.82166	257.54634	4	5	300	MIROC-ESM	5.931536512	286.2320504	1013.566627	6	0.010039168	0.002600319	632.6121345	209	FWA	209
10	0.001	0.33	0.02	0.02	0.25	0.25	0.02	0.02	0	0	0	0	0.1443	2	45.55074	193.2	27.82166	257.54634	4	5	300	MIROC-ESM	5.931536512	286.2320504	1013.566627	6	0.010039168	0.002600319	632.6121345	210	FWA	210
3	0.0045	0.33	0.02	0.02	0.25	0.25	0.02	0.02	0	0	0	0	0.1443	2	45.55074	193.2	27.82166	257.54634	4	5	300	MIROC-ESM	5.931536512	286.2320504	1013.566627	6	0.010039168	0.002600319	632.6121345	211	FWA	211
3.777777778	0.0045	0.33	0.02	0.02	0.25	0.25	0.02	0.02	0	0	0	0	0.1443	2	45.55074	193.2	27.82166	257.54634	4	5	300	MIROC-ESM	5.931536512	286.2320504	1013.566627	6	0.010039168	0.002600319	632.6121345	212	FWA	212
4.555555556	0.0045	0.33	0.02	0.02	0.25	0.25	0.02	0.02	0	0	0	0	0.1443	2	45.55074	193.2	27.82166	257.54634	4	5	300	MIROC-ESM	5.931536512	286.2320504	1013.566627	6	0.010039168	0.002600319	632.6121345	213	FWA	213
5.333333333	0.0045	0.33	0.02	0.02	0.25	0.25	0.02	0.02	0	0	0	0	0.1443	2	45.55074	193.2	27.82166	257.54634	4	5	300	MIROC-ESM	5.931536512	286.2320504	1013.566627	6	0.010039168	0.002600319	632.6121345	214	FWA	214
6.111111111	0.0045	0.33	0.02	0.02	0.25	0.25	0.02	0.02	0	0	0	0	0.1443	2	45.55074	193.2	27.82166	257.54634	4	5	300	MIROC-ESM	5.931536512	286.2320504	1013.566627	6	0.010039168	0.002600319	632.6121345	215	FWA	215
6.888888889	0.0045	0.33	0.02	0.02	0.25	0.25	0.02	0.02	0	0	0	0	0.1443	2	45.55074	193.2	27.82166	257.54634	4	5	300	MIROC-ESM	5.931536512	286.2320504	1013.566627	6	0.010039168	0.002600319	632.6121345	216	FWA	216
7.666666667	0.0045	0.33	0.02	0.02	0.25	0.25	0.02	0.02	0	0	0	0	0.1443	2	45.55074	193.2	27.82166	257.54634	4	5	300	MIROC-ESM	5.931536512	286.2320504	1013.566627	6	0.010039168	0.002600319	632.6121345	217	FWA	217
8.444444444	0.0045	0.33	0.02	0.02	0.25	0.25	0.02	0.02	0	0	0	0	0.1443	2	45.55074	193.2	27.82166	257.54634	4	5	300	MIROC-ESM	5.931536512	286.2320504	1013.566627	6	0.010039168	0.002600319	632.6121345	218	FWA	218
9.222222222	0.0045	0.33	0.02	0.02	0.25	0.25	0.02	0.02	0	0	0	0	0.1443	2	45.55074	193.2	27.82166	257.54634	4	5	300	MIROC-ESM	5.931536512	286.2320504	1013.566627	6	0.010039168	0.002600319	632.6121345	219	FWA	219
10	0.0045	0.33	0.02	0.02	0.25	0.25	0.02	0.02	0	0	0	0	0.1443	2	45.55074	193.2	27.82166	257.54634	4	5	300	MIROC-ESM	5.931536512	286.2320504	1013.566627	6	0.010039168	0.002600319	632.6121345	220	FWA	220
3	0.008	0.33	0.02	0.02	0.25	0.25	0.02	0.02	0	0	0	0	0.1443	2	45.55074	193.2	27.82166	257.54634	4	5	300	MIROC-ESM	5.931536512	286.2320504	1013.566627	6	0.010039168	0.002600319	632.6121345	221	FWA	221
3.777777778	0.008	0.33	0.02	0.02	0.25	0.25	0.02	0.02	0	0	0	0	0.1443	2	45.55074	193.2	27.82166	257.54634	4	5	300	MIROC-ESM	5.931536512	286.2320504	1013.566627	6	0.010039168	0.002600319	632.6121345	222	FWA	222
4.555555556	0.008	0.33	0.02	0.02	0.25	0.25	0.02	0.02	0	0	0	0	0.1443	2	45.55074	193.2	27.82166	257.54634	4	5	300	MIROC-ESM	5.931536512	286.2320504	1013.566627	6	0.010039168	0.002600319	632.6121345	223	FWA	223
5.333333333	0.008	0.33	0.02	0.02	0.25	0.25	0.02	0.02	0	0	0	0	0.1443	2	45.55074	193.2	27.82166	257.54634	4	5	300	MIROC-ESM	5.931536512	286.2320504	1013.566627	6	0.010039168	0.002600319	632.6121345	224	FWA	224
6.111111111	0.008	0.33	0.02	0.02	0.25	0.25	0.02	0.02	0	0	0	0	0.1443	2	45.55074	193.2	27.82166	257.54634	4	5	300	MIROC-ESM	5.931536512	286.2320504	1013.566627	6	0.010039168	0.002600319	632.6121345	225	FWA	225
6.888888889	0.008	0.33	0.02	0.02	0.25	0.25	0.02	0.02	0	0	0	0	0.1443	2	45.55074	193.2	27.82166	257.54634	4	5	300	MIROC-ESM	5.931536512	286.2320504	1013.566627	6	0.010039168	0.002600319	632.6121345	226	FWA	226
7.666666667	0.008	0.33	0.02	0.02	0.25	0.25	0.02	0.02	0	0	0	0	0.1443	2	45.55074	193.2	27.82166	257.54634	4	5	300	MIROC-ESM	5.931536512	286.2320504	1013.566627	6	0.010039168	0.002600319	632.6121345	227	FWA	227
8.444444444	0.008	0.33	0.02	0.02	0.25	0.25	0.02	0.02	0	0	0	0	0.1443	2	45.55074	193.2	27.82166	257.54634	4	5	300	MIROC-ESM	5.931536512	286.2320504	1013.566627	6	0.010039168	0.002600319	632.6121345	228	FWA	228
9.222222222	0.008	0.33	0.02	0.02	0.25	0.25	0.02	0.02	0	0	0	0	0.1443	2	45.55074	193.2	27.82166	257.54634	4	5	300	MIROC-ESM	5.931536512	286.2320504	1013.566627	6	0.010039168	0.002600319	632.6121345	229	FWA	229
10	0.008	0.33	0.02	0.02	0.25	0.25	0.02	0.02	0	0	0	0	0.1443	2	45.55074	193.2	27.82166	257.54634	4	5	300	MIROC-ESM	5.931536512	286.2320504	1013.566627	6	0.010039168	0.002600319	632.6121345	230	FWA	230
3	0.0115	0.33	0.02	0.02	0.25	0.25	0.02	0.02	0	0	0	0	0.1443	2	45.55074	193.2	27.82166	257.54634	4	5	300	MIROC-ESM	5.931536512	286.2320504	1013.566627	6	0.010039168	0.002600319	632.6121345	231	FWA	231
3.777777778	0.0115	0.33	0.02	0.02	0.25	0.25	0.02	0.02	0	0	0	0	0.1443	2	45.55074	193.2	27.82166	257.54634	4	5	300	MIROC-ESM	5.931536512	286.2320504	1013.566627	6	0.010039168	0.002600319	632.6121345	232	FWA	232
4.555555556	0.0115	0.33	0.02	0.02	0.25	0.25	0.02	0.02	0	0	0	0	0.1443	2	45.55074	193.2	27.82166	257.54634	4	5	300	MIROC-ESM	5.931536512	286.2320504	1013.566627	6	0.010039168	0.002600319	632.6121345	233	FWA	233
5.333333333	0.0115	0.33	0.02	0.02	0.25	0.25	0.02	0.02	0	0	0	0	0.1443	2	45.55074	193.2	27.82166	257.54634	4	5	300	MIROC-ESM	5.931536512	286.2320504	1013.566627	6	0.010039168	0.002600319	632.6121345	234	FWA	234
6.111111111	0.0115	0.33	0.02	0.02	0.25	0.25	0.02	0.02	0	0	0	0	0.1443	2	45.55074	193.2	27.82166	257.54634	4	5	300	MIROC-ESM	5.931536512	286.2320504	1013.566627	6	0.010039168	0.002600319	632.6121345	235	FWA	235
6.888888889	0.0115	0.33	0.02	0.02	0.25	0.25	0.02	0.02	0	0	0	0	0.1443	2	45.55074	193.2	27.82166	257.54634	4	5	300	MIROC-ESM	5.931536512	286.2320504	1013.566627	6	0.010039168	0.002600319	632.6121345	236	FWA	236
7.666666667	0.0115	0.33	0.02	0.02	0.25	0.25	0.02	0.02	0	0	0	0	0.1443	2	45.55074	193.2	27.82166	257.54634	4	5	300	MIROC-ESM	5.931536512	286.2320504	1013.566627	6	0.010039168	0.002600319	632.6121345	237	FWA	237
8.444444444	0.0115	0.33	0.02	0.02	0.25	0.25	0.02	0.02	0	0	0	0	0.1443	2	45.55074	193.2	27.82166	257.54634	4	5	300	MIROC-ESM	5.931536512	286.2320504	1013.566627	6	0.010039168	0.002600319	632.6121345	238	FWA	238
9.222222222	0.0115	0.33	0.02	0.02	0.25	0.25	0.02	0.02	0	0	0	0	0.1443	2	45.55074	193.2	27.82166	257.54634	4	5	300	MIROC-ESM	5.931536512	286.2320504	1013.566627	6	0.010039168	0.002600319	632.6121345	239	FWA	239
10	0.0115	0.33	0.02	0.02	0.25	0.25	0.02	0.02	0	0	0	0	0.1443	2	45.55074	193.2	27.82166	257.54634	4	5	300	MIROC-ESM	5.931536512	286.2320504	1013.566627	6	0.010039168	0.002600319	632.6121345	240	FWA	240
3	0.015	0.33	0.02	0.02	0.25	0.25	0.02	0.02	0	0	0	0	0.1443	2	45.55074	193.2	27.82166	257.54634	4	5	300	MIROC-ESM	5.931536512	286.2320504	1013.566627	6	0.010039168	0.002600319	632.6121345	241	FWA	241
3.777777778	0.015	0.33	0.02	0.02	0.25	0.25	0.02	0.02	0	0	0	0	0.1443	2	45.55074	193.2	27.82166	257.54634	4	5	300	MIROC-ESM	5.931536512	286.2320504	1013.566627	6	0.010039168	0.002600319	632.6121345	242	FWA	242
4.555555556	0.015	0.33	0.02	0.02	0.25	0.25	0.02	0.02	0	0	0	0	0.1443	2	45.55074	193.2	27.82166	257.54634	4	5	300	MIROC-ESM	5.931536512	286.2320504	1013.566627	6	0.010039168	0.002600319	632.6121345	243	FWA	243
5.333333333	0.015	0.33	0.02	0.02	0.25	0.25	0.02	0.02	0	0	0	0	0.1443	2	45.55074	193.2	27.82166	257.54634	4	5	300	MIROC-ESM	5.931536512	286.2320504	1013.566627	6	0.010039168	0.002600319	632.6121345	244	FWA	244
6.111111111	0.015	0.33	0.02	0.02	0.25	0.25	0.02	0.02	0	0	0	0	0.1443	2	45.55074	193.2	27.82166	257.54634	4	5	300	MIROC-ESM	5.931536512	286.2320504	1013.566627	6	0.010039168	0.002600319	632.6121345	245	FWA	245
6.888888889	0.015	0.33	0.02	0.02	0.25	0.25	0.02	0.02	0	0	0	0	0.1443	2	45.55074	193.2	27.82166	257.54634	4	5	300	MIROC-ESM	5.931536512	286.2320504	1013.566627	6	0.010039168	0.002600319	632.6121345	246	FWA	246
7.666666667	0.015	0.33	0.02	0.02	0.25	0.25	0.02	0.02	0	0	0	0	0.1443	2	45.55074	193.2	27.82166	257.54634	4	5	300	MIROC-ESM	5.931536512	286.2320504	1013.566627	6	0.010039168	0.002600319	632.6121345	247	FWA	247
8.444444444	0.015	0.33	0.02	0.02	0.25	0.25	0.02	0.02	0	0	0	0	0.1443	2	45.55074	193.2	27.82166	257.54634	4	5	300	MIROC-ESM	5.931536512	286.2320504	1013.566627	6	0.010039168	0.002600319	632.6121345	248	FWA	248
9.222222222	0.015	0.33	0.02	0.02	0.25	0.25	0.02	0.02	0	0	0	0	0.1443	2	45.55074	193.2	27.82166	257.54634	4	5	300	MIROC-ESM	5.931536512	286.2320504	1013.566627	6	0.010039168	0.002600319	632.6121345	249	FWA	249
10	0.015	0.33	0.02	0.02	0.25	0.25	0.02	0.02	0	0	0	0	0.1443	2	45.55074	193.2	27.82166	257.54634	4	5	300	MIROC-ESM	5.931536512	286.2320504	1013.566627	6	0.010039168	0.002600319	632.6121345	250	FWA	250
3	0.001	0.33	0.02	0.02	0.25	0.25	0.02	0.02	0	0	0	0	0.1443	2	45.55074	193.2	27.82166	257.54634	4	5	300	MIROC-ESM-CHEM	6.130331874	285.6500417	970.869657	6	0.010039094	0.002779791	589.8958142	251	FWA	251
3.777777778	0.001	0.33	0.02	0.02	0.25	0.25	0.02	0.02	0	0	0	0	0.1443	2	45.55074	193.2	27.82166	257.54634	4	5	300	MIROC-ESM-CHEM	6.130331874	285.6500417	970.869657	6	0.010039094	0.002779791	589.8958142	252	FWA	252
4.555555556	0.001	0.33	0.02	0.02	0.25	0.25	0.02	0.02	0	0	0	0	0.1443	2	45.55074	193.2	27.82166	257.54634	4	5	300	MIROC-ESM-CHEM	6.130331874	285.6500417	970.869657	6	0.010039094	0.002779791	589.8958142	253	FWA	253
5.333333333	0.001	0.33	0.02	0.02	0.25	0.25	0.02	0.02	0	0	0	0	0.1443	2	45.55074	193.2	27.82166	257.54634	4	5	300	MIROC-ESM-CHEM	6.130331874	285.6500417	970.869657	6	0.010039094	0.002779791	589.8958142	254	FWA	254
6.111111111	0.001	0.33	0.02	0.02	0.25	0.25	0.02	0.02	0	0	0	0	0.1443	2	45.55074	193.2	27.82166	257.54634	4	5	300	MIROC-ESM-CHEM	6.130331874	285.6500417	970.869657	6	0.010039094	0.002779791	589.8958142	255	FWA	255
6.888888889	0.001	0.33	0.02	0.02	0.25	0.25	0.02	0.02	0	0	0	0	0.1443	2	45.55074	193.2	27.82166	257.54634	4	5	300	MIROC-ESM-CHEM	6.130331874	285.6500417	970.869657	6	0.010039094	0.002779791	589.8958142	256	FWA	256
7.666666667	0.001	0.33	0.02	0.02	0.25	0.25	0.02	0.02	0	0	0	0	0.1443	2	45.55074	193.2	27.82166	257.54634	4	5	300	MIROC-ESM-CHEM	6.130331874	285.6500417	970.869657	6	0.010039094	0.002779791	589.8958142	257	FWA	257
8.444444444	0.001	0.33	0.02	0.02	0.25	0.25	0.02	0.02	0	0	0	0	0.1443	2	45.55074	193.2	27.82166	257.54634	4	5	300	MIROC-ESM-CHEM	6.130331874	285.6500417	970.869657	6	0.010039094	0.002779791	589.8958142	258	FWA	258
9.222222222	0.001	0.33	0.02	0.02	0.25	0.25	0.02	0.02	0	0	0	0	0.1443	2	45.55074	193.2	27.82166	257.54634	4	5	300	MIROC-ESM-CHEM	6.130331874	285.6500417	970.869657	6	0.010039094	0.002779791	589.8958142	259	FWA	259
10	0.001	0.33	0.02	0.02	0.25	0.25	0.02	0.02	0	0	0	0	0.1443	2	45.55074	193.2	27.82166	257.54634	4	5	300	MIROC-ESM-CHEM	6.130331874	285.6500417	970.869657	6	0.010039094	0.002779791	589.8958142	260	FWA	260
3	0.0045	0.33	0.02	0.02	0.25	0.25	0.02	0.02	0	0	0	0	0.1443	2	45.55074	193.2	27.82166	257.54634	4	5	300	MIROC-ESM-CHEM	6.130331874	285.6500417	970.869657	6	0.010039094	0.002779791	589.8958142	261	FWA	261
3.777777778	0.0045	0.33	0.02	0.02	0.25	0.25	0.02	0.02	0	0	0	0	0.1443	2	45.55074	193.2	27.82166	257.54634	4	5	300	MIROC-ESM-CHEM	6.130331874	285.6500417	970.869657	6	0.010039094	0.002779791	589.8958142	262	FWA	262
4.555555556	0.0045	0.33	0.02	0.02	0.25	0.25	0.02	0.02	0	0	0	0	0.1443	2	45.55074	193.2	27.82166	257.54634	4	5	300	MIROC-ESM-CHEM	6.130331874	285.6500417	970.869657	6	0.010039094	0.002779791	589.8958142	263	FWA	263
5.333333333	0.0045	0.33	0.02	0.02	0.25	0.25	0.02	0.02	0	0	0	0	0.1443	2	45.55074	193.2	27.82166	257.54634	4	5	300	MIROC-ESM-CHEM	6.130331874	285.6500417	970.869657	6	0.010039094	0.002779791	589.8958142	264	FWA	264
6.111111111	0.0045	0.33	0.02	0.02	0.25	0.25	0.02	0.02	0	0	0	0	0.1443	2	45.55074	193.2	27.82166	257.54634	4	5	300	MIROC-ESM-CHEM	6.130331874	285.6500417	970.869657	6	0.010039094	0.002779791	589.8958142	265	FWA	265
6.888888889	0.0045	0.33	0.02	0.02	0.25	0.25	0.02	0.02	0	0	0	0	0.1443	2	45.55074	193.2	27.82166	257.54634	4	5	300	MIROC-ESM-CHEM	6.130331874	285.6500417	970.869657	6	0.010039094	0.002779791	589.8958142	266	FWA	266
7.666666667	0.0045	0.33	0.02	0.02	0.25	0.25	0.02	0.02	0	0	0	0	0.1443	2	45.55074	193.2	27.82166	257.54634	4	5	300	MIROC-ESM-CHEM	6.130331874	285.6500417	970.869657	6	0.010039094	0.002779791	589.8958142	267	FWA	267
8.444444444	0.0045	0.33	0.02	0.02	0.25	0.25	0.02	0.02	0	0	0	0	0.1443	2	45.55074	193.2	27.82166	257.54634	4	5	300	MIROC-ESM-CHEM	6.130331874	285.6500417	970.869657	6	0.010039094	0.002779791	589.8958142	268	FWA	268
9.222222222	0.0045	0.33	0.02	0.02	0.25	0.25	0.02	0.02	0	0	0	0	0.1443	2	45.55074	193.2	27.82166	257.54634	4	5	300	MIROC-ESM-CHEM	6.130331874	285.6500417	970.869657	6	0.010039094	0.002779791	589.8958142	269	FWA	269
10	0.0045	0.33	0.02	0.02	0.25	0.25	0.02	0.02	0	0	0	0	0.1443	2	45.55074	193.2	27.82166	257.54634	4	5	300	MIROC-ESM-CHEM	6.130331874	285.6500417	970.869657	6	0.010039094	0.002779791	589.8958142	270	FWA	270
3	0.008	0.33	0.02	0.02	0.25	0.25	0.02	0.02	0	0	0	0	0.1443	2	45.55074	193.2	27.82166	257.54634	4	5	300	MIROC-ESM-CHEM	6.130331874	285.6500417	970.869657	6	0.010039094	0.002779791	589.8958142	271	FWA	271
3.777777778	0.008	0.33	0.02	0.02	0.25	0.25	0.02	0.02	0	0	0	0	0.1443	2	45.55074	193.2	27.82166	257.54634	4	5	300	MIROC-ESM-CHEM	6.130331874	285.6500417	970.869657	6	0.010039094	0.002779791	589.8958142	272	FWA	272
4.555555556	0.008	0.33	0.02	0.02	0.25	0.25	0.02	0.02	0	0	0	0	0.1443	2	45.55074	193.2	27.82166	257.54634	4	5	300	MIROC-ESM-CHEM	6.130331874	285.6500417	970.869657	6	0.010039094	0.002779791	589.8958142	273	FWA	273
5.333333333	0.008	0.33	0.02	0.02	0.25	0.25	0.02	0.02	0	0	0	0	0.1443	2	45.55074	193.2	27.82166	257.54634	4	5	300	MIROC-ESM-CHEM	6.130331874	285.6500417	970.869657	6	0.010039094	0.002779791	589.8958142	274	FWA	274
6.111111111	0.008	0.33	0.02	0.02	0.25	0.25	0.02	0.02	0	0	0	0	0.1443	2	45.55074	193.2	27.82166	257.54634	4	5	300	MIROC-ESM-CHEM	6.130331874	285.6500417	970.869657	6	0.010039094	0.002779791	589.8958142	275	FWA	275
6.888888889	0.008	0.33	0.02	0.02	0.25	0.25	0.02	0.02	0	0	0	0	0.1443	2	45.55074	193.2	27.82166	257.54634	4	5	300	MIROC-ESM-CHEM	6.130331874	285.6500417	970.869657	6	0.010039094	0.002779791	589.8958142	276	FWA	276
7.666666667	0.008	0.33	0.02	0.02	0.25	0.25	0.02	0.02	0	0	0	0	0.1443	2	45.55074	193.2	27.82166	257.54634	4	5	300	MIROC-ESM-CHEM	6.130331874	285.6500417	970.869657	6	0.010039094	0.002779791	589.8958142	277	FWA	277
8.444444444	0.008	0.33	0.02	0.02	0.25	0.25	0.02	0.02	0	0	0	0	0.1443	2	45.55074	193.2	27.82166	257.54634	4	5	300	MIROC-ESM-CHEM	6.130331874	285.6500417	970.869657	6	0.010039094	0.002779791	589.8958142	278	FWA	278
9.222222222	0.008	0.33	0.02	0.02	0.25	0.25	0.02	0.02	0	0	0	0	0.1443	2	45.55074	193.2	27.82166	257.54634	4	5	300	MIROC-ESM-CHEM	6.130331874	285.6500417	970.869657	6	0.010039094	0.002779791	589.8958142	279	FWA	279
10	0.008	0.33	0.02	0.02	0.25	0.25	0.02	0.02	0	0	0	0	0.1443	2	45.55074	193.2	27.82166	257.54634	4	5	300	MIROC-ESM-CHEM	6.130331874	285.6500417	970.869657	6	0.010039094	0.002779791	589.8958142	280	FWA	280
3	0.0115	0.33	0.02	0.02	0.25	0.25	0.02	0.02	0	0	0	0	0.1443	2	45.55074	193.2	27.82166	257.54634	4	5	300	MIROC-ESM-CHEM	6.130331874	285.6500417	970.869657	6	0.010039094	0.002779791	589.8958142	281	FWA	281
3.777777778	0.0115	0.33	0.02	0.02	0.25	0.25	0.02	0.02	0	0	0	0	0.1443	2	45.55074	193.2	27.82166	257.54634	4	5	300	MIROC-ESM-CHEM	6.130331874	285.6500417	970.869657	6	0.010039094	0.002779791	589.8958142	282	FWA	282
4.555555556	0.0115	0.33	0.02	0.02	0.25	0.25	0.02	0.02	0	0	0	0	0.1443	2	45.55074	193.2	27.82166	257.54634	4	5	300	MIROC-ESM-CHEM	6.130331874	285.6500417	970.869657	6	0.010039094	0.002779791	589.8958142	283	FWA	283
5.333333333	0.0115	0.33	0.02	0.02	0.25	0.25	0.02	0.02	0	0	0	0	0.1443	2	45.55074	193.2	27.82166	257.54634	4	5	300	MIROC-ESM-CHEM	6.130331874	285.6500417	970.869657	6	0.010039094	0.002779791	589.8958142	284	FWA	284
6.111111111	0.0115	0.33	0.02	0.02	0.25	0.25	0.02	0.02	0	0	0	0	0.1443	2	45.55074	193.2	27.82166	257.54634	4	5	300	MIROC-ESM-CHEM	6.130331874	285.6500417	970.869657	6	0.010039094	0.002779791	589.8958142	285	FWA	285
6.888888889	0.0115	0.33	0.02	0.02	0.25	0.25	0.02	0.02	0	0	0	0	0.1443	2	45.55074	193.2	27.82166	257.54634	4	5	300	MIROC-ESM-CHEM	6.130331874	285.6500417	970.869657	6	0.010039094	0.002779791	589.8958142	286	FWA	286
7.666666667	0.0115	0.33	0.02	0.02	0.25	0.25	0.02	0.02	0	0	0	0	0.1443	2	45.55074	193.2	27.82166	257.54634	4	5	300	MIROC-ESM-CHEM	6.130331874	285.6500417	970.869657	6	0.010039094	0.002779791	589.8958142	287	FWA	287
8.444444444	0.0115	0.33	0.02	0.02	0.25	0.25	0.02	0.02	0	0	0	0	0.1443	2	45.55074	193.2	27.82166	257.54634	4	5	300	MIROC-ESM-CHEM	6.130331874	285.6500417	970.869657	6	0.010039094	0.002779791	589.8958142	288	FWA	288
9.222222222	0.0115	0.33	0.02	0.02	0.25	0.25	0.02	0.02	0	0	0	0	0.1443	2	45.55074	193.2	27.82166	257.54634	4	5	300	MIROC-ESM-CHEM	6.130331874	285.6500417	970.869657	6	0.010039094	0.002779791	589.8958142	289	FWA	289
10	0.0115	0.33	0.02	0.02	0.25	0.25	0.02	0.02	0	0	0	0	0.1443	2	45.55074	193.2	27.82166	257.54634	4	5	300	MIROC-ESM-CHEM	6.130331874	285.6500417	970.869657	6	0.010039094	0.002779791	589.8958142	290	FWA	290
3	0.015	0.33	0.02	0.02	0.25	0.25	0.02	0.02	0	0	0	0	0.1443	2	45.55074	193.2	27.82166	257.54634	4	5	300	MIROC-ESM-CHEM	6.130331874	285.6500417	970.869657	6	0.010039094	0.002779791	589.8958142	291	FWA	291
3.777777778	0.015	0.33	0.02	0.02	0.25	0.25	0.02	0.02	0	0	0	0	0.1443	2	45.55074	193.2	27.82166	257.54634	4	5	300	MIROC-ESM-CHEM	6.130331874	285.6500417	970.869657	6	0.010039094	0.002779791	589.8958142	292	FWA	292
4.555555556	0.015	0.33	0.02	0.02	0.25	0.25	0.02	0.02	0	0	0	0	0.1443	2	45.55074	193.2	27.82166	257.54634	4	5	300	MIROC-ESM-CHEM	6.130331874	285.6500417	970.869657	6	0.010039094	0.002779791	589.8958142	293	FWA	293
5.333333333	0.015	0.33	0.02	0.02	0.25	0.25	0.02	0.02	0	0	0	0	0.1443	2	45.55074	193.2	27.82166	257.54634	4	5	300	MIROC-ESM-CHEM	6.130331874	285.6500417	970.869657	6	0.010039094	0.002779791	589.8958142	294	FWA	294
6.111111111	0.015	0.33	0.02	0.02	0.25	0.25	0.02	0.02	0	0	0	0	0.1443	2	45.55074	193.2	27.82166	257.54634	4	5	300	MIROC-ESM-CHEM	6.130331874	285.6500417	970.869657	6	0.010039094	0.002779791	589.8958142	295	FWA	295
6.888888889	0.015	0.33	0.02	0.02	0.25	0.25	0.02	0.02	0	0	0	0	0.1443	2	45.55074	193.2	27.82166	257.54634	4	5	300	MIROC-ESM-CHEM	6.130331874	285.6500417	970.869657	6	0.010039094	0.002779791	589.8958142	296	FWA	296
7.666666667	0.015	0.33	0.02	0.02	0.25	0.25	0.02	0.02	0	0	0	0	0.1443	2	45.55074	193.2	27.82166	257.54634	4	5	300	MIROC-ESM-CHEM	6.130331874	285.6500417	970.869657	6	0.010039094	0.002779791	589.8958142	297	FWA	297
8.444444444	0.015	0.33	0.02	0.02	0.25	0.25	0.02	0.02	0	0	0	0	0.1443	2	45.55074	193.2	27.82166	257.54634	4	5	300	MIROC-ESM-CHEM	6.130331874	285.6500417	970.869657	6	0.010039094	0.002779791	589.8958142	298	FWA	298
9.222222222	0.015	0.33	0.02	0.02	0.25	0.25	0.02	0.02	0	0	0	0	0.1443	2	45.55074	193.2	27.82166	257.54634	4	5	300	MIROC-ESM-CHEM	6.130331874	285.6500417	970.869657	6	0.010039094	0.002779791	589.8958142	299	FWA	299
10	0.015	0.33	0.02	0.02	0.25	0.25	0.02	0.02	0	0	0	0	0.1443	2	45.55074	193.2	27.82166	257.54634	4	5	300	MIROC-ESM-CHEM	6.130331874	285.6500417	970.869657	6	0.010039094	0.002779791	589.8958142	300	FWA	300
3	0.001	0.33	0.02	0.02	0.25	0.25	0.02	0.02	0	0	0	0	0.1443	2	45.55074	193.2	27.82166	257.54634	4	5	300	MIROC5	4.121571108	291.501112	1798.553938	6	0.010051723	0.001191198	1416.700681	301	FWA	301
3.777777778	0.001	0.33	0.02	0.02	0.25	0.25	0.02	0.02	0	0	0	0	0.1443	2	45.55074	193.2	27.82166	257.54634	4	5	300	MIROC5	4.121571108	291.501112	1798.553938	6	0.010051723	0.001191198	1416.700681	302	FWA	302
4.555555556	0.001	0.33	0.02	0.02	0.25	0.25	0.02	0.02	0	0	0	0	0.1443	2	45.55074	193.2	27.82166	257.54634	4	5	300	MIROC5	4.121571108	291.501112	1798.553938	6	0.010051723	0.001191198	1416.700681	303	FWA	303
5.333333333	0.001	0.33	0.02	0.02	0.25	0.25	0.02	0.02	0	0	0	0	0.1443	2	45.55074	193.2	27.82166	257.54634	4	5	300	MIROC5	4.121571108	291.501112	1798.553938	6	0.010051723	0.001191198	1416.700681	304	FWA	304
6.111111111	0.001	0.33	0.02	0.02	0.25	0.25	0.02	0.02	0	0	0	0	0.1443	2	45.55074	193.2	27.82166	257.54634	4	5	300	MIROC5	4.121571108	291.501112	1798.553938	6	0.010051723	0.001191198	1416.700681	305	FWA	305
6.888888889	0.001	0.33	0.02	0.02	0.25	0.25	0.02	0.02	0	0	0	0	0.1443	2	45.55074	193.2	27.82166	257.54634	4	5	300	MIROC5	4.121571108	291.501112	1798.553938	6	0.010051723	0.001191198	1416.700681	306	FWA	306
7.666666667	0.001	0.33	0.02	0.02	0.25	0.25	0.02	0.02	0	0	0	0	0.1443	2	45.55074	193.2	27.82166	257.54634	4	5	300	MIROC5	4.121571108	291.501112	1798.553938	6	0.010051723	0.001191198	1416.700681	307	FWA	307
8.444444444	0.001	0.33	0.02	0.02	0.25	0.25	0.02	0.02	0	0	0	0	0.1443	2	45.55074	193.2	27.82166	257.54634	4	5	300	MIROC5	4.121571108	291.501112	1798.553938	6	0.010051723	0.001191198	1416.700681	308	FWA	308
9.222222222	0.001	0.33	0.02	0.02	0.25	0.25	0.02	0.02	0	0	0	0	0.1443	2	45.55074	193.2	27.82166	257.54634	4	5	300	MIROC5	4.121571108	291.501112	1798.553938	6	0.010051723	0.001191198	1416.700681	309	FWA	309
10	0.001	0.33	0.02	0.02	0.25	0.25	0.02	0.02	0	0	0	0	0.1443	2	45.55074	193.2	27.82166	257.54634	4	5	300	MIROC5	4.121571108	291.501112	1798.553938	6	0.010051723	0.001191198	1416.700681	310	FWA	310
3	0.0045	0.33	0.02	0.02	0.25	0.25	0.02	0.02	0	0	0	0	0.1443	2	45.55074	193.2	27.82166	257.54634	4	5	300	MIROC5	4.121571108	291.501112	1798.553938	6	0.010051723	0.001191198	1416.700681	311	FWA	311
3.777777778	0.0045	0.33	0.02	0.02	0.25	0.25	0.02	0.02	0	0	0	0	0.1443	2	45.55074	193.2	27.82166	257.54634	4	5	300	MIROC5	4.121571108	291.501112	1798.553938	6	0.010051723	0.001191198	1416.700681	312	FWA	312
4.555555556	0.0045	0.33	0.02	0.02	0.25	0.25	0.02	0.02	0	0	0	0	0.1443	2	45.55074	193.2	27.82166	257.54634	4	5	300	MIROC5	4.121571108	291.501112	1798.553938	6	0.010051723	0.001191198	1416.700681	313	FWA	313
5.333333333	0.0045	0.33	0.02	0.02	0.25	0.25	0.02	0.02	0	0	0	0	0.1443	2	45.55074	193.2	27.82166	257.54634	4	5	300	MIROC5	4.121571108	291.501112	1798.553938	6	0.010051723	0.001191198	1416.700681	314	FWA	314
6.111111111	0.0045	0.33	0.02	0.02	0.25	0.25	0.02	0.02	0	0	0	0	0.1443	2	45.55074	193.2	27.82166	257.54634	4	5	300	MIROC5	4.121571108	291.501112	1798.553938	6	0.010051723	0.001191198	1416.700681	315	FWA	315
6.888888889	0.0045	0.33	0.02	0.02	0.25	0.25	0.02	0.02	0	0	0	0	0.1443	2	45.55074	193.2	27.82166	257.54634	4	5	300	MIROC5	4.121571108	291.501112	1798.553938	6	0.010051723	0.001191198	1416.700681	316	FWA	316
7.666666667	0.0045	0.33	0.02	0.02	0.25	0.25	0.02	0.02	0	0	0	0	0.1443	2	45.55074	193.2	27.82166	257.54634	4	5	300	MIROC5	4.121571108	291.501112	1798.553938	6	0.010051723	0.001191198	1416.700681	317	FWA	317
8.444444444	0.0045	0.33	0.02	0.02	0.25	0.25	0.02	0.02	0	0	0	0	0.1443	2	45.55074	193.2	27.82166	257.54634	4	5	300	MIROC5	4.121571108	291.501112	1798.553938	6	0.010051723	0.001191198	1416.700681	318	FWA	318
9.222222222	0.0045	0.33	0.02	0.02	0.25	0.25	0.02	0.02	0	0	0	0	0.1443	2	45.55074	193.2	27.82166	257.54634	4	5	300	MIROC5	4.121571108	291.501112	1798.553938	6	0.010051723	0.001191198	1416.700681	319	FWA	319
10	0.0045	0.33	0.02	0.02	0.25	0.25	0.02	0.02	0	0	0	0	0.1443	2	45.55074	193.2	27.82166	257.54634	4	5	300	MIROC5	4.121571108	291.501112	1798.553938	6	0.010051723	0.001191198	1416.700681	320	FWA	320
3	0.008	0.33	0.02	0.02	0.25	0.25	0.02	0.02	0	0	0	0	0.1443	2	45.55074	193.2	27.82166	257.54634	4	5	300	MIROC5	4.121571108	291.501112	1798.553938	6	0.010051723	0.001191198	1416.700681	321	FWA	321
3.777777778	0.008	0.33	0.02	0.02	0.25	0.25	0.02	0.02	0	0	0	0	0.1443	2	45.55074	193.2	27.82166	257.54634	4	5	300	MIROC5	4.121571108	291.501112	1798.553938	6	0.010051723	0.001191198	1416.700681	322	FWA	322
4.555555556	0.008	0.33	0.02	0.02	0.25	0.25	0.02	0.02	0	0	0	0	0.1443	2	45.55074	193.2	27.82166	257.54634	4	5	300	MIROC5	4.121571108	291.501112	1798.553938	6	0.010051723	0.001191198	1416.700681	323	FWA	323
5.333333333	0.008	0.33	0.02	0.02	0.25	0.25	0.02	0.02	0	0	0	0	0.1443	2	45.55074	193.2	27.82166	257.54634	4	5	300	MIROC5	4.121571108	291.501112	1798.553938	6	0.010051723	0.001191198	1416.700681	324	FWA	324
6.111111111	0.008	0.33	0.02	0.02	0.25	0.25	0.02	0.02	0	0	0	0	0.1443	2	45.55074	193.2	27.82166	257.54634	4	5	300	MIROC5	4.121571108	291.501112	1798.553938	6	0.010051723	0.001191198	1416.700681	325	FWA	325
6.888888889	0.008	0.33	0.02	0.02	0.25	0.25	0.02	0.02	0	0	0	0	0.1443	2	45.55074	193.2	27.82166	257.54634	4	5	300	MIROC5	4.121571108	291.501112	1798.553938	6	0.010051723	0.001191198	1416.700681	326	FWA	326
7.666666667	0.008	0.33	0.02	0.02	0.25	0.25	0.02	0.02	0	0	0	0	0.1443	2	45.55074	193.2	27.82166	257.54634	4	5	300	MIROC5	4.121571108	291.501112	1798.553938	6	0.010051723	0.001191198	1416.700681	327	FWA	327
8.444444444	0.008	0.33	0.02	0.02	0.25	0.25	0.02	0.02	0	0	0	0	0.1443	2	45.55074	193.2	27.82166	257.54634	4	5	300	MIROC5	4.121571108	291.501112	1798.553938	6	0.010051723	0.001191198	1416.700681	328	FWA	328
9.222222222	0.008	0.33	0.02	0.02	0.25	0.25	0.02	0.02	0	0	0	0	0.1443	2	45.55074	193.2	27.82166	257.54634	4	5	300	MIROC5	4.121571108	291.501112	1798.553938	6	0.010051723	0.001191198	1416.700681	329	FWA	329
10	0.008	0.33	0.02	0.02	0.25	0.25	0.02	0.02	0	0	0	0	0.1443	2	45.55074	193.2	27.82166	257.54634	4	5	300	MIROC5	4.121571108	291.501112	1798.553938	6	0.010051723	0.001191198	1416.700681	330	FWA	330
3	0.0115	0.33	0.02	0.02	0.25	0.25	0.02	0.02	0	0	0	0	0.1443	2	45.55074	193.2	27.82166	257.54634	4	5	300	MIROC5	4.121571108	291.501112	1798.553938	6	0.010051723	0.001191198	1416.700681	331	FWA	331
3.777777778	0.0115	0.33	0.02	0.02	0.25	0.25	0.02	0.02	0	0	0	0	0.1443	2	45.55074	193.2	27.82166	257.54634	4	5	300	MIROC5	4.121571108	291.501112	1798.553938	6	0.010051723	0.001191198	1416.700681	332	FWA	332
4.555555556	0.0115	0.33	0.02	0.02	0.25	0.25	0.02	0.02	0	0	0	0	0.1443	2	45.55074	193.2	27.82166	257.54634	4	5	300	MIROC5	4.121571108	291.501112	1798.553938	6	0.010051723	0.001191198	1416.700681	333	FWA	333
5.333333333	0.0115	0.33	0.02	0.02	0.25	0.25	0.02	0.02	0	0	0	0	0.1443	2	45.55074	193.2	27.82166	257.54634	4	5	300	MIROC5	4.121571108	291.501112	1798.553938	6	0.010051723	0.001191198	1416.700681	334	FWA	334
6.111111111	0.0115	0.33	0.02	0.02	0.25	0.25	0.02	0.02	0	0	0	0	0.1443	2	45.55074	193.2	27.82166	257.54634	4	5	300	MIROC5	4.121571108	291.501112	1798.553938	6	0.010051723	0.001191198	1416.700681	335	FWA	335
6.888888889	0.0115	0.33	0.02	0.02	0.25	0.25	0.02	0.02	0	0	0	0	0.1443	2	45.55074	193.2	27.82166	257.54634	4	5	300	MIROC5	4.121571108	291.501112	1798.553938	6	0.010051723	0.001191198	1416.700681	336	FWA	336
7.666666667	0.0115	0.33	0.02	0.02	0.25	0.25	0.02	0.02	0	0	0	0	0.1443	2	45.55074	193.2	27.82166	257.54634	4	5	300	MIROC5	4.121571108	291.501112	1798.553938	6	0.010051723	0.001191198	1416.700681	337	FWA	337
8.444444444	0.0115	0.33	0.02	0.02	0.25	0.25	0.02	0.02	0	0	0	0	0.1443	2	45.55074	193.2	27.82166	257.54634	4	5	300	MIROC5	4.121571108	291.501112	1798.553938	6	0.010051723	0.001191198	1416.700681	338	FWA	338
9.222222222	0.0115	0.33	0.02	0.02	0.25	0.25	0.02	0.02	0	0	0	0	0.1443	2	45.55074	193.2	27.82166	257.54634	4	5	300	MIROC5	4.121571108	291.501112	1798.553938	6	0.010051723	0.001191198	1416.700681	339	FWA	339
10	0.0115	0.33	0.02	0.02	0.25	0.25	0.02	0.02	0	0	0	0	0.1443	2	45.55074	193.2	27.82166	257.54634	4	5	300	MIROC5	4.121571108	291.501112	1798.553938	6	0.010051723	0.001191198	1416.700681	340	FWA	340
3	0.015	0.33	0.02	0.02	0.25	0.25	0.02	0.02	0	0	0	0	0.1443	2	45.55074	193.2	27.82166	257.54634	4	5	300	MIROC5	4.121571108	291.501112	1798.553938	6	0.010051723	0.001191198	1416.700681	341	FWA	341
3.777777778	0.015	0.33	0.02	0.02	0.25	0.25	0.02	0.02	0	0	0	0	0.1443	2	45.55074	193.2	27.82166	257.54634	4	5	300	MIROC5	4.121571108	291.501112	1798.553938	6	0.010051723	0.001191198	1416.700681	342	FWA	342
4.555555556	0.015	0.33	0.02	0.02	0.25	0.25	0.02	0.02	0	0	0	0	0.1443	2	45.55074	193.2	27.82166	257.54634	4	5	300	MIROC5	4.121571108	291.501112	1798.553938	6	0.010051723	0.001191198	1416.700681	343	FWA	343
5.333333333	0.015	0.33	0.02	0.02	0.25	0.25	0.02	0.02	0	0	0	0	0.1443	2	45.55074	193.2	27.82166	257.54634	4	5	300	MIROC5	4.121571108	291.501112	1798.553938	6	0.010051723	0.001191198	1416.700681	344	FWA	344
6.111111111	0.015	0.33	0.02	0.02	0.25	0.25	0.02	0.02	0	0	0	0	0.1443	2	45.55074	193.2	27.82166	257.54634	4	5	300	MIROC5	4.121571108	291.501112	1798.553938	6	0.010051723	0.001191198	1416.700681	345	FWA	345
6.888888889	0.015	0.33	0.02	0.02	0.25	0.25	0.02	0.02	0	0	0	0	0.1443	2	45.55074	193.2	27.82166	257.54634	4	5	300	MIROC5	4.121571108	291.501112	1798.553938	6	0.010051723	0.001191198	1416.700681	346	FWA	346
7.666666667	0.015	0.33	0.02	0.02	0.25	0.25	0.02	0.02	0	0	0	0	0.1443	2	45.55074	193.2	27.82166	257.54634	4	5	300	MIROC5	4.121571108	291.501112	1798.553938	6	0.010051723	0.001191198	1416.700681	347	FWA	347
8.444444444	0.015	0.33	0.02	0.02	0.25	0.25	0.02	0.02	0	0	0	0	0.1443	2	45.55074	193.2	27.82166	257.54634	4	5	300	MIROC5	4.121571108	291.501112	1798.553938	6	0.010051723	0.001191198	1416.700681	348	FWA	348
9.222222222	0.015	0.33	0.02	0.02	0.25	0.25	0.02	0.02	0	0	0	0	0.1443	2	45.55074	193.2	27.82166	257.54634	4	5	300	MIROC5	4.121571108	291.501112	1798.553938	6	0.010051723	0.001191198	1416.700681	349	FWA	349
10	0.015	0.33	0.02	0.02	0.25	0.25	0.02	0.02	0	0	0	0	0.1443	2	45.55074	193.2	27.82166	257.54634	4	5	300	MIROC5	4.121571108	291.501112	1798.553938	6	0.010051723	0.001191198	1416.700681	350	FWA	350
3	0.001	0.33	0.02	0.02	0.25	0.25	0.02	0.02	0	0	0	0	0.1443	2	45.55074	193.2	27.82166	257.54634	4	5	300	MPI-ESM-LR	4.673517049	285.9795089	1423.262838	6	0.010072626	0.001611645	1041.775295	351	FWA	351
3.777777778	0.001	0.33	0.02	0.02	0.25	0.25	0.02	0.02	0	0	0	0	0.1443	2	45.55074	193.2	27.82166	257.54634	4	5	300	MPI-ESM-LR	4.673517049	285.9795089	1423.262838	6	0.010072626	0.001611645	1041.775295	352	FWA	352
4.555555556	0.001	0.33	0.02	0.02	0.25	0.25	0.02	0.02	0	0	0	0	0.1443	2	45.55074	193.2	27.82166	257.54634	4	5	300	MPI-ESM-LR	4.673517049	285.9795089	1423.262838	6	0.010072626	0.001611645	1041.775295	353	FWA	353
5.333333333	0.001	0.33	0.02	0.02	0.25	0.25	0.02	0.02	0	0	0	0	0.1443	2	45.55074	193.2	27.82166	257.54634	4	5	300	MPI-ESM-LR	4.673517049	285.9795089	1423.262838	6	0.010072626	0.001611645	1041.775295	354	FWA	354
6.111111111	0.001	0.33	0.02	0.02	0.25	0.25	0.02	0.02	0	0	0	0	0.1443	2	45.55074	193.2	27.82166	257.54634	4	5	300	MPI-ESM-LR	4.673517049	285.9795089	1423.262838	6	0.010072626	0.001611645	1041.775295	355	FWA	355
6.888888889	0.001	0.33	0.02	0.02	0.25	0.25	0.02	0.02	0	0	0	0	0.1443	2	45.55074	193.2	27.82166	257.54634	4	5	300	MPI-ESM-LR	4.673517049	285.9795089	1423.262838	6	0.010072626	0.001611645	1041.775295	356	FWA	356
7.666666667	0.001	0.33	0.02	0.02	0.25	0.25	0.02	0.02	0	0	0	0	0.1443	2	45.55074	193.2	27.82166	257.54634	4	5	300	MPI-ESM-LR	4.673517049	285.9795089	1423.262838	6	0.010072626	0.001611645	1041.775295	357	FWA	357
8.444444444	0.001	0.33	0.02	0.02	0.25	0.25	0.02	0.02	0	0	0	0	0.1443	2	45.55074	193.2	27.82166	257.54634	4	5	300	MPI-ESM-LR	4.673517049	285.9795089	1423.262838	6	0.010072626	0.001611645	1041.775295	358	FWA	358
9.222222222	0.001	0.33	0.02	0.02	0.25	0.25	0.02	0.02	0	0	0	0	0.1443	2	45.55074	193.2	27.82166	257.54634	4	5	300	MPI-ESM-LR	4.673517049	285.9795089	1423.262838	6	0.010072626	0.001611645	1041.775295	359	FWA	359
10	0.001	0.33	0.02	0.02	0.25	0.25	0.02	0.02	0	0	0	0	0.1443	2	45.55074	193.2	27.82166	257.54634	4	5	300	MPI-ESM-LR	4.673517049	285.9795089	1423.262838	6	0.010072626	0.001611645	1041.775295	360	FWA	360
3	0.0045	0.33	0.02	0.02	0.25	0.25	0.02	0.02	0	0	0	0	0.1443	2	45.55074	193.2	27.82166	257.54634	4	5	300	MPI-ESM-LR	4.673517049	285.9795089	1423.262838	6	0.010072626	0.001611645	1041.775295	361	FWA	361
3.777777778	0.0045	0.33	0.02	0.02	0.25	0.25	0.02	0.02	0	0	0	0	0.1443	2	45.55074	193.2	27.82166	257.54634	4	5	300	MPI-ESM-LR	4.673517049	285.9795089	1423.262838	6	0.010072626	0.001611645	1041.775295	362	FWA	362
4.555555556	0.0045	0.33	0.02	0.02	0.25	0.25	0.02	0.02	0	0	0	0	0.1443	2	45.55074	193.2	27.82166	257.54634	4	5	300	MPI-ESM-LR	4.673517049	285.9795089	1423.262838	6	0.010072626	0.001611645	1041.775295	363	FWA	363
5.333333333	0.0045	0.33	0.02	0.02	0.25	0.25	0.02	0.02	0	0	0	0	0.1443	2	45.55074	193.2	27.82166	257.54634	4	5	300	MPI-ESM-LR	4.673517049	285.9795089	1423.262838	6	0.010072626	0.001611645	1041.775295	364	FWA	364
6.111111111	0.0045	0.33	0.02	0.02	0.25	0.25	0.02	0.02	0	0	0	0	0.1443	2	45.55074	193.2	27.82166	257.54634	4	5	300	MPI-ESM-LR	4.673517049	285.9795089	1423.262838	6	0.010072626	0.001611645	1041.775295	365	FWA	365
6.888888889	0.0045	0.33	0.02	0.02	0.25	0.25	0.02	0.02	0	0	0	0	0.1443	2	45.55074	193.2	27.82166	257.54634	4	5	300	MPI-ESM-LR	4.673517049	285.9795089	1423.262838	6	0.010072626	0.001611645	1041.775295	366	FWA	366
7.666666667	0.0045	0.33	0.02	0.02	0.25	0.25	0.02	0.02	0	0	0	0	0.1443	2	45.55074	193.2	27.82166	257.54634	4	5	300	MPI-ESM-LR	4.673517049	285.9795089	1423.262838	6	0.010072626	0.001611645	1041.775295	367	FWA	367
8.444444444	0.0045	0.33	0.02	0.02	0.25	0.25	0.02	0.02	0	0	0	0	0.1443	2	45.55074	193.2	27.82166	257.54634	4	5	300	MPI-ESM-LR	4.673517049	285.9795089	1423.262838	6	0.010072626	0.001611645	1041.775295	368	FWA	368
9.222222222	0.0045	0.33	0.02	0.02	0.25	0.25	0.02	0.02	0	0	0	0	0.1443	2	45.55074	193.2	27.82166	257.54634	4	5	300	MPI-ESM-LR	4.673517049	285.9795089	1423.262838	6	0.010072626	0.001611645	1041.775295	369	FWA	369
10	0.0045	0.33	0.02	0.02	0.25	0.25	0.02	0.02	0	0	0	0	0.1443	2	45.55074	193.2	27.82166	257.54634	4	5	300	MPI-ESM-LR	4.673517049	285.9795089	1423.262838	6	0.010072626	0.001611645	1041.775295	370	FWA	370
3	0.008	0.33	0.02	0.02	0.25	0.25	0.02	0.02	0	0	0	0	0.1443	2	45.55074	193.2	27.82166	257.54634	4	5	300	MPI-ESM-LR	4.673517049	285.9795089	1423.262838	6	0.010072626	0.001611645	1041.775295	371	FWA	371
3.777777778	0.008	0.33	0.02	0.02	0.25	0.25	0.02	0.02	0	0	0	0	0.1443	2	45.55074	193.2	27.82166	257.54634	4	5	300	MPI-ESM-LR	4.673517049	285.9795089	1423.262838	6	0.010072626	0.001611645	1041.775295	372	FWA	372
4.555555556	0.008	0.33	0.02	0.02	0.25	0.25	0.02	0.02	0	0	0	0	0.1443	2	45.55074	193.2	27.82166	257.54634	4	5	300	MPI-ESM-LR	4.673517049	285.9795089	1423.262838	6	0.010072626	0.001611645	1041.775295	373	FWA	373
5.333333333	0.008	0.33	0.02	0.02	0.25	0.25	0.02	0.02	0	0	0	0	0.1443	2	45.55074	193.2	27.82166	257.54634	4	5	300	MPI-ESM-LR	4.673517049	285.9795089	1423.262838	6	0.010072626	0.001611645	1041.775295	374	FWA	374
6.111111111	0.008	0.33	0.02	0.02	0.25	0.25	0.02	0.02	0	0	0	0	0.1443	2	45.55074	193.2	27.82166	257.54634	4	5	300	MPI-ESM-LR	4.673517049	285.9795089	1423.262838	6	0.010072626	0.001611645	1041.775295	375	FWA	375
6.888888889	0.008	0.33	0.02	0.02	0.25	0.25	0.02	0.02	0	0	0	0	0.1443	2	45.55074	193.2	27.82166	257.54634	4	5	300	MPI-ESM-LR	4.673517049	285.9795089	1423.262838	6	0.010072626	0.001611645	1041.775295	376	FWA	376
7.666666667	0.008	0.33	0.02	0.02	0.25	0.25	0.02	0.02	0	0	0	0	0.1443	2	45.55074	193.2	27.82166	257.54634	4	5	300	MPI-ESM-LR	4.673517049	285.9795089	1423.262838	6	0.010072626	0.001611645	1041.775295	377	FWA	377
8.444444444	0.008	0.33	0.02	0.02	0.25	0.25	0.02	0.02	0	0	0	0	0.1443	2	45.55074	193.2	27.82166	257.54634	4	5	300	MPI-ESM-LR	4.673517049	285.9795089	1423.262838	6	0.010072626	0.001611645	1041.775295	378	FWA	378
9.222222222	0.008	0.33	0.02	0.02	0.25	0.25	0.02	0.02	0	0	0	0	0.1443	2	45.55074	193.2	27.82166	257.54634	4	5	300	MPI-ESM-LR	4.673517049	285.9795089	1423.262838	6	0.010072626	0.001611645	1041.775295	379	FWA	379
10	0.008	0.33	0.02	0.02	0.25	0.25	0.02	0.02	0	0	0	0	0.1443	2	45.55074	193.2	27.82166	257.54634	4	5	300	MPI-ESM-LR	4.673517049	285.9795089	1423.262838	6	0.010072626	0.001611645	1041.775295	380	FWA	380
3	0.0115	0.33	0.02	0.02	0.25	0.25	0.02	0.02	0	0	0	0	0.1443	2	45.55074	193.2	27.82166	257.54634	4	5	300	MPI-ESM-LR	4.673517049	285.9795089	1423.262838	6	0.010072626	0.001611645	1041.775295	381	FWA	381
3.777777778	0.0115	0.33	0.02	0.02	0.25	0.25	0.02	0.02	0	0	0	0	0.1443	2	45.55074	193.2	27.82166	257.54634	4	5	300	MPI-ESM-LR	4.673517049	285.9795089	1423.262838	6	0.010072626	0.001611645	1041.775295	382	FWA	382
4.555555556	0.0115	0.33	0.02	0.02	0.25	0.25	0.02	0.02	0	0	0	0	0.1443	2	45.55074	193.2	27.82166	257.54634	4	5	300	MPI-ESM-LR	4.673517049	285.9795089	1423.262838	6	0.010072626	0.001611645	1041.775295	383	FWA	383
5.333333333	0.0115	0.33	0.02	0.02	0.25	0.25	0.02	0.02	0	0	0	0	0.1443	2	45.55074	193.2	27.82166	257.54634	4	5	300	MPI-ESM-LR	4.673517049	285.9795089	1423.262838	6	0.010072626	0.001611645	1041.775295	384	FWA	384
6.111111111	0.0115	0.33	0.02	0.02	0.25	0.25	0.02	0.02	0	0	0	0	0.1443	2	45.55074	193.2	27.82166	257.54634	4	5	300	MPI-ESM-LR	4.673517049	285.9795089	1423.262838	6	0.010072626	0.001611645	1041.775295	385	FWA	385
6.888888889	0.0115	0.33	0.02	0.02	0.25	0.25	0.02	0.02	0	0	0	0	0.1443	2	45.55074	193.2	27.82166	257.54634	4	5	300	MPI-ESM-LR	4.673517049	285.9795089	1423.262838	6	0.010072626	0.001611645	1041.775295	386	FWA	386
7.666666667	0.0115	0.33	0.02	0.02	0.25	0.25	0.02	0.02	0	0	0	0	0.1443	2	45.55074	193.2	27.82166	257.54634	4	5	300	MPI-ESM-LR	4.673517049	285.9795089	1423.262838	6	0.010072626	0.001611645	1041.775295	387	FWA	387
8.444444444	0.0115	0.33	0.02	0.02	0.25	0.25	0.02	0.02	0	0	0	0	0.1443	2	45.55074	193.2	27.82166	257.54634	4	5	300	MPI-ESM-LR	4.673517049	285.9795089	1423.262838	6	0.010072626	0.001611645	1041.775295	388	FWA	388
9.222222222	0.0115	0.33	0.02	0.02	0.25	0.25	0.02	0.02	0	0	0	0	0.1443	2	45.55074	193.2	27.82166	257.54634	4	5	300	MPI-ESM-LR	4.673517049	285.9795089	1423.262838	6	0.010072626	0.001611645	1041.775295	389	FWA	389
10	0.0115	0.33	0.02	0.02	0.25	0.25	0.02	0.02	0	0	0	0	0.1443	2	45.55074	193.2	27.82166	257.54634	4	5	300	MPI-ESM-LR	4.673517049	285.9795089	1423.262838	6	0.010072626	0.001611645	1041.775295	390	FWA	390
3	0.015	0.33	0.02	0.02	0.25	0.25	0.02	0.02	0	0	0	0	0.1443	2	45.55074	193.2	27.82166	257.54634	4	5	300	MPI-ESM-LR	4.673517049	285.9795089	1423.262838	6	0.010072626	0.001611645	1041.775295	391	FWA	391
3.777777778	0.015	0.33	0.02	0.02	0.25	0.25	0.02	0.02	0	0	0	0	0.1443	2	45.55074	193.2	27.82166	257.54634	4	5	300	MPI-ESM-LR	4.673517049	285.9795089	1423.262838	6	0.010072626	0.001611645	1041.775295	392	FWA	392
4.555555556	0.015	0.33	0.02	0.02	0.25	0.25	0.02	0.02	0	0	0	0	0.1443	2	45.55074	193.2	27.82166	257.54634	4	5	300	MPI-ESM-LR	4.673517049	285.9795089	1423.262838	6	0.010072626	0.001611645	1041.775295	393	FWA	393
5.333333333	0.015	0.33	0.02	0.02	0.25	0.25	0.02	0.02	0	0	0	0	0.1443	2	45.55074	193.2	27.82166	257.54634	4	5	300	MPI-ESM-LR	4.673517049	285.9795089	1423.262838	6	0.010072626	0.001611645	1041.775295	394	FWA	394
6.111111111	0.015	0.33	0.02	0.02	0.25	0.25	0.02	0.02	0	0	0	0	0.1443	2	45.55074	193.2	27.82166	257.54634	4	5	300	MPI-ESM-LR	4.673517049	285.9795089	1423.262838	6	0.010072626	0.001611645	1041.775295	395	FWA	395
6.888888889	0.015	0.33	0.02	0.02	0.25	0.25	0.02	0.02	0	0	0	0	0.1443	2	45.55074	193.2	27.82166	257.54634	4	5	300	MPI-ESM-LR	4.673517049	285.9795089	1423.262838	6	0.010072626	0.001611645	1041.775295	396	FWA	396
7.666666667	0.015	0.33	0.02	0.02	0.25	0.25	0.02	0.02	0	0	0	0	0.1443	2	45.55074	193.2	27.82166	257.54634	4	5	300	MPI-ESM-LR	4.673517049	285.9795089	1423.262838	6	0.010072626	0.001611645	1041.775295	397	FWA	397
8.444444444	0.015	0.33	0.02	0.02	0.25	0.25	0.02	0.02	0	0	0	0	0.1443	2	45.55074	193.2	27.82166	257.54634	4	5	300	MPI-ESM-LR	4.673517049	285.9795089	1423.262838	6	0.010072626	0.001611645	1041.775295	398	FWA	398
9.222222222	0.015	0.33	0.02	0.02	0.25	0.25	0.02	0.02	0	0	0	0	0.1443	2	45.55074	193.2	27.82166	257.54634	4	5	300	MPI-ESM-LR	4.673517049	285.9795089	1423.262838	6	0.010072626	0.001611645	1041.775295	399	FWA	399
10	0.015	0.33	0.02	0.02	0.25	0.25	0.02	0.02	0	0	0	0	0.1443	2	45.55074	193.2	27.82166	257.54634	4	5	300	MPI-ESM-LR	4.673517049	285.9795089	1423.262838	6	0.010072626	0.001611645	1041.775295	400	FWA	400
3	0.001	0.33	0.02	0.02	0.25	0.25	0.02	0.02	0	0	0	0	0.1443	2	45.55074	193.2	27.82166	257.54634	4	5	300	MPI-ESM-MR	4.66520988	285.8769861	1426.824055	6	0.010072626	0.001606302	1045.336614	401	FWA	401
3.777777778	0.001	0.33	0.02	0.02	0.25	0.25	0.02	0.02	0	0	0	0	0.1443	2	45.55074	193.2	27.82166	257.54634	4	5	300	MPI-ESM-MR	4.66520988	285.8769861	1426.824055	6	0.010072626	0.001606302	1045.336614	402	FWA	402
4.555555556	0.001	0.33	0.02	0.02	0.25	0.25	0.02	0.02	0	0	0	0	0.1443	2	45.55074	193.2	27.82166	257.54634	4	5	300	MPI-ESM-MR	4.66520988	285.8769861	1426.824055	6	0.010072626	0.001606302	1045.336614	403	FWA	403
5.333333333	0.001	0.33	0.02	0.02	0.25	0.25	0.02	0.02	0	0	0	0	0.1443	2	45.55074	193.2	27.82166	257.54634	4	5	300	MPI-ESM-MR	4.66520988	285.8769861	1426.824055	6	0.010072626	0.001606302	1045.336614	404	FWA	404
6.111111111	0.001	0.33	0.02	0.02	0.25	0.25	0.02	0.02	0	0	0	0	0.1443	2	45.55074	193.2	27.82166	257.54634	4	5	300	MPI-ESM-MR	4.66520988	285.8769861	1426.824055	6	0.010072626	0.001606302	1045.336614	405	FWA	405
6.888888889	0.001	0.33	0.02	0.02	0.25	0.25	0.02	0.02	0	0	0	0	0.1443	2	45.55074	193.2	27.82166	257.54634	4	5	300	MPI-ESM-MR	4.66520988	285.8769861	1426.824055	6	0.010072626	0.001606302	1045.336614	406	FWA	406
7.666666667	0.001	0.33	0.02	0.02	0.25	0.25	0.02	0.02	0	0	0	0	0.1443	2	45.55074	193.2	27.82166	257.54634	4	5	300	MPI-ESM-MR	4.66520988	285.8769861	1426.824055	6	0.010072626	0.001606302	1045.336614	407	FWA	407
8.444444444	0.001	0.33	0.02	0.02	0.25	0.25	0.02	0.02	0	0	0	0	0.1443	2	45.55074	193.2	27.82166	257.54634	4	5	300	MPI-ESM-MR	4.66520988	285.8769861	1426.824055	6	0.010072626	0.001606302	1045.336614	408	FWA	408
9.222222222	0.001	0.33	0.02	0.02	0.25	0.25	0.02	0.02	0	0	0	0	0.1443	2	45.55074	193.2	27.82166	257.54634	4	5	300	MPI-ESM-MR	4.66520988	285.8769861	1426.824055	6	0.010072626	0.001606302	1045.336614	409	FWA	409
10	0.001	0.33	0.02	0.02	0.25	0.25	0.02	0.02	0	0	0	0	0.1443	2	45.55074	193.2	27.82166	257.54634	4	5	300	MPI-ESM-MR	4.66520988	285.8769861	1426.824055	6	0.010072626	0.001606302	1045.336614	410	FWA	410
3	0.0045	0.33	0.02	0.02	0.25	0.25	0.02	0.02	0	0	0	0	0.1443	2	45.55074	193.2	27.82166	257.54634	4	5	300	MPI-ESM-MR	4.66520988	285.8769861	1426.824055	6	0.010072626	0.001606302	1045.336614	411	FWA	411
3.777777778	0.0045	0.33	0.02	0.02	0.25	0.25	0.02	0.02	0	0	0	0	0.1443	2	45.55074	193.2	27.82166	257.54634	4	5	300	MPI-ESM-MR	4.66520988	285.8769861	1426.824055	6	0.010072626	0.001606302	1045.336614	412	FWA	412
4.555555556	0.0045	0.33	0.02	0.02	0.25	0.25	0.02	0.02	0	0	0	0	0.1443	2	45.55074	193.2	27.82166	257.54634	4	5	300	MPI-ESM-MR	4.66520988	285.8769861	1426.824055	6	0.010072626	0.001606302	1045.336614	413	FWA	413
5.333333333	0.0045	0.33	0.02	0.02	0.25	0.25	0.02	0.02	0	0	0	0	0.1443	2	45.55074	193.2	27.82166	257.54634	4	5	300	MPI-ESM-MR	4.66520988	285.8769861	1426.824055	6	0.010072626	0.001606302	1045.336614	414	FWA	414
6.111111111	0.0045	0.33	0.02	0.02	0.25	0.25	0.02	0.02	0	0	0	0	0.1443	2	45.55074	193.2	27.82166	257.54634	4	5	300	MPI-ESM-MR	4.66520988	285.8769861	1426.824055	6	0.010072626	0.001606302	1045.336614	415	FWA	415
6.888888889	0.0045	0.33	0.02	0.02	0.25	0.25	0.02	0.02	0	0	0	0	0.1443	2	45.55074	193.2	27.82166	257.54634	4	5	300	MPI-ESM-MR	4.66520988	285.8769861	1426.824055	6	0.010072626	0.001606302	1045.336614	416	FWA	416
7.666666667	0.0045	0.33	0.02	0.02	0.25	0.25	0.02	0.02	0	0	0	0	0.1443	2	45.55074	193.2	27.82166	257.54634	4	5	300	MPI-ESM-MR	4.66520988	285.8769861	1426.824055	6	0.010072626	0.001606302	1045.336614	417	FWA	417
8.444444444	0.0045	0.33	0.02	0.02	0.25	0.25	0.02	0.02	0	0	0	0	0.1443	2	45.55074	193.2	27.82166	257.54634	4	5	300	MPI-ESM-MR	4.66520988	285.8769861	1426.824055	6	0.010072626	0.001606302	1045.336614	418	FWA	418
9.222222222	0.0045	0.33	0.02	0.02	0.25	0.25	0.02	0.02	0	0	0	0	0.1443	2	45.55074	193.2	27.82166	257.54634	4	5	300	MPI-ESM-MR	4.66520988	285.8769861	1426.824055	6	0.010072626	0.001606302	1045.336614	419	FWA	419
10	0.0045	0.33	0.02	0.02	0.25	0.25	0.02	0.02	0	0	0	0	0.1443	2	45.55074	193.2	27.82166	257.54634	4	5	300	MPI-ESM-MR	4.66520988	285.8769861	1426.824055	6	0.010072626	0.001606302	1045.336614	420	FWA	420
3	0.008	0.33	0.02	0.02	0.25	0.25	0.02	0.02	0	0	0	0	0.1443	2	45.55074	193.2	27.82166	257.54634	4	5	300	MPI-ESM-MR	4.66520988	285.8769861	1426.824055	6	0.010072626	0.001606302	1045.336614	421	FWA	421
3.777777778	0.008	0.33	0.02	0.02	0.25	0.25	0.02	0.02	0	0	0	0	0.1443	2	45.55074	193.2	27.82166	257.54634	4	5	300	MPI-ESM-MR	4.66520988	285.8769861	1426.824055	6	0.010072626	0.001606302	1045.336614	422	FWA	422
4.555555556	0.008	0.33	0.02	0.02	0.25	0.25	0.02	0.02	0	0	0	0	0.1443	2	45.55074	193.2	27.82166	257.54634	4	5	300	MPI-ESM-MR	4.66520988	285.8769861	1426.824055	6	0.010072626	0.001606302	1045.336614	423	FWA	423
5.333333333	0.008	0.33	0.02	0.02	0.25	0.25	0.02	0.02	0	0	0	0	0.1443	2	45.55074	193.2	27.82166	257.54634	4	5	300	MPI-ESM-MR	4.66520988	285.8769861	1426.824055	6	0.010072626	0.001606302	1045.336614	424	FWA	424
6.111111111	0.008	0.33	0.02	0.02	0.25	0.25	0.02	0.02	0	0	0	0	0.1443	2	45.55074	193.2	27.82166	257.54634	4	5	300	MPI-ESM-MR	4.66520988	285.8769861	1426.824055	6	0.010072626	0.001606302	1045.336614	425	FWA	425
6.888888889	0.008	0.33	0.02	0.02	0.25	0.25	0.02	0.02	0	0	0	0	0.1443	2	45.55074	193.2	27.82166	257.54634	4	5	300	MPI-ESM-MR	4.66520988	285.8769861	1426.824055	6	0.010072626	0.001606302	1045.336614	426	FWA	426
7.666666667	0.008	0.33	0.02	0.02	0.25	0.25	0.02	0.02	0	0	0	0	0.1443	2	45.55074	193.2	27.82166	257.54634	4	5	300	MPI-ESM-MR	4.66520988	285.8769861	1426.824055	6	0.010072626	0.001606302	1045.336614	427	FWA	427
8.444444444	0.008	0.33	0.02	0.02	0.25	0.25	0.02	0.02	0	0	0	0	0.1443	2	45.55074	193.2	27.82166	257.54634	4	5	300	MPI-ESM-MR	4.66520988	285.8769861	1426.824055	6	0.010072626	0.001606302	1045.336614	428	FWA	428
9.222222222	0.008	0.33	0.02	0.02	0.25	0.25	0.02	0.02	0	0	0	0	0.1443	2	45.55074	193.2	27.82166	257.54634	4	5	300	MPI-ESM-MR	4.66520988	285.8769861	1426.824055	6	0.010072626	0.001606302	1045.336614	429	FWA	429
10	0.008	0.33	0.02	0.02	0.25	0.25	0.02	0.02	0	0	0	0	0.1443	2	45.55074	193.2	27.82166	257.54634	4	5	300	MPI-ESM-MR	4.66520988	285.8769861	1426.824055	6	0.010072626	0.001606302	1045.336614	430	FWA	430
3	0.0115	0.33	0.02	0.02	0.25	0.25	0.02	0.02	0	0	0	0	0.1443	2	45.55074	193.2	27.82166	257.54634	4	5	300	MPI-ESM-MR	4.66520988	285.8769861	1426.824055	6	0.010072626	0.001606302	1045.336614	431	FWA	431
3.777777778	0.0115	0.33	0.02	0.02	0.25	0.25	0.02	0.02	0	0	0	0	0.1443	2	45.55074	193.2	27.82166	257.54634	4	5	300	MPI-ESM-MR	4.66520988	285.8769861	1426.824055	6	0.010072626	0.001606302	1045.336614	432	FWA	432
4.555555556	0.0115	0.33	0.02	0.02	0.25	0.25	0.02	0.02	0	0	0	0	0.1443	2	45.55074	193.2	27.82166	257.54634	4	5	300	MPI-ESM-MR	4.66520988	285.8769861	1426.824055	6	0.010072626	0.001606302	1045.336614	433	FWA	433
5.333333333	0.0115	0.33	0.02	0.02	0.25	0.25	0.02	0.02	0	0	0	0	0.1443	2	45.55074	193.2	27.82166	257.54634	4	5	300	MPI-ESM-MR	4.66520988	285.8769861	1426.824055	6	0.010072626	0.001606302	1045.336614	434	FWA	434
6.111111111	0.0115	0.33	0.02	0.02	0.25	0.25	0.02	0.02	0	0	0	0	0.1443	2	45.55074	193.2	27.82166	257.54634	4	5	300	MPI-ESM-MR	4.66520988	285.8769861	1426.824055	6	0.010072626	0.001606302	1045.336614	435	FWA	435
6.888888889	0.0115	0.33	0.02	0.02	0.25	0.25	0.02	0.02	0	0	0	0	0.1443	2	45.55074	193.2	27.82166	257.54634	4	5	300	MPI-ESM-MR	4.66520988	285.8769861	1426.824055	6	0.010072626	0.001606302	1045.336614	436	FWA	436
7.666666667	0.0115	0.33	0.02	0.02	0.25	0.25	0.02	0.02	0	0	0	0	0.1443	2	45.55074	193.2	27.82166	257.54634	4	5	300	MPI-ESM-MR	4.66520988	285.8769861	1426.824055	6	0.010072626	0.001606302	1045.336614	437	FWA	437
8.444444444	0.0115	0.33	0.02	0.02	0.25	0.25	0.02	0.02	0	0	0	0	0.1443	2	45.55074	193.2	27.82166	257.54634	4	5	300	MPI-ESM-MR	4.66520988	285.8769861	1426.824055	6	0.010072626	0.001606302	1045.336614	438	FWA	438
9.222222222	0.0115	0.33	0.02	0.02	0.25	0.25	0.02	0.02	0	0	0	0	0.1443	2	45.55074	193.2	27.82166	257.54634	4	5	300	MPI-ESM-MR	4.66520988	285.8769861	1426.824055	6	0.010072626	0.001606302	1045.336614	439	FWA	439
10	0.0115	0.33	0.02	0.02	0.25	0.25	0.02	0.02	0	0	0	0	0.1443	2	45.55074	193.2	27.82166	257.54634	4	5	300	MPI-ESM-MR	4.66520988	285.8769861	1426.824055	6	0.010072626	0.001606302	1045.336614	440	FWA	440
3	0.015	0.33	0.02	0.02	0.25	0.25	0.02	0.02	0	0	0	0	0.1443	2	45.55074	193.2	27.82166	257.54634	4	5	300	MPI-ESM-MR	4.66520988	285.8769861	1426.824055	6	0.010072626	0.001606302	1045.336614	441	FWA	441
3.777777778	0.015	0.33	0.02	0.02	0.25	0.25	0.02	0.02	0	0	0	0	0.1443	2	45.55074	193.2	27.82166	257.54634	4	5	300	MPI-ESM-MR	4.66520988	285.8769861	1426.824055	6	0.010072626	0.001606302	1045.336614	442	FWA	442
4.555555556	0.015	0.33	0.02	0.02	0.25	0.25	0.02	0.02	0	0	0	0	0.1443	2	45.55074	193.2	27.82166	257.54634	4	5	300	MPI-ESM-MR	4.66520988	285.8769861	1426.824055	6	0.010072626	0.001606302	1045.336614	443	FWA	443
5.333333333	0.015	0.33	0.02	0.02	0.25	0.25	0.02	0.02	0	0	0	0	0.1443	2	45.55074	193.2	27.82166	257.54634	4	5	300	MPI-ESM-MR	4.66520988	285.8769861	1426.824055	6	0.010072626	0.001606302	1045.336614	444	FWA	444
6.111111111	0.015	0.33	0.02	0.02	0.25	0.25	0.02	0.02	0	0	0	0	0.1443	2	45.55074	193.2	27.82166	257.54634	4	5	300	MPI-ESM-MR	4.66520988	285.8769861	1426.824055	6	0.010072626	0.001606302	1045.336614	445	FWA	445
6.888888889	0.015	0.33	0.02	0.02	0.25	0.25	0.02	0.02	0	0	0	0	0.1443	2	45.55074	193.2	27.82166	257.54634	4	5	300	MPI-ESM-MR	4.66520988	285.8769861	1426.824055	6	0.010072626	0.001606302	1045.336614	446	FWA	446
7.666666667	0.015	0.33	0.02	0.02	0.25	0.25	0.02	0.02	0	0	0	0	0.1443	2	45.55074	193.2	27.82166	257.54634	4	5	300	MPI-ESM-MR	4.66520988	285.8769861	1426.824055	6	0.010072626	0.001606302	1045.336614	447	FWA	447
8.444444444	0.015	0.33	0.02	0.02	0.25	0.25	0.02	0.02	0	0	0	0	0.1443	2	45.55074	193.2	27.82166	257.54634	4	5	300	MPI-ESM-MR	4.66520988	285.8769861	1426.824055	6	0.010072626	0.001606302	1045.336614	448	FWA	448
9.222222222	0.015	0.33	0.02	0.02	0.25	0.25	0.02	0.02	0	0	0	0	0.1443	2	45.55074	193.2	27.82166	257.54634	4	5	300	MPI-ESM-MR	4.66520988	285.8769861	1426.824055	6	0.010072626	0.001606302	1045.336614	449	FWA	449
10	0.015	0.33	0.02	0.02	0.25	0.25	0.02	0.02	0	0	0	0	0.1443	2	45.55074	193.2	27.82166	257.54634	4	5	300	MPI-ESM-MR	4.66520988	285.8769861	1426.824055	6	0.010072626	0.001606302	1045.336614	450	FWA	450
3	0.001	0.33	0.02	0.02	0.25	0.25	0.02	0.02	0	0	0	0	0.1443	2	45.55074	193.2	27.82166	257.54634	4	5	300	MRI-ESM1	4.263734328	288.4375102	1674.885154	6	0.010045793	0.001300677	1294.45968	451	FWA	451
3.777777778	0.001	0.33	0.02	0.02	0.25	0.25	0.02	0.02	0	0	0	0	0.1443	2	45.55074	193.2	27.82166	257.54634	4	5	300	MRI-ESM1	4.263734328	288.4375102	1674.885154	6	0.010045793	0.001300677	1294.45968	452	FWA	452
4.555555556	0.001	0.33	0.02	0.02	0.25	0.25	0.02	0.02	0	0	0	0	0.1443	2	45.55074	193.2	27.82166	257.54634	4	5	300	MRI-ESM1	4.263734328	288.4375102	1674.885154	6	0.010045793	0.001300677	1294.45968	453	FWA	453
5.333333333	0.001	0.33	0.02	0.02	0.25	0.25	0.02	0.02	0	0	0	0	0.1443	2	45.55074	193.2	27.82166	257.54634	4	5	300	MRI-ESM1	4.263734328	288.4375102	1674.885154	6	0.010045793	0.001300677	1294.45968	454	FWA	454
6.111111111	0.001	0.33	0.02	0.02	0.25	0.25	0.02	0.02	0	0	0	0	0.1443	2	45.55074	193.2	27.82166	257.54634	4	5	300	MRI-ESM1	4.263734328	288.4375102	1674.885154	6	0.010045793	0.001300677	1294.45968	455	FWA	455
6.888888889	0.001	0.33	0.02	0.02	0.25	0.25	0.02	0.02	0	0	0	0	0.1443	2	45.55074	193.2	27.82166	257.54634	4	5	300	MRI-ESM1	4.263734328	288.4375102	1674.885154	6	0.010045793	0.001300677	1294.45968	456	FWA	456
7.666666667	0.001	0.33	0.02	0.02	0.25	0.25	0.02	0.02	0	0	0	0	0.1443	2	45.55074	193.2	27.82166	257.54634	4	5	300	MRI-ESM1	4.263734328	288.4375102	1674.885154	6	0.010045793	0.001300677	1294.45968	457	FWA	457
8.444444444	0.001	0.33	0.02	0.02	0.25	0.25	0.02	0.02	0	0	0	0	0.1443	2	45.55074	193.2	27.82166	257.54634	4	5	300	MRI-ESM1	4.263734328	288.4375102	1674.885154	6	0.010045793	0.001300677	1294.45968	458	FWA	458
9.222222222	0.001	0.33	0.02	0.02	0.25	0.25	0.02	0.02	0	0	0	0	0.1443	2	45.55074	193.2	27.82166	257.54634	4	5	300	MRI-ESM1	4.263734328	288.4375102	1674.885154	6	0.010045793	0.001300677	1294.45968	459	FWA	459
10	0.001	0.33	0.02	0.02	0.25	0.25	0.02	0.02	0	0	0	0	0.1443	2	45.55074	193.2	27.82166	257.54634	4	5	300	MRI-ESM1	4.263734328	288.4375102	1674.885154	6	0.010045793	0.001300677	1294.45968	460	FWA	460
3	0.0045	0.33	0.02	0.02	0.25	0.25	0.02	0.02	0	0	0	0	0.1443	2	45.55074	193.2	27.82166	257.54634	4	5	300	MRI-ESM1	4.263734328	288.4375102	1674.885154	6	0.010045793	0.001300677	1294.45968	461	FWA	461
3.777777778	0.0045	0.33	0.02	0.02	0.25	0.25	0.02	0.02	0	0	0	0	0.1443	2	45.55074	193.2	27.82166	257.54634	4	5	300	MRI-ESM1	4.263734328	288.4375102	1674.885154	6	0.010045793	0.001300677	1294.45968	462	FWA	462
4.555555556	0.0045	0.33	0.02	0.02	0.25	0.25	0.02	0.02	0	0	0	0	0.1443	2	45.55074	193.2	27.82166	257.54634	4	5	300	MRI-ESM1	4.263734328	288.4375102	1674.885154	6	0.010045793	0.001300677	1294.45968	463	FWA	463
5.333333333	0.0045	0.33	0.02	0.02	0.25	0.25	0.02	0.02	0	0	0	0	0.1443	2	45.55074	193.2	27.82166	257.54634	4	5	300	MRI-ESM1	4.263734328	288.4375102	1674.885154	6	0.010045793	0.001300677	1294.45968	464	FWA	464
6.111111111	0.0045	0.33	0.02	0.02	0.25	0.25	0.02	0.02	0	0	0	0	0.1443	2	45.55074	193.2	27.82166	257.54634	4	5	300	MRI-ESM1	4.263734328	288.4375102	1674.885154	6	0.010045793	0.001300677	1294.45968	465	FWA	465
6.888888889	0.0045	0.33	0.02	0.02	0.25	0.25	0.02	0.02	0	0	0	0	0.1443	2	45.55074	193.2	27.82166	257.54634	4	5	300	MRI-ESM1	4.263734328	288.4375102	1674.885154	6	0.010045793	0.001300677	1294.45968	466	FWA	466
7.666666667	0.0045	0.33	0.02	0.02	0.25	0.25	0.02	0.02	0	0	0	0	0.1443	2	45.55074	193.2	27.82166	257.54634	4	5	300	MRI-ESM1	4.263734328	288.4375102	1674.885154	6	0.010045793	0.001300677	1294.45968	467	FWA	467
8.444444444	0.0045	0.33	0.02	0.02	0.25	0.25	0.02	0.02	0	0	0	0	0.1443	2	45.55074	193.2	27.82166	257.54634	4	5	300	MRI-ESM1	4.263734328	288.4375102	1674.885154	6	0.010045793	0.001300677	1294.45968	468	FWA	468
9.222222222	0.0045	0.33	0.02	0.02	0.25	0.25	0.02	0.02	0	0	0	0	0.1443	2	45.55074	193.2	27.82166	257.54634	4	5	300	MRI-ESM1	4.263734328	288.4375102	1674.885154	6	0.010045793	0.001300677	1294.45968	469	FWA	469
10	0.0045	0.33	0.02	0.02	0.25	0.25	0.02	0.02	0	0	0	0	0.1443	2	45.55074	193.2	27.82166	257.54634	4	5	300	MRI-ESM1	4.263734328	288.4375102	1674.885154	6	0.010045793	0.001300677	1294.45968	470	FWA	470
3	0.008	0.33	0.02	0.02	0.25	0.25	0.02	0.02	0	0	0	0	0.1443	2	45.55074	193.2	27.82166	257.54634	4	5	300	MRI-ESM1	4.263734328	288.4375102	1674.885154	6	0.010045793	0.001300677	1294.45968	471	FWA	471
3.777777778	0.008	0.33	0.02	0.02	0.25	0.25	0.02	0.02	0	0	0	0	0.1443	2	45.55074	193.2	27.82166	257.54634	4	5	300	MRI-ESM1	4.263734328	288.4375102	1674.885154	6	0.010045793	0.001300677	1294.45968	472	FWA	472
4.555555556	0.008	0.33	0.02	0.02	0.25	0.25	0.02	0.02	0	0	0	0	0.1443	2	45.55074	193.2	27.82166	257.54634	4	5	300	MRI-ESM1	4.263734328	288.4375102	1674.885154	6	0.010045793	0.001300677	1294.45968	473	FWA	473
5.333333333	0.008	0.33	0.02	0.02	0.25	0.25	0.02	0.02	0	0	0	0	0.1443	2	45.55074	193.2	27.82166	257.54634	4	5	300	MRI-ESM1	4.263734328	288.4375102	1674.885154	6	0.010045793	0.001300677	1294.45968	474	FWA	474
6.111111111	0.008	0.33	0.02	0.02	0.25	0.25	0.02	0.02	0	0	0	0	0.1443	2	45.55074	193.2	27.82166	257.54634	4	5	300	MRI-ESM1	4.263734328	288.4375102	1674.885154	6	0.010045793	0.001300677	1294.45968	475	FWA	475
6.888888889	0.008	0.33	0.02	0.02	0.25	0.25	0.02	0.02	0	0	0	0	0.1443	2	45.55074	193.2	27.82166	257.54634	4	5	300	MRI-ESM1	4.263734328	288.4375102	1674.885154	6	0.010045793	0.001300677	1294.45968	476	FWA	476
7.666666667	0.008	0.33	0.02	0.02	0.25	0.25	0.02	0.02	0	0	0	0	0.1443	2	45.55074	193.2	27.82166	257.54634	4	5	300	MRI-ESM1	4.263734328	288.4375102	1674.885154	6	0.010045793	0.001300677	1294.45968	477	FWA	477
8.444444444	0.008	0.33	0.02	0.02	0.25	0.25	0.02	0.02	0	0	0	0	0.1443	2	45.55074	193.2	27.82166	257.54634	4	5	300	MRI-ESM1	4.263734328	288.4375102	1674.885154	6	0.010045793	0.001300677	1294.45968	478	FWA	478
9.222222222	0.008	0.33	0.02	0.02	0.25	0.25	0.02	0.02	0	0	0	0	0.1443	2	45.55074	193.2	27.82166	257.54634	4	5	300	MRI-ESM1	4.263734328	288.4375102	1674.885154	6	0.010045793	0.001300677	1294.45968	479	FWA	479
10	0.008	0.33	0.02	0.02	0.25	0.25	0.02	0.02	0	0	0	0	0.1443	2	45.55074	193.2	27.82166	257.54634	4	5	300	MRI-ESM1	4.263734328	288.4375102	1674.885154	6	0.010045793	0.001300677	1294.45968	480	FWA	480
3	0.0115	0.33	0.02	0.02	0.25	0.25	0.02	0.02	0	0	0	0	0.1443	2	45.55074	193.2	27.82166	257.54634	4	5	300	MRI-ESM1	4.263734328	288.4375102	1674.885154	6	0.010045793	0.001300677	1294.45968	481	FWA	481
3.777777778	0.0115	0.33	0.02	0.02	0.25	0.25	0.02	0.02	0	0	0	0	0.1443	2	45.55074	193.2	27.82166	257.54634	4	5	300	MRI-ESM1	4.263734328	288.4375102	1674.885154	6	0.010045793	0.001300677	1294.45968	482	FWA	482
4.555555556	0.0115	0.33	0.02	0.02	0.25	0.25	0.02	0.02	0	0	0	0	0.1443	2	45.55074	193.2	27.82166	257.54634	4	5	300	MRI-ESM1	4.263734328	288.4375102	1674.885154	6	0.010045793	0.001300677	1294.45968	483	FWA	483
5.333333333	0.0115	0.33	0.02	0.02	0.25	0.25	0.02	0.02	0	0	0	0	0.1443	2	45.55074	193.2	27.82166	257.54634	4	5	300	MRI-ESM1	4.263734328	288.4375102	1674.885154	6	0.010045793	0.001300677	1294.45968	484	FWA	484
6.111111111	0.0115	0.33	0.02	0.02	0.25	0.25	0.02	0.02	0	0	0	0	0.1443	2	45.55074	193.2	27.82166	257.54634	4	5	300	MRI-ESM1	4.263734328	288.4375102	1674.885154	6	0.010045793	0.001300677	1294.45968	485	FWA	485
6.888888889	0.0115	0.33	0.02	0.02	0.25	0.25	0.02	0.02	0	0	0	0	0.1443	2	45.55074	193.2	27.82166	257.54634	4	5	300	MRI-ESM1	4.263734328	288.4375102	1674.885154	6	0.010045793	0.001300677	1294.45968	486	FWA	486
7.666666667	0.0115	0.33	0.02	0.02	0.25	0.25	0.02	0.02	0	0	0	0	0.1443	2	45.55074	193.2	27.82166	257.54634	4	5	300	MRI-ESM1	4.263734328	288.4375102	1674.885154	6	0.010045793	0.001300677	1294.45968	487	FWA	487
8.444444444	0.0115	0.33	0.02	0.02	0.25	0.25	0.02	0.02	0	0	0	0	0.1443	2	45.55074	193.2	27.82166	257.54634	4	5	300	MRI-ESM1	4.263734328	288.4375102	1674.885154	6	0.010045793	0.001300677	1294.45968	488	FWA	488
9.222222222	0.0115	0.33	0.02	0.02	0.25	0.25	0.02	0.02	0	0	0	0	0.1443	2	45.55074	193.2	27.82166	257.54634	4	5	300	MRI-ESM1	4.263734328	288.4375102	1674.885154	6	0.010045793	0.001300677	1294.45968	489	FWA	489
10	0.0115	0.33	0.02	0.02	0.25	0.25	0.02	0.02	0	0	0	0	0.1443	2	45.55074	193.2	27.82166	257.54634	4	5	300	MRI-ESM1	4.263734328	288.4375102	1674.885154	6	0.010045793	0.001300677	1294.45968	490	FWA	490
3	0.015	0.33	0.02	0.02	0.25	0.25	0.02	0.02	0	0	0	0	0.1443	2	45.55074	193.2	27.82166	257.54634	4	5	300	MRI-ESM1	4.263734328	288.4375102	1674.885154	6	0.010045793	0.001300677	1294.45968	491	FWA	491
3.777777778	0.015	0.33	0.02	0.02	0.25	0.25	0.02	0.02	0	0	0	0	0.1443	2	45.55074	193.2	27.82166	257.54634	4	5	300	MRI-ESM1	4.263734328	288.4375102	1674.885154	6	0.010045793	0.001300677	1294.45968	492	FWA	492
4.555555556	0.015	0.33	0.02	0.02	0.25	0.25	0.02	0.02	0	0	0	0	0.1443	2	45.55074	193.2	27.82166	257.54634	4	5	300	MRI-ESM1	4.263734328	288.4375102	1674.885154	6	0.010045793	0.001300677	1294.45968	493	FWA	493
5.333333333	0.015	0.33	0.02	0.02	0.25	0.25	0.02	0.02	0	0	0	0	0.1443	2	45.55074	193.2	27.82166	257.54634	4	5	300	MRI-ESM1	4.263734328	288.4375102	1674.885154	6	0.010045793	0.001300677	1294.45968	494	FWA	494
6.111111111	0.015	0.33	0.02	0.02	0.25	0.25	0.02	0.02	0	0	0	0	0.1443	2	45.55074	193.2	27.82166	257.54634	4	5	300	MRI-ESM1	4.263734328	288.4375102	1674.885154	6	0.010045793	0.001300677	1294.45968	495	FWA	495
6.888888889	0.015	0.33	0.02	0.02	0.25	0.25	0.02	0.02	0	0	0	0	0.1443	2	45.55074	193.2	27.82166	257.54634	4	5	300	MRI-ESM1	4.263734328	288.4375102	1674.885154	6	0.010045793	0.001300677	1294.45968	496	FWA	496
7.666666667	0.015	0.33	0.02	0.02	0.25	0.25	0.02	0.02	0	0	0	0	0.1443	2	45.55074	193.2	27.82166	257.54634	4	5	300	MRI-ESM1	4.263734328	288.4375102	1674.885154	6	0.010045793	0.001300677	1294.45968	497	FWA	497
8.444444444	0.015	0.33	0.02	0.02	0.25	0.25	0.02	0.02	0	0	0	0	0.1443	2	45.55074	193.2	27.82166	257.54634	4	5	300	MRI-ESM1	4.263734328	288.4375102	1674.885154	6	0.010045793	0.001300677	1294.45968	498	FWA	498
9.222222222	0.015	0.33	0.02	0.02	0.25	0.25	0.02	0.02	0	0	0	0	0.1443	2	45.55074	193.2	27.82166	257.54634	4	5	300	MRI-ESM1	4.263734328	288.4375102	1674.885154	6	0.010045793	0.001300677	1294.45968	499	FWA	499
10	0.015	0.33	0.02	0.02	0.25	0.25	0.02	0.02	0	0	0	0	0.1443	2	45.55074	193.2	27.82166	257.54634	4	5	300	MRI-ESM1	4.263734328	288.4375102	1674.885154	6	0.010045793	0.001300677	1294.45968	500	FWA	500
3	0.001	0.33	0.02	0.02	0.25	0.25	0.02	0.02	0	0	0	0	0.1443	2	45.55074	193.2	27.82166	257.54634	4	5	300	NorESM1-M	4.125460043	291.6222494	1796.217539	6	0.010038454	0.001191234	1414.661684	501	FWA	501
3.777777778	0.001	0.33	0.02	0.02	0.25	0.25	0.02	0.02	0	0	0	0	0.1443	2	45.55074	193.2	27.82166	257.54634	4	5	300	NorESM1-M	4.125460043	291.6222494	1796.217539	6	0.010038454	0.001191234	1414.661684	502	FWA	502
4.555555556	0.001	0.33	0.02	0.02	0.25	0.25	0.02	0.02	0	0	0	0	0.1443	2	45.55074	193.2	27.82166	257.54634	4	5	300	NorESM1-M	4.125460043	291.6222494	1796.217539	6	0.010038454	0.001191234	1414.661684	503	FWA	503
5.333333333	0.001	0.33	0.02	0.02	0.25	0.25	0.02	0.02	0	0	0	0	0.1443	2	45.55074	193.2	27.82166	257.54634	4	5	300	NorESM1-M	4.125460043	291.6222494	1796.217539	6	0.010038454	0.001191234	1414.661684	504	FWA	504
6.111111111	0.001	0.33	0.02	0.02	0.25	0.25	0.02	0.02	0	0	0	0	0.1443	2	45.55074	193.2	27.82166	257.54634	4	5	300	NorESM1-M	4.125460043	291.6222494	1796.217539	6	0.010038454	0.001191234	1414.661684	505	FWA	505
6.888888889	0.001	0.33	0.02	0.02	0.25	0.25	0.02	0.02	0	0	0	0	0.1443	2	45.55074	193.2	27.82166	257.54634	4	5	300	NorESM1-M	4.125460043	291.6222494	1796.217539	6	0.010038454	0.001191234	1414.661684	506	FWA	506
7.666666667	0.001	0.33	0.02	0.02	0.25	0.25	0.02	0.02	0	0	0	0	0.1443	2	45.55074	193.2	27.82166	257.54634	4	5	300	NorESM1-M	4.125460043	291.6222494	1796.217539	6	0.010038454	0.001191234	1414.661684	507	FWA	507
8.444444444	0.001	0.33	0.02	0.02	0.25	0.25	0.02	0.02	0	0	0	0	0.1443	2	45.55074	193.2	27.82166	257.54634	4	5	300	NorESM1-M	4.125460043	291.6222494	1796.217539	6	0.010038454	0.001191234	1414.661684	508	FWA	508
9.222222222	0.001	0.33	0.02	0.02	0.25	0.25	0.02	0.02	0	0	0	0	0.1443	2	45.55074	193.2	27.82166	257.54634	4	5	300	NorESM1-M	4.125460043	291.6222494	1796.217539	6	0.010038454	0.001191234	1414.661684	509	FWA	509
10	0.001	0.33	0.02	0.02	0.25	0.25	0.02	0.02	0	0	0	0	0.1443	2	45.55074	193.2	27.82166	257.54634	4	5	300	NorESM1-M	4.125460043	291.6222494	1796.217539	6	0.010038454	0.001191234	1414.661684	510	FWA	510
3	0.0045	0.33	0.02	0.02	0.25	0.25	0.02	0.02	0	0	0	0	0.1443	2	45.55074	193.2	27.82166	257.54634	4	5	300	NorESM1-M	4.125460043	291.6222494	1796.217539	6	0.010038454	0.001191234	1414.661684	511	FWA	511
3.777777778	0.0045	0.33	0.02	0.02	0.25	0.25	0.02	0.02	0	0	0	0	0.1443	2	45.55074	193.2	27.82166	257.54634	4	5	300	NorESM1-M	4.125460043	291.6222494	1796.217539	6	0.010038454	0.001191234	1414.661684	512	FWA	512
4.555555556	0.0045	0.33	0.02	0.02	0.25	0.25	0.02	0.02	0	0	0	0	0.1443	2	45.55074	193.2	27.82166	257.54634	4	5	300	NorESM1-M	4.125460043	291.6222494	1796.217539	6	0.010038454	0.001191234	1414.661684	513	FWA	513
5.333333333	0.0045	0.33	0.02	0.02	0.25	0.25	0.02	0.02	0	0	0	0	0.1443	2	45.55074	193.2	27.82166	257.54634	4	5	300	NorESM1-M	4.125460043	291.6222494	1796.217539	6	0.010038454	0.001191234	1414.661684	514	FWA	514
6.111111111	0.0045	0.33	0.02	0.02	0.25	0.25	0.02	0.02	0	0	0	0	0.1443	2	45.55074	193.2	27.82166	257.54634	4	5	300	NorESM1-M	4.125460043	291.6222494	1796.217539	6	0.010038454	0.001191234	1414.661684	515	FWA	515
6.888888889	0.0045	0.33	0.02	0.02	0.25	0.25	0.02	0.02	0	0	0	0	0.1443	2	45.55074	193.2	27.82166	257.54634	4	5	300	NorESM1-M	4.125460043	291.6222494	1796.217539	6	0.010038454	0.001191234	1414.661684	516	FWA	516
7.666666667	0.0045	0.33	0.02	0.02	0.25	0.25	0.02	0.02	0	0	0	0	0.1443	2	45.55074	193.2	27.82166	257.54634	4	5	300	NorESM1-M	4.125460043	291.6222494	1796.217539	6	0.010038454	0.001191234	1414.661684	517	FWA	517
8.444444444	0.0045	0.33	0.02	0.02	0.25	0.25	0.02	0.02	0	0	0	0	0.1443	2	45.55074	193.2	27.82166	257.54634	4	5	300	NorESM1-M	4.125460043	291.6222494	1796.217539	6	0.010038454	0.001191234	1414.661684	518	FWA	518
9.222222222	0.0045	0.33	0.02	0.02	0.25	0.25	0.02	0.02	0	0	0	0	0.1443	2	45.55074	193.2	27.82166	257.54634	4	5	300	NorESM1-M	4.125460043	291.6222494	1796.217539	6	0.010038454	0.001191234	1414.661684	519	FWA	519
10	0.0045	0.33	0.02	0.02	0.25	0.25	0.02	0.02	0	0	0	0	0.1443	2	45.55074	193.2	27.82166	257.54634	4	5	300	NorESM1-M	4.125460043	291.6222494	1796.217539	6	0.010038454	0.001191234	1414.661684	520	FWA	520
3	0.008	0.33	0.02	0.02	0.25	0.25	0.02	0.02	0	0	0	0	0.1443	2	45.55074	193.2	27.82166	257.54634	4	5	300	NorESM1-M	4.125460043	291.6222494	1796.217539	6	0.010038454	0.001191234	1414.661684	521	FWA	521
3.777777778	0.008	0.33	0.02	0.02	0.25	0.25	0.02	0.02	0	0	0	0	0.1443	2	45.55074	193.2	27.82166	257.54634	4	5	300	NorESM1-M	4.125460043	291.6222494	1796.217539	6	0.010038454	0.001191234	1414.661684	522	FWA	522
4.555555556	0.008	0.33	0.02	0.02	0.25	0.25	0.02	0.02	0	0	0	0	0.1443	2	45.55074	193.2	27.82166	257.54634	4	5	300	NorESM1-M	4.125460043	291.6222494	1796.217539	6	0.010038454	0.001191234	1414.661684	523	FWA	523
5.333333333	0.008	0.33	0.02	0.02	0.25	0.25	0.02	0.02	0	0	0	0	0.1443	2	45.55074	193.2	27.82166	257.54634	4	5	300	NorESM1-M	4.125460043	291.6222494	1796.217539	6	0.010038454	0.001191234	1414.661684	524	FWA	524
6.111111111	0.008	0.33	0.02	0.02	0.25	0.25	0.02	0.02	0	0	0	0	0.1443	2	45.55074	193.2	27.82166	257.54634	4	5	300	NorESM1-M	4.125460043	291.6222494	1796.217539	6	0.010038454	0.001191234	1414.661684	525	FWA	525
6.888888889	0.008	0.33	0.02	0.02	0.25	0.25	0.02	0.02	0	0	0	0	0.1443	2	45.55074	193.2	27.82166	257.54634	4	5	300	NorESM1-M	4.125460043	291.6222494	1796.217539	6	0.010038454	0.001191234	1414.661684	526	FWA	526
7.666666667	0.008	0.33	0.02	0.02	0.25	0.25	0.02	0.02	0	0	0	0	0.1443	2	45.55074	193.2	27.82166	257.54634	4	5	300	NorESM1-M	4.125460043	291.6222494	1796.217539	6	0.010038454	0.001191234	1414.661684	527	FWA	527
8.444444444	0.008	0.33	0.02	0.02	0.25	0.25	0.02	0.02	0	0	0	0	0.1443	2	45.55074	193.2	27.82166	257.54634	4	5	300	NorESM1-M	4.125460043	291.6222494	1796.217539	6	0.010038454	0.001191234	1414.661684	528	FWA	528
9.222222222	0.008	0.33	0.02	0.02	0.25	0.25	0.02	0.02	0	0	0	0	0.1443	2	45.55074	193.2	27.82166	257.54634	4	5	300	NorESM1-M	4.125460043	291.6222494	1796.217539	6	0.010038454	0.001191234	1414.661684	529	FWA	529
10	0.008	0.33	0.02	0.02	0.25	0.25	0.02	0.02	0	0	0	0	0.1443	2	45.55074	193.2	27.82166	257.54634	4	5	300	NorESM1-M	4.125460043	291.6222494	1796.217539	6	0.010038454	0.001191234	1414.661684	530	FWA	530
3	0.0115	0.33	0.02	0.02	0.25	0.25	0.02	0.02	0	0	0	0	0.1443	2	45.55074	193.2	27.82166	257.54634	4	5	300	NorESM1-M	4.125460043	291.6222494	1796.217539	6	0.010038454	0.001191234	1414.661684	531	FWA	531
3.777777778	0.0115	0.33	0.02	0.02	0.25	0.25	0.02	0.02	0	0	0	0	0.1443	2	45.55074	193.2	27.82166	257.54634	4	5	300	NorESM1-M	4.125460043	291.6222494	1796.217539	6	0.010038454	0.001191234	1414.661684	532	FWA	532
4.555555556	0.0115	0.33	0.02	0.02	0.25	0.25	0.02	0.02	0	0	0	0	0.1443	2	45.55074	193.2	27.82166	257.54634	4	5	300	NorESM1-M	4.125460043	291.6222494	1796.217539	6	0.010038454	0.001191234	1414.661684	533	FWA	533
5.333333333	0.0115	0.33	0.02	0.02	0.25	0.25	0.02	0.02	0	0	0	0	0.1443	2	45.55074	193.2	27.82166	257.54634	4	5	300	NorESM1-M	4.125460043	291.6222494	1796.217539	6	0.010038454	0.001191234	1414.661684	534	FWA	534
6.111111111	0.0115	0.33	0.02	0.02	0.25	0.25	0.02	0.02	0	0	0	0	0.1443	2	45.55074	193.2	27.82166	257.54634	4	5	300	NorESM1-M	4.125460043	291.6222494	1796.217539	6	0.010038454	0.001191234	1414.661684	535	FWA	535
6.888888889	0.0115	0.33	0.02	0.02	0.25	0.25	0.02	0.02	0	0	0	0	0.1443	2	45.55074	193.2	27.82166	257.54634	4	5	300	NorESM1-M	4.125460043	291.6222494	1796.217539	6	0.010038454	0.001191234	1414.661684	536	FWA	536
7.666666667	0.0115	0.33	0.02	0.02	0.25	0.25	0.02	0.02	0	0	0	0	0.1443	2	45.55074	193.2	27.82166	257.54634	4	5	300	NorESM1-M	4.125460043	291.6222494	1796.217539	6	0.010038454	0.001191234	1414.661684	537	FWA	537
8.444444444	0.0115	0.33	0.02	0.02	0.25	0.25	0.02	0.02	0	0	0	0	0.1443	2	45.55074	193.2	27.82166	257.54634	4	5	300	NorESM1-M	4.125460043	291.6222494	1796.217539	6	0.010038454	0.001191234	1414.661684	538	FWA	538
9.222222222	0.0115	0.33	0.02	0.02	0.25	0.25	0.02	0.02	0	0	0	0	0.1443	2	45.55074	193.2	27.82166	257.54634	4	5	300	NorESM1-M	4.125460043	291.6222494	1796.217539	6	0.010038454	0.001191234	1414.661684	539	FWA	539
10	0.0115	0.33	0.02	0.02	0.25	0.25	0.02	0.02	0	0	0	0	0.1443	2	45.55074	193.2	27.82166	257.54634	4	5	300	NorESM1-M	4.125460043	291.6222494	1796.217539	6	0.010038454	0.001191234	1414.661684	540	FWA	540
3	0.015	0.33	0.02	0.02	0.25	0.25	0.02	0.02	0	0	0	0	0.1443	2	45.55074	193.2	27.82166	257.54634	4	5	300	NorESM1-M	4.125460043	291.6222494	1796.217539	6	0.010038454	0.001191234	1414.661684	541	FWA	541
3.777777778	0.015	0.33	0.02	0.02	0.25	0.25	0.02	0.02	0	0	0	0	0.1443	2	45.55074	193.2	27.82166	257.54634	4	5	300	NorESM1-M	4.125460043	291.6222494	1796.217539	6	0.010038454	0.001191234	1414.661684	542	FWA	542
4.555555556	0.015	0.33	0.02	0.02	0.25	0.25	0.02	0.02	0	0	0	0	0.1443	2	45.55074	193.2	27.82166	257.54634	4	5	300	NorESM1-M	4.125460043	291.6222494	1796.217539	6	0.010038454	0.001191234	1414.661684	543	FWA	543
5.333333333	0.015	0.33	0.02	0.02	0.25	0.25	0.02	0.02	0	0	0	0	0.1443	2	45.55074	193.2	27.82166	257.54634	4	5	300	NorESM1-M	4.125460043	291.6222494	1796.217539	6	0.010038454	0.001191234	1414.661684	544	FWA	544
6.111111111	0.015	0.33	0.02	0.02	0.25	0.25	0.02	0.02	0	0	0	0	0.1443	2	45.55074	193.2	27.82166	257.54634	4	5	300	NorESM1-M	4.125460043	291.6222494	1796.217539	6	0.010038454	0.001191234	1414.661684	545	FWA	545
6.888888889	0.015	0.33	0.02	0.02	0.25	0.25	0.02	0.02	0	0	0	0	0.1443	2	45.55074	193.2	27.82166	257.54634	4	5	300	NorESM1-M	4.125460043	291.6222494	1796.217539	6	0.010038454	0.001191234	1414.661684	546	FWA	546
7.666666667	0.015	0.33	0.02	0.02	0.25	0.25	0.02	0.02	0	0	0	0	0.1443	2	45.55074	193.2	27.82166	257.54634	4	5	300	NorESM1-M	4.125460043	291.6222494	1796.217539	6	0.010038454	0.001191234	1414.661684	547	FWA	547
8.444444444	0.015	0.33	0.02	0.02	0.25	0.25	0.02	0.02	0	0	0	0	0.1443	2	45.55074	193.2	27.82166	257.54634	4	5	300	NorESM1-M	4.125460043	291.6222494	1796.217539	6	0.010038454	0.001191234	1414.661684	548	FWA	548
9.222222222	0.015	0.33	0.02	0.02	0.25	0.25	0.02	0.02	0	0	0	0	0.1443	2	45.55074	193.2	27.82166	257.54634	4	5	300	NorESM1-M	4.125460043	291.6222494	1796.217539	6	0.010038454	0.001191234	1414.661684	549	FWA	549
10	0.015	0.33	0.02	0.02	0.25	0.25	0.02	0.02	0	0	0	0	0.1443	2	45.55074	193.2	27.82166	257.54634	4	5	300	NorESM1-M	4.125460043	291.6222494	1796.217539	6	0.010038454	0.001191234	1414.661684	550	FWA	550
3	0.001	0.33	0.02	0.02	0.25	0.25	0.02	0.02	0	0	0	0	0.1443	2	45.55074	193.2	27.82166	257.54634	4	5	300	NorESM1-ME	4.33692843	286.9870926	1617.717931	6	0.010038454	0.001359335	1236.157718	551	FWA	551
3.777777778	0.001	0.33	0.02	0.02	0.25	0.25	0.02	0.02	0	0	0	0	0.1443	2	45.55074	193.2	27.82166	257.54634	4	5	300	NorESM1-ME	4.33692843	286.9870926	1617.717931	6	0.010038454	0.001359335	1236.157718	552	FWA	552
4.555555556	0.001	0.33	0.02	0.02	0.25	0.25	0.02	0.02	0	0	0	0	0.1443	2	45.55074	193.2	27.82166	257.54634	4	5	300	NorESM1-ME	4.33692843	286.9870926	1617.717931	6	0.010038454	0.001359335	1236.157718	553	FWA	553
5.333333333	0.001	0.33	0.02	0.02	0.25	0.25	0.02	0.02	0	0	0	0	0.1443	2	45.55074	193.2	27.82166	257.54634	4	5	300	NorESM1-ME	4.33692843	286.9870926	1617.717931	6	0.010038454	0.001359335	1236.157718	554	FWA	554
6.111111111	0.001	0.33	0.02	0.02	0.25	0.25	0.02	0.02	0	0	0	0	0.1443	2	45.55074	193.2	27.82166	257.54634	4	5	300	NorESM1-ME	4.33692843	286.9870926	1617.717931	6	0.010038454	0.001359335	1236.157718	555	FWA	555
6.888888889	0.001	0.33	0.02	0.02	0.25	0.25	0.02	0.02	0	0	0	0	0.1443	2	45.55074	193.2	27.82166	257.54634	4	5	300	NorESM1-ME	4.33692843	286.9870926	1617.717931	6	0.010038454	0.001359335	1236.157718	556	FWA	556
7.666666667	0.001	0.33	0.02	0.02	0.25	0.25	0.02	0.02	0	0	0	0	0.1443	2	45.55074	193.2	27.82166	257.54634	4	5	300	NorESM1-ME	4.33692843	286.9870926	1617.717931	6	0.010038454	0.001359335	1236.157718	557	FWA	557
8.444444444	0.001	0.33	0.02	0.02	0.25	0.25	0.02	0.02	0	0	0	0	0.1443	2	45.55074	193.2	27.82166	257.54634	4	5	300	NorESM1-ME	4.33692843	286.9870926	1617.717931	6	0.010038454	0.001359335	1236.157718	558	FWA	558
9.222222222	0.001	0.33	0.02	0.02	0.25	0.25	0.02	0.02	0	0	0	0	0.1443	2	45.55074	193.2	27.82166	257.54634	4	5	300	NorESM1-ME	4.33692843	286.9870926	1617.717931	6	0.010038454	0.001359335	1236.157718	559	FWA	559
10	0.001	0.33	0.02	0.02	0.25	0.25	0.02	0.02	0	0	0	0	0.1443	2	45.55074	193.2	27.82166	257.54634	4	5	300	NorESM1-ME	4.33692843	286.9870926	1617.717931	6	0.010038454	0.001359335	1236.157718	560	FWA	560
3	0.0045	0.33	0.02	0.02	0.25	0.25	0.02	0.02	0	0	0	0	0.1443	2	45.55074	193.2	27.82166	257.54634	4	5	300	NorESM1-ME	4.33692843	286.9870926	1617.717931	6	0.010038454	0.001359335	1236.157718	561	FWA	561
3.777777778	0.0045	0.33	0.02	0.02	0.25	0.25	0.02	0.02	0	0	0	0	0.1443	2	45.55074	193.2	27.82166	257.54634	4	5	300	NorESM1-ME	4.33692843	286.9870926	1617.717931	6	0.010038454	0.001359335	1236.157718	562	FWA	562
4.555555556	0.0045	0.33	0.02	0.02	0.25	0.25	0.02	0.02	0	0	0	0	0.1443	2	45.55074	193.2	27.82166	257.54634	4	5	300	NorESM1-ME	4.33692843	286.9870926	1617.717931	6	0.010038454	0.001359335	1236.157718	563	FWA	563
5.333333333	0.0045	0.33	0.02	0.02	0.25	0.25	0.02	0.02	0	0	0	0	0.1443	2	45.55074	193.2	27.82166	257.54634	4	5	300	NorESM1-ME	4.33692843	286.9870926	1617.717931	6	0.010038454	0.001359335	1236.157718	564	FWA	564
6.111111111	0.0045	0.33	0.02	0.02	0.25	0.25	0.02	0.02	0	0	0	0	0.1443	2	45.55074	193.2	27.82166	257.54634	4	5	300	NorESM1-ME	4.33692843	286.9870926	1617.717931	6	0.010038454	0.001359335	1236.157718	565	FWA	565
6.888888889	0.0045	0.33	0.02	0.02	0.25	0.25	0.02	0.02	0	0	0	0	0.1443	2	45.55074	193.2	27.82166	257.54634	4	5	300	NorESM1-ME	4.33692843	286.9870926	1617.717931	6	0.010038454	0.001359335	1236.157718	566	FWA	566
7.666666667	0.0045	0.33	0.02	0.02	0.25	0.25	0.02	0.02	0	0	0	0	0.1443	2	45.55074	193.2	27.82166	257.54634	4	5	300	NorESM1-ME	4.33692843	286.9870926	1617.717931	6	0.010038454	0.001359335	1236.157718	567	FWA	567
8.444444444	0.0045	0.33	0.02	0.02	0.25	0.25	0.02	0.02	0	0	0	0	0.1443	2	45.55074	193.2	27.82166	257.54634	4	5	300	NorESM1-ME	4.33692843	286.9870926	1617.717931	6	0.010038454	0.001359335	1236.157718	568	FWA	568
9.222222222	0.0045	0.33	0.02	0.02	0.25	0.25	0.02	0.02	0	0	0	0	0.1443	2	45.55074	193.2	27.82166	257.54634	4	5	300	NorESM1-ME	4.33692843	286.9870926	1617.717931	6	0.010038454	0.001359335	1236.157718	569	FWA	569
10	0.0045	0.33	0.02	0.02	0.25	0.25	0.02	0.02	0	0	0	0	0.1443	2	45.55074	193.2	27.82166	257.54634	4	5	300	NorESM1-ME	4.33692843	286.9870926	1617.717931	6	0.010038454	0.001359335	1236.157718	570	FWA	570
3	0.008	0.33	0.02	0.02	0.25	0.25	0.02	0.02	0	0	0	0	0.1443	2	45.55074	193.2	27.82166	257.54634	4	5	300	NorESM1-ME	4.33692843	286.9870926	1617.717931	6	0.010038454	0.001359335	1236.157718	571	FWA	571
3.777777778	0.008	0.33	0.02	0.02	0.25	0.25	0.02	0.02	0	0	0	0	0.1443	2	45.55074	193.2	27.82166	257.54634	4	5	300	NorESM1-ME	4.33692843	286.9870926	1617.717931	6	0.010038454	0.001359335	1236.157718	572	FWA	572
4.555555556	0.008	0.33	0.02	0.02	0.25	0.25	0.02	0.02	0	0	0	0	0.1443	2	45.55074	193.2	27.82166	257.54634	4	5	300	NorESM1-ME	4.33692843	286.9870926	1617.717931	6	0.010038454	0.001359335	1236.157718	573	FWA	573
5.333333333	0.008	0.33	0.02	0.02	0.25	0.25	0.02	0.02	0	0	0	0	0.1443	2	45.55074	193.2	27.82166	257.54634	4	5	300	NorESM1-ME	4.33692843	286.9870926	1617.717931	6	0.010038454	0.001359335	1236.157718	574	FWA	574
6.111111111	0.008	0.33	0.02	0.02	0.25	0.25	0.02	0.02	0	0	0	0	0.1443	2	45.55074	193.2	27.82166	257.54634	4	5	300	NorESM1-ME	4.33692843	286.9870926	1617.717931	6	0.010038454	0.001359335	1236.157718	575	FWA	575
6.888888889	0.008	0.33	0.02	0.02	0.25	0.25	0.02	0.02	0	0	0	0	0.1443	2	45.55074	193.2	27.82166	257.54634	4	5	300	NorESM1-ME	4.33692843	286.9870926	1617.717931	6	0.010038454	0.001359335	1236.157718	576	FWA	576
7.666666667	0.008	0.33	0.02	0.02	0.25	0.25	0.02	0.02	0	0	0	0	0.1443	2	45.55074	193.2	27.82166	257.54634	4	5	300	NorESM1-ME	4.33692843	286.9870926	1617.717931	6	0.010038454	0.001359335	1236.157718	577	FWA	577
8.444444444	0.008	0.33	0.02	0.02	0.25	0.25	0.02	0.02	0	0	0	0	0.1443	2	45.55074	193.2	27.82166	257.54634	4	5	300	NorESM1-ME	4.33692843	286.9870926	1617.717931	6	0.010038454	0.001359335	1236.157718	578	FWA	578
9.222222222	0.008	0.33	0.02	0.02	0.25	0.25	0.02	0.02	0	0	0	0	0.1443	2	45.55074	193.2	27.82166	257.54634	4	5	300	NorESM1-ME	4.33692843	286.9870926	1617.717931	6	0.010038454	0.001359335	1236.157718	579	FWA	579
10	0.008	0.33	0.02	0.02	0.25	0.25	0.02	0.02	0	0	0	0	0.1443	2	45.55074	193.2	27.82166	257.54634	4	5	300	NorESM1-ME	4.33692843	286.9870926	1617.717931	6	0.010038454	0.001359335	1236.157718	580	FWA	580
3	0.0115	0.33	0.02	0.02	0.25	0.25	0.02	0.02	0	0	0	0	0.1443	2	45.55074	193.2	27.82166	257.54634	4	5	300	NorESM1-ME	4.33692843	286.9870926	1617.717931	6	0.010038454	0.001359335	1236.157718	581	FWA	581
3.777777778	0.0115	0.33	0.02	0.02	0.25	0.25	0.02	0.02	0	0	0	0	0.1443	2	45.55074	193.2	27.82166	257.54634	4	5	300	NorESM1-ME	4.33692843	286.9870926	1617.717931	6	0.010038454	0.001359335	1236.157718	582	FWA	582
4.555555556	0.0115	0.33	0.02	0.02	0.25	0.25	0.02	0.02	0	0	0	0	0.1443	2	45.55074	193.2	27.82166	257.54634	4	5	300	NorESM1-ME	4.33692843	286.9870926	1617.717931	6	0.010038454	0.001359335	1236.157718	583	FWA	583
5.333333333	0.0115	0.33	0.02	0.02	0.25	0.25	0.02	0.02	0	0	0	0	0.1443	2	45.55074	193.2	27.82166	257.54634	4	5	300	NorESM1-ME	4.33692843	286.9870926	1617.717931	6	0.010038454	0.001359335	1236.157718	584	FWA	584
6.111111111	0.0115	0.33	0.02	0.02	0.25	0.25	0.02	0.02	0	0	0	0	0.1443	2	45.55074	193.2	27.82166	257.54634	4	5	300	NorESM1-ME	4.33692843	286.9870926	1617.717931	6	0.010038454	0.001359335	1236.157718	585	FWA	585
6.888888889	0.0115	0.33	0.02	0.02	0.25	0.25	0.02	0.02	0	0	0	0	0.1443	2	45.55074	193.2	27.82166	257.54634	4	5	300	NorESM1-ME	4.33692843	286.9870926	1617.717931	6	0.010038454	0.001359335	1236.157718	586	FWA	586
7.666666667	0.0115	0.33	0.02	0.02	0.25	0.25	0.02	0.02	0	0	0	0	0.1443	2	45.55074	193.2	27.82166	257.54634	4	5	300	NorESM1-ME	4.33692843	286.9870926	1617.717931	6	0.010038454	0.001359335	1236.157718	587	FWA	587
8.444444444	0.0115	0.33	0.02	0.02	0.25	0.25	0.02	0.02	0	0	0	0	0.1443	2	45.55074	193.2	27.82166	257.54634	4	5	300	NorESM1-ME	4.33692843	286.9870926	1617.717931	6	0.010038454	0.001359335	1236.157718	588	FWA	588
9.222222222	0.0115	0.33	0.02	0.02	0.25	0.25	0.02	0.02	0	0	0	0	0.1443	2	45.55074	193.2	27.82166	257.54634	4	5	300	NorESM1-ME	4.33692843	286.9870926	1617.717931	6	0.010038454	0.001359335	1236.157718	589	FWA	589
10	0.0115	0.33	0.02	0.02	0.25	0.25	0.02	0.02	0	0	0	0	0.1443	2	45.55074	193.2	27.82166	257.54634	4	5	300	NorESM1-ME	4.33692843	286.9870926	1617.717931	6	0.010038454	0.001359335	1236.157718	590	FWA	590
3	0.015	0.33	0.02	0.02	0.25	0.25	0.02	0.02	0	0	0	0	0.1443	2	45.55074	193.2	27.82166	257.54634	4	5	300	NorESM1-ME	4.33692843	286.9870926	1617.717931	6	0.010038454	0.001359335	1236.157718	591	FWA	591
3.777777778	0.015	0.33	0.02	0.02	0.25	0.25	0.02	0.02	0	0	0	0	0.1443	2	45.55074	193.2	27.82166	257.54634	4	5	300	NorESM1-ME	4.33692843	286.9870926	1617.717931	6	0.010038454	0.001359335	1236.157718	592	FWA	592
4.555555556	0.015	0.33	0.02	0.02	0.25	0.25	0.02	0.02	0	0	0	0	0.1443	2	45.55074	193.2	27.82166	257.54634	4	5	300	NorESM1-ME	4.33692843	286.9870926	1617.717931	6	0.010038454	0.001359335	1236.157718	593	FWA	593
5.333333333	0.015	0.33	0.02	0.02	0.25	0.25	0.02	0.02	0	0	0	0	0.1443	2	45.55074	193.2	27.82166	257.54634	4	5	300	NorESM1-ME	4.33692843	286.9870926	1617.717931	6	0.010038454	0.001359335	1236.157718	594	FWA	594
6.111111111	0.015	0.33	0.02	0.02	0.25	0.25	0.02	0.02	0	0	0	0	0.1443	2	45.55074	193.2	27.82166	257.54634	4	5	300	NorESM1-ME	4.33692843	286.9870926	1617.717931	6	0.010038454	0.001359335	1236.157718	595	FWA	595
6.888888889	0.015	0.33	0.02	0.02	0.25	0.25	0.02	0.02	0	0	0	0	0.1443	2	45.55074	193.2	27.82166	257.54634	4	5	300	NorESM1-ME	4.33692843	286.9870926	1617.717931	6	0.010038454	0.001359335	1236.157718	596	FWA	596
7.666666667	0.015	0.33	0.02	0.02	0.25	0.25	0.02	0.02	0	0	0	0	0.1443	2	45.55074	193.2	27.82166	257.54634	4	5	300	NorESM1-ME	4.33692843	286.9870926	1617.717931	6	0.010038454	0.001359335	1236.157718	597	FWA	597
8.444444444	0.015	0.33	0.02	0.02	0.25	0.25	0.02	0.02	0	0	0	0	0.1443	2	45.55074	193.2	27.82166	257.54634	4	5	300	NorESM1-ME	4.33692843	286.9870926	1617.717931	6	0.010038454	0.001359335	1236.157718	598	FWA	598
9.222222222	0.015	0.33	0.02	0.02	0.25	0.25	0.02	0.02	0	0	0	0	0.1443	2	45.55074	193.2	27.82166	257.54634	4	5	300	NorESM1-ME	4.33692843	286.9870926	1617.717931	6	0.010038454	0.001359335	1236.157718	599	FWA	599
10	0.015	0.33	0.02	0.02	0.25	0.25	0.02	0.02	0	0	0	0	0.1443	2	45.55074	193.2	27.82166	257.54634	4	5	300	NorESM1-ME	4.33692843	286.9870926	1617.717931	6	0.010038454	0.001359335	1236.157718	600	FWA	600
