# Supplementary material for: Computational Intelligence for Studying Sustainability Challenges: Tools and Methods for Dealing With Deep Uncertainty and Complexity
Source: Front Robot AI. 2020 Sep 17;7:111. doi: 10.3389/frobt.2020.00111 (PMC7805846; doi:10.3389/frobt.2020.00111)
Supplement: Supplementary file 3 [file Data_Sheet_3.ZIP › Experimental Design/Exp.design_P3.csv]

epsilon	rho	alfa	Eta.re	Eta.ce	Gamma.re	Gamma.ce	Nu.re	Nu.ce	k.re	k.ce	labor.growth_N	labor.growth_S	lambda.S	sigma.utility	Yre.0_N	Yce.0_N	Yre.0_S	Yce.0_S	size.factor	TimeStep	EndTime	Climate.Model	Beta.Delta.Temp	CO2.base	CO2.Disaster	Delta.Temp.Disaster	qsi	Delta.S	S.0	Future.ID	policy.name	Run.ID
3	0.001	0.33	0.02	0.02	0.25	0.25	0.02	0.02	0	0	0	0	0.1443	2	45.55074	193.2	27.82166	257.54634	4	5	300	bcc-csm1-1	4.997053041	289.4150457	1298.216153	6	0.0100539	0.001822767	915.9700854	1	Nordhaus+R&DGreenClimateFund	2401
3.777777778	0.001	0.33	0.02	0.02	0.25	0.25	0.02	0.02	0	0	0	0	0.1443	2	45.55074	193.2	27.82166	257.54634	4	5	300	bcc-csm1-1	4.997053041	289.4150457	1298.216153	6	0.0100539	0.001822767	915.9700854	2	Nordhaus+R&DGreenClimateFund	2402
4.555555556	0.001	0.33	0.02	0.02	0.25	0.25	0.02	0.02	0	0	0	0	0.1443	2	45.55074	193.2	27.82166	257.54634	4	5	300	bcc-csm1-1	4.997053041	289.4150457	1298.216153	6	0.0100539	0.001822767	915.9700854	3	Nordhaus+R&DGreenClimateFund	2403
5.333333333	0.001	0.33	0.02	0.02	0.25	0.25	0.02	0.02	0	0	0	0	0.1443	2	45.55074	193.2	27.82166	257.54634	4	5	300	bcc-csm1-1	4.997053041	289.4150457	1298.216153	6	0.0100539	0.001822767	915.9700854	4	Nordhaus+R&DGreenClimateFund	2404
6.111111111	0.001	0.33	0.02	0.02	0.25	0.25	0.02	0.02	0	0	0	0	0.1443	2	45.55074	193.2	27.82166	257.54634	4	5	300	bcc-csm1-1	4.997053041	289.4150457	1298.216153	6	0.0100539	0.001822767	915.9700854	5	Nordhaus+R&DGreenClimateFund	2405
6.888888889	0.001	0.33	0.02	0.02	0.25	0.25	0.02	0.02	0	0	0	0	0.1443	2	45.55074	193.2	27.82166	257.54634	4	5	300	bcc-csm1-1	4.997053041	289.4150457	1298.216153	6	0.0100539	0.001822767	915.9700854	6	Nordhaus+R&DGreenClimateFund	2406
7.666666667	0.001	0.33	0.02	0.02	0.25	0.25	0.02	0.02	0	0	0	0	0.1443	2	45.55074	193.2	27.82166	257.54634	4	5	300	bcc-csm1-1	4.997053041	289.4150457	1298.216153	6	0.0100539	0.001822767	915.9700854	7	Nordhaus+R&DGreenClimateFund	2407
8.444444444	0.001	0.33	0.02	0.02	0.25	0.25	0.02	0.02	0	0	0	0	0.1443	2	45.55074	193.2	27.82166	257.54634	4	5	300	bcc-csm1-1	4.997053041	289.4150457	1298.216153	6	0.0100539	0.001822767	915.9700854	8	Nordhaus+R&DGreenClimateFund	2408
9.222222222	0.001	0.33	0.02	0.02	0.25	0.25	0.02	0.02	0	0	0	0	0.1443	2	45.55074	193.2	27.82166	257.54634	4	5	300	bcc-csm1-1	4.997053041	289.4150457	1298.216153	6	0.0100539	0.001822767	915.9700854	9	Nordhaus+R&DGreenClimateFund	2409
10	0.001	0.33	0.02	0.02	0.25	0.25	0.02	0.02	0	0	0	0	0.1443	2	45.55074	193.2	27.82166	257.54634	4	5	300	bcc-csm1-1	4.997053041	289.4150457	1298.216153	6	0.0100539	0.001822767	915.9700854	10	Nordhaus+R&DGreenClimateFund	2410
3	0.0045	0.33	0.02	0.02	0.25	0.25	0.02	0.02	0	0	0	0	0.1443	2	45.55074	193.2	27.82166	257.54634	4	5	300	bcc-csm1-1	4.997053041	289.4150457	1298.216153	6	0.0100539	0.001822767	915.9700854	11	Nordhaus+R&DGreenClimateFund	2411
3.777777778	0.0045	0.33	0.02	0.02	0.25	0.25	0.02	0.02	0	0	0	0	0.1443	2	45.55074	193.2	27.82166	257.54634	4	5	300	bcc-csm1-1	4.997053041	289.4150457	1298.216153	6	0.0100539	0.001822767	915.9700854	12	Nordhaus+R&DGreenClimateFund	2412
4.555555556	0.0045	0.33	0.02	0.02	0.25	0.25	0.02	0.02	0	0	0	0	0.1443	2	45.55074	193.2	27.82166	257.54634	4	5	300	bcc-csm1-1	4.997053041	289.4150457	1298.216153	6	0.0100539	0.001822767	915.9700854	13	Nordhaus+R&DGreenClimateFund	2413
5.333333333	0.0045	0.33	0.02	0.02	0.25	0.25	0.02	0.02	0	0	0	0	0.1443	2	45.55074	193.2	27.82166	257.54634	4	5	300	bcc-csm1-1	4.997053041	289.4150457	1298.216153	6	0.0100539	0.001822767	915.9700854	14	Nordhaus+R&DGreenClimateFund	2414
6.111111111	0.0045	0.33	0.02	0.02	0.25	0.25	0.02	0.02	0	0	0	0	0.1443	2	45.55074	193.2	27.82166	257.54634	4	5	300	bcc-csm1-1	4.997053041	289.4150457	1298.216153	6	0.0100539	0.001822767	915.9700854	15	Nordhaus+R&DGreenClimateFund	2415
6.888888889	0.0045	0.33	0.02	0.02	0.25	0.25	0.02	0.02	0	0	0	0	0.1443	2	45.55074	193.2	27.82166	257.54634	4	5	300	bcc-csm1-1	4.997053041	289.4150457	1298.216153	6	0.0100539	0.001822767	915.9700854	16	Nordhaus+R&DGreenClimateFund	2416
7.666666667	0.0045	0.33	0.02	0.02	0.25	0.25	0.02	0.02	0	0	0	0	0.1443	2	45.55074	193.2	27.82166	257.54634	4	5	300	bcc-csm1-1	4.997053041	289.4150457	1298.216153	6	0.0100539	0.001822767	915.9700854	17	Nordhaus+R&DGreenClimateFund	2417
8.444444444	0.0045	0.33	0.02	0.02	0.25	0.25	0.02	0.02	0	0	0	0	0.1443	2	45.55074	193.2	27.82166	257.54634	4	5	300	bcc-csm1-1	4.997053041	289.4150457	1298.216153	6	0.0100539	0.001822767	915.9700854	18	Nordhaus+R&DGreenClimateFund	2418
9.222222222	0.0045	0.33	0.02	0.02	0.25	0.25	0.02	0.02	0	0	0	0	0.1443	2	45.55074	193.2	27.82166	257.54634	4	5	300	bcc-csm1-1	4.997053041	289.4150457	1298.216153	6	0.0100539	0.001822767	915.9700854	19	Nordhaus+R&DGreenClimateFund	2419
10	0.0045	0.33	0.02	0.02	0.25	0.25	0.02	0.02	0	0	0	0	0.1443	2	45.55074	193.2	27.82166	257.54634	4	5	300	bcc-csm1-1	4.997053041	289.4150457	1298.216153	6	0.0100539	0.001822767	915.9700854	20	Nordhaus+R&DGreenClimateFund	2420
3	0.008	0.33	0.02	0.02	0.25	0.25	0.02	0.02	0	0	0	0	0.1443	2	45.55074	193.2	27.82166	257.54634	4	5	300	bcc-csm1-1	4.997053041	289.4150457	1298.216153	6	0.0100539	0.001822767	915.9700854	21	Nordhaus+R&DGreenClimateFund	2421
3.777777778	0.008	0.33	0.02	0.02	0.25	0.25	0.02	0.02	0	0	0	0	0.1443	2	45.55074	193.2	27.82166	257.54634	4	5	300	bcc-csm1-1	4.997053041	289.4150457	1298.216153	6	0.0100539	0.001822767	915.9700854	22	Nordhaus+R&DGreenClimateFund	2422
4.555555556	0.008	0.33	0.02	0.02	0.25	0.25	0.02	0.02	0	0	0	0	0.1443	2	45.55074	193.2	27.82166	257.54634	4	5	300	bcc-csm1-1	4.997053041	289.4150457	1298.216153	6	0.0100539	0.001822767	915.9700854	23	Nordhaus+R&DGreenClimateFund	2423
5.333333333	0.008	0.33	0.02	0.02	0.25	0.25	0.02	0.02	0	0	0	0	0.1443	2	45.55074	193.2	27.82166	257.54634	4	5	300	bcc-csm1-1	4.997053041	289.4150457	1298.216153	6	0.0100539	0.001822767	915.9700854	24	Nordhaus+R&DGreenClimateFund	2424
6.111111111	0.008	0.33	0.02	0.02	0.25	0.25	0.02	0.02	0	0	0	0	0.1443	2	45.55074	193.2	27.82166	257.54634	4	5	300	bcc-csm1-1	4.997053041	289.4150457	1298.216153	6	0.0100539	0.001822767	915.9700854	25	Nordhaus+R&DGreenClimateFund	2425
6.888888889	0.008	0.33	0.02	0.02	0.25	0.25	0.02	0.02	0	0	0	0	0.1443	2	45.55074	193.2	27.82166	257.54634	4	5	300	bcc-csm1-1	4.997053041	289.4150457	1298.216153	6	0.0100539	0.001822767	915.9700854	26	Nordhaus+R&DGreenClimateFund	2426
7.666666667	0.008	0.33	0.02	0.02	0.25	0.25	0.02	0.02	0	0	0	0	0.1443	2	45.55074	193.2	27.82166	257.54634	4	5	300	bcc-csm1-1	4.997053041	289.4150457	1298.216153	6	0.0100539	0.001822767	915.9700854	27	Nordhaus+R&DGreenClimateFund	2427
8.444444444	0.008	0.33	0.02	0.02	0.25	0.25	0.02	0.02	0	0	0	0	0.1443	2	45.55074	193.2	27.82166	257.54634	4	5	300	bcc-csm1-1	4.997053041	289.4150457	1298.216153	6	0.0100539	0.001822767	915.9700854	28	Nordhaus+R&DGreenClimateFund	2428
9.222222222	0.008	0.33	0.02	0.02	0.25	0.25	0.02	0.02	0	0	0	0	0.1443	2	45.55074	193.2	27.82166	257.54634	4	5	300	bcc-csm1-1	4.997053041	289.4150457	1298.216153	6	0.0100539	0.001822767	915.9700854	29	Nordhaus+R&DGreenClimateFund	2429
10	0.008	0.33	0.02	0.02	0.25	0.25	0.02	0.02	0	0	0	0	0.1443	2	45.55074	193.2	27.82166	257.54634	4	5	300	bcc-csm1-1	4.997053041	289.4150457	1298.216153	6	0.0100539	0.001822767	915.9700854	30	Nordhaus+R&DGreenClimateFund	2430
3	0.0115	0.33	0.02	0.02	0.25	0.25	0.02	0.02	0	0	0	0	0.1443	2	45.55074	193.2	27.82166	257.54634	4	5	300	bcc-csm1-1	4.997053041	289.4150457	1298.216153	6	0.0100539	0.001822767	915.9700854	31	Nordhaus+R&DGreenClimateFund	2431
3.777777778	0.0115	0.33	0.02	0.02	0.25	0.25	0.02	0.02	0	0	0	0	0.1443	2	45.55074	193.2	27.82166	257.54634	4	5	300	bcc-csm1-1	4.997053041	289.4150457	1298.216153	6	0.0100539	0.001822767	915.9700854	32	Nordhaus+R&DGreenClimateFund	2432
4.555555556	0.0115	0.33	0.02	0.02	0.25	0.25	0.02	0.02	0	0	0	0	0.1443	2	45.55074	193.2	27.82166	257.54634	4	5	300	bcc-csm1-1	4.997053041	289.4150457	1298.216153	6	0.0100539	0.001822767	915.9700854	33	Nordhaus+R&DGreenClimateFund	2433
5.333333333	0.0115	0.33	0.02	0.02	0.25	0.25	0.02	0.02	0	0	0	0	0.1443	2	45.55074	193.2	27.82166	257.54634	4	5	300	bcc-csm1-1	4.997053041	289.4150457	1298.216153	6	0.0100539	0.001822767	915.9700854	34	Nordhaus+R&DGreenClimateFund	2434
6.111111111	0.0115	0.33	0.02	0.02	0.25	0.25	0.02	0.02	0	0	0	0	0.1443	2	45.55074	193.2	27.82166	257.54634	4	5	300	bcc-csm1-1	4.997053041	289.4150457	1298.216153	6	0.0100539	0.001822767	915.9700854	35	Nordhaus+R&DGreenClimateFund	2435
6.888888889	0.0115	0.33	0.02	0.02	0.25	0.25	0.02	0.02	0	0	0	0	0.1443	2	45.55074	193.2	27.82166	257.54634	4	5	300	bcc-csm1-1	4.997053041	289.4150457	1298.216153	6	0.0100539	0.001822767	915.9700854	36	Nordhaus+R&DGreenClimateFund	2436
7.666666667	0.0115	0.33	0.02	0.02	0.25	0.25	0.02	0.02	0	0	0	0	0.1443	2	45.55074	193.2	27.82166	257.54634	4	5	300	bcc-csm1-1	4.997053041	289.4150457	1298.216153	6	0.0100539	0.001822767	915.9700854	37	Nordhaus+R&DGreenClimateFund	2437
8.444444444	0.0115	0.33	0.02	0.02	0.25	0.25	0.02	0.02	0	0	0	0	0.1443	2	45.55074	193.2	27.82166	257.54634	4	5	300	bcc-csm1-1	4.997053041	289.4150457	1298.216153	6	0.0100539	0.001822767	915.9700854	38	Nordhaus+R&DGreenClimateFund	2438
9.222222222	0.0115	0.33	0.02	0.02	0.25	0.25	0.02	0.02	0	0	0	0	0.1443	2	45.55074	193.2	27.82166	257.54634	4	5	300	bcc-csm1-1	4.997053041	289.4150457	1298.216153	6	0.0100539	0.001822767	915.9700854	39	Nordhaus+R&DGreenClimateFund	2439
10	0.0115	0.33	0.02	0.02	0.25	0.25	0.02	0.02	0	0	0	0	0.1443	2	45.55074	193.2	27.82166	257.54634	4	5	300	bcc-csm1-1	4.997053041	289.4150457	1298.216153	6	0.0100539	0.001822767	915.9700854	40	Nordhaus+R&DGreenClimateFund	2440
3	0.015	0.33	0.02	0.02	0.25	0.25	0.02	0.02	0	0	0	0	0.1443	2	45.55074	193.2	27.82166	257.54634	4	5	300	bcc-csm1-1	4.997053041	289.4150457	1298.216153	6	0.0100539	0.001822767	915.9700854	41	Nordhaus+R&DGreenClimateFund	2441
3.777777778	0.015	0.33	0.02	0.02	0.25	0.25	0.02	0.02	0	0	0	0	0.1443	2	45.55074	193.2	27.82166	257.54634	4	5	300	bcc-csm1-1	4.997053041	289.4150457	1298.216153	6	0.0100539	0.001822767	915.9700854	42	Nordhaus+R&DGreenClimateFund	2442
4.555555556	0.015	0.33	0.02	0.02	0.25	0.25	0.02	0.02	0	0	0	0	0.1443	2	45.55074	193.2	27.82166	257.54634	4	5	300	bcc-csm1-1	4.997053041	289.4150457	1298.216153	6	0.0100539	0.001822767	915.9700854	43	Nordhaus+R&DGreenClimateFund	2443
5.333333333	0.015	0.33	0.02	0.02	0.25	0.25	0.02	0.02	0	0	0	0	0.1443	2	45.55074	193.2	27.82166	257.54634	4	5	300	bcc-csm1-1	4.997053041	289.4150457	1298.216153	6	0.0100539	0.001822767	915.9700854	44	Nordhaus+R&DGreenClimateFund	2444
6.111111111	0.015	0.33	0.02	0.02	0.25	0.25	0.02	0.02	0	0	0	0	0.1443	2	45.55074	193.2	27.82166	257.54634	4	5	300	bcc-csm1-1	4.997053041	289.4150457	1298.216153	6	0.0100539	0.001822767	915.9700854	45	Nordhaus+R&DGreenClimateFund	2445
6.888888889	0.015	0.33	0.02	0.02	0.25	0.25	0.02	0.02	0	0	0	0	0.1443	2	45.55074	193.2	27.82166	257.54634	4	5	300	bcc-csm1-1	4.997053041	289.4150457	1298.216153	6	0.0100539	0.001822767	915.9700854	46	Nordhaus+R&DGreenClimateFund	2446
7.666666667	0.015	0.33	0.02	0.02	0.25	0.25	0.02	0.02	0	0	0	0	0.1443	2	45.55074	193.2	27.82166	257.54634	4	5	300	bcc-csm1-1	4.997053041	289.4150457	1298.216153	6	0.0100539	0.001822767	915.9700854	47	Nordhaus+R&DGreenClimateFund	2447
8.444444444	0.015	0.33	0.02	0.02	0.25	0.25	0.02	0.02	0	0	0	0	0.1443	2	45.55074	193.2	27.82166	257.54634	4	5	300	bcc-csm1-1	4.997053041	289.4150457	1298.216153	6	0.0100539	0.001822767	915.9700854	48	Nordhaus+R&DGreenClimateFund	2448
9.222222222	0.015	0.33	0.02	0.02	0.25	0.25	0.02	0.02	0	0	0	0	0.1443	2	45.55074	193.2	27.82166	257.54634	4	5	300	bcc-csm1-1	4.997053041	289.4150457	1298.216153	6	0.0100539	0.001822767	915.9700854	49	Nordhaus+R&DGreenClimateFund	2449
10	0.015	0.33	0.02	0.02	0.25	0.25	0.02	0.02	0	0	0	0	0.1443	2	45.55074	193.2	27.82166	257.54634	4	5	300	bcc-csm1-1	4.997053041	289.4150457	1298.216153	6	0.0100539	0.001822767	915.9700854	50	Nordhaus+R&DGreenClimateFund	2450
3	0.001	0.33	0.02	0.02	0.25	0.25	0.02	0.02	0	0	0	0	0.1443	2	45.55074	193.2	27.82166	257.54634	4	5	300	GFDL-CM3	6.110394674	297.9643632	1016.774374	6	0.010028186	0.002587847	635.1124602	51	Nordhaus+R&DGreenClimateFund	2451
3.777777778	0.001	0.33	0.02	0.02	0.25	0.25	0.02	0.02	0	0	0	0	0.1443	2	45.55074	193.2	27.82166	257.54634	4	5	300	GFDL-CM3	6.110394674	297.9643632	1016.774374	6	0.010028186	0.002587847	635.1124602	52	Nordhaus+R&DGreenClimateFund	2452
4.555555556	0.001	0.33	0.02	0.02	0.25	0.25	0.02	0.02	0	0	0	0	0.1443	2	45.55074	193.2	27.82166	257.54634	4	5	300	GFDL-CM3	6.110394674	297.9643632	1016.774374	6	0.010028186	0.002587847	635.1124602	53	Nordhaus+R&DGreenClimateFund	2453
5.333333333	0.001	0.33	0.02	0.02	0.25	0.25	0.02	0.02	0	0	0	0	0.1443	2	45.55074	193.2	27.82166	257.54634	4	5	300	GFDL-CM3	6.110394674	297.9643632	1016.774374	6	0.010028186	0.002587847	635.1124602	54	Nordhaus+R&DGreenClimateFund	2454
6.111111111	0.001	0.33	0.02	0.02	0.25	0.25	0.02	0.02	0	0	0	0	0.1443	2	45.55074	193.2	27.82166	257.54634	4	5	300	GFDL-CM3	6.110394674	297.9643632	1016.774374	6	0.010028186	0.002587847	635.1124602	55	Nordhaus+R&DGreenClimateFund	2455
6.888888889	0.001	0.33	0.02	0.02	0.25	0.25	0.02	0.02	0	0	0	0	0.1443	2	45.55074	193.2	27.82166	257.54634	4	5	300	GFDL-CM3	6.110394674	297.9643632	1016.774374	6	0.010028186	0.002587847	635.1124602	56	Nordhaus+R&DGreenClimateFund	2456
7.666666667	0.001	0.33	0.02	0.02	0.25	0.25	0.02	0.02	0	0	0	0	0.1443	2	45.55074	193.2	27.82166	257.54634	4	5	300	GFDL-CM3	6.110394674	297.9643632	1016.774374	6	0.010028186	0.002587847	635.1124602	57	Nordhaus+R&DGreenClimateFund	2457
8.444444444	0.001	0.33	0.02	0.02	0.25	0.25	0.02	0.02	0	0	0	0	0.1443	2	45.55074	193.2	27.82166	257.54634	4	5	300	GFDL-CM3	6.110394674	297.9643632	1016.774374	6	0.010028186	0.002587847	635.1124602	58	Nordhaus+R&DGreenClimateFund	2458
9.222222222	0.001	0.33	0.02	0.02	0.25	0.25	0.02	0.02	0	0	0	0	0.1443	2	45.55074	193.2	27.82166	257.54634	4	5	300	GFDL-CM3	6.110394674	297.9643632	1016.774374	6	0.010028186	0.002587847	635.1124602	59	Nordhaus+R&DGreenClimateFund	2459
10	0.001	0.33	0.02	0.02	0.25	0.25	0.02	0.02	0	0	0	0	0.1443	2	45.55074	193.2	27.82166	257.54634	4	5	300	GFDL-CM3	6.110394674	297.9643632	1016.774374	6	0.010028186	0.002587847	635.1124602	60	Nordhaus+R&DGreenClimateFund	2460
3	0.0045	0.33	0.02	0.02	0.25	0.25	0.02	0.02	0	0	0	0	0.1443	2	45.55074	193.2	27.82166	257.54634	4	5	300	GFDL-CM3	6.110394674	297.9643632	1016.774374	6	0.010028186	0.002587847	635.1124602	61	Nordhaus+R&DGreenClimateFund	2461
3.777777778	0.0045	0.33	0.02	0.02	0.25	0.25	0.02	0.02	0	0	0	0	0.1443	2	45.55074	193.2	27.82166	257.54634	4	5	300	GFDL-CM3	6.110394674	297.9643632	1016.774374	6	0.010028186	0.002587847	635.1124602	62	Nordhaus+R&DGreenClimateFund	2462
4.555555556	0.0045	0.33	0.02	0.02	0.25	0.25	0.02	0.02	0	0	0	0	0.1443	2	45.55074	193.2	27.82166	257.54634	4	5	300	GFDL-CM3	6.110394674	297.9643632	1016.774374	6	0.010028186	0.002587847	635.1124602	63	Nordhaus+R&DGreenClimateFund	2463
5.333333333	0.0045	0.33	0.02	0.02	0.25	0.25	0.02	0.02	0	0	0	0	0.1443	2	45.55074	193.2	27.82166	257.54634	4	5	300	GFDL-CM3	6.110394674	297.9643632	1016.774374	6	0.010028186	0.002587847	635.1124602	64	Nordhaus+R&DGreenClimateFund	2464
6.111111111	0.0045	0.33	0.02	0.02	0.25	0.25	0.02	0.02	0	0	0	0	0.1443	2	45.55074	193.2	27.82166	257.54634	4	5	300	GFDL-CM3	6.110394674	297.9643632	1016.774374	6	0.010028186	0.002587847	635.1124602	65	Nordhaus+R&DGreenClimateFund	2465
6.888888889	0.0045	0.33	0.02	0.02	0.25	0.25	0.02	0.02	0	0	0	0	0.1443	2	45.55074	193.2	27.82166	257.54634	4	5	300	GFDL-CM3	6.110394674	297.9643632	1016.774374	6	0.010028186	0.002587847	635.1124602	66	Nordhaus+R&DGreenClimateFund	2466
7.666666667	0.0045	0.33	0.02	0.02	0.25	0.25	0.02	0.02	0	0	0	0	0.1443	2	45.55074	193.2	27.82166	257.54634	4	5	300	GFDL-CM3	6.110394674	297.9643632	1016.774374	6	0.010028186	0.002587847	635.1124602	67	Nordhaus+R&DGreenClimateFund	2467
8.444444444	0.0045	0.33	0.02	0.02	0.25	0.25	0.02	0.02	0	0	0	0	0.1443	2	45.55074	193.2	27.82166	257.54634	4	5	300	GFDL-CM3	6.110394674	297.9643632	1016.774374	6	0.010028186	0.002587847	635.1124602	68	Nordhaus+R&DGreenClimateFund	2468
9.222222222	0.0045	0.33	0.02	0.02	0.25	0.25	0.02	0.02	0	0	0	0	0.1443	2	45.55074	193.2	27.82166	257.54634	4	5	300	GFDL-CM3	6.110394674	297.9643632	1016.774374	6	0.010028186	0.002587847	635.1124602	69	Nordhaus+R&DGreenClimateFund	2469
10	0.0045	0.33	0.02	0.02	0.25	0.25	0.02	0.02	0	0	0	0	0.1443	2	45.55074	193.2	27.82166	257.54634	4	5	300	GFDL-CM3	6.110394674	297.9643632	1016.774374	6	0.010028186	0.002587847	635.1124602	70	Nordhaus+R&DGreenClimateFund	2470
3	0.008	0.33	0.02	0.02	0.25	0.25	0.02	0.02	0	0	0	0	0.1443	2	45.55074	193.2	27.82166	257.54634	4	5	300	GFDL-CM3	6.110394674	297.9643632	1016.774374	6	0.010028186	0.002587847	635.1124602	71	Nordhaus+R&DGreenClimateFund	2471
3.777777778	0.008	0.33	0.02	0.02	0.25	0.25	0.02	0.02	0	0	0	0	0.1443	2	45.55074	193.2	27.82166	257.54634	4	5	300	GFDL-CM3	6.110394674	297.9643632	1016.774374	6	0.010028186	0.002587847	635.1124602	72	Nordhaus+R&DGreenClimateFund	2472
4.555555556	0.008	0.33	0.02	0.02	0.25	0.25	0.02	0.02	0	0	0	0	0.1443	2	45.55074	193.2	27.82166	257.54634	4	5	300	GFDL-CM3	6.110394674	297.9643632	1016.774374	6	0.010028186	0.002587847	635.1124602	73	Nordhaus+R&DGreenClimateFund	2473
5.333333333	0.008	0.33	0.02	0.02	0.25	0.25	0.02	0.02	0	0	0	0	0.1443	2	45.55074	193.2	27.82166	257.54634	4	5	300	GFDL-CM3	6.110394674	297.9643632	1016.774374	6	0.010028186	0.002587847	635.1124602	74	Nordhaus+R&DGreenClimateFund	2474
6.111111111	0.008	0.33	0.02	0.02	0.25	0.25	0.02	0.02	0	0	0	0	0.1443	2	45.55074	193.2	27.82166	257.54634	4	5	300	GFDL-CM3	6.110394674	297.9643632	1016.774374	6	0.010028186	0.002587847	635.1124602	75	Nordhaus+R&DGreenClimateFund	2475
6.888888889	0.008	0.33	0.02	0.02	0.25	0.25	0.02	0.02	0	0	0	0	0.1443	2	45.55074	193.2	27.82166	257.54634	4	5	300	GFDL-CM3	6.110394674	297.9643632	1016.774374	6	0.010028186	0.002587847	635.1124602	76	Nordhaus+R&DGreenClimateFund	2476
7.666666667	0.008	0.33	0.02	0.02	0.25	0.25	0.02	0.02	0	0	0	0	0.1443	2	45.55074	193.2	27.82166	257.54634	4	5	300	GFDL-CM3	6.110394674	297.9643632	1016.774374	6	0.010028186	0.002587847	635.1124602	77	Nordhaus+R&DGreenClimateFund	2477
8.444444444	0.008	0.33	0.02	0.02	0.25	0.25	0.02	0.02	0	0	0	0	0.1443	2	45.55074	193.2	27.82166	257.54634	4	5	300	GFDL-CM3	6.110394674	297.9643632	1016.774374	6	0.010028186	0.002587847	635.1124602	78	Nordhaus+R&DGreenClimateFund	2478
9.222222222	0.008	0.33	0.02	0.02	0.25	0.25	0.02	0.02	0	0	0	0	0.1443	2	45.55074	193.2	27.82166	257.54634	4	5	300	GFDL-CM3	6.110394674	297.9643632	1016.774374	6	0.010028186	0.002587847	635.1124602	79	Nordhaus+R&DGreenClimateFund	2479
10	0.008	0.33	0.02	0.02	0.25	0.25	0.02	0.02	0	0	0	0	0.1443	2	45.55074	193.2	27.82166	257.54634	4	5	300	GFDL-CM3	6.110394674	297.9643632	1016.774374	6	0.010028186	0.002587847	635.1124602	80	Nordhaus+R&DGreenClimateFund	2480
3	0.0115	0.33	0.02	0.02	0.25	0.25	0.02	0.02	0	0	0	0	0.1443	2	45.55074	193.2	27.82166	257.54634	4	5	300	GFDL-CM3	6.110394674	297.9643632	1016.774374	6	0.010028186	0.002587847	635.1124602	81	Nordhaus+R&DGreenClimateFund	2481
3.777777778	0.0115	0.33	0.02	0.02	0.25	0.25	0.02	0.02	0	0	0	0	0.1443	2	45.55074	193.2	27.82166	257.54634	4	5	300	GFDL-CM3	6.110394674	297.9643632	1016.774374	6	0.010028186	0.002587847	635.1124602	82	Nordhaus+R&DGreenClimateFund	2482
4.555555556	0.0115	0.33	0.02	0.02	0.25	0.25	0.02	0.02	0	0	0	0	0.1443	2	45.55074	193.2	27.82166	257.54634	4	5	300	GFDL-CM3	6.110394674	297.9643632	1016.774374	6	0.010028186	0.002587847	635.1124602	83	Nordhaus+R&DGreenClimateFund	2483
5.333333333	0.0115	0.33	0.02	0.02	0.25	0.25	0.02	0.02	0	0	0	0	0.1443	2	45.55074	193.2	27.82166	257.54634	4	5	300	GFDL-CM3	6.110394674	297.9643632	1016.774374	6	0.010028186	0.002587847	635.1124602	84	Nordhaus+R&DGreenClimateFund	2484
6.111111111	0.0115	0.33	0.02	0.02	0.25	0.25	0.02	0.02	0	0	0	0	0.1443	2	45.55074	193.2	27.82166	257.54634	4	5	300	GFDL-CM3	6.110394674	297.9643632	1016.774374	6	0.010028186	0.002587847	635.1124602	85	Nordhaus+R&DGreenClimateFund	2485
6.888888889	0.0115	0.33	0.02	0.02	0.25	0.25	0.02	0.02	0	0	0	0	0.1443	2	45.55074	193.2	27.82166	257.54634	4	5	300	GFDL-CM3	6.110394674	297.9643632	1016.774374	6	0.010028186	0.002587847	635.1124602	86	Nordhaus+R&DGreenClimateFund	2486
7.666666667	0.0115	0.33	0.02	0.02	0.25	0.25	0.02	0.02	0	0	0	0	0.1443	2	45.55074	193.2	27.82166	257.54634	4	5	300	GFDL-CM3	6.110394674	297.9643632	1016.774374	6	0.010028186	0.002587847	635.1124602	87	Nordhaus+R&DGreenClimateFund	2487
8.444444444	0.0115	0.33	0.02	0.02	0.25	0.25	0.02	0.02	0	0	0	0	0.1443	2	45.55074	193.2	27.82166	257.54634	4	5	300	GFDL-CM3	6.110394674	297.9643632	1016.774374	6	0.010028186	0.002587847	635.1124602	88	Nordhaus+R&DGreenClimateFund	2488
9.222222222	0.0115	0.33	0.02	0.02	0.25	0.25	0.02	0.02	0	0	0	0	0.1443	2	45.55074	193.2	27.82166	257.54634	4	5	300	GFDL-CM3	6.110394674	297.9643632	1016.774374	6	0.010028186	0.002587847	635.1124602	89	Nordhaus+R&DGreenClimateFund	2489
10	0.0115	0.33	0.02	0.02	0.25	0.25	0.02	0.02	0	0	0	0	0.1443	2	45.55074	193.2	27.82166	257.54634	4	5	300	GFDL-CM3	6.110394674	297.9643632	1016.774374	6	0.010028186	0.002587847	635.1124602	90	Nordhaus+R&DGreenClimateFund	2490
3	0.015	0.33	0.02	0.02	0.25	0.25	0.02	0.02	0	0	0	0	0.1443	2	45.55074	193.2	27.82166	257.54634	4	5	300	GFDL-CM3	6.110394674	297.9643632	1016.774374	6	0.010028186	0.002587847	635.1124602	91	Nordhaus+R&DGreenClimateFund	2491
3.777777778	0.015	0.33	0.02	0.02	0.25	0.25	0.02	0.02	0	0	0	0	0.1443	2	45.55074	193.2	27.82166	257.54634	4	5	300	GFDL-CM3	6.110394674	297.9643632	1016.774374	6	0.010028186	0.002587847	635.1124602	92	Nordhaus+R&DGreenClimateFund	2492
4.555555556	0.015	0.33	0.02	0.02	0.25	0.25	0.02	0.02	0	0	0	0	0.1443	2	45.55074	193.2	27.82166	257.54634	4	5	300	GFDL-CM3	6.110394674	297.9643632	1016.774374	6	0.010028186	0.002587847	635.1124602	93	Nordhaus+R&DGreenClimateFund	2493
5.333333333	0.015	0.33	0.02	0.02	0.25	0.25	0.02	0.02	0	0	0	0	0.1443	2	45.55074	193.2	27.82166	257.54634	4	5	300	GFDL-CM3	6.110394674	297.9643632	1016.774374	6	0.010028186	0.002587847	635.1124602	94	Nordhaus+R&DGreenClimateFund	2494
6.111111111	0.015	0.33	0.02	0.02	0.25	0.25	0.02	0.02	0	0	0	0	0.1443	2	45.55074	193.2	27.82166	257.54634	4	5	300	GFDL-CM3	6.110394674	297.9643632	1016.774374	6	0.010028186	0.002587847	635.1124602	95	Nordhaus+R&DGreenClimateFund	2495
6.888888889	0.015	0.33	0.02	0.02	0.25	0.25	0.02	0.02	0	0	0	0	0.1443	2	45.55074	193.2	27.82166	257.54634	4	5	300	GFDL-CM3	6.110394674	297.9643632	1016.774374	6	0.010028186	0.002587847	635.1124602	96	Nordhaus+R&DGreenClimateFund	2496
7.666666667	0.015	0.33	0.02	0.02	0.25	0.25	0.02	0.02	0	0	0	0	0.1443	2	45.55074	193.2	27.82166	257.54634	4	5	300	GFDL-CM3	6.110394674	297.9643632	1016.774374	6	0.010028186	0.002587847	635.1124602	97	Nordhaus+R&DGreenClimateFund	2497
8.444444444	0.015	0.33	0.02	0.02	0.25	0.25	0.02	0.02	0	0	0	0	0.1443	2	45.55074	193.2	27.82166	257.54634	4	5	300	GFDL-CM3	6.110394674	297.9643632	1016.774374	6	0.010028186	0.002587847	635.1124602	98	Nordhaus+R&DGreenClimateFund	2498
9.222222222	0.015	0.33	0.02	0.02	0.25	0.25	0.02	0.02	0	0	0	0	0.1443	2	45.55074	193.2	27.82166	257.54634	4	5	300	GFDL-CM3	6.110394674	297.9643632	1016.774374	6	0.010028186	0.002587847	635.1124602	99	Nordhaus+R&DGreenClimateFund	2499
10	0.015	0.33	0.02	0.02	0.25	0.25	0.02	0.02	0	0	0	0	0.1443	2	45.55074	193.2	27.82166	257.54634	4	5	300	GFDL-CM3	6.110394674	297.9643632	1016.774374	6	0.010028186	0.002587847	635.1124602	100	Nordhaus+R&DGreenClimateFund	2500
3	0.001	0.33	0.02	0.02	0.25	0.25	0.02	0.02	0	0	0	0	0.1443	2	45.55074	193.2	27.82166	257.54634	4	5	300	GFDL-ESM2G	3.189799014	293.0713876	3076.849744	6	0.010023333	0.000630306	2695.295397	101	Nordhaus+R&DGreenClimateFund	2501
3.777777778	0.001	0.33	0.02	0.02	0.25	0.25	0.02	0.02	0	0	0	0	0.1443	2	45.55074	193.2	27.82166	257.54634	4	5	300	GFDL-ESM2G	3.189799014	293.0713876	3076.849744	6	0.010023333	0.000630306	2695.295397	102	Nordhaus+R&DGreenClimateFund	2502
4.555555556	0.001	0.33	0.02	0.02	0.25	0.25	0.02	0.02	0	0	0	0	0.1443	2	45.55074	193.2	27.82166	257.54634	4	5	300	GFDL-ESM2G	3.189799014	293.0713876	3076.849744	6	0.010023333	0.000630306	2695.295397	103	Nordhaus+R&DGreenClimateFund	2503
5.333333333	0.001	0.33	0.02	0.02	0.25	0.25	0.02	0.02	0	0	0	0	0.1443	2	45.55074	193.2	27.82166	257.54634	4	5	300	GFDL-ESM2G	3.189799014	293.0713876	3076.849744	6	0.010023333	0.000630306	2695.295397	104	Nordhaus+R&DGreenClimateFund	2504
6.111111111	0.001	0.33	0.02	0.02	0.25	0.25	0.02	0.02	0	0	0	0	0.1443	2	45.55074	193.2	27.82166	257.54634	4	5	300	GFDL-ESM2G	3.189799014	293.0713876	3076.849744	6	0.010023333	0.000630306	2695.295397	105	Nordhaus+R&DGreenClimateFund	2505
6.888888889	0.001	0.33	0.02	0.02	0.25	0.25	0.02	0.02	0	0	0	0	0.1443	2	45.55074	193.2	27.82166	257.54634	4	5	300	GFDL-ESM2G	3.189799014	293.0713876	3076.849744	6	0.010023333	0.000630306	2695.295397	106	Nordhaus+R&DGreenClimateFund	2506
7.666666667	0.001	0.33	0.02	0.02	0.25	0.25	0.02	0.02	0	0	0	0	0.1443	2	45.55074	193.2	27.82166	257.54634	4	5	300	GFDL-ESM2G	3.189799014	293.0713876	3076.849744	6	0.010023333	0.000630306	2695.295397	107	Nordhaus+R&DGreenClimateFund	2507
8.444444444	0.001	0.33	0.02	0.02	0.25	0.25	0.02	0.02	0	0	0	0	0.1443	2	45.55074	193.2	27.82166	257.54634	4	5	300	GFDL-ESM2G	3.189799014	293.0713876	3076.849744	6	0.010023333	0.000630306	2695.295397	108	Nordhaus+R&DGreenClimateFund	2508
9.222222222	0.001	0.33	0.02	0.02	0.25	0.25	0.02	0.02	0	0	0	0	0.1443	2	45.55074	193.2	27.82166	257.54634	4	5	300	GFDL-ESM2G	3.189799014	293.0713876	3076.849744	6	0.010023333	0.000630306	2695.295397	109	Nordhaus+R&DGreenClimateFund	2509
10	0.001	0.33	0.02	0.02	0.25	0.25	0.02	0.02	0	0	0	0	0.1443	2	45.55074	193.2	27.82166	257.54634	4	5	300	GFDL-ESM2G	3.189799014	293.0713876	3076.849744	6	0.010023333	0.000630306	2695.295397	110	Nordhaus+R&DGreenClimateFund	2510
3	0.0045	0.33	0.02	0.02	0.25	0.25	0.02	0.02	0	0	0	0	0.1443	2	45.55074	193.2	27.82166	257.54634	4	5	300	GFDL-ESM2G	3.189799014	293.0713876	3076.849744	6	0.010023333	0.000630306	2695.295397	111	Nordhaus+R&DGreenClimateFund	2511
3.777777778	0.0045	0.33	0.02	0.02	0.25	0.25	0.02	0.02	0	0	0	0	0.1443	2	45.55074	193.2	27.82166	257.54634	4	5	300	GFDL-ESM2G	3.189799014	293.0713876	3076.849744	6	0.010023333	0.000630306	2695.295397	112	Nordhaus+R&DGreenClimateFund	2512
4.555555556	0.0045	0.33	0.02	0.02	0.25	0.25	0.02	0.02	0	0	0	0	0.1443	2	45.55074	193.2	27.82166	257.54634	4	5	300	GFDL-ESM2G	3.189799014	293.0713876	3076.849744	6	0.010023333	0.000630306	2695.295397	113	Nordhaus+R&DGreenClimateFund	2513
5.333333333	0.0045	0.33	0.02	0.02	0.25	0.25	0.02	0.02	0	0	0	0	0.1443	2	45.55074	193.2	27.82166	257.54634	4	5	300	GFDL-ESM2G	3.189799014	293.0713876	3076.849744	6	0.010023333	0.000630306	2695.295397	114	Nordhaus+R&DGreenClimateFund	2514
6.111111111	0.0045	0.33	0.02	0.02	0.25	0.25	0.02	0.02	0	0	0	0	0.1443	2	45.55074	193.2	27.82166	257.54634	4	5	300	GFDL-ESM2G	3.189799014	293.0713876	3076.849744	6	0.010023333	0.000630306	2695.295397	115	Nordhaus+R&DGreenClimateFund	2515
6.888888889	0.0045	0.33	0.02	0.02	0.25	0.25	0.02	0.02	0	0	0	0	0.1443	2	45.55074	193.2	27.82166	257.54634	4	5	300	GFDL-ESM2G	3.189799014	293.0713876	3076.849744	6	0.010023333	0.000630306	2695.295397	116	Nordhaus+R&DGreenClimateFund	2516
7.666666667	0.0045	0.33	0.02	0.02	0.25	0.25	0.02	0.02	0	0	0	0	0.1443	2	45.55074	193.2	27.82166	257.54634	4	5	300	GFDL-ESM2G	3.189799014	293.0713876	3076.849744	6	0.010023333	0.000630306	2695.295397	117	Nordhaus+R&DGreenClimateFund	2517
8.444444444	0.0045	0.33	0.02	0.02	0.25	0.25	0.02	0.02	0	0	0	0	0.1443	2	45.55074	193.2	27.82166	257.54634	4	5	300	GFDL-ESM2G	3.189799014	293.0713876	3076.849744	6	0.010023333	0.000630306	2695.295397	118	Nordhaus+R&DGreenClimateFund	2518
9.222222222	0.0045	0.33	0.02	0.02	0.25	0.25	0.02	0.02	0	0	0	0	0.1443	2	45.55074	193.2	27.82166	257.54634	4	5	300	GFDL-ESM2G	3.189799014	293.0713876	3076.849744	6	0.010023333	0.000630306	2695.295397	119	Nordhaus+R&DGreenClimateFund	2519
10	0.0045	0.33	0.02	0.02	0.25	0.25	0.02	0.02	0	0	0	0	0.1443	2	45.55074	193.2	27.82166	257.54634	4	5	300	GFDL-ESM2G	3.189799014	293.0713876	3076.849744	6	0.010023333	0.000630306	2695.295397	120	Nordhaus+R&DGreenClimateFund	2520
3	0.008	0.33	0.02	0.02	0.25	0.25	0.02	0.02	0	0	0	0	0.1443	2	45.55074	193.2	27.82166	257.54634	4	5	300	GFDL-ESM2G	3.189799014	293.0713876	3076.849744	6	0.010023333	0.000630306	2695.295397	121	Nordhaus+R&DGreenClimateFund	2521
3.777777778	0.008	0.33	0.02	0.02	0.25	0.25	0.02	0.02	0	0	0	0	0.1443	2	45.55074	193.2	27.82166	257.54634	4	5	300	GFDL-ESM2G	3.189799014	293.0713876	3076.849744	6	0.010023333	0.000630306	2695.295397	122	Nordhaus+R&DGreenClimateFund	2522
4.555555556	0.008	0.33	0.02	0.02	0.25	0.25	0.02	0.02	0	0	0	0	0.1443	2	45.55074	193.2	27.82166	257.54634	4	5	300	GFDL-ESM2G	3.189799014	293.0713876	3076.849744	6	0.010023333	0.000630306	2695.295397	123	Nordhaus+R&DGreenClimateFund	2523
5.333333333	0.008	0.33	0.02	0.02	0.25	0.25	0.02	0.02	0	0	0	0	0.1443	2	45.55074	193.2	27.82166	257.54634	4	5	300	GFDL-ESM2G	3.189799014	293.0713876	3076.849744	6	0.010023333	0.000630306	2695.295397	124	Nordhaus+R&DGreenClimateFund	2524
6.111111111	0.008	0.33	0.02	0.02	0.25	0.25	0.02	0.02	0	0	0	0	0.1443	2	45.55074	193.2	27.82166	257.54634	4	5	300	GFDL-ESM2G	3.189799014	293.0713876	3076.849744	6	0.010023333	0.000630306	2695.295397	125	Nordhaus+R&DGreenClimateFund	2525
6.888888889	0.008	0.33	0.02	0.02	0.25	0.25	0.02	0.02	0	0	0	0	0.1443	2	45.55074	193.2	27.82166	257.54634	4	5	300	GFDL-ESM2G	3.189799014	293.0713876	3076.849744	6	0.010023333	0.000630306	2695.295397	126	Nordhaus+R&DGreenClimateFund	2526
7.666666667	0.008	0.33	0.02	0.02	0.25	0.25	0.02	0.02	0	0	0	0	0.1443	2	45.55074	193.2	27.82166	257.54634	4	5	300	GFDL-ESM2G	3.189799014	293.0713876	3076.849744	6	0.010023333	0.000630306	2695.295397	127	Nordhaus+R&DGreenClimateFund	2527
8.444444444	0.008	0.33	0.02	0.02	0.25	0.25	0.02	0.02	0	0	0	0	0.1443	2	45.55074	193.2	27.82166	257.54634	4	5	300	GFDL-ESM2G	3.189799014	293.0713876	3076.849744	6	0.010023333	0.000630306	2695.295397	128	Nordhaus+R&DGreenClimateFund	2528
9.222222222	0.008	0.33	0.02	0.02	0.25	0.25	0.02	0.02	0	0	0	0	0.1443	2	45.55074	193.2	27.82166	257.54634	4	5	300	GFDL-ESM2G	3.189799014	293.0713876	3076.849744	6	0.010023333	0.000630306	2695.295397	129	Nordhaus+R&DGreenClimateFund	2529
10	0.008	0.33	0.02	0.02	0.25	0.25	0.02	0.02	0	0	0	0	0.1443	2	45.55074	193.2	27.82166	257.54634	4	5	300	GFDL-ESM2G	3.189799014	293.0713876	3076.849744	6	0.010023333	0.000630306	2695.295397	130	Nordhaus+R&DGreenClimateFund	2530
3	0.0115	0.33	0.02	0.02	0.25	0.25	0.02	0.02	0	0	0	0	0.1443	2	45.55074	193.2	27.82166	257.54634	4	5	300	GFDL-ESM2G	3.189799014	293.0713876	3076.849744	6	0.010023333	0.000630306	2695.295397	131	Nordhaus+R&DGreenClimateFund	2531
3.777777778	0.0115	0.33	0.02	0.02	0.25	0.25	0.02	0.02	0	0	0	0	0.1443	2	45.55074	193.2	27.82166	257.54634	4	5	300	GFDL-ESM2G	3.189799014	293.0713876	3076.849744	6	0.010023333	0.000630306	2695.295397	132	Nordhaus+R&DGreenClimateFund	2532
4.555555556	0.0115	0.33	0.02	0.02	0.25	0.25	0.02	0.02	0	0	0	0	0.1443	2	45.55074	193.2	27.82166	257.54634	4	5	300	GFDL-ESM2G	3.189799014	293.0713876	3076.849744	6	0.010023333	0.000630306	2695.295397	133	Nordhaus+R&DGreenClimateFund	2533
5.333333333	0.0115	0.33	0.02	0.02	0.25	0.25	0.02	0.02	0	0	0	0	0.1443	2	45.55074	193.2	27.82166	257.54634	4	5	300	GFDL-ESM2G	3.189799014	293.0713876	3076.849744	6	0.010023333	0.000630306	2695.295397	134	Nordhaus+R&DGreenClimateFund	2534
6.111111111	0.0115	0.33	0.02	0.02	0.25	0.25	0.02	0.02	0	0	0	0	0.1443	2	45.55074	193.2	27.82166	257.54634	4	5	300	GFDL-ESM2G	3.189799014	293.0713876	3076.849744	6	0.010023333	0.000630306	2695.295397	135	Nordhaus+R&DGreenClimateFund	2535
6.888888889	0.0115	0.33	0.02	0.02	0.25	0.25	0.02	0.02	0	0	0	0	0.1443	2	45.55074	193.2	27.82166	257.54634	4	5	300	GFDL-ESM2G	3.189799014	293.0713876	3076.849744	6	0.010023333	0.000630306	2695.295397	136	Nordhaus+R&DGreenClimateFund	2536
7.666666667	0.0115	0.33	0.02	0.02	0.25	0.25	0.02	0.02	0	0	0	0	0.1443	2	45.55074	193.2	27.82166	257.54634	4	5	300	GFDL-ESM2G	3.189799014	293.0713876	3076.849744	6	0.010023333	0.000630306	2695.295397	137	Nordhaus+R&DGreenClimateFund	2537
8.444444444	0.0115	0.33	0.02	0.02	0.25	0.25	0.02	0.02	0	0	0	0	0.1443	2	45.55074	193.2	27.82166	257.54634	4	5	300	GFDL-ESM2G	3.189799014	293.0713876	3076.849744	6	0.010023333	0.000630306	2695.295397	138	Nordhaus+R&DGreenClimateFund	2538
9.222222222	0.0115	0.33	0.02	0.02	0.25	0.25	0.02	0.02	0	0	0	0	0.1443	2	45.55074	193.2	27.82166	257.54634	4	5	300	GFDL-ESM2G	3.189799014	293.0713876	3076.849744	6	0.010023333	0.000630306	2695.295397	139	Nordhaus+R&DGreenClimateFund	2539
10	0.0115	0.33	0.02	0.02	0.25	0.25	0.02	0.02	0	0	0	0	0.1443	2	45.55074	193.2	27.82166	257.54634	4	5	300	GFDL-ESM2G	3.189799014	293.0713876	3076.849744	6	0.010023333	0.000630306	2695.295397	140	Nordhaus+R&DGreenClimateFund	2540
3	0.015	0.33	0.02	0.02	0.25	0.25	0.02	0.02	0	0	0	0	0.1443	2	45.55074	193.2	27.82166	257.54634	4	5	300	GFDL-ESM2G	3.189799014	293.0713876	3076.849744	6	0.010023333	0.000630306	2695.295397	141	Nordhaus+R&DGreenClimateFund	2541
3.777777778	0.015	0.33	0.02	0.02	0.25	0.25	0.02	0.02	0	0	0	0	0.1443	2	45.55074	193.2	27.82166	257.54634	4	5	300	GFDL-ESM2G	3.189799014	293.0713876	3076.849744	6	0.010023333	0.000630306	2695.295397	142	Nordhaus+R&DGreenClimateFund	2542
4.555555556	0.015	0.33	0.02	0.02	0.25	0.25	0.02	0.02	0	0	0	0	0.1443	2	45.55074	193.2	27.82166	257.54634	4	5	300	GFDL-ESM2G	3.189799014	293.0713876	3076.849744	6	0.010023333	0.000630306	2695.295397	143	Nordhaus+R&DGreenClimateFund	2543
5.333333333	0.015	0.33	0.02	0.02	0.25	0.25	0.02	0.02	0	0	0	0	0.1443	2	45.55074	193.2	27.82166	257.54634	4	5	300	GFDL-ESM2G	3.189799014	293.0713876	3076.849744	6	0.010023333	0.000630306	2695.295397	144	Nordhaus+R&DGreenClimateFund	2544
6.111111111	0.015	0.33	0.02	0.02	0.25	0.25	0.02	0.02	0	0	0	0	0.1443	2	45.55074	193.2	27.82166	257.54634	4	5	300	GFDL-ESM2G	3.189799014	293.0713876	3076.849744	6	0.010023333	0.000630306	2695.295397	145	Nordhaus+R&DGreenClimateFund	2545
6.888888889	0.015	0.33	0.02	0.02	0.25	0.25	0.02	0.02	0	0	0	0	0.1443	2	45.55074	193.2	27.82166	257.54634	4	5	300	GFDL-ESM2G	3.189799014	293.0713876	3076.849744	6	0.010023333	0.000630306	2695.295397	146	Nordhaus+R&DGreenClimateFund	2546
7.666666667	0.015	0.33	0.02	0.02	0.25	0.25	0.02	0.02	0	0	0	0	0.1443	2	45.55074	193.2	27.82166	257.54634	4	5	300	GFDL-ESM2G	3.189799014	293.0713876	3076.849744	6	0.010023333	0.000630306	2695.295397	147	Nordhaus+R&DGreenClimateFund	2547
8.444444444	0.015	0.33	0.02	0.02	0.25	0.25	0.02	0.02	0	0	0	0	0.1443	2	45.55074	193.2	27.82166	257.54634	4	5	300	GFDL-ESM2G	3.189799014	293.0713876	3076.849744	6	0.010023333	0.000630306	2695.295397	148	Nordhaus+R&DGreenClimateFund	2548
9.222222222	0.015	0.33	0.02	0.02	0.25	0.25	0.02	0.02	0	0	0	0	0.1443	2	45.55074	193.2	27.82166	257.54634	4	5	300	GFDL-ESM2G	3.189799014	293.0713876	3076.849744	6	0.010023333	0.000630306	2695.295397	149	Nordhaus+R&DGreenClimateFund	2549
10	0.015	0.33	0.02	0.02	0.25	0.25	0.02	0.02	0	0	0	0	0.1443	2	45.55074	193.2	27.82166	257.54634	4	5	300	GFDL-ESM2G	3.189799014	293.0713876	3076.849744	6	0.010023333	0.000630306	2695.295397	150	Nordhaus+R&DGreenClimateFund	2550
3	0.001	0.33	0.02	0.02	0.25	0.25	0.02	0.02	0	0	0	0	0.1443	2	45.55074	193.2	27.82166	257.54634	4	5	300	GFDL-ESM2M	3.290828914	285.0510445	2784.237474	6	0.010007156	0.00070503	2402.71314	151	Nordhaus+R&DGreenClimateFund	2551
3.777777778	0.001	0.33	0.02	0.02	0.25	0.25	0.02	0.02	0	0	0	0	0.1443	2	45.55074	193.2	27.82166	257.54634	4	5	300	GFDL-ESM2M	3.290828914	285.0510445	2784.237474	6	0.010007156	0.00070503	2402.71314	152	Nordhaus+R&DGreenClimateFund	2552
4.555555556	0.001	0.33	0.02	0.02	0.25	0.25	0.02	0.02	0	0	0	0	0.1443	2	45.55074	193.2	27.82166	257.54634	4	5	300	GFDL-ESM2M	3.290828914	285.0510445	2784.237474	6	0.010007156	0.00070503	2402.71314	153	Nordhaus+R&DGreenClimateFund	2553
5.333333333	0.001	0.33	0.02	0.02	0.25	0.25	0.02	0.02	0	0	0	0	0.1443	2	45.55074	193.2	27.82166	257.54634	4	5	300	GFDL-ESM2M	3.290828914	285.0510445	2784.237474	6	0.010007156	0.00070503	2402.71314	154	Nordhaus+R&DGreenClimateFund	2554
6.111111111	0.001	0.33	0.02	0.02	0.25	0.25	0.02	0.02	0	0	0	0	0.1443	2	45.55074	193.2	27.82166	257.54634	4	5	300	GFDL-ESM2M	3.290828914	285.0510445	2784.237474	6	0.010007156	0.00070503	2402.71314	155	Nordhaus+R&DGreenClimateFund	2555
6.888888889	0.001	0.33	0.02	0.02	0.25	0.25	0.02	0.02	0	0	0	0	0.1443	2	45.55074	193.2	27.82166	257.54634	4	5	300	GFDL-ESM2M	3.290828914	285.0510445	2784.237474	6	0.010007156	0.00070503	2402.71314	156	Nordhaus+R&DGreenClimateFund	2556
7.666666667	0.001	0.33	0.02	0.02	0.25	0.25	0.02	0.02	0	0	0	0	0.1443	2	45.55074	193.2	27.82166	257.54634	4	5	300	GFDL-ESM2M	3.290828914	285.0510445	2784.237474	6	0.010007156	0.00070503	2402.71314	157	Nordhaus+R&DGreenClimateFund	2557
8.444444444	0.001	0.33	0.02	0.02	0.25	0.25	0.02	0.02	0	0	0	0	0.1443	2	45.55074	193.2	27.82166	257.54634	4	5	300	GFDL-ESM2M	3.290828914	285.0510445	2784.237474	6	0.010007156	0.00070503	2402.71314	158	Nordhaus+R&DGreenClimateFund	2558
9.222222222	0.001	0.33	0.02	0.02	0.25	0.25	0.02	0.02	0	0	0	0	0.1443	2	45.55074	193.2	27.82166	257.54634	4	5	300	GFDL-ESM2M	3.290828914	285.0510445	2784.237474	6	0.010007156	0.00070503	2402.71314	159	Nordhaus+R&DGreenClimateFund	2559
10	0.001	0.33	0.02	0.02	0.25	0.25	0.02	0.02	0	0	0	0	0.1443	2	45.55074	193.2	27.82166	257.54634	4	5	300	GFDL-ESM2M	3.290828914	285.0510445	2784.237474	6	0.010007156	0.00070503	2402.71314	160	Nordhaus+R&DGreenClimateFund	2560
3	0.0045	0.33	0.02	0.02	0.25	0.25	0.02	0.02	0	0	0	0	0.1443	2	45.55074	193.2	27.82166	257.54634	4	5	300	GFDL-ESM2M	3.290828914	285.0510445	2784.237474	6	0.010007156	0.00070503	2402.71314	161	Nordhaus+R&DGreenClimateFund	2561
3.777777778	0.0045	0.33	0.02	0.02	0.25	0.25	0.02	0.02	0	0	0	0	0.1443	2	45.55074	193.2	27.82166	257.54634	4	5	300	GFDL-ESM2M	3.290828914	285.0510445	2784.237474	6	0.010007156	0.00070503	2402.71314	162	Nordhaus+R&DGreenClimateFund	2562
4.555555556	0.0045	0.33	0.02	0.02	0.25	0.25	0.02	0.02	0	0	0	0	0.1443	2	45.55074	193.2	27.82166	257.54634	4	5	300	GFDL-ESM2M	3.290828914	285.0510445	2784.237474	6	0.010007156	0.00070503	2402.71314	163	Nordhaus+R&DGreenClimateFund	2563
5.333333333	0.0045	0.33	0.02	0.02	0.25	0.25	0.02	0.02	0	0	0	0	0.1443	2	45.55074	193.2	27.82166	257.54634	4	5	300	GFDL-ESM2M	3.290828914	285.0510445	2784.237474	6	0.010007156	0.00070503	2402.71314	164	Nordhaus+R&DGreenClimateFund	2564
6.111111111	0.0045	0.33	0.02	0.02	0.25	0.25	0.02	0.02	0	0	0	0	0.1443	2	45.55074	193.2	27.82166	257.54634	4	5	300	GFDL-ESM2M	3.290828914	285.0510445	2784.237474	6	0.010007156	0.00070503	2402.71314	165	Nordhaus+R&DGreenClimateFund	2565
6.888888889	0.0045	0.33	0.02	0.02	0.25	0.25	0.02	0.02	0	0	0	0	0.1443	2	45.55074	193.2	27.82166	257.54634	4	5	300	GFDL-ESM2M	3.290828914	285.0510445	2784.237474	6	0.010007156	0.00070503	2402.71314	166	Nordhaus+R&DGreenClimateFund	2566
7.666666667	0.0045	0.33	0.02	0.02	0.25	0.25	0.02	0.02	0	0	0	0	0.1443	2	45.55074	193.2	27.82166	257.54634	4	5	300	GFDL-ESM2M	3.290828914	285.0510445	2784.237474	6	0.010007156	0.00070503	2402.71314	167	Nordhaus+R&DGreenClimateFund	2567
8.444444444	0.0045	0.33	0.02	0.02	0.25	0.25	0.02	0.02	0	0	0	0	0.1443	2	45.55074	193.2	27.82166	257.54634	4	5	300	GFDL-ESM2M	3.290828914	285.0510445	2784.237474	6	0.010007156	0.00070503	2402.71314	168	Nordhaus+R&DGreenClimateFund	2568
9.222222222	0.0045	0.33	0.02	0.02	0.25	0.25	0.02	0.02	0	0	0	0	0.1443	2	45.55074	193.2	27.82166	257.54634	4	5	300	GFDL-ESM2M	3.290828914	285.0510445	2784.237474	6	0.010007156	0.00070503	2402.71314	169	Nordhaus+R&DGreenClimateFund	2569
10	0.0045	0.33	0.02	0.02	0.25	0.25	0.02	0.02	0	0	0	0	0.1443	2	45.55074	193.2	27.82166	257.54634	4	5	300	GFDL-ESM2M	3.290828914	285.0510445	2784.237474	6	0.010007156	0.00070503	2402.71314	170	Nordhaus+R&DGreenClimateFund	2570
3	0.008	0.33	0.02	0.02	0.25	0.25	0.02	0.02	0	0	0	0	0.1443	2	45.55074	193.2	27.82166	257.54634	4	5	300	GFDL-ESM2M	3.290828914	285.0510445	2784.237474	6	0.010007156	0.00070503	2402.71314	171	Nordhaus+R&DGreenClimateFund	2571
3.777777778	0.008	0.33	0.02	0.02	0.25	0.25	0.02	0.02	0	0	0	0	0.1443	2	45.55074	193.2	27.82166	257.54634	4	5	300	GFDL-ESM2M	3.290828914	285.0510445	2784.237474	6	0.010007156	0.00070503	2402.71314	172	Nordhaus+R&DGreenClimateFund	2572
4.555555556	0.008	0.33	0.02	0.02	0.25	0.25	0.02	0.02	0	0	0	0	0.1443	2	45.55074	193.2	27.82166	257.54634	4	5	300	GFDL-ESM2M	3.290828914	285.0510445	2784.237474	6	0.010007156	0.00070503	2402.71314	173	Nordhaus+R&DGreenClimateFund	2573
5.333333333	0.008	0.33	0.02	0.02	0.25	0.25	0.02	0.02	0	0	0	0	0.1443	2	45.55074	193.2	27.82166	257.54634	4	5	300	GFDL-ESM2M	3.290828914	285.0510445	2784.237474	6	0.010007156	0.00070503	2402.71314	174	Nordhaus+R&DGreenClimateFund	2574
6.111111111	0.008	0.33	0.02	0.02	0.25	0.25	0.02	0.02	0	0	0	0	0.1443	2	45.55074	193.2	27.82166	257.54634	4	5	300	GFDL-ESM2M	3.290828914	285.0510445	2784.237474	6	0.010007156	0.00070503	2402.71314	175	Nordhaus+R&DGreenClimateFund	2575
6.888888889	0.008	0.33	0.02	0.02	0.25	0.25	0.02	0.02	0	0	0	0	0.1443	2	45.55074	193.2	27.82166	257.54634	4	5	300	GFDL-ESM2M	3.290828914	285.0510445	2784.237474	6	0.010007156	0.00070503	2402.71314	176	Nordhaus+R&DGreenClimateFund	2576
7.666666667	0.008	0.33	0.02	0.02	0.25	0.25	0.02	0.02	0	0	0	0	0.1443	2	45.55074	193.2	27.82166	257.54634	4	5	300	GFDL-ESM2M	3.290828914	285.0510445	2784.237474	6	0.010007156	0.00070503	2402.71314	177	Nordhaus+R&DGreenClimateFund	2577
8.444444444	0.008	0.33	0.02	0.02	0.25	0.25	0.02	0.02	0	0	0	0	0.1443	2	45.55074	193.2	27.82166	257.54634	4	5	300	GFDL-ESM2M	3.290828914	285.0510445	2784.237474	6	0.010007156	0.00070503	2402.71314	178	Nordhaus+R&DGreenClimateFund	2578
9.222222222	0.008	0.33	0.02	0.02	0.25	0.25	0.02	0.02	0	0	0	0	0.1443	2	45.55074	193.2	27.82166	257.54634	4	5	300	GFDL-ESM2M	3.290828914	285.0510445	2784.237474	6	0.010007156	0.00070503	2402.71314	179	Nordhaus+R&DGreenClimateFund	2579
10	0.008	0.33	0.02	0.02	0.25	0.25	0.02	0.02	0	0	0	0	0.1443	2	45.55074	193.2	27.82166	257.54634	4	5	300	GFDL-ESM2M	3.290828914	285.0510445	2784.237474	6	0.010007156	0.00070503	2402.71314	180	Nordhaus+R&DGreenClimateFund	2580
3	0.0115	0.33	0.02	0.02	0.25	0.25	0.02	0.02	0	0	0	0	0.1443	2	45.55074	193.2	27.82166	257.54634	4	5	300	GFDL-ESM2M	3.290828914	285.0510445	2784.237474	6	0.010007156	0.00070503	2402.71314	181	Nordhaus+R&DGreenClimateFund	2581
3.777777778	0.0115	0.33	0.02	0.02	0.25	0.25	0.02	0.02	0	0	0	0	0.1443	2	45.55074	193.2	27.82166	257.54634	4	5	300	GFDL-ESM2M	3.290828914	285.0510445	2784.237474	6	0.010007156	0.00070503	2402.71314	182	Nordhaus+R&DGreenClimateFund	2582
4.555555556	0.0115	0.33	0.02	0.02	0.25	0.25	0.02	0.02	0	0	0	0	0.1443	2	45.55074	193.2	27.82166	257.54634	4	5	300	GFDL-ESM2M	3.290828914	285.0510445	2784.237474	6	0.010007156	0.00070503	2402.71314	183	Nordhaus+R&DGreenClimateFund	2583
5.333333333	0.0115	0.33	0.02	0.02	0.25	0.25	0.02	0.02	0	0	0	0	0.1443	2	45.55074	193.2	27.82166	257.54634	4	5	300	GFDL-ESM2M	3.290828914	285.0510445	2784.237474	6	0.010007156	0.00070503	2402.71314	184	Nordhaus+R&DGreenClimateFund	2584
6.111111111	0.0115	0.33	0.02	0.02	0.25	0.25	0.02	0.02	0	0	0	0	0.1443	2	45.55074	193.2	27.82166	257.54634	4	5	300	GFDL-ESM2M	3.290828914	285.0510445	2784.237474	6	0.010007156	0.00070503	2402.71314	185	Nordhaus+R&DGreenClimateFund	2585
6.888888889	0.0115	0.33	0.02	0.02	0.25	0.25	0.02	0.02	0	0	0	0	0.1443	2	45.55074	193.2	27.82166	257.54634	4	5	300	GFDL-ESM2M	3.290828914	285.0510445	2784.237474	6	0.010007156	0.00070503	2402.71314	186	Nordhaus+R&DGreenClimateFund	2586
7.666666667	0.0115	0.33	0.02	0.02	0.25	0.25	0.02	0.02	0	0	0	0	0.1443	2	45.55074	193.2	27.82166	257.54634	4	5	300	GFDL-ESM2M	3.290828914	285.0510445	2784.237474	6	0.010007156	0.00070503	2402.71314	187	Nordhaus+R&DGreenClimateFund	2587
8.444444444	0.0115	0.33	0.02	0.02	0.25	0.25	0.02	0.02	0	0	0	0	0.1443	2	45.55074	193.2	27.82166	257.54634	4	5	300	GFDL-ESM2M	3.290828914	285.0510445	2784.237474	6	0.010007156	0.00070503	2402.71314	188	Nordhaus+R&DGreenClimateFund	2588
9.222222222	0.0115	0.33	0.02	0.02	0.25	0.25	0.02	0.02	0	0	0	0	0.1443	2	45.55074	193.2	27.82166	257.54634	4	5	300	GFDL-ESM2M	3.290828914	285.0510445	2784.237474	6	0.010007156	0.00070503	2402.71314	189	Nordhaus+R&DGreenClimateFund	2589
10	0.0115	0.33	0.02	0.02	0.25	0.25	0.02	0.02	0	0	0	0	0.1443	2	45.55074	193.2	27.82166	257.54634	4	5	300	GFDL-ESM2M	3.290828914	285.0510445	2784.237474	6	0.010007156	0.00070503	2402.71314	190	Nordhaus+R&DGreenClimateFund	2590
3	0.015	0.33	0.02	0.02	0.25	0.25	0.02	0.02	0	0	0	0	0.1443	2	45.55074	193.2	27.82166	257.54634	4	5	300	GFDL-ESM2M	3.290828914	285.0510445	2784.237474	6	0.010007156	0.00070503	2402.71314	191	Nordhaus+R&DGreenClimateFund	2591
3.777777778	0.015	0.33	0.02	0.02	0.25	0.25	0.02	0.02	0	0	0	0	0.1443	2	45.55074	193.2	27.82166	257.54634	4	5	300	GFDL-ESM2M	3.290828914	285.0510445	2784.237474	6	0.010007156	0.00070503	2402.71314	192	Nordhaus+R&DGreenClimateFund	2592
4.555555556	0.015	0.33	0.02	0.02	0.25	0.25	0.02	0.02	0	0	0	0	0.1443	2	45.55074	193.2	27.82166	257.54634	4	5	300	GFDL-ESM2M	3.290828914	285.0510445	2784.237474	6	0.010007156	0.00070503	2402.71314	193	Nordhaus+R&DGreenClimateFund	2593
5.333333333	0.015	0.33	0.02	0.02	0.25	0.25	0.02	0.02	0	0	0	0	0.1443	2	45.55074	193.2	27.82166	257.54634	4	5	300	GFDL-ESM2M	3.290828914	285.0510445	2784.237474	6	0.010007156	0.00070503	2402.71314	194	Nordhaus+R&DGreenClimateFund	2594
6.111111111	0.015	0.33	0.02	0.02	0.25	0.25	0.02	0.02	0	0	0	0	0.1443	2	45.55074	193.2	27.82166	257.54634	4	5	300	GFDL-ESM2M	3.290828914	285.0510445	2784.237474	6	0.010007156	0.00070503	2402.71314	195	Nordhaus+R&DGreenClimateFund	2595
6.888888889	0.015	0.33	0.02	0.02	0.25	0.25	0.02	0.02	0	0	0	0	0.1443	2	45.55074	193.2	27.82166	257.54634	4	5	300	GFDL-ESM2M	3.290828914	285.0510445	2784.237474	6	0.010007156	0.00070503	2402.71314	196	Nordhaus+R&DGreenClimateFund	2596
7.666666667	0.015	0.33	0.02	0.02	0.25	0.25	0.02	0.02	0	0	0	0	0.1443	2	45.55074	193.2	27.82166	257.54634	4	5	300	GFDL-ESM2M	3.290828914	285.0510445	2784.237474	6	0.010007156	0.00070503	2402.71314	197	Nordhaus+R&DGreenClimateFund	2597
8.444444444	0.015	0.33	0.02	0.02	0.25	0.25	0.02	0.02	0	0	0	0	0.1443	2	45.55074	193.2	27.82166	257.54634	4	5	300	GFDL-ESM2M	3.290828914	285.0510445	2784.237474	6	0.010007156	0.00070503	2402.71314	198	Nordhaus+R&DGreenClimateFund	2598
9.222222222	0.015	0.33	0.02	0.02	0.25	0.25	0.02	0.02	0	0	0	0	0.1443	2	45.55074	193.2	27.82166	257.54634	4	5	300	GFDL-ESM2M	3.290828914	285.0510445	2784.237474	6	0.010007156	0.00070503	2402.71314	199	Nordhaus+R&DGreenClimateFund	2599
10	0.015	0.33	0.02	0.02	0.25	0.25	0.02	0.02	0	0	0	0	0.1443	2	45.55074	193.2	27.82166	257.54634	4	5	300	GFDL-ESM2M	3.290828914	285.0510445	2784.237474	6	0.010007156	0.00070503	2402.71314	200	Nordhaus+R&DGreenClimateFund	2600
3	0.001	0.33	0.02	0.02	0.25	0.25	0.02	0.02	0	0	0	0	0.1443	2	45.55074	193.2	27.82166	257.54634	4	5	300	MIROC-ESM	5.931536512	286.2320504	1013.566627	6	0.010039168	0.002600319	632.6121345	201	Nordhaus+R&DGreenClimateFund	2601
3.777777778	0.001	0.33	0.02	0.02	0.25	0.25	0.02	0.02	0	0	0	0	0.1443	2	45.55074	193.2	27.82166	257.54634	4	5	300	MIROC-ESM	5.931536512	286.2320504	1013.566627	6	0.010039168	0.002600319	632.6121345	202	Nordhaus+R&DGreenClimateFund	2602
4.555555556	0.001	0.33	0.02	0.02	0.25	0.25	0.02	0.02	0	0	0	0	0.1443	2	45.55074	193.2	27.82166	257.54634	4	5	300	MIROC-ESM	5.931536512	286.2320504	1013.566627	6	0.010039168	0.002600319	632.6121345	203	Nordhaus+R&DGreenClimateFund	2603
5.333333333	0.001	0.33	0.02	0.02	0.25	0.25	0.02	0.02	0	0	0	0	0.1443	2	45.55074	193.2	27.82166	257.54634	4	5	300	MIROC-ESM	5.931536512	286.2320504	1013.566627	6	0.010039168	0.002600319	632.6121345	204	Nordhaus+R&DGreenClimateFund	2604
6.111111111	0.001	0.33	0.02	0.02	0.25	0.25	0.02	0.02	0	0	0	0	0.1443	2	45.55074	193.2	27.82166	257.54634	4	5	300	MIROC-ESM	5.931536512	286.2320504	1013.566627	6	0.010039168	0.002600319	632.6121345	205	Nordhaus+R&DGreenClimateFund	2605
6.888888889	0.001	0.33	0.02	0.02	0.25	0.25	0.02	0.02	0	0	0	0	0.1443	2	45.55074	193.2	27.82166	257.54634	4	5	300	MIROC-ESM	5.931536512	286.2320504	1013.566627	6	0.010039168	0.002600319	632.6121345	206	Nordhaus+R&DGreenClimateFund	2606
7.666666667	0.001	0.33	0.02	0.02	0.25	0.25	0.02	0.02	0	0	0	0	0.1443	2	45.55074	193.2	27.82166	257.54634	4	5	300	MIROC-ESM	5.931536512	286.2320504	1013.566627	6	0.010039168	0.002600319	632.6121345	207	Nordhaus+R&DGreenClimateFund	2607
8.444444444	0.001	0.33	0.02	0.02	0.25	0.25	0.02	0.02	0	0	0	0	0.1443	2	45.55074	193.2	27.82166	257.54634	4	5	300	MIROC-ESM	5.931536512	286.2320504	1013.566627	6	0.010039168	0.002600319	632.6121345	208	Nordhaus+R&DGreenClimateFund	2608
9.222222222	0.001	0.33	0.02	0.02	0.25	0.25	0.02	0.02	0	0	0	0	0.1443	2	45.55074	193.2	27.82166	257.54634	4	5	300	MIROC-ESM	5.931536512	286.2320504	1013.566627	6	0.010039168	0.002600319	632.6121345	209	Nordhaus+R&DGreenClimateFund	2609
10	0.001	0.33	0.02	0.02	0.25	0.25	0.02	0.02	0	0	0	0	0.1443	2	45.55074	193.2	27.82166	257.54634	4	5	300	MIROC-ESM	5.931536512	286.2320504	1013.566627	6	0.010039168	0.002600319	632.6121345	210	Nordhaus+R&DGreenClimateFund	2610
3	0.0045	0.33	0.02	0.02	0.25	0.25	0.02	0.02	0	0	0	0	0.1443	2	45.55074	193.2	27.82166	257.54634	4	5	300	MIROC-ESM	5.931536512	286.2320504	1013.566627	6	0.010039168	0.002600319	632.6121345	211	Nordhaus+R&DGreenClimateFund	2611
3.777777778	0.0045	0.33	0.02	0.02	0.25	0.25	0.02	0.02	0	0	0	0	0.1443	2	45.55074	193.2	27.82166	257.54634	4	5	300	MIROC-ESM	5.931536512	286.2320504	1013.566627	6	0.010039168	0.002600319	632.6121345	212	Nordhaus+R&DGreenClimateFund	2612
4.555555556	0.0045	0.33	0.02	0.02	0.25	0.25	0.02	0.02	0	0	0	0	0.1443	2	45.55074	193.2	27.82166	257.54634	4	5	300	MIROC-ESM	5.931536512	286.2320504	1013.566627	6	0.010039168	0.002600319	632.6121345	213	Nordhaus+R&DGreenClimateFund	2613
5.333333333	0.0045	0.33	0.02	0.02	0.25	0.25	0.02	0.02	0	0	0	0	0.1443	2	45.55074	193.2	27.82166	257.54634	4	5	300	MIROC-ESM	5.931536512	286.2320504	1013.566627	6	0.010039168	0.002600319	632.6121345	214	Nordhaus+R&DGreenClimateFund	2614
6.111111111	0.0045	0.33	0.02	0.02	0.25	0.25	0.02	0.02	0	0	0	0	0.1443	2	45.55074	193.2	27.82166	257.54634	4	5	300	MIROC-ESM	5.931536512	286.2320504	1013.566627	6	0.010039168	0.002600319	632.6121345	215	Nordhaus+R&DGreenClimateFund	2615
6.888888889	0.0045	0.33	0.02	0.02	0.25	0.25	0.02	0.02	0	0	0	0	0.1443	2	45.55074	193.2	27.82166	257.54634	4	5	300	MIROC-ESM	5.931536512	286.2320504	1013.566627	6	0.010039168	0.002600319	632.6121345	216	Nordhaus+R&DGreenClimateFund	2616
7.666666667	0.0045	0.33	0.02	0.02	0.25	0.25	0.02	0.02	0	0	0	0	0.1443	2	45.55074	193.2	27.82166	257.54634	4	5	300	MIROC-ESM	5.931536512	286.2320504	1013.566627	6	0.010039168	0.002600319	632.6121345	217	Nordhaus+R&DGreenClimateFund	2617
8.444444444	0.0045	0.33	0.02	0.02	0.25	0.25	0.02	0.02	0	0	0	0	0.1443	2	45.55074	193.2	27.82166	257.54634	4	5	300	MIROC-ESM	5.931536512	286.2320504	1013.566627	6	0.010039168	0.002600319	632.6121345	218	Nordhaus+R&DGreenClimateFund	2618
9.222222222	0.0045	0.33	0.02	0.02	0.25	0.25	0.02	0.02	0	0	0	0	0.1443	2	45.55074	193.2	27.82166	257.54634	4	5	300	MIROC-ESM	5.931536512	286.2320504	1013.566627	6	0.010039168	0.002600319	632.6121345	219	Nordhaus+R&DGreenClimateFund	2619
10	0.0045	0.33	0.02	0.02	0.25	0.25	0.02	0.02	0	0	0	0	0.1443	2	45.55074	193.2	27.82166	257.54634	4	5	300	MIROC-ESM	5.931536512	286.2320504	1013.566627	6	0.010039168	0.002600319	632.6121345	220	Nordhaus+R&DGreenClimateFund	2620
3	0.008	0.33	0.02	0.02	0.25	0.25	0.02	0.02	0	0	0	0	0.1443	2	45.55074	193.2	27.82166	257.54634	4	5	300	MIROC-ESM	5.931536512	286.2320504	1013.566627	6	0.010039168	0.002600319	632.6121345	221	Nordhaus+R&DGreenClimateFund	2621
3.777777778	0.008	0.33	0.02	0.02	0.25	0.25	0.02	0.02	0	0	0	0	0.1443	2	45.55074	193.2	27.82166	257.54634	4	5	300	MIROC-ESM	5.931536512	286.2320504	1013.566627	6	0.010039168	0.002600319	632.6121345	222	Nordhaus+R&DGreenClimateFund	2622
4.555555556	0.008	0.33	0.02	0.02	0.25	0.25	0.02	0.02	0	0	0	0	0.1443	2	45.55074	193.2	27.82166	257.54634	4	5	300	MIROC-ESM	5.931536512	286.2320504	1013.566627	6	0.010039168	0.002600319	632.6121345	223	Nordhaus+R&DGreenClimateFund	2623
5.333333333	0.008	0.33	0.02	0.02	0.25	0.25	0.02	0.02	0	0	0	0	0.1443	2	45.55074	193.2	27.82166	257.54634	4	5	300	MIROC-ESM	5.931536512	286.2320504	1013.566627	6	0.010039168	0.002600319	632.6121345	224	Nordhaus+R&DGreenClimateFund	2624
6.111111111	0.008	0.33	0.02	0.02	0.25	0.25	0.02	0.02	0	0	0	0	0.1443	2	45.55074	193.2	27.82166	257.54634	4	5	300	MIROC-ESM	5.931536512	286.2320504	1013.566627	6	0.010039168	0.002600319	632.6121345	225	Nordhaus+R&DGreenClimateFund	2625
6.888888889	0.008	0.33	0.02	0.02	0.25	0.25	0.02	0.02	0	0	0	0	0.1443	2	45.55074	193.2	27.82166	257.54634	4	5	300	MIROC-ESM	5.931536512	286.2320504	1013.566627	6	0.010039168	0.002600319	632.6121345	226	Nordhaus+R&DGreenClimateFund	2626
7.666666667	0.008	0.33	0.02	0.02	0.25	0.25	0.02	0.02	0	0	0	0	0.1443	2	45.55074	193.2	27.82166	257.54634	4	5	300	MIROC-ESM	5.931536512	286.2320504	1013.566627	6	0.010039168	0.002600319	632.6121345	227	Nordhaus+R&DGreenClimateFund	2627
8.444444444	0.008	0.33	0.02	0.02	0.25	0.25	0.02	0.02	0	0	0	0	0.1443	2	45.55074	193.2	27.82166	257.54634	4	5	300	MIROC-ESM	5.931536512	286.2320504	1013.566627	6	0.010039168	0.002600319	632.6121345	228	Nordhaus+R&DGreenClimateFund	2628
9.222222222	0.008	0.33	0.02	0.02	0.25	0.25	0.02	0.02	0	0	0	0	0.1443	2	45.55074	193.2	27.82166	257.54634	4	5	300	MIROC-ESM	5.931536512	286.2320504	1013.566627	6	0.010039168	0.002600319	632.6121345	229	Nordhaus+R&DGreenClimateFund	2629
10	0.008	0.33	0.02	0.02	0.25	0.25	0.02	0.02	0	0	0	0	0.1443	2	45.55074	193.2	27.82166	257.54634	4	5	300	MIROC-ESM	5.931536512	286.2320504	1013.566627	6	0.010039168	0.002600319	632.6121345	230	Nordhaus+R&DGreenClimateFund	2630
3	0.0115	0.33	0.02	0.02	0.25	0.25	0.02	0.02	0	0	0	0	0.1443	2	45.55074	193.2	27.82166	257.54634	4	5	300	MIROC-ESM	5.931536512	286.2320504	1013.566627	6	0.010039168	0.002600319	632.6121345	231	Nordhaus+R&DGreenClimateFund	2631
3.777777778	0.0115	0.33	0.02	0.02	0.25	0.25	0.02	0.02	0	0	0	0	0.1443	2	45.55074	193.2	27.82166	257.54634	4	5	300	MIROC-ESM	5.931536512	286.2320504	1013.566627	6	0.010039168	0.002600319	632.6121345	232	Nordhaus+R&DGreenClimateFund	2632
4.555555556	0.0115	0.33	0.02	0.02	0.25	0.25	0.02	0.02	0	0	0	0	0.1443	2	45.55074	193.2	27.82166	257.54634	4	5	300	MIROC-ESM	5.931536512	286.2320504	1013.566627	6	0.010039168	0.002600319	632.6121345	233	Nordhaus+R&DGreenClimateFund	2633
5.333333333	0.0115	0.33	0.02	0.02	0.25	0.25	0.02	0.02	0	0	0	0	0.1443	2	45.55074	193.2	27.82166	257.54634	4	5	300	MIROC-ESM	5.931536512	286.2320504	1013.566627	6	0.010039168	0.002600319	632.6121345	234	Nordhaus+R&DGreenClimateFund	2634
6.111111111	0.0115	0.33	0.02	0.02	0.25	0.25	0.02	0.02	0	0	0	0	0.1443	2	45.55074	193.2	27.82166	257.54634	4	5	300	MIROC-ESM	5.931536512	286.2320504	1013.566627	6	0.010039168	0.002600319	632.6121345	235	Nordhaus+R&DGreenClimateFund	2635
6.888888889	0.0115	0.33	0.02	0.02	0.25	0.25	0.02	0.02	0	0	0	0	0.1443	2	45.55074	193.2	27.82166	257.54634	4	5	300	MIROC-ESM	5.931536512	286.2320504	1013.566627	6	0.010039168	0.002600319	632.6121345	236	Nordhaus+R&DGreenClimateFund	2636
7.666666667	0.0115	0.33	0.02	0.02	0.25	0.25	0.02	0.02	0	0	0	0	0.1443	2	45.55074	193.2	27.82166	257.54634	4	5	300	MIROC-ESM	5.931536512	286.2320504	1013.566627	6	0.010039168	0.002600319	632.6121345	237	Nordhaus+R&DGreenClimateFund	2637
8.444444444	0.0115	0.33	0.02	0.02	0.25	0.25	0.02	0.02	0	0	0	0	0.1443	2	45.55074	193.2	27.82166	257.54634	4	5	300	MIROC-ESM	5.931536512	286.2320504	1013.566627	6	0.010039168	0.002600319	632.6121345	238	Nordhaus+R&DGreenClimateFund	2638
9.222222222	0.0115	0.33	0.02	0.02	0.25	0.25	0.02	0.02	0	0	0	0	0.1443	2	45.55074	193.2	27.82166	257.54634	4	5	300	MIROC-ESM	5.931536512	286.2320504	1013.566627	6	0.010039168	0.002600319	632.6121345	239	Nordhaus+R&DGreenClimateFund	2639
10	0.0115	0.33	0.02	0.02	0.25	0.25	0.02	0.02	0	0	0	0	0.1443	2	45.55074	193.2	27.82166	257.54634	4	5	300	MIROC-ESM	5.931536512	286.2320504	1013.566627	6	0.010039168	0.002600319	632.6121345	240	Nordhaus+R&DGreenClimateFund	2640
3	0.015	0.33	0.02	0.02	0.25	0.25	0.02	0.02	0	0	0	0	0.1443	2	45.55074	193.2	27.82166	257.54634	4	5	300	MIROC-ESM	5.931536512	286.2320504	1013.566627	6	0.010039168	0.002600319	632.6121345	241	Nordhaus+R&DGreenClimateFund	2641
3.777777778	0.015	0.33	0.02	0.02	0.25	0.25	0.02	0.02	0	0	0	0	0.1443	2	45.55074	193.2	27.82166	257.54634	4	5	300	MIROC-ESM	5.931536512	286.2320504	1013.566627	6	0.010039168	0.002600319	632.6121345	242	Nordhaus+R&DGreenClimateFund	2642
4.555555556	0.015	0.33	0.02	0.02	0.25	0.25	0.02	0.02	0	0	0	0	0.1443	2	45.55074	193.2	27.82166	257.54634	4	5	300	MIROC-ESM	5.931536512	286.2320504	1013.566627	6	0.010039168	0.002600319	632.6121345	243	Nordhaus+R&DGreenClimateFund	2643
5.333333333	0.015	0.33	0.02	0.02	0.25	0.25	0.02	0.02	0	0	0	0	0.1443	2	45.55074	193.2	27.82166	257.54634	4	5	300	MIROC-ESM	5.931536512	286.2320504	1013.566627	6	0.010039168	0.002600319	632.6121345	244	Nordhaus+R&DGreenClimateFund	2644
6.111111111	0.015	0.33	0.02	0.02	0.25	0.25	0.02	0.02	0	0	0	0	0.1443	2	45.55074	193.2	27.82166	257.54634	4	5	300	MIROC-ESM	5.931536512	286.2320504	1013.566627	6	0.010039168	0.002600319	632.6121345	245	Nordhaus+R&DGreenClimateFund	2645
6.888888889	0.015	0.33	0.02	0.02	0.25	0.25	0.02	0.02	0	0	0	0	0.1443	2	45.55074	193.2	27.82166	257.54634	4	5	300	MIROC-ESM	5.931536512	286.2320504	1013.566627	6	0.010039168	0.002600319	632.6121345	246	Nordhaus+R&DGreenClimateFund	2646
7.666666667	0.015	0.33	0.02	0.02	0.25	0.25	0.02	0.02	0	0	0	0	0.1443	2	45.55074	193.2	27.82166	257.54634	4	5	300	MIROC-ESM	5.931536512	286.2320504	1013.566627	6	0.010039168	0.002600319	632.6121345	247	Nordhaus+R&DGreenClimateFund	2647
8.444444444	0.015	0.33	0.02	0.02	0.25	0.25	0.02	0.02	0	0	0	0	0.1443	2	45.55074	193.2	27.82166	257.54634	4	5	300	MIROC-ESM	5.931536512	286.2320504	1013.566627	6	0.010039168	0.002600319	632.6121345	248	Nordhaus+R&DGreenClimateFund	2648
9.222222222	0.015	0.33	0.02	0.02	0.25	0.25	0.02	0.02	0	0	0	0	0.1443	2	45.55074	193.2	27.82166	257.54634	4	5	300	MIROC-ESM	5.931536512	286.2320504	1013.566627	6	0.010039168	0.002600319	632.6121345	249	Nordhaus+R&DGreenClimateFund	2649
10	0.015	0.33	0.02	0.02	0.25	0.25	0.02	0.02	0	0	0	0	0.1443	2	45.55074	193.2	27.82166	257.54634	4	5	300	MIROC-ESM	5.931536512	286.2320504	1013.566627	6	0.010039168	0.002600319	632.6121345	250	Nordhaus+R&DGreenClimateFund	2650
3	0.001	0.33	0.02	0.02	0.25	0.25	0.02	0.02	0	0	0	0	0.1443	2	45.55074	193.2	27.82166	257.54634	4	5	300	MIROC-ESM-CHEM	6.130331874	285.6500417	970.869657	6	0.010039094	0.002779791	589.8958142	251	Nordhaus+R&DGreenClimateFund	2651
3.777777778	0.001	0.33	0.02	0.02	0.25	0.25	0.02	0.02	0	0	0	0	0.1443	2	45.55074	193.2	27.82166	257.54634	4	5	300	MIROC-ESM-CHEM	6.130331874	285.6500417	970.869657	6	0.010039094	0.002779791	589.8958142	252	Nordhaus+R&DGreenClimateFund	2652
4.555555556	0.001	0.33	0.02	0.02	0.25	0.25	0.02	0.02	0	0	0	0	0.1443	2	45.55074	193.2	27.82166	257.54634	4	5	300	MIROC-ESM-CHEM	6.130331874	285.6500417	970.869657	6	0.010039094	0.002779791	589.8958142	253	Nordhaus+R&DGreenClimateFund	2653
5.333333333	0.001	0.33	0.02	0.02	0.25	0.25	0.02	0.02	0	0	0	0	0.1443	2	45.55074	193.2	27.82166	257.54634	4	5	300	MIROC-ESM-CHEM	6.130331874	285.6500417	970.869657	6	0.010039094	0.002779791	589.8958142	254	Nordhaus+R&DGreenClimateFund	2654
6.111111111	0.001	0.33	0.02	0.02	0.25	0.25	0.02	0.02	0	0	0	0	0.1443	2	45.55074	193.2	27.82166	257.54634	4	5	300	MIROC-ESM-CHEM	6.130331874	285.6500417	970.869657	6	0.010039094	0.002779791	589.8958142	255	Nordhaus+R&DGreenClimateFund	2655
6.888888889	0.001	0.33	0.02	0.02	0.25	0.25	0.02	0.02	0	0	0	0	0.1443	2	45.55074	193.2	27.82166	257.54634	4	5	300	MIROC-ESM-CHEM	6.130331874	285.6500417	970.869657	6	0.010039094	0.002779791	589.8958142	256	Nordhaus+R&DGreenClimateFund	2656
7.666666667	0.001	0.33	0.02	0.02	0.25	0.25	0.02	0.02	0	0	0	0	0.1443	2	45.55074	193.2	27.82166	257.54634	4	5	300	MIROC-ESM-CHEM	6.130331874	285.6500417	970.869657	6	0.010039094	0.002779791	589.8958142	257	Nordhaus+R&DGreenClimateFund	2657
8.444444444	0.001	0.33	0.02	0.02	0.25	0.25	0.02	0.02	0	0	0	0	0.1443	2	45.55074	193.2	27.82166	257.54634	4	5	300	MIROC-ESM-CHEM	6.130331874	285.6500417	970.869657	6	0.010039094	0.002779791	589.8958142	258	Nordhaus+R&DGreenClimateFund	2658
9.222222222	0.001	0.33	0.02	0.02	0.25	0.25	0.02	0.02	0	0	0	0	0.1443	2	45.55074	193.2	27.82166	257.54634	4	5	300	MIROC-ESM-CHEM	6.130331874	285.6500417	970.869657	6	0.010039094	0.002779791	589.8958142	259	Nordhaus+R&DGreenClimateFund	2659
10	0.001	0.33	0.02	0.02	0.25	0.25	0.02	0.02	0	0	0	0	0.1443	2	45.55074	193.2	27.82166	257.54634	4	5	300	MIROC-ESM-CHEM	6.130331874	285.6500417	970.869657	6	0.010039094	0.002779791	589.8958142	260	Nordhaus+R&DGreenClimateFund	2660
3	0.0045	0.33	0.02	0.02	0.25	0.25	0.02	0.02	0	0	0	0	0.1443	2	45.55074	193.2	27.82166	257.54634	4	5	300	MIROC-ESM-CHEM	6.130331874	285.6500417	970.869657	6	0.010039094	0.002779791	589.8958142	261	Nordhaus+R&DGreenClimateFund	2661
3.777777778	0.0045	0.33	0.02	0.02	0.25	0.25	0.02	0.02	0	0	0	0	0.1443	2	45.55074	193.2	27.82166	257.54634	4	5	300	MIROC-ESM-CHEM	6.130331874	285.6500417	970.869657	6	0.010039094	0.002779791	589.8958142	262	Nordhaus+R&DGreenClimateFund	2662
4.555555556	0.0045	0.33	0.02	0.02	0.25	0.25	0.02	0.02	0	0	0	0	0.1443	2	45.55074	193.2	27.82166	257.54634	4	5	300	MIROC-ESM-CHEM	6.130331874	285.6500417	970.869657	6	0.010039094	0.002779791	589.8958142	263	Nordhaus+R&DGreenClimateFund	2663
5.333333333	0.0045	0.33	0.02	0.02	0.25	0.25	0.02	0.02	0	0	0	0	0.1443	2	45.55074	193.2	27.82166	257.54634	4	5	300	MIROC-ESM-CHEM	6.130331874	285.6500417	970.869657	6	0.010039094	0.002779791	589.8958142	264	Nordhaus+R&DGreenClimateFund	2664
6.111111111	0.0045	0.33	0.02	0.02	0.25	0.25	0.02	0.02	0	0	0	0	0.1443	2	45.55074	193.2	27.82166	257.54634	4	5	300	MIROC-ESM-CHEM	6.130331874	285.6500417	970.869657	6	0.010039094	0.002779791	589.8958142	265	Nordhaus+R&DGreenClimateFund	2665
6.888888889	0.0045	0.33	0.02	0.02	0.25	0.25	0.02	0.02	0	0	0	0	0.1443	2	45.55074	193.2	27.82166	257.54634	4	5	300	MIROC-ESM-CHEM	6.130331874	285.6500417	970.869657	6	0.010039094	0.002779791	589.8958142	266	Nordhaus+R&DGreenClimateFund	2666
7.666666667	0.0045	0.33	0.02	0.02	0.25	0.25	0.02	0.02	0	0	0	0	0.1443	2	45.55074	193.2	27.82166	257.54634	4	5	300	MIROC-ESM-CHEM	6.130331874	285.6500417	970.869657	6	0.010039094	0.002779791	589.8958142	267	Nordhaus+R&DGreenClimateFund	2667
8.444444444	0.0045	0.33	0.02	0.02	0.25	0.25	0.02	0.02	0	0	0	0	0.1443	2	45.55074	193.2	27.82166	257.54634	4	5	300	MIROC-ESM-CHEM	6.130331874	285.6500417	970.869657	6	0.010039094	0.002779791	589.8958142	268	Nordhaus+R&DGreenClimateFund	2668
9.222222222	0.0045	0.33	0.02	0.02	0.25	0.25	0.02	0.02	0	0	0	0	0.1443	2	45.55074	193.2	27.82166	257.54634	4	5	300	MIROC-ESM-CHEM	6.130331874	285.6500417	970.869657	6	0.010039094	0.002779791	589.8958142	269	Nordhaus+R&DGreenClimateFund	2669
10	0.0045	0.33	0.02	0.02	0.25	0.25	0.02	0.02	0	0	0	0	0.1443	2	45.55074	193.2	27.82166	257.54634	4	5	300	MIROC-ESM-CHEM	6.130331874	285.6500417	970.869657	6	0.010039094	0.002779791	589.8958142	270	Nordhaus+R&DGreenClimateFund	2670
3	0.008	0.33	0.02	0.02	0.25	0.25	0.02	0.02	0	0	0	0	0.1443	2	45.55074	193.2	27.82166	257.54634	4	5	300	MIROC-ESM-CHEM	6.130331874	285.6500417	970.869657	6	0.010039094	0.002779791	589.8958142	271	Nordhaus+R&DGreenClimateFund	2671
3.777777778	0.008	0.33	0.02	0.02	0.25	0.25	0.02	0.02	0	0	0	0	0.1443	2	45.55074	193.2	27.82166	257.54634	4	5	300	MIROC-ESM-CHEM	6.130331874	285.6500417	970.869657	6	0.010039094	0.002779791	589.8958142	272	Nordhaus+R&DGreenClimateFund	2672
4.555555556	0.008	0.33	0.02	0.02	0.25	0.25	0.02	0.02	0	0	0	0	0.1443	2	45.55074	193.2	27.82166	257.54634	4	5	300	MIROC-ESM-CHEM	6.130331874	285.6500417	970.869657	6	0.010039094	0.002779791	589.8958142	273	Nordhaus+R&DGreenClimateFund	2673
5.333333333	0.008	0.33	0.02	0.02	0.25	0.25	0.02	0.02	0	0	0	0	0.1443	2	45.55074	193.2	27.82166	257.54634	4	5	300	MIROC-ESM-CHEM	6.130331874	285.6500417	970.869657	6	0.010039094	0.002779791	589.8958142	274	Nordhaus+R&DGreenClimateFund	2674
6.111111111	0.008	0.33	0.02	0.02	0.25	0.25	0.02	0.02	0	0	0	0	0.1443	2	45.55074	193.2	27.82166	257.54634	4	5	300	MIROC-ESM-CHEM	6.130331874	285.6500417	970.869657	6	0.010039094	0.002779791	589.8958142	275	Nordhaus+R&DGreenClimateFund	2675
6.888888889	0.008	0.33	0.02	0.02	0.25	0.25	0.02	0.02	0	0	0	0	0.1443	2	45.55074	193.2	27.82166	257.54634	4	5	300	MIROC-ESM-CHEM	6.130331874	285.6500417	970.869657	6	0.010039094	0.002779791	589.8958142	276	Nordhaus+R&DGreenClimateFund	2676
7.666666667	0.008	0.33	0.02	0.02	0.25	0.25	0.02	0.02	0	0	0	0	0.1443	2	45.55074	193.2	27.82166	257.54634	4	5	300	MIROC-ESM-CHEM	6.130331874	285.6500417	970.869657	6	0.010039094	0.002779791	589.8958142	277	Nordhaus+R&DGreenClimateFund	2677
8.444444444	0.008	0.33	0.02	0.02	0.25	0.25	0.02	0.02	0	0	0	0	0.1443	2	45.55074	193.2	27.82166	257.54634	4	5	300	MIROC-ESM-CHEM	6.130331874	285.6500417	970.869657	6	0.010039094	0.002779791	589.8958142	278	Nordhaus+R&DGreenClimateFund	2678
9.222222222	0.008	0.33	0.02	0.02	0.25	0.25	0.02	0.02	0	0	0	0	0.1443	2	45.55074	193.2	27.82166	257.54634	4	5	300	MIROC-ESM-CHEM	6.130331874	285.6500417	970.869657	6	0.010039094	0.002779791	589.8958142	279	Nordhaus+R&DGreenClimateFund	2679
10	0.008	0.33	0.02	0.02	0.25	0.25	0.02	0.02	0	0	0	0	0.1443	2	45.55074	193.2	27.82166	257.54634	4	5	300	MIROC-ESM-CHEM	6.130331874	285.6500417	970.869657	6	0.010039094	0.002779791	589.8958142	280	Nordhaus+R&DGreenClimateFund	2680
3	0.0115	0.33	0.02	0.02	0.25	0.25	0.02	0.02	0	0	0	0	0.1443	2	45.55074	193.2	27.82166	257.54634	4	5	300	MIROC-ESM-CHEM	6.130331874	285.6500417	970.869657	6	0.010039094	0.002779791	589.8958142	281	Nordhaus+R&DGreenClimateFund	2681
3.777777778	0.0115	0.33	0.02	0.02	0.25	0.25	0.02	0.02	0	0	0	0	0.1443	2	45.55074	193.2	27.82166	257.54634	4	5	300	MIROC-ESM-CHEM	6.130331874	285.6500417	970.869657	6	0.010039094	0.002779791	589.8958142	282	Nordhaus+R&DGreenClimateFund	2682
4.555555556	0.0115	0.33	0.02	0.02	0.25	0.25	0.02	0.02	0	0	0	0	0.1443	2	45.55074	193.2	27.82166	257.54634	4	5	300	MIROC-ESM-CHEM	6.130331874	285.6500417	970.869657	6	0.010039094	0.002779791	589.8958142	283	Nordhaus+R&DGreenClimateFund	2683
5.333333333	0.0115	0.33	0.02	0.02	0.25	0.25	0.02	0.02	0	0	0	0	0.1443	2	45.55074	193.2	27.82166	257.54634	4	5	300	MIROC-ESM-CHEM	6.130331874	285.6500417	970.869657	6	0.010039094	0.002779791	589.8958142	284	Nordhaus+R&DGreenClimateFund	2684
6.111111111	0.0115	0.33	0.02	0.02	0.25	0.25	0.02	0.02	0	0	0	0	0.1443	2	45.55074	193.2	27.82166	257.54634	4	5	300	MIROC-ESM-CHEM	6.130331874	285.6500417	970.869657	6	0.010039094	0.002779791	589.8958142	285	Nordhaus+R&DGreenClimateFund	2685
6.888888889	0.0115	0.33	0.02	0.02	0.25	0.25	0.02	0.02	0	0	0	0	0.1443	2	45.55074	193.2	27.82166	257.54634	4	5	300	MIROC-ESM-CHEM	6.130331874	285.6500417	970.869657	6	0.010039094	0.002779791	589.8958142	286	Nordhaus+R&DGreenClimateFund	2686
7.666666667	0.0115	0.33	0.02	0.02	0.25	0.25	0.02	0.02	0	0	0	0	0.1443	2	45.55074	193.2	27.82166	257.54634	4	5	300	MIROC-ESM-CHEM	6.130331874	285.6500417	970.869657	6	0.010039094	0.002779791	589.8958142	287	Nordhaus+R&DGreenClimateFund	2687
8.444444444	0.0115	0.33	0.02	0.02	0.25	0.25	0.02	0.02	0	0	0	0	0.1443	2	45.55074	193.2	27.82166	257.54634	4	5	300	MIROC-ESM-CHEM	6.130331874	285.6500417	970.869657	6	0.010039094	0.002779791	589.8958142	288	Nordhaus+R&DGreenClimateFund	2688
9.222222222	0.0115	0.33	0.02	0.02	0.25	0.25	0.02	0.02	0	0	0	0	0.1443	2	45.55074	193.2	27.82166	257.54634	4	5	300	MIROC-ESM-CHEM	6.130331874	285.6500417	970.869657	6	0.010039094	0.002779791	589.8958142	289	Nordhaus+R&DGreenClimateFund	2689
10	0.0115	0.33	0.02	0.02	0.25	0.25	0.02	0.02	0	0	0	0	0.1443	2	45.55074	193.2	27.82166	257.54634	4	5	300	MIROC-ESM-CHEM	6.130331874	285.6500417	970.869657	6	0.010039094	0.002779791	589.8958142	290	Nordhaus+R&DGreenClimateFund	2690
3	0.015	0.33	0.02	0.02	0.25	0.25	0.02	0.02	0	0	0	0	0.1443	2	45.55074	193.2	27.82166	257.54634	4	5	300	MIROC-ESM-CHEM	6.130331874	285.6500417	970.869657	6	0.010039094	0.002779791	589.8958142	291	Nordhaus+R&DGreenClimateFund	2691
3.777777778	0.015	0.33	0.02	0.02	0.25	0.25	0.02	0.02	0	0	0	0	0.1443	2	45.55074	193.2	27.82166	257.54634	4	5	300	MIROC-ESM-CHEM	6.130331874	285.6500417	970.869657	6	0.010039094	0.002779791	589.8958142	292	Nordhaus+R&DGreenClimateFund	2692
4.555555556	0.015	0.33	0.02	0.02	0.25	0.25	0.02	0.02	0	0	0	0	0.1443	2	45.55074	193.2	27.82166	257.54634	4	5	300	MIROC-ESM-CHEM	6.130331874	285.6500417	970.869657	6	0.010039094	0.002779791	589.8958142	293	Nordhaus+R&DGreenClimateFund	2693
5.333333333	0.015	0.33	0.02	0.02	0.25	0.25	0.02	0.02	0	0	0	0	0.1443	2	45.55074	193.2	27.82166	257.54634	4	5	300	MIROC-ESM-CHEM	6.130331874	285.6500417	970.869657	6	0.010039094	0.002779791	589.8958142	294	Nordhaus+R&DGreenClimateFund	2694
6.111111111	0.015	0.33	0.02	0.02	0.25	0.25	0.02	0.02	0	0	0	0	0.1443	2	45.55074	193.2	27.82166	257.54634	4	5	300	MIROC-ESM-CHEM	6.130331874	285.6500417	970.869657	6	0.010039094	0.002779791	589.8958142	295	Nordhaus+R&DGreenClimateFund	2695
6.888888889	0.015	0.33	0.02	0.02	0.25	0.25	0.02	0.02	0	0	0	0	0.1443	2	45.55074	193.2	27.82166	257.54634	4	5	300	MIROC-ESM-CHEM	6.130331874	285.6500417	970.869657	6	0.010039094	0.002779791	589.8958142	296	Nordhaus+R&DGreenClimateFund	2696
7.666666667	0.015	0.33	0.02	0.02	0.25	0.25	0.02	0.02	0	0	0	0	0.1443	2	45.55074	193.2	27.82166	257.54634	4	5	300	MIROC-ESM-CHEM	6.130331874	285.6500417	970.869657	6	0.010039094	0.002779791	589.8958142	297	Nordhaus+R&DGreenClimateFund	2697
8.444444444	0.015	0.33	0.02	0.02	0.25	0.25	0.02	0.02	0	0	0	0	0.1443	2	45.55074	193.2	27.82166	257.54634	4	5	300	MIROC-ESM-CHEM	6.130331874	285.6500417	970.869657	6	0.010039094	0.002779791	589.8958142	298	Nordhaus+R&DGreenClimateFund	2698
9.222222222	0.015	0.33	0.02	0.02	0.25	0.25	0.02	0.02	0	0	0	0	0.1443	2	45.55074	193.2	27.82166	257.54634	4	5	300	MIROC-ESM-CHEM	6.130331874	285.6500417	970.869657	6	0.010039094	0.002779791	589.8958142	299	Nordhaus+R&DGreenClimateFund	2699
10	0.015	0.33	0.02	0.02	0.25	0.25	0.02	0.02	0	0	0	0	0.1443	2	45.55074	193.2	27.82166	257.54634	4	5	300	MIROC-ESM-CHEM	6.130331874	285.6500417	970.869657	6	0.010039094	0.002779791	589.8958142	300	Nordhaus+R&DGreenClimateFund	2700
3	0.001	0.33	0.02	0.02	0.25	0.25	0.02	0.02	0	0	0	0	0.1443	2	45.55074	193.2	27.82166	257.54634	4	5	300	MIROC5	4.121571108	291.501112	1798.553938	6	0.010051723	0.001191198	1416.700681	301	Nordhaus+R&DGreenClimateFund	2701
3.777777778	0.001	0.33	0.02	0.02	0.25	0.25	0.02	0.02	0	0	0	0	0.1443	2	45.55074	193.2	27.82166	257.54634	4	5	300	MIROC5	4.121571108	291.501112	1798.553938	6	0.010051723	0.001191198	1416.700681	302	Nordhaus+R&DGreenClimateFund	2702
4.555555556	0.001	0.33	0.02	0.02	0.25	0.25	0.02	0.02	0	0	0	0	0.1443	2	45.55074	193.2	27.82166	257.54634	4	5	300	MIROC5	4.121571108	291.501112	1798.553938	6	0.010051723	0.001191198	1416.700681	303	Nordhaus+R&DGreenClimateFund	2703
5.333333333	0.001	0.33	0.02	0.02	0.25	0.25	0.02	0.02	0	0	0	0	0.1443	2	45.55074	193.2	27.82166	257.54634	4	5	300	MIROC5	4.121571108	291.501112	1798.553938	6	0.010051723	0.001191198	1416.700681	304	Nordhaus+R&DGreenClimateFund	2704
6.111111111	0.001	0.33	0.02	0.02	0.25	0.25	0.02	0.02	0	0	0	0	0.1443	2	45.55074	193.2	27.82166	257.54634	4	5	300	MIROC5	4.121571108	291.501112	1798.553938	6	0.010051723	0.001191198	1416.700681	305	Nordhaus+R&DGreenClimateFund	2705
6.888888889	0.001	0.33	0.02	0.02	0.25	0.25	0.02	0.02	0	0	0	0	0.1443	2	45.55074	193.2	27.82166	257.54634	4	5	300	MIROC5	4.121571108	291.501112	1798.553938	6	0.010051723	0.001191198	1416.700681	306	Nordhaus+R&DGreenClimateFund	2706
7.666666667	0.001	0.33	0.02	0.02	0.25	0.25	0.02	0.02	0	0	0	0	0.1443	2	45.55074	193.2	27.82166	257.54634	4	5	300	MIROC5	4.121571108	291.501112	1798.553938	6	0.010051723	0.001191198	1416.700681	307	Nordhaus+R&DGreenClimateFund	2707
8.444444444	0.001	0.33	0.02	0.02	0.25	0.25	0.02	0.02	0	0	0	0	0.1443	2	45.55074	193.2	27.82166	257.54634	4	5	300	MIROC5	4.121571108	291.501112	1798.553938	6	0.010051723	0.001191198	1416.700681	308	Nordhaus+R&DGreenClimateFund	2708
9.222222222	0.001	0.33	0.02	0.02	0.25	0.25	0.02	0.02	0	0	0	0	0.1443	2	45.55074	193.2	27.82166	257.54634	4	5	300	MIROC5	4.121571108	291.501112	1798.553938	6	0.010051723	0.001191198	1416.700681	309	Nordhaus+R&DGreenClimateFund	2709
10	0.001	0.33	0.02	0.02	0.25	0.25	0.02	0.02	0	0	0	0	0.1443	2	45.55074	193.2	27.82166	257.54634	4	5	300	MIROC5	4.121571108	291.501112	1798.553938	6	0.010051723	0.001191198	1416.700681	310	Nordhaus+R&DGreenClimateFund	2710
3	0.0045	0.33	0.02	0.02	0.25	0.25	0.02	0.02	0	0	0	0	0.1443	2	45.55074	193.2	27.82166	257.54634	4	5	300	MIROC5	4.121571108	291.501112	1798.553938	6	0.010051723	0.001191198	1416.700681	311	Nordhaus+R&DGreenClimateFund	2711
3.777777778	0.0045	0.33	0.02	0.02	0.25	0.25	0.02	0.02	0	0	0	0	0.1443	2	45.55074	193.2	27.82166	257.54634	4	5	300	MIROC5	4.121571108	291.501112	1798.553938	6	0.010051723	0.001191198	1416.700681	312	Nordhaus+R&DGreenClimateFund	2712
4.555555556	0.0045	0.33	0.02	0.02	0.25	0.25	0.02	0.02	0	0	0	0	0.1443	2	45.55074	193.2	27.82166	257.54634	4	5	300	MIROC5	4.121571108	291.501112	1798.553938	6	0.010051723	0.001191198	1416.700681	313	Nordhaus+R&DGreenClimateFund	2713
5.333333333	0.0045	0.33	0.02	0.02	0.25	0.25	0.02	0.02	0	0	0	0	0.1443	2	45.55074	193.2	27.82166	257.54634	4	5	300	MIROC5	4.121571108	291.501112	1798.553938	6	0.010051723	0.001191198	1416.700681	314	Nordhaus+R&DGreenClimateFund	2714
6.111111111	0.0045	0.33	0.02	0.02	0.25	0.25	0.02	0.02	0	0	0	0	0.1443	2	45.55074	193.2	27.82166	257.54634	4	5	300	MIROC5	4.121571108	291.501112	1798.553938	6	0.010051723	0.001191198	1416.700681	315	Nordhaus+R&DGreenClimateFund	2715
6.888888889	0.0045	0.33	0.02	0.02	0.25	0.25	0.02	0.02	0	0	0	0	0.1443	2	45.55074	193.2	27.82166	257.54634	4	5	300	MIROC5	4.121571108	291.501112	1798.553938	6	0.010051723	0.001191198	1416.700681	316	Nordhaus+R&DGreenClimateFund	2716
7.666666667	0.0045	0.33	0.02	0.02	0.25	0.25	0.02	0.02	0	0	0	0	0.1443	2	45.55074	193.2	27.82166	257.54634	4	5	300	MIROC5	4.121571108	291.501112	1798.553938	6	0.010051723	0.001191198	1416.700681	317	Nordhaus+R&DGreenClimateFund	2717
8.444444444	0.0045	0.33	0.02	0.02	0.25	0.25	0.02	0.02	0	0	0	0	0.1443	2	45.55074	193.2	27.82166	257.54634	4	5	300	MIROC5	4.121571108	291.501112	1798.553938	6	0.010051723	0.001191198	1416.700681	318	Nordhaus+R&DGreenClimateFund	2718
9.222222222	0.0045	0.33	0.02	0.02	0.25	0.25	0.02	0.02	0	0	0	0	0.1443	2	45.55074	193.2	27.82166	257.54634	4	5	300	MIROC5	4.121571108	291.501112	1798.553938	6	0.010051723	0.001191198	1416.700681	319	Nordhaus+R&DGreenClimateFund	2719
10	0.0045	0.33	0.02	0.02	0.25	0.25	0.02	0.02	0	0	0	0	0.1443	2	45.55074	193.2	27.82166	257.54634	4	5	300	MIROC5	4.121571108	291.501112	1798.553938	6	0.010051723	0.001191198	1416.700681	320	Nordhaus+R&DGreenClimateFund	2720
3	0.008	0.33	0.02	0.02	0.25	0.25	0.02	0.02	0	0	0	0	0.1443	2	45.55074	193.2	27.82166	257.54634	4	5	300	MIROC5	4.121571108	291.501112	1798.553938	6	0.010051723	0.001191198	1416.700681	321	Nordhaus+R&DGreenClimateFund	2721
3.777777778	0.008	0.33	0.02	0.02	0.25	0.25	0.02	0.02	0	0	0	0	0.1443	2	45.55074	193.2	27.82166	257.54634	4	5	300	MIROC5	4.121571108	291.501112	1798.553938	6	0.010051723	0.001191198	1416.700681	322	Nordhaus+R&DGreenClimateFund	2722
4.555555556	0.008	0.33	0.02	0.02	0.25	0.25	0.02	0.02	0	0	0	0	0.1443	2	45.55074	193.2	27.82166	257.54634	4	5	300	MIROC5	4.121571108	291.501112	1798.553938	6	0.010051723	0.001191198	1416.700681	323	Nordhaus+R&DGreenClimateFund	2723
5.333333333	0.008	0.33	0.02	0.02	0.25	0.25	0.02	0.02	0	0	0	0	0.1443	2	45.55074	193.2	27.82166	257.54634	4	5	300	MIROC5	4.121571108	291.501112	1798.553938	6	0.010051723	0.001191198	1416.700681	324	Nordhaus+R&DGreenClimateFund	2724
6.111111111	0.008	0.33	0.02	0.02	0.25	0.25	0.02	0.02	0	0	0	0	0.1443	2	45.55074	193.2	27.82166	257.54634	4	5	300	MIROC5	4.121571108	291.501112	1798.553938	6	0.010051723	0.001191198	1416.700681	325	Nordhaus+R&DGreenClimateFund	2725
6.888888889	0.008	0.33	0.02	0.02	0.25	0.25	0.02	0.02	0	0	0	0	0.1443	2	45.55074	193.2	27.82166	257.54634	4	5	300	MIROC5	4.121571108	291.501112	1798.553938	6	0.010051723	0.001191198	1416.700681	326	Nordhaus+R&DGreenClimateFund	2726
7.666666667	0.008	0.33	0.02	0.02	0.25	0.25	0.02	0.02	0	0	0	0	0.1443	2	45.55074	193.2	27.82166	257.54634	4	5	300	MIROC5	4.121571108	291.501112	1798.553938	6	0.010051723	0.001191198	1416.700681	327	Nordhaus+R&DGreenClimateFund	2727
8.444444444	0.008	0.33	0.02	0.02	0.25	0.25	0.02	0.02	0	0	0	0	0.1443	2	45.55074	193.2	27.82166	257.54634	4	5	300	MIROC5	4.121571108	291.501112	1798.553938	6	0.010051723	0.001191198	1416.700681	328	Nordhaus+R&DGreenClimateFund	2728
9.222222222	0.008	0.33	0.02	0.02	0.25	0.25	0.02	0.02	0	0	0	0	0.1443	2	45.55074	193.2	27.82166	257.54634	4	5	300	MIROC5	4.121571108	291.501112	1798.553938	6	0.010051723	0.001191198	1416.700681	329	Nordhaus+R&DGreenClimateFund	2729
10	0.008	0.33	0.02	0.02	0.25	0.25	0.02	0.02	0	0	0	0	0.1443	2	45.55074	193.2	27.82166	257.54634	4	5	300	MIROC5	4.121571108	291.501112	1798.553938	6	0.010051723	0.001191198	1416.700681	330	Nordhaus+R&DGreenClimateFund	2730
3	0.0115	0.33	0.02	0.02	0.25	0.25	0.02	0.02	0	0	0	0	0.1443	2	45.55074	193.2	27.82166	257.54634	4	5	300	MIROC5	4.121571108	291.501112	1798.553938	6	0.010051723	0.001191198	1416.700681	331	Nordhaus+R&DGreenClimateFund	2731
3.777777778	0.0115	0.33	0.02	0.02	0.25	0.25	0.02	0.02	0	0	0	0	0.1443	2	45.55074	193.2	27.82166	257.54634	4	5	300	MIROC5	4.121571108	291.501112	1798.553938	6	0.010051723	0.001191198	1416.700681	332	Nordhaus+R&DGreenClimateFund	2732
4.555555556	0.0115	0.33	0.02	0.02	0.25	0.25	0.02	0.02	0	0	0	0	0.1443	2	45.55074	193.2	27.82166	257.54634	4	5	300	MIROC5	4.121571108	291.501112	1798.553938	6	0.010051723	0.001191198	1416.700681	333	Nordhaus+R&DGreenClimateFund	2733
5.333333333	0.0115	0.33	0.02	0.02	0.25	0.25	0.02	0.02	0	0	0	0	0.1443	2	45.55074	193.2	27.82166	257.54634	4	5	300	MIROC5	4.121571108	291.501112	1798.553938	6	0.010051723	0.001191198	1416.700681	334	Nordhaus+R&DGreenClimateFund	2734
6.111111111	0.0115	0.33	0.02	0.02	0.25	0.25	0.02	0.02	0	0	0	0	0.1443	2	45.55074	193.2	27.82166	257.54634	4	5	300	MIROC5	4.121571108	291.501112	1798.553938	6	0.010051723	0.001191198	1416.700681	335	Nordhaus+R&DGreenClimateFund	2735
6.888888889	0.0115	0.33	0.02	0.02	0.25	0.25	0.02	0.02	0	0	0	0	0.1443	2	45.55074	193.2	27.82166	257.54634	4	5	300	MIROC5	4.121571108	291.501112	1798.553938	6	0.010051723	0.001191198	1416.700681	336	Nordhaus+R&DGreenClimateFund	2736
7.666666667	0.0115	0.33	0.02	0.02	0.25	0.25	0.02	0.02	0	0	0	0	0.1443	2	45.55074	193.2	27.82166	257.54634	4	5	300	MIROC5	4.121571108	291.501112	1798.553938	6	0.010051723	0.001191198	1416.700681	337	Nordhaus+R&DGreenClimateFund	2737
8.444444444	0.0115	0.33	0.02	0.02	0.25	0.25	0.02	0.02	0	0	0	0	0.1443	2	45.55074	193.2	27.82166	257.54634	4	5	300	MIROC5	4.121571108	291.501112	1798.553938	6	0.010051723	0.001191198	1416.700681	338	Nordhaus+R&DGreenClimateFund	2738
9.222222222	0.0115	0.33	0.02	0.02	0.25	0.25	0.02	0.02	0	0	0	0	0.1443	2	45.55074	193.2	27.82166	257.54634	4	5	300	MIROC5	4.121571108	291.501112	1798.553938	6	0.010051723	0.001191198	1416.700681	339	Nordhaus+R&DGreenClimateFund	2739
10	0.0115	0.33	0.02	0.02	0.25	0.25	0.02	0.02	0	0	0	0	0.1443	2	45.55074	193.2	27.82166	257.54634	4	5	300	MIROC5	4.121571108	291.501112	1798.553938	6	0.010051723	0.001191198	1416.700681	340	Nordhaus+R&DGreenClimateFund	2740
3	0.015	0.33	0.02	0.02	0.25	0.25	0.02	0.02	0	0	0	0	0.1443	2	45.55074	193.2	27.82166	257.54634	4	5	300	MIROC5	4.121571108	291.501112	1798.553938	6	0.010051723	0.001191198	1416.700681	341	Nordhaus+R&DGreenClimateFund	2741
3.777777778	0.015	0.33	0.02	0.02	0.25	0.25	0.02	0.02	0	0	0	0	0.1443	2	45.55074	193.2	27.82166	257.54634	4	5	300	MIROC5	4.121571108	291.501112	1798.553938	6	0.010051723	0.001191198	1416.700681	342	Nordhaus+R&DGreenClimateFund	2742
4.555555556	0.015	0.33	0.02	0.02	0.25	0.25	0.02	0.02	0	0	0	0	0.1443	2	45.55074	193.2	27.82166	257.54634	4	5	300	MIROC5	4.121571108	291.501112	1798.553938	6	0.010051723	0.001191198	1416.700681	343	Nordhaus+R&DGreenClimateFund	2743
5.333333333	0.015	0.33	0.02	0.02	0.25	0.25	0.02	0.02	0	0	0	0	0.1443	2	45.55074	193.2	27.82166	257.54634	4	5	300	MIROC5	4.121571108	291.501112	1798.553938	6	0.010051723	0.001191198	1416.700681	344	Nordhaus+R&DGreenClimateFund	2744
6.111111111	0.015	0.33	0.02	0.02	0.25	0.25	0.02	0.02	0	0	0	0	0.1443	2	45.55074	193.2	27.82166	257.54634	4	5	300	MIROC5	4.121571108	291.501112	1798.553938	6	0.010051723	0.001191198	1416.700681	345	Nordhaus+R&DGreenClimateFund	2745
6.888888889	0.015	0.33	0.02	0.02	0.25	0.25	0.02	0.02	0	0	0	0	0.1443	2	45.55074	193.2	27.82166	257.54634	4	5	300	MIROC5	4.121571108	291.501112	1798.553938	6	0.010051723	0.001191198	1416.700681	346	Nordhaus+R&DGreenClimateFund	2746
7.666666667	0.015	0.33	0.02	0.02	0.25	0.25	0.02	0.02	0	0	0	0	0.1443	2	45.55074	193.2	27.82166	257.54634	4	5	300	MIROC5	4.121571108	291.501112	1798.553938	6	0.010051723	0.001191198	1416.700681	347	Nordhaus+R&DGreenClimateFund	2747
8.444444444	0.015	0.33	0.02	0.02	0.25	0.25	0.02	0.02	0	0	0	0	0.1443	2	45.55074	193.2	27.82166	257.54634	4	5	300	MIROC5	4.121571108	291.501112	1798.553938	6	0.010051723	0.001191198	1416.700681	348	Nordhaus+R&DGreenClimateFund	2748
9.222222222	0.015	0.33	0.02	0.02	0.25	0.25	0.02	0.02	0	0	0	0	0.1443	2	45.55074	193.2	27.82166	257.54634	4	5	300	MIROC5	4.121571108	291.501112	1798.553938	6	0.010051723	0.001191198	1416.700681	349	Nordhaus+R&DGreenClimateFund	2749
10	0.015	0.33	0.02	0.02	0.25	0.25	0.02	0.02	0	0	0	0	0.1443	2	45.55074	193.2	27.82166	257.54634	4	5	300	MIROC5	4.121571108	291.501112	1798.553938	6	0.010051723	0.001191198	1416.700681	350	Nordhaus+R&DGreenClimateFund	2750
3	0.001	0.33	0.02	0.02	0.25	0.25	0.02	0.02	0	0	0	0	0.1443	2	45.55074	193.2	27.82166	257.54634	4	5	300	MPI-ESM-LR	4.673517049	285.9795089	1423.262838	6	0.010072626	0.001611645	1041.775295	351	Nordhaus+R&DGreenClimateFund	2751
3.777777778	0.001	0.33	0.02	0.02	0.25	0.25	0.02	0.02	0	0	0	0	0.1443	2	45.55074	193.2	27.82166	257.54634	4	5	300	MPI-ESM-LR	4.673517049	285.9795089	1423.262838	6	0.010072626	0.001611645	1041.775295	352	Nordhaus+R&DGreenClimateFund	2752
4.555555556	0.001	0.33	0.02	0.02	0.25	0.25	0.02	0.02	0	0	0	0	0.1443	2	45.55074	193.2	27.82166	257.54634	4	5	300	MPI-ESM-LR	4.673517049	285.9795089	1423.262838	6	0.010072626	0.001611645	1041.775295	353	Nordhaus+R&DGreenClimateFund	2753
5.333333333	0.001	0.33	0.02	0.02	0.25	0.25	0.02	0.02	0	0	0	0	0.1443	2	45.55074	193.2	27.82166	257.54634	4	5	300	MPI-ESM-LR	4.673517049	285.9795089	1423.262838	6	0.010072626	0.001611645	1041.775295	354	Nordhaus+R&DGreenClimateFund	2754
6.111111111	0.001	0.33	0.02	0.02	0.25	0.25	0.02	0.02	0	0	0	0	0.1443	2	45.55074	193.2	27.82166	257.54634	4	5	300	MPI-ESM-LR	4.673517049	285.9795089	1423.262838	6	0.010072626	0.001611645	1041.775295	355	Nordhaus+R&DGreenClimateFund	2755
6.888888889	0.001	0.33	0.02	0.02	0.25	0.25	0.02	0.02	0	0	0	0	0.1443	2	45.55074	193.2	27.82166	257.54634	4	5	300	MPI-ESM-LR	4.673517049	285.9795089	1423.262838	6	0.010072626	0.001611645	1041.775295	356	Nordhaus+R&DGreenClimateFund	2756
7.666666667	0.001	0.33	0.02	0.02	0.25	0.25	0.02	0.02	0	0	0	0	0.1443	2	45.55074	193.2	27.82166	257.54634	4	5	300	MPI-ESM-LR	4.673517049	285.9795089	1423.262838	6	0.010072626	0.001611645	1041.775295	357	Nordhaus+R&DGreenClimateFund	2757
8.444444444	0.001	0.33	0.02	0.02	0.25	0.25	0.02	0.02	0	0	0	0	0.1443	2	45.55074	193.2	27.82166	257.54634	4	5	300	MPI-ESM-LR	4.673517049	285.9795089	1423.262838	6	0.010072626	0.001611645	1041.775295	358	Nordhaus+R&DGreenClimateFund	2758
9.222222222	0.001	0.33	0.02	0.02	0.25	0.25	0.02	0.02	0	0	0	0	0.1443	2	45.55074	193.2	27.82166	257.54634	4	5	300	MPI-ESM-LR	4.673517049	285.9795089	1423.262838	6	0.010072626	0.001611645	1041.775295	359	Nordhaus+R&DGreenClimateFund	2759
10	0.001	0.33	0.02	0.02	0.25	0.25	0.02	0.02	0	0	0	0	0.1443	2	45.55074	193.2	27.82166	257.54634	4	5	300	MPI-ESM-LR	4.673517049	285.9795089	1423.262838	6	0.010072626	0.001611645	1041.775295	360	Nordhaus+R&DGreenClimateFund	2760
3	0.0045	0.33	0.02	0.02	0.25	0.25	0.02	0.02	0	0	0	0	0.1443	2	45.55074	193.2	27.82166	257.54634	4	5	300	MPI-ESM-LR	4.673517049	285.9795089	1423.262838	6	0.010072626	0.001611645	1041.775295	361	Nordhaus+R&DGreenClimateFund	2761
3.777777778	0.0045	0.33	0.02	0.02	0.25	0.25	0.02	0.02	0	0	0	0	0.1443	2	45.55074	193.2	27.82166	257.54634	4	5	300	MPI-ESM-LR	4.673517049	285.9795089	1423.262838	6	0.010072626	0.001611645	1041.775295	362	Nordhaus+R&DGreenClimateFund	2762
4.555555556	0.0045	0.33	0.02	0.02	0.25	0.25	0.02	0.02	0	0	0	0	0.1443	2	45.55074	193.2	27.82166	257.54634	4	5	300	MPI-ESM-LR	4.673517049	285.9795089	1423.262838	6	0.010072626	0.001611645	1041.775295	363	Nordhaus+R&DGreenClimateFund	2763
5.333333333	0.0045	0.33	0.02	0.02	0.25	0.25	0.02	0.02	0	0	0	0	0.1443	2	45.55074	193.2	27.82166	257.54634	4	5	300	MPI-ESM-LR	4.673517049	285.9795089	1423.262838	6	0.010072626	0.001611645	1041.775295	364	Nordhaus+R&DGreenClimateFund	2764
6.111111111	0.0045	0.33	0.02	0.02	0.25	0.25	0.02	0.02	0	0	0	0	0.1443	2	45.55074	193.2	27.82166	257.54634	4	5	300	MPI-ESM-LR	4.673517049	285.9795089	1423.262838	6	0.010072626	0.001611645	1041.775295	365	Nordhaus+R&DGreenClimateFund	2765
6.888888889	0.0045	0.33	0.02	0.02	0.25	0.25	0.02	0.02	0	0	0	0	0.1443	2	45.55074	193.2	27.82166	257.54634	4	5	300	MPI-ESM-LR	4.673517049	285.9795089	1423.262838	6	0.010072626	0.001611645	1041.775295	366	Nordhaus+R&DGreenClimateFund	2766
7.666666667	0.0045	0.33	0.02	0.02	0.25	0.25	0.02	0.02	0	0	0	0	0.1443	2	45.55074	193.2	27.82166	257.54634	4	5	300	MPI-ESM-LR	4.673517049	285.9795089	1423.262838	6	0.010072626	0.001611645	1041.775295	367	Nordhaus+R&DGreenClimateFund	2767
8.444444444	0.0045	0.33	0.02	0.02	0.25	0.25	0.02	0.02	0	0	0	0	0.1443	2	45.55074	193.2	27.82166	257.54634	4	5	300	MPI-ESM-LR	4.673517049	285.9795089	1423.262838	6	0.010072626	0.001611645	1041.775295	368	Nordhaus+R&DGreenClimateFund	2768
9.222222222	0.0045	0.33	0.02	0.02	0.25	0.25	0.02	0.02	0	0	0	0	0.1443	2	45.55074	193.2	27.82166	257.54634	4	5	300	MPI-ESM-LR	4.673517049	285.9795089	1423.262838	6	0.010072626	0.001611645	1041.775295	369	Nordhaus+R&DGreenClimateFund	2769
10	0.0045	0.33	0.02	0.02	0.25	0.25	0.02	0.02	0	0	0	0	0.1443	2	45.55074	193.2	27.82166	257.54634	4	5	300	MPI-ESM-LR	4.673517049	285.9795089	1423.262838	6	0.010072626	0.001611645	1041.775295	370	Nordhaus+R&DGreenClimateFund	2770
3	0.008	0.33	0.02	0.02	0.25	0.25	0.02	0.02	0	0	0	0	0.1443	2	45.55074	193.2	27.82166	257.54634	4	5	300	MPI-ESM-LR	4.673517049	285.9795089	1423.262838	6	0.010072626	0.001611645	1041.775295	371	Nordhaus+R&DGreenClimateFund	2771
3.777777778	0.008	0.33	0.02	0.02	0.25	0.25	0.02	0.02	0	0	0	0	0.1443	2	45.55074	193.2	27.82166	257.54634	4	5	300	MPI-ESM-LR	4.673517049	285.9795089	1423.262838	6	0.010072626	0.001611645	1041.775295	372	Nordhaus+R&DGreenClimateFund	2772
4.555555556	0.008	0.33	0.02	0.02	0.25	0.25	0.02	0.02	0	0	0	0	0.1443	2	45.55074	193.2	27.82166	257.54634	4	5	300	MPI-ESM-LR	4.673517049	285.9795089	1423.262838	6	0.010072626	0.001611645	1041.775295	373	Nordhaus+R&DGreenClimateFund	2773
5.333333333	0.008	0.33	0.02	0.02	0.25	0.25	0.02	0.02	0	0	0	0	0.1443	2	45.55074	193.2	27.82166	257.54634	4	5	300	MPI-ESM-LR	4.673517049	285.9795089	1423.262838	6	0.010072626	0.001611645	1041.775295	374	Nordhaus+R&DGreenClimateFund	2774
6.111111111	0.008	0.33	0.02	0.02	0.25	0.25	0.02	0.02	0	0	0	0	0.1443	2	45.55074	193.2	27.82166	257.54634	4	5	300	MPI-ESM-LR	4.673517049	285.9795089	1423.262838	6	0.010072626	0.001611645	1041.775295	375	Nordhaus+R&DGreenClimateFund	2775
6.888888889	0.008	0.33	0.02	0.02	0.25	0.25	0.02	0.02	0	0	0	0	0.1443	2	45.55074	193.2	27.82166	257.54634	4	5	300	MPI-ESM-LR	4.673517049	285.9795089	1423.262838	6	0.010072626	0.001611645	1041.775295	376	Nordhaus+R&DGreenClimateFund	2776
7.666666667	0.008	0.33	0.02	0.02	0.25	0.25	0.02	0.02	0	0	0	0	0.1443	2	45.55074	193.2	27.82166	257.54634	4	5	300	MPI-ESM-LR	4.673517049	285.9795089	1423.262838	6	0.010072626	0.001611645	1041.775295	377	Nordhaus+R&DGreenClimateFund	2777
8.444444444	0.008	0.33	0.02	0.02	0.25	0.25	0.02	0.02	0	0	0	0	0.1443	2	45.55074	193.2	27.82166	257.54634	4	5	300	MPI-ESM-LR	4.673517049	285.9795089	1423.262838	6	0.010072626	0.001611645	1041.775295	378	Nordhaus+R&DGreenClimateFund	2778
9.222222222	0.008	0.33	0.02	0.02	0.25	0.25	0.02	0.02	0	0	0	0	0.1443	2	45.55074	193.2	27.82166	257.54634	4	5	300	MPI-ESM-LR	4.673517049	285.9795089	1423.262838	6	0.010072626	0.001611645	1041.775295	379	Nordhaus+R&DGreenClimateFund	2779
10	0.008	0.33	0.02	0.02	0.25	0.25	0.02	0.02	0	0	0	0	0.1443	2	45.55074	193.2	27.82166	257.54634	4	5	300	MPI-ESM-LR	4.673517049	285.9795089	1423.262838	6	0.010072626	0.001611645	1041.775295	380	Nordhaus+R&DGreenClimateFund	2780
3	0.0115	0.33	0.02	0.02	0.25	0.25	0.02	0.02	0	0	0	0	0.1443	2	45.55074	193.2	27.82166	257.54634	4	5	300	MPI-ESM-LR	4.673517049	285.9795089	1423.262838	6	0.010072626	0.001611645	1041.775295	381	Nordhaus+R&DGreenClimateFund	2781
3.777777778	0.0115	0.33	0.02	0.02	0.25	0.25	0.02	0.02	0	0	0	0	0.1443	2	45.55074	193.2	27.82166	257.54634	4	5	300	MPI-ESM-LR	4.673517049	285.9795089	1423.262838	6	0.010072626	0.001611645	1041.775295	382	Nordhaus+R&DGreenClimateFund	2782
4.555555556	0.0115	0.33	0.02	0.02	0.25	0.25	0.02	0.02	0	0	0	0	0.1443	2	45.55074	193.2	27.82166	257.54634	4	5	300	MPI-ESM-LR	4.673517049	285.9795089	1423.262838	6	0.010072626	0.001611645	1041.775295	383	Nordhaus+R&DGreenClimateFund	2783
5.333333333	0.0115	0.33	0.02	0.02	0.25	0.25	0.02	0.02	0	0	0	0	0.1443	2	45.55074	193.2	27.82166	257.54634	4	5	300	MPI-ESM-LR	4.673517049	285.9795089	1423.262838	6	0.010072626	0.001611645	1041.775295	384	Nordhaus+R&DGreenClimateFund	2784
6.111111111	0.0115	0.33	0.02	0.02	0.25	0.25	0.02	0.02	0	0	0	0	0.1443	2	45.55074	193.2	27.82166	257.54634	4	5	300	MPI-ESM-LR	4.673517049	285.9795089	1423.262838	6	0.010072626	0.001611645	1041.775295	385	Nordhaus+R&DGreenClimateFund	2785
6.888888889	0.0115	0.33	0.02	0.02	0.25	0.25	0.02	0.02	0	0	0	0	0.1443	2	45.55074	193.2	27.82166	257.54634	4	5	300	MPI-ESM-LR	4.673517049	285.9795089	1423.262838	6	0.010072626	0.001611645	1041.775295	386	Nordhaus+R&DGreenClimateFund	2786
7.666666667	0.0115	0.33	0.02	0.02	0.25	0.25	0.02	0.02	0	0	0	0	0.1443	2	45.55074	193.2	27.82166	257.54634	4	5	300	MPI-ESM-LR	4.673517049	285.9795089	1423.262838	6	0.010072626	0.001611645	1041.775295	387	Nordhaus+R&DGreenClimateFund	2787
8.444444444	0.0115	0.33	0.02	0.02	0.25	0.25	0.02	0.02	0	0	0	0	0.1443	2	45.55074	193.2	27.82166	257.54634	4	5	300	MPI-ESM-LR	4.673517049	285.9795089	1423.262838	6	0.010072626	0.001611645	1041.775295	388	Nordhaus+R&DGreenClimateFund	2788
9.222222222	0.0115	0.33	0.02	0.02	0.25	0.25	0.02	0.02	0	0	0	0	0.1443	2	45.55074	193.2	27.82166	257.54634	4	5	300	MPI-ESM-LR	4.673517049	285.9795089	1423.262838	6	0.010072626	0.001611645	1041.775295	389	Nordhaus+R&DGreenClimateFund	2789
10	0.0115	0.33	0.02	0.02	0.25	0.25	0.02	0.02	0	0	0	0	0.1443	2	45.55074	193.2	27.82166	257.54634	4	5	300	MPI-ESM-LR	4.673517049	285.9795089	1423.262838	6	0.010072626	0.001611645	1041.775295	390	Nordhaus+R&DGreenClimateFund	2790
3	0.015	0.33	0.02	0.02	0.25	0.25	0.02	0.02	0	0	0	0	0.1443	2	45.55074	193.2	27.82166	257.54634	4	5	300	MPI-ESM-LR	4.673517049	285.9795089	1423.262838	6	0.010072626	0.001611645	1041.775295	391	Nordhaus+R&DGreenClimateFund	2791
3.777777778	0.015	0.33	0.02	0.02	0.25	0.25	0.02	0.02	0	0	0	0	0.1443	2	45.55074	193.2	27.82166	257.54634	4	5	300	MPI-ESM-LR	4.673517049	285.9795089	1423.262838	6	0.010072626	0.001611645	1041.775295	392	Nordhaus+R&DGreenClimateFund	2792
4.555555556	0.015	0.33	0.02	0.02	0.25	0.25	0.02	0.02	0	0	0	0	0.1443	2	45.55074	193.2	27.82166	257.54634	4	5	300	MPI-ESM-LR	4.673517049	285.9795089	1423.262838	6	0.010072626	0.001611645	1041.775295	393	Nordhaus+R&DGreenClimateFund	2793
5.333333333	0.015	0.33	0.02	0.02	0.25	0.25	0.02	0.02	0	0	0	0	0.1443	2	45.55074	193.2	27.82166	257.54634	4	5	300	MPI-ESM-LR	4.673517049	285.9795089	1423.262838	6	0.010072626	0.001611645	1041.775295	394	Nordhaus+R&DGreenClimateFund	2794
6.111111111	0.015	0.33	0.02	0.02	0.25	0.25	0.02	0.02	0	0	0	0	0.1443	2	45.55074	193.2	27.82166	257.54634	4	5	300	MPI-ESM-LR	4.673517049	285.9795089	1423.262838	6	0.010072626	0.001611645	1041.775295	395	Nordhaus+R&DGreenClimateFund	2795
6.888888889	0.015	0.33	0.02	0.02	0.25	0.25	0.02	0.02	0	0	0	0	0.1443	2	45.55074	193.2	27.82166	257.54634	4	5	300	MPI-ESM-LR	4.673517049	285.9795089	1423.262838	6	0.010072626	0.001611645	1041.775295	396	Nordhaus+R&DGreenClimateFund	2796
7.666666667	0.015	0.33	0.02	0.02	0.25	0.25	0.02	0.02	0	0	0	0	0.1443	2	45.55074	193.2	27.82166	257.54634	4	5	300	MPI-ESM-LR	4.673517049	285.9795089	1423.262838	6	0.010072626	0.001611645	1041.775295	397	Nordhaus+R&DGreenClimateFund	2797
8.444444444	0.015	0.33	0.02	0.02	0.25	0.25	0.02	0.02	0	0	0	0	0.1443	2	45.55074	193.2	27.82166	257.54634	4	5	300	MPI-ESM-LR	4.673517049	285.9795089	1423.262838	6	0.010072626	0.001611645	1041.775295	398	Nordhaus+R&DGreenClimateFund	2798
9.222222222	0.015	0.33	0.02	0.02	0.25	0.25	0.02	0.02	0	0	0	0	0.1443	2	45.55074	193.2	27.82166	257.54634	4	5	300	MPI-ESM-LR	4.673517049	285.9795089	1423.262838	6	0.010072626	0.001611645	1041.775295	399	Nordhaus+R&DGreenClimateFund	2799
10	0.015	0.33	0.02	0.02	0.25	0.25	0.02	0.02	0	0	0	0	0.1443	2	45.55074	193.2	27.82166	257.54634	4	5	300	MPI-ESM-LR	4.673517049	285.9795089	1423.262838	6	0.010072626	0.001611645	1041.775295	400	Nordhaus+R&DGreenClimateFund	2800
3	0.001	0.33	0.02	0.02	0.25	0.25	0.02	0.02	0	0	0	0	0.1443	2	45.55074	193.2	27.82166	257.54634	4	5	300	MPI-ESM-MR	4.66520988	285.8769861	1426.824055	6	0.010072626	0.001606302	1045.336614	401	Nordhaus+R&DGreenClimateFund	2801
3.777777778	0.001	0.33	0.02	0.02	0.25	0.25	0.02	0.02	0	0	0	0	0.1443	2	45.55074	193.2	27.82166	257.54634	4	5	300	MPI-ESM-MR	4.66520988	285.8769861	1426.824055	6	0.010072626	0.001606302	1045.336614	402	Nordhaus+R&DGreenClimateFund	2802
4.555555556	0.001	0.33	0.02	0.02	0.25	0.25	0.02	0.02	0	0	0	0	0.1443	2	45.55074	193.2	27.82166	257.54634	4	5	300	MPI-ESM-MR	4.66520988	285.8769861	1426.824055	6	0.010072626	0.001606302	1045.336614	403	Nordhaus+R&DGreenClimateFund	2803
5.333333333	0.001	0.33	0.02	0.02	0.25	0.25	0.02	0.02	0	0	0	0	0.1443	2	45.55074	193.2	27.82166	257.54634	4	5	300	MPI-ESM-MR	4.66520988	285.8769861	1426.824055	6	0.010072626	0.001606302	1045.336614	404	Nordhaus+R&DGreenClimateFund	2804
6.111111111	0.001	0.33	0.02	0.02	0.25	0.25	0.02	0.02	0	0	0	0	0.1443	2	45.55074	193.2	27.82166	257.54634	4	5	300	MPI-ESM-MR	4.66520988	285.8769861	1426.824055	6	0.010072626	0.001606302	1045.336614	405	Nordhaus+R&DGreenClimateFund	2805
6.888888889	0.001	0.33	0.02	0.02	0.25	0.25	0.02	0.02	0	0	0	0	0.1443	2	45.55074	193.2	27.82166	257.54634	4	5	300	MPI-ESM-MR	4.66520988	285.8769861	1426.824055	6	0.010072626	0.001606302	1045.336614	406	Nordhaus+R&DGreenClimateFund	2806
7.666666667	0.001	0.33	0.02	0.02	0.25	0.25	0.02	0.02	0	0	0	0	0.1443	2	45.55074	193.2	27.82166	257.54634	4	5	300	MPI-ESM-MR	4.66520988	285.8769861	1426.824055	6	0.010072626	0.001606302	1045.336614	407	Nordhaus+R&DGreenClimateFund	2807
8.444444444	0.001	0.33	0.02	0.02	0.25	0.25	0.02	0.02	0	0	0	0	0.1443	2	45.55074	193.2	27.82166	257.54634	4	5	300	MPI-ESM-MR	4.66520988	285.8769861	1426.824055	6	0.010072626	0.001606302	1045.336614	408	Nordhaus+R&DGreenClimateFund	2808
9.222222222	0.001	0.33	0.02	0.02	0.25	0.25	0.02	0.02	0	0	0	0	0.1443	2	45.55074	193.2	27.82166	257.54634	4	5	300	MPI-ESM-MR	4.66520988	285.8769861	1426.824055	6	0.010072626	0.001606302	1045.336614	409	Nordhaus+R&DGreenClimateFund	2809
10	0.001	0.33	0.02	0.02	0.25	0.25	0.02	0.02	0	0	0	0	0.1443	2	45.55074	193.2	27.82166	257.54634	4	5	300	MPI-ESM-MR	4.66520988	285.8769861	1426.824055	6	0.010072626	0.001606302	1045.336614	410	Nordhaus+R&DGreenClimateFund	2810
3	0.0045	0.33	0.02	0.02	0.25	0.25	0.02	0.02	0	0	0	0	0.1443	2	45.55074	193.2	27.82166	257.54634	4	5	300	MPI-ESM-MR	4.66520988	285.8769861	1426.824055	6	0.010072626	0.001606302	1045.336614	411	Nordhaus+R&DGreenClimateFund	2811
3.777777778	0.0045	0.33	0.02	0.02	0.25	0.25	0.02	0.02	0	0	0	0	0.1443	2	45.55074	193.2	27.82166	257.54634	4	5	300	MPI-ESM-MR	4.66520988	285.8769861	1426.824055	6	0.010072626	0.001606302	1045.336614	412	Nordhaus+R&DGreenClimateFund	2812
4.555555556	0.0045	0.33	0.02	0.02	0.25	0.25	0.02	0.02	0	0	0	0	0.1443	2	45.55074	193.2	27.82166	257.54634	4	5	300	MPI-ESM-MR	4.66520988	285.8769861	1426.824055	6	0.010072626	0.001606302	1045.336614	413	Nordhaus+R&DGreenClimateFund	2813
5.333333333	0.0045	0.33	0.02	0.02	0.25	0.25	0.02	0.02	0	0	0	0	0.1443	2	45.55074	193.2	27.82166	257.54634	4	5	300	MPI-ESM-MR	4.66520988	285.8769861	1426.824055	6	0.010072626	0.001606302	1045.336614	414	Nordhaus+R&DGreenClimateFund	2814
6.111111111	0.0045	0.33	0.02	0.02	0.25	0.25	0.02	0.02	0	0	0	0	0.1443	2	45.55074	193.2	27.82166	257.54634	4	5	300	MPI-ESM-MR	4.66520988	285.8769861	1426.824055	6	0.010072626	0.001606302	1045.336614	415	Nordhaus+R&DGreenClimateFund	2815
6.888888889	0.0045	0.33	0.02	0.02	0.25	0.25	0.02	0.02	0	0	0	0	0.1443	2	45.55074	193.2	27.82166	257.54634	4	5	300	MPI-ESM-MR	4.66520988	285.8769861	1426.824055	6	0.010072626	0.001606302	1045.336614	416	Nordhaus+R&DGreenClimateFund	2816
7.666666667	0.0045	0.33	0.02	0.02	0.25	0.25	0.02	0.02	0	0	0	0	0.1443	2	45.55074	193.2	27.82166	257.54634	4	5	300	MPI-ESM-MR	4.66520988	285.8769861	1426.824055	6	0.010072626	0.001606302	1045.336614	417	Nordhaus+R&DGreenClimateFund	2817
8.444444444	0.0045	0.33	0.02	0.02	0.25	0.25	0.02	0.02	0	0	0	0	0.1443	2	45.55074	193.2	27.82166	257.54634	4	5	300	MPI-ESM-MR	4.66520988	285.8769861	1426.824055	6	0.010072626	0.001606302	1045.336614	418	Nordhaus+R&DGreenClimateFund	2818
9.222222222	0.0045	0.33	0.02	0.02	0.25	0.25	0.02	0.02	0	0	0	0	0.1443	2	45.55074	193.2	27.82166	257.54634	4	5	300	MPI-ESM-MR	4.66520988	285.8769861	1426.824055	6	0.010072626	0.001606302	1045.336614	419	Nordhaus+R&DGreenClimateFund	2819
10	0.0045	0.33	0.02	0.02	0.25	0.25	0.02	0.02	0	0	0	0	0.1443	2	45.55074	193.2	27.82166	257.54634	4	5	300	MPI-ESM-MR	4.66520988	285.8769861	1426.824055	6	0.010072626	0.001606302	1045.336614	420	Nordhaus+R&DGreenClimateFund	2820
3	0.008	0.33	0.02	0.02	0.25	0.25	0.02	0.02	0	0	0	0	0.1443	2	45.55074	193.2	27.82166	257.54634	4	5	300	MPI-ESM-MR	4.66520988	285.8769861	1426.824055	6	0.010072626	0.001606302	1045.336614	421	Nordhaus+R&DGreenClimateFund	2821
3.777777778	0.008	0.33	0.02	0.02	0.25	0.25	0.02	0.02	0	0	0	0	0.1443	2	45.55074	193.2	27.82166	257.54634	4	5	300	MPI-ESM-MR	4.66520988	285.8769861	1426.824055	6	0.010072626	0.001606302	1045.336614	422	Nordhaus+R&DGreenClimateFund	2822
4.555555556	0.008	0.33	0.02	0.02	0.25	0.25	0.02	0.02	0	0	0	0	0.1443	2	45.55074	193.2	27.82166	257.54634	4	5	300	MPI-ESM-MR	4.66520988	285.8769861	1426.824055	6	0.010072626	0.001606302	1045.336614	423	Nordhaus+R&DGreenClimateFund	2823
5.333333333	0.008	0.33	0.02	0.02	0.25	0.25	0.02	0.02	0	0	0	0	0.1443	2	45.55074	193.2	27.82166	257.54634	4	5	300	MPI-ESM-MR	4.66520988	285.8769861	1426.824055	6	0.010072626	0.001606302	1045.336614	424	Nordhaus+R&DGreenClimateFund	2824
6.111111111	0.008	0.33	0.02	0.02	0.25	0.25	0.02	0.02	0	0	0	0	0.1443	2	45.55074	193.2	27.82166	257.54634	4	5	300	MPI-ESM-MR	4.66520988	285.8769861	1426.824055	6	0.010072626	0.001606302	1045.336614	425	Nordhaus+R&DGreenClimateFund	2825
6.888888889	0.008	0.33	0.02	0.02	0.25	0.25	0.02	0.02	0	0	0	0	0.1443	2	45.55074	193.2	27.82166	257.54634	4	5	300	MPI-ESM-MR	4.66520988	285.8769861	1426.824055	6	0.010072626	0.001606302	1045.336614	426	Nordhaus+R&DGreenClimateFund	2826
7.666666667	0.008	0.33	0.02	0.02	0.25	0.25	0.02	0.02	0	0	0	0	0.1443	2	45.55074	193.2	27.82166	257.54634	4	5	300	MPI-ESM-MR	4.66520988	285.8769861	1426.824055	6	0.010072626	0.001606302	1045.336614	427	Nordhaus+R&DGreenClimateFund	2827
8.444444444	0.008	0.33	0.02	0.02	0.25	0.25	0.02	0.02	0	0	0	0	0.1443	2	45.55074	193.2	27.82166	257.54634	4	5	300	MPI-ESM-MR	4.66520988	285.8769861	1426.824055	6	0.010072626	0.001606302	1045.336614	428	Nordhaus+R&DGreenClimateFund	2828
9.222222222	0.008	0.33	0.02	0.02	0.25	0.25	0.02	0.02	0	0	0	0	0.1443	2	45.55074	193.2	27.82166	257.54634	4	5	300	MPI-ESM-MR	4.66520988	285.8769861	1426.824055	6	0.010072626	0.001606302	1045.336614	429	Nordhaus+R&DGreenClimateFund	2829
10	0.008	0.33	0.02	0.02	0.25	0.25	0.02	0.02	0	0	0	0	0.1443	2	45.55074	193.2	27.82166	257.54634	4	5	300	MPI-ESM-MR	4.66520988	285.8769861	1426.824055	6	0.010072626	0.001606302	1045.336614	430	Nordhaus+R&DGreenClimateFund	2830
3	0.0115	0.33	0.02	0.02	0.25	0.25	0.02	0.02	0	0	0	0	0.1443	2	45.55074	193.2	27.82166	257.54634	4	5	300	MPI-ESM-MR	4.66520988	285.8769861	1426.824055	6	0.010072626	0.001606302	1045.336614	431	Nordhaus+R&DGreenClimateFund	2831
3.777777778	0.0115	0.33	0.02	0.02	0.25	0.25	0.02	0.02	0	0	0	0	0.1443	2	45.55074	193.2	27.82166	257.54634	4	5	300	MPI-ESM-MR	4.66520988	285.8769861	1426.824055	6	0.010072626	0.001606302	1045.336614	432	Nordhaus+R&DGreenClimateFund	2832
4.555555556	0.0115	0.33	0.02	0.02	0.25	0.25	0.02	0.02	0	0	0	0	0.1443	2	45.55074	193.2	27.82166	257.54634	4	5	300	MPI-ESM-MR	4.66520988	285.8769861	1426.824055	6	0.010072626	0.001606302	1045.336614	433	Nordhaus+R&DGreenClimateFund	2833
5.333333333	0.0115	0.33	0.02	0.02	0.25	0.25	0.02	0.02	0	0	0	0	0.1443	2	45.55074	193.2	27.82166	257.54634	4	5	300	MPI-ESM-MR	4.66520988	285.8769861	1426.824055	6	0.010072626	0.001606302	1045.336614	434	Nordhaus+R&DGreenClimateFund	2834
6.111111111	0.0115	0.33	0.02	0.02	0.25	0.25	0.02	0.02	0	0	0	0	0.1443	2	45.55074	193.2	27.82166	257.54634	4	5	300	MPI-ESM-MR	4.66520988	285.8769861	1426.824055	6	0.010072626	0.001606302	1045.336614	435	Nordhaus+R&DGreenClimateFund	2835
6.888888889	0.0115	0.33	0.02	0.02	0.25	0.25	0.02	0.02	0	0	0	0	0.1443	2	45.55074	193.2	27.82166	257.54634	4	5	300	MPI-ESM-MR	4.66520988	285.8769861	1426.824055	6	0.010072626	0.001606302	1045.336614	436	Nordhaus+R&DGreenClimateFund	2836
7.666666667	0.0115	0.33	0.02	0.02	0.25	0.25	0.02	0.02	0	0	0	0	0.1443	2	45.55074	193.2	27.82166	257.54634	4	5	300	MPI-ESM-MR	4.66520988	285.8769861	1426.824055	6	0.010072626	0.001606302	1045.336614	437	Nordhaus+R&DGreenClimateFund	2837
8.444444444	0.0115	0.33	0.02	0.02	0.25	0.25	0.02	0.02	0	0	0	0	0.1443	2	45.55074	193.2	27.82166	257.54634	4	5	300	MPI-ESM-MR	4.66520988	285.8769861	1426.824055	6	0.010072626	0.001606302	1045.336614	438	Nordhaus+R&DGreenClimateFund	2838
9.222222222	0.0115	0.33	0.02	0.02	0.25	0.25	0.02	0.02	0	0	0	0	0.1443	2	45.55074	193.2	27.82166	257.54634	4	5	300	MPI-ESM-MR	4.66520988	285.8769861	1426.824055	6	0.010072626	0.001606302	1045.336614	439	Nordhaus+R&DGreenClimateFund	2839
10	0.0115	0.33	0.02	0.02	0.25	0.25	0.02	0.02	0	0	0	0	0.1443	2	45.55074	193.2	27.82166	257.54634	4	5	300	MPI-ESM-MR	4.66520988	285.8769861	1426.824055	6	0.010072626	0.001606302	1045.336614	440	Nordhaus+R&DGreenClimateFund	2840
3	0.015	0.33	0.02	0.02	0.25	0.25	0.02	0.02	0	0	0	0	0.1443	2	45.55074	193.2	27.82166	257.54634	4	5	300	MPI-ESM-MR	4.66520988	285.8769861	1426.824055	6	0.010072626	0.001606302	1045.336614	441	Nordhaus+R&DGreenClimateFund	2841
3.777777778	0.015	0.33	0.02	0.02	0.25	0.25	0.02	0.02	0	0	0	0	0.1443	2	45.55074	193.2	27.82166	257.54634	4	5	300	MPI-ESM-MR	4.66520988	285.8769861	1426.824055	6	0.010072626	0.001606302	1045.336614	442	Nordhaus+R&DGreenClimateFund	2842
4.555555556	0.015	0.33	0.02	0.02	0.25	0.25	0.02	0.02	0	0	0	0	0.1443	2	45.55074	193.2	27.82166	257.54634	4	5	300	MPI-ESM-MR	4.66520988	285.8769861	1426.824055	6	0.010072626	0.001606302	1045.336614	443	Nordhaus+R&DGreenClimateFund	2843
5.333333333	0.015	0.33	0.02	0.02	0.25	0.25	0.02	0.02	0	0	0	0	0.1443	2	45.55074	193.2	27.82166	257.54634	4	5	300	MPI-ESM-MR	4.66520988	285.8769861	1426.824055	6	0.010072626	0.001606302	1045.336614	444	Nordhaus+R&DGreenClimateFund	2844
6.111111111	0.015	0.33	0.02	0.02	0.25	0.25	0.02	0.02	0	0	0	0	0.1443	2	45.55074	193.2	27.82166	257.54634	4	5	300	MPI-ESM-MR	4.66520988	285.8769861	1426.824055	6	0.010072626	0.001606302	1045.336614	445	Nordhaus+R&DGreenClimateFund	2845
6.888888889	0.015	0.33	0.02	0.02	0.25	0.25	0.02	0.02	0	0	0	0	0.1443	2	45.55074	193.2	27.82166	257.54634	4	5	300	MPI-ESM-MR	4.66520988	285.8769861	1426.824055	6	0.010072626	0.001606302	1045.336614	446	Nordhaus+R&DGreenClimateFund	2846
7.666666667	0.015	0.33	0.02	0.02	0.25	0.25	0.02	0.02	0	0	0	0	0.1443	2	45.55074	193.2	27.82166	257.54634	4	5	300	MPI-ESM-MR	4.66520988	285.8769861	1426.824055	6	0.010072626	0.001606302	1045.336614	447	Nordhaus+R&DGreenClimateFund	2847
8.444444444	0.015	0.33	0.02	0.02	0.25	0.25	0.02	0.02	0	0	0	0	0.1443	2	45.55074	193.2	27.82166	257.54634	4	5	300	MPI-ESM-MR	4.66520988	285.8769861	1426.824055	6	0.010072626	0.001606302	1045.336614	448	Nordhaus+R&DGreenClimateFund	2848
9.222222222	0.015	0.33	0.02	0.02	0.25	0.25	0.02	0.02	0	0	0	0	0.1443	2	45.55074	193.2	27.82166	257.54634	4	5	300	MPI-ESM-MR	4.66520988	285.8769861	1426.824055	6	0.010072626	0.001606302	1045.336614	449	Nordhaus+R&DGreenClimateFund	2849
10	0.015	0.33	0.02	0.02	0.25	0.25	0.02	0.02	0	0	0	0	0.1443	2	45.55074	193.2	27.82166	257.54634	4	5	300	MPI-ESM-MR	4.66520988	285.8769861	1426.824055	6	0.010072626	0.001606302	1045.336614	450	Nordhaus+R&DGreenClimateFund	2850
3	0.001	0.33	0.02	0.02	0.25	0.25	0.02	0.02	0	0	0	0	0.1443	2	45.55074	193.2	27.82166	257.54634	4	5	300	MRI-ESM1	4.263734328	288.4375102	1674.885154	6	0.010045793	0.001300677	1294.45968	451	Nordhaus+R&DGreenClimateFund	2851
3.777777778	0.001	0.33	0.02	0.02	0.25	0.25	0.02	0.02	0	0	0	0	0.1443	2	45.55074	193.2	27.82166	257.54634	4	5	300	MRI-ESM1	4.263734328	288.4375102	1674.885154	6	0.010045793	0.001300677	1294.45968	452	Nordhaus+R&DGreenClimateFund	2852
4.555555556	0.001	0.33	0.02	0.02	0.25	0.25	0.02	0.02	0	0	0	0	0.1443	2	45.55074	193.2	27.82166	257.54634	4	5	300	MRI-ESM1	4.263734328	288.4375102	1674.885154	6	0.010045793	0.001300677	1294.45968	453	Nordhaus+R&DGreenClimateFund	2853
5.333333333	0.001	0.33	0.02	0.02	0.25	0.25	0.02	0.02	0	0	0	0	0.1443	2	45.55074	193.2	27.82166	257.54634	4	5	300	MRI-ESM1	4.263734328	288.4375102	1674.885154	6	0.010045793	0.001300677	1294.45968	454	Nordhaus+R&DGreenClimateFund	2854
6.111111111	0.001	0.33	0.02	0.02	0.25	0.25	0.02	0.02	0	0	0	0	0.1443	2	45.55074	193.2	27.82166	257.54634	4	5	300	MRI-ESM1	4.263734328	288.4375102	1674.885154	6	0.010045793	0.001300677	1294.45968	455	Nordhaus+R&DGreenClimateFund	2855
6.888888889	0.001	0.33	0.02	0.02	0.25	0.25	0.02	0.02	0	0	0	0	0.1443	2	45.55074	193.2	27.82166	257.54634	4	5	300	MRI-ESM1	4.263734328	288.4375102	1674.885154	6	0.010045793	0.001300677	1294.45968	456	Nordhaus+R&DGreenClimateFund	2856
7.666666667	0.001	0.33	0.02	0.02	0.25	0.25	0.02	0.02	0	0	0	0	0.1443	2	45.55074	193.2	27.82166	257.54634	4	5	300	MRI-ESM1	4.263734328	288.4375102	1674.885154	6	0.010045793	0.001300677	1294.45968	457	Nordhaus+R&DGreenClimateFund	2857
8.444444444	0.001	0.33	0.02	0.02	0.25	0.25	0.02	0.02	0	0	0	0	0.1443	2	45.55074	193.2	27.82166	257.54634	4	5	300	MRI-ESM1	4.263734328	288.4375102	1674.885154	6	0.010045793	0.001300677	1294.45968	458	Nordhaus+R&DGreenClimateFund	2858
9.222222222	0.001	0.33	0.02	0.02	0.25	0.25	0.02	0.02	0	0	0	0	0.1443	2	45.55074	193.2	27.82166	257.54634	4	5	300	MRI-ESM1	4.263734328	288.4375102	1674.885154	6	0.010045793	0.001300677	1294.45968	459	Nordhaus+R&DGreenClimateFund	2859
10	0.001	0.33	0.02	0.02	0.25	0.25	0.02	0.02	0	0	0	0	0.1443	2	45.55074	193.2	27.82166	257.54634	4	5	300	MRI-ESM1	4.263734328	288.4375102	1674.885154	6	0.010045793	0.001300677	1294.45968	460	Nordhaus+R&DGreenClimateFund	2860
3	0.0045	0.33	0.02	0.02	0.25	0.25	0.02	0.02	0	0	0	0	0.1443	2	45.55074	193.2	27.82166	257.54634	4	5	300	MRI-ESM1	4.263734328	288.4375102	1674.885154	6	0.010045793	0.001300677	1294.45968	461	Nordhaus+R&DGreenClimateFund	2861
3.777777778	0.0045	0.33	0.02	0.02	0.25	0.25	0.02	0.02	0	0	0	0	0.1443	2	45.55074	193.2	27.82166	257.54634	4	5	300	MRI-ESM1	4.263734328	288.4375102	1674.885154	6	0.010045793	0.001300677	1294.45968	462	Nordhaus+R&DGreenClimateFund	2862
4.555555556	0.0045	0.33	0.02	0.02	0.25	0.25	0.02	0.02	0	0	0	0	0.1443	2	45.55074	193.2	27.82166	257.54634	4	5	300	MRI-ESM1	4.263734328	288.4375102	1674.885154	6	0.010045793	0.001300677	1294.45968	463	Nordhaus+R&DGreenClimateFund	2863
5.333333333	0.0045	0.33	0.02	0.02	0.25	0.25	0.02	0.02	0	0	0	0	0.1443	2	45.55074	193.2	27.82166	257.54634	4	5	300	MRI-ESM1	4.263734328	288.4375102	1674.885154	6	0.010045793	0.001300677	1294.45968	464	Nordhaus+R&DGreenClimateFund	2864
6.111111111	0.0045	0.33	0.02	0.02	0.25	0.25	0.02	0.02	0	0	0	0	0.1443	2	45.55074	193.2	27.82166	257.54634	4	5	300	MRI-ESM1	4.263734328	288.4375102	1674.885154	6	0.010045793	0.001300677	1294.45968	465	Nordhaus+R&DGreenClimateFund	2865
6.888888889	0.0045	0.33	0.02	0.02	0.25	0.25	0.02	0.02	0	0	0	0	0.1443	2	45.55074	193.2	27.82166	257.54634	4	5	300	MRI-ESM1	4.263734328	288.4375102	1674.885154	6	0.010045793	0.001300677	1294.45968	466	Nordhaus+R&DGreenClimateFund	2866
7.666666667	0.0045	0.33	0.02	0.02	0.25	0.25	0.02	0.02	0	0	0	0	0.1443	2	45.55074	193.2	27.82166	257.54634	4	5	300	MRI-ESM1	4.263734328	288.4375102	1674.885154	6	0.010045793	0.001300677	1294.45968	467	Nordhaus+R&DGreenClimateFund	2867
8.444444444	0.0045	0.33	0.02	0.02	0.25	0.25	0.02	0.02	0	0	0	0	0.1443	2	45.55074	193.2	27.82166	257.54634	4	5	300	MRI-ESM1	4.263734328	288.4375102	1674.885154	6	0.010045793	0.001300677	1294.45968	468	Nordhaus+R&DGreenClimateFund	2868
9.222222222	0.0045	0.33	0.02	0.02	0.25	0.25	0.02	0.02	0	0	0	0	0.1443	2	45.55074	193.2	27.82166	257.54634	4	5	300	MRI-ESM1	4.263734328	288.4375102	1674.885154	6	0.010045793	0.001300677	1294.45968	469	Nordhaus+R&DGreenClimateFund	2869
10	0.0045	0.33	0.02	0.02	0.25	0.25	0.02	0.02	0	0	0	0	0.1443	2	45.55074	193.2	27.82166	257.54634	4	5	300	MRI-ESM1	4.263734328	288.4375102	1674.885154	6	0.010045793	0.001300677	1294.45968	470	Nordhaus+R&DGreenClimateFund	2870
3	0.008	0.33	0.02	0.02	0.25	0.25	0.02	0.02	0	0	0	0	0.1443	2	45.55074	193.2	27.82166	257.54634	4	5	300	MRI-ESM1	4.263734328	288.4375102	1674.885154	6	0.010045793	0.001300677	1294.45968	471	Nordhaus+R&DGreenClimateFund	2871
3.777777778	0.008	0.33	0.02	0.02	0.25	0.25	0.02	0.02	0	0	0	0	0.1443	2	45.55074	193.2	27.82166	257.54634	4	5	300	MRI-ESM1	4.263734328	288.4375102	1674.885154	6	0.010045793	0.001300677	1294.45968	472	Nordhaus+R&DGreenClimateFund	2872
4.555555556	0.008	0.33	0.02	0.02	0.25	0.25	0.02	0.02	0	0	0	0	0.1443	2	45.55074	193.2	27.82166	257.54634	4	5	300	MRI-ESM1	4.263734328	288.4375102	1674.885154	6	0.010045793	0.001300677	1294.45968	473	Nordhaus+R&DGreenClimateFund	2873
5.333333333	0.008	0.33	0.02	0.02	0.25	0.25	0.02	0.02	0	0	0	0	0.1443	2	45.55074	193.2	27.82166	257.54634	4	5	300	MRI-ESM1	4.263734328	288.4375102	1674.885154	6	0.010045793	0.001300677	1294.45968	474	Nordhaus+R&DGreenClimateFund	2874
6.111111111	0.008	0.33	0.02	0.02	0.25	0.25	0.02	0.02	0	0	0	0	0.1443	2	45.55074	193.2	27.82166	257.54634	4	5	300	MRI-ESM1	4.263734328	288.4375102	1674.885154	6	0.010045793	0.001300677	1294.45968	475	Nordhaus+R&DGreenClimateFund	2875
6.888888889	0.008	0.33	0.02	0.02	0.25	0.25	0.02	0.02	0	0	0	0	0.1443	2	45.55074	193.2	27.82166	257.54634	4	5	300	MRI-ESM1	4.263734328	288.4375102	1674.885154	6	0.010045793	0.001300677	1294.45968	476	Nordhaus+R&DGreenClimateFund	2876
7.666666667	0.008	0.33	0.02	0.02	0.25	0.25	0.02	0.02	0	0	0	0	0.1443	2	45.55074	193.2	27.82166	257.54634	4	5	300	MRI-ESM1	4.263734328	288.4375102	1674.885154	6	0.010045793	0.001300677	1294.45968	477	Nordhaus+R&DGreenClimateFund	2877
8.444444444	0.008	0.33	0.02	0.02	0.25	0.25	0.02	0.02	0	0	0	0	0.1443	2	45.55074	193.2	27.82166	257.54634	4	5	300	MRI-ESM1	4.263734328	288.4375102	1674.885154	6	0.010045793	0.001300677	1294.45968	478	Nordhaus+R&DGreenClimateFund	2878
9.222222222	0.008	0.33	0.02	0.02	0.25	0.25	0.02	0.02	0	0	0	0	0.1443	2	45.55074	193.2	27.82166	257.54634	4	5	300	MRI-ESM1	4.263734328	288.4375102	1674.885154	6	0.010045793	0.001300677	1294.45968	479	Nordhaus+R&DGreenClimateFund	2879
10	0.008	0.33	0.02	0.02	0.25	0.25	0.02	0.02	0	0	0	0	0.1443	2	45.55074	193.2	27.82166	257.54634	4	5	300	MRI-ESM1	4.263734328	288.4375102	1674.885154	6	0.010045793	0.001300677	1294.45968	480	Nordhaus+R&DGreenClimateFund	2880
3	0.0115	0.33	0.02	0.02	0.25	0.25	0.02	0.02	0	0	0	0	0.1443	2	45.55074	193.2	27.82166	257.54634	4	5	300	MRI-ESM1	4.263734328	288.4375102	1674.885154	6	0.010045793	0.001300677	1294.45968	481	Nordhaus+R&DGreenClimateFund	2881
3.777777778	0.0115	0.33	0.02	0.02	0.25	0.25	0.02	0.02	0	0	0	0	0.1443	2	45.55074	193.2	27.82166	257.54634	4	5	300	MRI-ESM1	4.263734328	288.4375102	1674.885154	6	0.010045793	0.001300677	1294.45968	482	Nordhaus+R&DGreenClimateFund	2882
4.555555556	0.0115	0.33	0.02	0.02	0.25	0.25	0.02	0.02	0	0	0	0	0.1443	2	45.55074	193.2	27.82166	257.54634	4	5	300	MRI-ESM1	4.263734328	288.4375102	1674.885154	6	0.010045793	0.001300677	1294.45968	483	Nordhaus+R&DGreenClimateFund	2883
5.333333333	0.0115	0.33	0.02	0.02	0.25	0.25	0.02	0.02	0	0	0	0	0.1443	2	45.55074	193.2	27.82166	257.54634	4	5	300	MRI-ESM1	4.263734328	288.4375102	1674.885154	6	0.010045793	0.001300677	1294.45968	484	Nordhaus+R&DGreenClimateFund	2884
6.111111111	0.0115	0.33	0.02	0.02	0.25	0.25	0.02	0.02	0	0	0	0	0.1443	2	45.55074	193.2	27.82166	257.54634	4	5	300	MRI-ESM1	4.263734328	288.4375102	1674.885154	6	0.010045793	0.001300677	1294.45968	485	Nordhaus+R&DGreenClimateFund	2885
6.888888889	0.0115	0.33	0.02	0.02	0.25	0.25	0.02	0.02	0	0	0	0	0.1443	2	45.55074	193.2	27.82166	257.54634	4	5	300	MRI-ESM1	4.263734328	288.4375102	1674.885154	6	0.010045793	0.001300677	1294.45968	486	Nordhaus+R&DGreenClimateFund	2886
7.666666667	0.0115	0.33	0.02	0.02	0.25	0.25	0.02	0.02	0	0	0	0	0.1443	2	45.55074	193.2	27.82166	257.54634	4	5	300	MRI-ESM1	4.263734328	288.4375102	1674.885154	6	0.010045793	0.001300677	1294.45968	487	Nordhaus+R&DGreenClimateFund	2887
8.444444444	0.0115	0.33	0.02	0.02	0.25	0.25	0.02	0.02	0	0	0	0	0.1443	2	45.55074	193.2	27.82166	257.54634	4	5	300	MRI-ESM1	4.263734328	288.4375102	1674.885154	6	0.010045793	0.001300677	1294.45968	488	Nordhaus+R&DGreenClimateFund	2888
9.222222222	0.0115	0.33	0.02	0.02	0.25	0.25	0.02	0.02	0	0	0	0	0.1443	2	45.55074	193.2	27.82166	257.54634	4	5	300	MRI-ESM1	4.263734328	288.4375102	1674.885154	6	0.010045793	0.001300677	1294.45968	489	Nordhaus+R&DGreenClimateFund	2889
10	0.0115	0.33	0.02	0.02	0.25	0.25	0.02	0.02	0	0	0	0	0.1443	2	45.55074	193.2	27.82166	257.54634	4	5	300	MRI-ESM1	4.263734328	288.4375102	1674.885154	6	0.010045793	0.001300677	1294.45968	490	Nordhaus+R&DGreenClimateFund	2890
3	0.015	0.33	0.02	0.02	0.25	0.25	0.02	0.02	0	0	0	0	0.1443	2	45.55074	193.2	27.82166	257.54634	4	5	300	MRI-ESM1	4.263734328	288.4375102	1674.885154	6	0.010045793	0.001300677	1294.45968	491	Nordhaus+R&DGreenClimateFund	2891
3.777777778	0.015	0.33	0.02	0.02	0.25	0.25	0.02	0.02	0	0	0	0	0.1443	2	45.55074	193.2	27.82166	257.54634	4	5	300	MRI-ESM1	4.263734328	288.4375102	1674.885154	6	0.010045793	0.001300677	1294.45968	492	Nordhaus+R&DGreenClimateFund	2892
4.555555556	0.015	0.33	0.02	0.02	0.25	0.25	0.02	0.02	0	0	0	0	0.1443	2	45.55074	193.2	27.82166	257.54634	4	5	300	MRI-ESM1	4.263734328	288.4375102	1674.885154	6	0.010045793	0.001300677	1294.45968	493	Nordhaus+R&DGreenClimateFund	2893
5.333333333	0.015	0.33	0.02	0.02	0.25	0.25	0.02	0.02	0	0	0	0	0.1443	2	45.55074	193.2	27.82166	257.54634	4	5	300	MRI-ESM1	4.263734328	288.4375102	1674.885154	6	0.010045793	0.001300677	1294.45968	494	Nordhaus+R&DGreenClimateFund	2894
6.111111111	0.015	0.33	0.02	0.02	0.25	0.25	0.02	0.02	0	0	0	0	0.1443	2	45.55074	193.2	27.82166	257.54634	4	5	300	MRI-ESM1	4.263734328	288.4375102	1674.885154	6	0.010045793	0.001300677	1294.45968	495	Nordhaus+R&DGreenClimateFund	2895
6.888888889	0.015	0.33	0.02	0.02	0.25	0.25	0.02	0.02	0	0	0	0	0.1443	2	45.55074	193.2	27.82166	257.54634	4	5	300	MRI-ESM1	4.263734328	288.4375102	1674.885154	6	0.010045793	0.001300677	1294.45968	496	Nordhaus+R&DGreenClimateFund	2896
7.666666667	0.015	0.33	0.02	0.02	0.25	0.25	0.02	0.02	0	0	0	0	0.1443	2	45.55074	193.2	27.82166	257.54634	4	5	300	MRI-ESM1	4.263734328	288.4375102	1674.885154	6	0.010045793	0.001300677	1294.45968	497	Nordhaus+R&DGreenClimateFund	2897
8.444444444	0.015	0.33	0.02	0.02	0.25	0.25	0.02	0.02	0	0	0	0	0.1443	2	45.55074	193.2	27.82166	257.54634	4	5	300	MRI-ESM1	4.263734328	288.4375102	1674.885154	6	0.010045793	0.001300677	1294.45968	498	Nordhaus+R&DGreenClimateFund	2898
9.222222222	0.015	0.33	0.02	0.02	0.25	0.25	0.02	0.02	0	0	0	0	0.1443	2	45.55074	193.2	27.82166	257.54634	4	5	300	MRI-ESM1	4.263734328	288.4375102	1674.885154	6	0.010045793	0.001300677	1294.45968	499	Nordhaus+R&DGreenClimateFund	2899
10	0.015	0.33	0.02	0.02	0.25	0.25	0.02	0.02	0	0	0	0	0.1443	2	45.55074	193.2	27.82166	257.54634	4	5	300	MRI-ESM1	4.263734328	288.4375102	1674.885154	6	0.010045793	0.001300677	1294.45968	500	Nordhaus+R&DGreenClimateFund	2900
3	0.001	0.33	0.02	0.02	0.25	0.25	0.02	0.02	0	0	0	0	0.1443	2	45.55074	193.2	27.82166	257.54634	4	5	300	NorESM1-M	4.125460043	291.6222494	1796.217539	6	0.010038454	0.001191234	1414.661684	501	Nordhaus+R&DGreenClimateFund	2901
3.777777778	0.001	0.33	0.02	0.02	0.25	0.25	0.02	0.02	0	0	0	0	0.1443	2	45.55074	193.2	27.82166	257.54634	4	5	300	NorESM1-M	4.125460043	291.6222494	1796.217539	6	0.010038454	0.001191234	1414.661684	502	Nordhaus+R&DGreenClimateFund	2902
4.555555556	0.001	0.33	0.02	0.02	0.25	0.25	0.02	0.02	0	0	0	0	0.1443	2	45.55074	193.2	27.82166	257.54634	4	5	300	NorESM1-M	4.125460043	291.6222494	1796.217539	6	0.010038454	0.001191234	1414.661684	503	Nordhaus+R&DGreenClimateFund	2903
5.333333333	0.001	0.33	0.02	0.02	0.25	0.25	0.02	0.02	0	0	0	0	0.1443	2	45.55074	193.2	27.82166	257.54634	4	5	300	NorESM1-M	4.125460043	291.6222494	1796.217539	6	0.010038454	0.001191234	1414.661684	504	Nordhaus+R&DGreenClimateFund	2904
6.111111111	0.001	0.33	0.02	0.02	0.25	0.25	0.02	0.02	0	0	0	0	0.1443	2	45.55074	193.2	27.82166	257.54634	4	5	300	NorESM1-M	4.125460043	291.6222494	1796.217539	6	0.010038454	0.001191234	1414.661684	505	Nordhaus+R&DGreenClimateFund	2905
6.888888889	0.001	0.33	0.02	0.02	0.25	0.25	0.02	0.02	0	0	0	0	0.1443	2	45.55074	193.2	27.82166	257.54634	4	5	300	NorESM1-M	4.125460043	291.6222494	1796.217539	6	0.010038454	0.001191234	1414.661684	506	Nordhaus+R&DGreenClimateFund	2906
7.666666667	0.001	0.33	0.02	0.02	0.25	0.25	0.02	0.02	0	0	0	0	0.1443	2	45.55074	193.2	27.82166	257.54634	4	5	300	NorESM1-M	4.125460043	291.6222494	1796.217539	6	0.010038454	0.001191234	1414.661684	507	Nordhaus+R&DGreenClimateFund	2907
8.444444444	0.001	0.33	0.02	0.02	0.25	0.25	0.02	0.02	0	0	0	0	0.1443	2	45.55074	193.2	27.82166	257.54634	4	5	300	NorESM1-M	4.125460043	291.6222494	1796.217539	6	0.010038454	0.001191234	1414.661684	508	Nordhaus+R&DGreenClimateFund	2908
9.222222222	0.001	0.33	0.02	0.02	0.25	0.25	0.02	0.02	0	0	0	0	0.1443	2	45.55074	193.2	27.82166	257.54634	4	5	300	NorESM1-M	4.125460043	291.6222494	1796.217539	6	0.010038454	0.001191234	1414.661684	509	Nordhaus+R&DGreenClimateFund	2909
10	0.001	0.33	0.02	0.02	0.25	0.25	0.02	0.02	0	0	0	0	0.1443	2	45.55074	193.2	27.82166	257.54634	4	5	300	NorESM1-M	4.125460043	291.6222494	1796.217539	6	0.010038454	0.001191234	1414.661684	510	Nordhaus+R&DGreenClimateFund	2910
3	0.0045	0.33	0.02	0.02	0.25	0.25	0.02	0.02	0	0	0	0	0.1443	2	45.55074	193.2	27.82166	257.54634	4	5	300	NorESM1-M	4.125460043	291.6222494	1796.217539	6	0.010038454	0.001191234	1414.661684	511	Nordhaus+R&DGreenClimateFund	2911
3.777777778	0.0045	0.33	0.02	0.02	0.25	0.25	0.02	0.02	0	0	0	0	0.1443	2	45.55074	193.2	27.82166	257.54634	4	5	300	NorESM1-M	4.125460043	291.6222494	1796.217539	6	0.010038454	0.001191234	1414.661684	512	Nordhaus+R&DGreenClimateFund	2912
4.555555556	0.0045	0.33	0.02	0.02	0.25	0.25	0.02	0.02	0	0	0	0	0.1443	2	45.55074	193.2	27.82166	257.54634	4	5	300	NorESM1-M	4.125460043	291.6222494	1796.217539	6	0.010038454	0.001191234	1414.661684	513	Nordhaus+R&DGreenClimateFund	2913
5.333333333	0.0045	0.33	0.02	0.02	0.25	0.25	0.02	0.02	0	0	0	0	0.1443	2	45.55074	193.2	27.82166	257.54634	4	5	300	NorESM1-M	4.125460043	291.6222494	1796.217539	6	0.010038454	0.001191234	1414.661684	514	Nordhaus+R&DGreenClimateFund	2914
6.111111111	0.0045	0.33	0.02	0.02	0.25	0.25	0.02	0.02	0	0	0	0	0.1443	2	45.55074	193.2	27.82166	257.54634	4	5	300	NorESM1-M	4.125460043	291.6222494	1796.217539	6	0.010038454	0.001191234	1414.661684	515	Nordhaus+R&DGreenClimateFund	2915
6.888888889	0.0045	0.33	0.02	0.02	0.25	0.25	0.02	0.02	0	0	0	0	0.1443	2	45.55074	193.2	27.82166	257.54634	4	5	300	NorESM1-M	4.125460043	291.6222494	1796.217539	6	0.010038454	0.001191234	1414.661684	516	Nordhaus+R&DGreenClimateFund	2916
7.666666667	0.0045	0.33	0.02	0.02	0.25	0.25	0.02	0.02	0	0	0	0	0.1443	2	45.55074	193.2	27.82166	257.54634	4	5	300	NorESM1-M	4.125460043	291.6222494	1796.217539	6	0.010038454	0.001191234	1414.661684	517	Nordhaus+R&DGreenClimateFund	2917
8.444444444	0.0045	0.33	0.02	0.02	0.25	0.25	0.02	0.02	0	0	0	0	0.1443	2	45.55074	193.2	27.82166	257.54634	4	5	300	NorESM1-M	4.125460043	291.6222494	1796.217539	6	0.010038454	0.001191234	1414.661684	518	Nordhaus+R&DGreenClimateFund	2918
9.222222222	0.0045	0.33	0.02	0.02	0.25	0.25	0.02	0.02	0	0	0	0	0.1443	2	45.55074	193.2	27.82166	257.54634	4	5	300	NorESM1-M	4.125460043	291.6222494	1796.217539	6	0.010038454	0.001191234	1414.661684	519	Nordhaus+R&DGreenClimateFund	2919
10	0.0045	0.33	0.02	0.02	0.25	0.25	0.02	0.02	0	0	0	0	0.1443	2	45.55074	193.2	27.82166	257.54634	4	5	300	NorESM1-M	4.125460043	291.6222494	1796.217539	6	0.010038454	0.001191234	1414.661684	520	Nordhaus+R&DGreenClimateFund	2920
3	0.008	0.33	0.02	0.02	0.25	0.25	0.02	0.02	0	0	0	0	0.1443	2	45.55074	193.2	27.82166	257.54634	4	5	300	NorESM1-M	4.125460043	291.6222494	1796.217539	6	0.010038454	0.001191234	1414.661684	521	Nordhaus+R&DGreenClimateFund	2921
3.777777778	0.008	0.33	0.02	0.02	0.25	0.25	0.02	0.02	0	0	0	0	0.1443	2	45.55074	193.2	27.82166	257.54634	4	5	300	NorESM1-M	4.125460043	291.6222494	1796.217539	6	0.010038454	0.001191234	1414.661684	522	Nordhaus+R&DGreenClimateFund	2922
4.555555556	0.008	0.33	0.02	0.02	0.25	0.25	0.02	0.02	0	0	0	0	0.1443	2	45.55074	193.2	27.82166	257.54634	4	5	300	NorESM1-M	4.125460043	291.6222494	1796.217539	6	0.010038454	0.001191234	1414.661684	523	Nordhaus+R&DGreenClimateFund	2923
5.333333333	0.008	0.33	0.02	0.02	0.25	0.25	0.02	0.02	0	0	0	0	0.1443	2	45.55074	193.2	27.82166	257.54634	4	5	300	NorESM1-M	4.125460043	291.6222494	1796.217539	6	0.010038454	0.001191234	1414.661684	524	Nordhaus+R&DGreenClimateFund	2924
6.111111111	0.008	0.33	0.02	0.02	0.25	0.25	0.02	0.02	0	0	0	0	0.1443	2	45.55074	193.2	27.82166	257.54634	4	5	300	NorESM1-M	4.125460043	291.6222494	1796.217539	6	0.010038454	0.001191234	1414.661684	525	Nordhaus+R&DGreenClimateFund	2925
6.888888889	0.008	0.33	0.02	0.02	0.25	0.25	0.02	0.02	0	0	0	0	0.1443	2	45.55074	193.2	27.82166	257.54634	4	5	300	NorESM1-M	4.125460043	291.6222494	1796.217539	6	0.010038454	0.001191234	1414.661684	526	Nordhaus+R&DGreenClimateFund	2926
7.666666667	0.008	0.33	0.02	0.02	0.25	0.25	0.02	0.02	0	0	0	0	0.1443	2	45.55074	193.2	27.82166	257.54634	4	5	300	NorESM1-M	4.125460043	291.6222494	1796.217539	6	0.010038454	0.001191234	1414.661684	527	Nordhaus+R&DGreenClimateFund	2927
8.444444444	0.008	0.33	0.02	0.02	0.25	0.25	0.02	0.02	0	0	0	0	0.1443	2	45.55074	193.2	27.82166	257.54634	4	5	300	NorESM1-M	4.125460043	291.6222494	1796.217539	6	0.010038454	0.001191234	1414.661684	528	Nordhaus+R&DGreenClimateFund	2928
9.222222222	0.008	0.33	0.02	0.02	0.25	0.25	0.02	0.02	0	0	0	0	0.1443	2	45.55074	193.2	27.82166	257.54634	4	5	300	NorESM1-M	4.125460043	291.6222494	1796.217539	6	0.010038454	0.001191234	1414.661684	529	Nordhaus+R&DGreenClimateFund	2929
10	0.008	0.33	0.02	0.02	0.25	0.25	0.02	0.02	0	0	0	0	0.1443	2	45.55074	193.2	27.82166	257.54634	4	5	300	NorESM1-M	4.125460043	291.6222494	1796.217539	6	0.010038454	0.001191234	1414.661684	530	Nordhaus+R&DGreenClimateFund	2930
3	0.0115	0.33	0.02	0.02	0.25	0.25	0.02	0.02	0	0	0	0	0.1443	2	45.55074	193.2	27.82166	257.54634	4	5	300	NorESM1-M	4.125460043	291.6222494	1796.217539	6	0.010038454	0.001191234	1414.661684	531	Nordhaus+R&DGreenClimateFund	2931
3.777777778	0.0115	0.33	0.02	0.02	0.25	0.25	0.02	0.02	0	0	0	0	0.1443	2	45.55074	193.2	27.82166	257.54634	4	5	300	NorESM1-M	4.125460043	291.6222494	1796.217539	6	0.010038454	0.001191234	1414.661684	532	Nordhaus+R&DGreenClimateFund	2932
4.555555556	0.0115	0.33	0.02	0.02	0.25	0.25	0.02	0.02	0	0	0	0	0.1443	2	45.55074	193.2	27.82166	257.54634	4	5	300	NorESM1-M	4.125460043	291.6222494	1796.217539	6	0.010038454	0.001191234	1414.661684	533	Nordhaus+R&DGreenClimateFund	2933
5.333333333	0.0115	0.33	0.02	0.02	0.25	0.25	0.02	0.02	0	0	0	0	0.1443	2	45.55074	193.2	27.82166	257.54634	4	5	300	NorESM1-M	4.125460043	291.6222494	1796.217539	6	0.010038454	0.001191234	1414.661684	534	Nordhaus+R&DGreenClimateFund	2934
6.111111111	0.0115	0.33	0.02	0.02	0.25	0.25	0.02	0.02	0	0	0	0	0.1443	2	45.55074	193.2	27.82166	257.54634	4	5	300	NorESM1-M	4.125460043	291.6222494	1796.217539	6	0.010038454	0.001191234	1414.661684	535	Nordhaus+R&DGreenClimateFund	2935
6.888888889	0.0115	0.33	0.02	0.02	0.25	0.25	0.02	0.02	0	0	0	0	0.1443	2	45.55074	193.2	27.82166	257.54634	4	5	300	NorESM1-M	4.125460043	291.6222494	1796.217539	6	0.010038454	0.001191234	1414.661684	536	Nordhaus+R&DGreenClimateFund	2936
7.666666667	0.0115	0.33	0.02	0.02	0.25	0.25	0.02	0.02	0	0	0	0	0.1443	2	45.55074	193.2	27.82166	257.54634	4	5	300	NorESM1-M	4.125460043	291.6222494	1796.217539	6	0.010038454	0.001191234	1414.661684	537	Nordhaus+R&DGreenClimateFund	2937
8.444444444	0.0115	0.33	0.02	0.02	0.25	0.25	0.02	0.02	0	0	0	0	0.1443	2	45.55074	193.2	27.82166	257.54634	4	5	300	NorESM1-M	4.125460043	291.6222494	1796.217539	6	0.010038454	0.001191234	1414.661684	538	Nordhaus+R&DGreenClimateFund	2938
9.222222222	0.0115	0.33	0.02	0.02	0.25	0.25	0.02	0.02	0	0	0	0	0.1443	2	45.55074	193.2	27.82166	257.54634	4	5	300	NorESM1-M	4.125460043	291.6222494	1796.217539	6	0.010038454	0.001191234	1414.661684	539	Nordhaus+R&DGreenClimateFund	2939
10	0.0115	0.33	0.02	0.02	0.25	0.25	0.02	0.02	0	0	0	0	0.1443	2	45.55074	193.2	27.82166	257.54634	4	5	300	NorESM1-M	4.125460043	291.6222494	1796.217539	6	0.010038454	0.001191234	1414.661684	540	Nordhaus+R&DGreenClimateFund	2940
3	0.015	0.33	0.02	0.02	0.25	0.25	0.02	0.02	0	0	0	0	0.1443	2	45.55074	193.2	27.82166	257.54634	4	5	300	NorESM1-M	4.125460043	291.6222494	1796.217539	6	0.010038454	0.001191234	1414.661684	541	Nordhaus+R&DGreenClimateFund	2941
3.777777778	0.015	0.33	0.02	0.02	0.25	0.25	0.02	0.02	0	0	0	0	0.1443	2	45.55074	193.2	27.82166	257.54634	4	5	300	NorESM1-M	4.125460043	291.6222494	1796.217539	6	0.010038454	0.001191234	1414.661684	542	Nordhaus+R&DGreenClimateFund	2942
4.555555556	0.015	0.33	0.02	0.02	0.25	0.25	0.02	0.02	0	0	0	0	0.1443	2	45.55074	193.2	27.82166	257.54634	4	5	300	NorESM1-M	4.125460043	291.6222494	1796.217539	6	0.010038454	0.001191234	1414.661684	543	Nordhaus+R&DGreenClimateFund	2943
5.333333333	0.015	0.33	0.02	0.02	0.25	0.25	0.02	0.02	0	0	0	0	0.1443	2	45.55074	193.2	27.82166	257.54634	4	5	300	NorESM1-M	4.125460043	291.6222494	1796.217539	6	0.010038454	0.001191234	1414.661684	544	Nordhaus+R&DGreenClimateFund	2944
6.111111111	0.015	0.33	0.02	0.02	0.25	0.25	0.02	0.02	0	0	0	0	0.1443	2	45.55074	193.2	27.82166	257.54634	4	5	300	NorESM1-M	4.125460043	291.6222494	1796.217539	6	0.010038454	0.001191234	1414.661684	545	Nordhaus+R&DGreenClimateFund	2945
6.888888889	0.015	0.33	0.02	0.02	0.25	0.25	0.02	0.02	0	0	0	0	0.1443	2	45.55074	193.2	27.82166	257.54634	4	5	300	NorESM1-M	4.125460043	291.6222494	1796.217539	6	0.010038454	0.001191234	1414.661684	546	Nordhaus+R&DGreenClimateFund	2946
7.666666667	0.015	0.33	0.02	0.02	0.25	0.25	0.02	0.02	0	0	0	0	0.1443	2	45.55074	193.2	27.82166	257.54634	4	5	300	NorESM1-M	4.125460043	291.6222494	1796.217539	6	0.010038454	0.001191234	1414.661684	547	Nordhaus+R&DGreenClimateFund	2947
8.444444444	0.015	0.33	0.02	0.02	0.25	0.25	0.02	0.02	0	0	0	0	0.1443	2	45.55074	193.2	27.82166	257.54634	4	5	300	NorESM1-M	4.125460043	291.6222494	1796.217539	6	0.010038454	0.001191234	1414.661684	548	Nordhaus+R&DGreenClimateFund	2948
9.222222222	0.015	0.33	0.02	0.02	0.25	0.25	0.02	0.02	0	0	0	0	0.1443	2	45.55074	193.2	27.82166	257.54634	4	5	300	NorESM1-M	4.125460043	291.6222494	1796.217539	6	0.010038454	0.001191234	1414.661684	549	Nordhaus+R&DGreenClimateFund	2949
10	0.015	0.33	0.02	0.02	0.25	0.25	0.02	0.02	0	0	0	0	0.1443	2	45.55074	193.2	27.82166	257.54634	4	5	300	NorESM1-M	4.125460043	291.6222494	1796.217539	6	0.010038454	0.001191234	1414.661684	550	Nordhaus+R&DGreenClimateFund	2950
3	0.001	0.33	0.02	0.02	0.25	0.25	0.02	0.02	0	0	0	0	0.1443	2	45.55074	193.2	27.82166	257.54634	4	5	300	NorESM1-ME	4.33692843	286.9870926	1617.717931	6	0.010038454	0.001359335	1236.157718	551	Nordhaus+R&DGreenClimateFund	2951
3.777777778	0.001	0.33	0.02	0.02	0.25	0.25	0.02	0.02	0	0	0	0	0.1443	2	45.55074	193.2	27.82166	257.54634	4	5	300	NorESM1-ME	4.33692843	286.9870926	1617.717931	6	0.010038454	0.001359335	1236.157718	552	Nordhaus+R&DGreenClimateFund	2952
4.555555556	0.001	0.33	0.02	0.02	0.25	0.25	0.02	0.02	0	0	0	0	0.1443	2	45.55074	193.2	27.82166	257.54634	4	5	300	NorESM1-ME	4.33692843	286.9870926	1617.717931	6	0.010038454	0.001359335	1236.157718	553	Nordhaus+R&DGreenClimateFund	2953
5.333333333	0.001	0.33	0.02	0.02	0.25	0.25	0.02	0.02	0	0	0	0	0.1443	2	45.55074	193.2	27.82166	257.54634	4	5	300	NorESM1-ME	4.33692843	286.9870926	1617.717931	6	0.010038454	0.001359335	1236.157718	554	Nordhaus+R&DGreenClimateFund	2954
6.111111111	0.001	0.33	0.02	0.02	0.25	0.25	0.02	0.02	0	0	0	0	0.1443	2	45.55074	193.2	27.82166	257.54634	4	5	300	NorESM1-ME	4.33692843	286.9870926	1617.717931	6	0.010038454	0.001359335	1236.157718	555	Nordhaus+R&DGreenClimateFund	2955
6.888888889	0.001	0.33	0.02	0.02	0.25	0.25	0.02	0.02	0	0	0	0	0.1443	2	45.55074	193.2	27.82166	257.54634	4	5	300	NorESM1-ME	4.33692843	286.9870926	1617.717931	6	0.010038454	0.001359335	1236.157718	556	Nordhaus+R&DGreenClimateFund	2956
7.666666667	0.001	0.33	0.02	0.02	0.25	0.25	0.02	0.02	0	0	0	0	0.1443	2	45.55074	193.2	27.82166	257.54634	4	5	300	NorESM1-ME	4.33692843	286.9870926	1617.717931	6	0.010038454	0.001359335	1236.157718	557	Nordhaus+R&DGreenClimateFund	2957
8.444444444	0.001	0.33	0.02	0.02	0.25	0.25	0.02	0.02	0	0	0	0	0.1443	2	45.55074	193.2	27.82166	257.54634	4	5	300	NorESM1-ME	4.33692843	286.9870926	1617.717931	6	0.010038454	0.001359335	1236.157718	558	Nordhaus+R&DGreenClimateFund	2958
9.222222222	0.001	0.33	0.02	0.02	0.25	0.25	0.02	0.02	0	0	0	0	0.1443	2	45.55074	193.2	27.82166	257.54634	4	5	300	NorESM1-ME	4.33692843	286.9870926	1617.717931	6	0.010038454	0.001359335	1236.157718	559	Nordhaus+R&DGreenClimateFund	2959
10	0.001	0.33	0.02	0.02	0.25	0.25	0.02	0.02	0	0	0	0	0.1443	2	45.55074	193.2	27.82166	257.54634	4	5	300	NorESM1-ME	4.33692843	286.9870926	1617.717931	6	0.010038454	0.001359335	1236.157718	560	Nordhaus+R&DGreenClimateFund	2960
3	0.0045	0.33	0.02	0.02	0.25	0.25	0.02	0.02	0	0	0	0	0.1443	2	45.55074	193.2	27.82166	257.54634	4	5	300	NorESM1-ME	4.33692843	286.9870926	1617.717931	6	0.010038454	0.001359335	1236.157718	561	Nordhaus+R&DGreenClimateFund	2961
3.777777778	0.0045	0.33	0.02	0.02	0.25	0.25	0.02	0.02	0	0	0	0	0.1443	2	45.55074	193.2	27.82166	257.54634	4	5	300	NorESM1-ME	4.33692843	286.9870926	1617.717931	6	0.010038454	0.001359335	1236.157718	562	Nordhaus+R&DGreenClimateFund	2962
4.555555556	0.0045	0.33	0.02	0.02	0.25	0.25	0.02	0.02	0	0	0	0	0.1443	2	45.55074	193.2	27.82166	257.54634	4	5	300	NorESM1-ME	4.33692843	286.9870926	1617.717931	6	0.010038454	0.001359335	1236.157718	563	Nordhaus+R&DGreenClimateFund	2963
5.333333333	0.0045	0.33	0.02	0.02	0.25	0.25	0.02	0.02	0	0	0	0	0.1443	2	45.55074	193.2	27.82166	257.54634	4	5	300	NorESM1-ME	4.33692843	286.9870926	1617.717931	6	0.010038454	0.001359335	1236.157718	564	Nordhaus+R&DGreenClimateFund	2964
6.111111111	0.0045	0.33	0.02	0.02	0.25	0.25	0.02	0.02	0	0	0	0	0.1443	2	45.55074	193.2	27.82166	257.54634	4	5	300	NorESM1-ME	4.33692843	286.9870926	1617.717931	6	0.010038454	0.001359335	1236.157718	565	Nordhaus+R&DGreenClimateFund	2965
6.888888889	0.0045	0.33	0.02	0.02	0.25	0.25	0.02	0.02	0	0	0	0	0.1443	2	45.55074	193.2	27.82166	257.54634	4	5	300	NorESM1-ME	4.33692843	286.9870926	1617.717931	6	0.010038454	0.001359335	1236.157718	566	Nordhaus+R&DGreenClimateFund	2966
7.666666667	0.0045	0.33	0.02	0.02	0.25	0.25	0.02	0.02	0	0	0	0	0.1443	2	45.55074	193.2	27.82166	257.54634	4	5	300	NorESM1-ME	4.33692843	286.9870926	1617.717931	6	0.010038454	0.001359335	1236.157718	567	Nordhaus+R&DGreenClimateFund	2967
8.444444444	0.0045	0.33	0.02	0.02	0.25	0.25	0.02	0.02	0	0	0	0	0.1443	2	45.55074	193.2	27.82166	257.54634	4	5	300	NorESM1-ME	4.33692843	286.9870926	1617.717931	6	0.010038454	0.001359335	1236.157718	568	Nordhaus+R&DGreenClimateFund	2968
9.222222222	0.0045	0.33	0.02	0.02	0.25	0.25	0.02	0.02	0	0	0	0	0.1443	2	45.55074	193.2	27.82166	257.54634	4	5	300	NorESM1-ME	4.33692843	286.9870926	1617.717931	6	0.010038454	0.001359335	1236.157718	569	Nordhaus+R&DGreenClimateFund	2969
10	0.0045	0.33	0.02	0.02	0.25	0.25	0.02	0.02	0	0	0	0	0.1443	2	45.55074	193.2	27.82166	257.54634	4	5	300	NorESM1-ME	4.33692843	286.9870926	1617.717931	6	0.010038454	0.001359335	1236.157718	570	Nordhaus+R&DGreenClimateFund	2970
3	0.008	0.33	0.02	0.02	0.25	0.25	0.02	0.02	0	0	0	0	0.1443	2	45.55074	193.2	27.82166	257.54634	4	5	300	NorESM1-ME	4.33692843	286.9870926	1617.717931	6	0.010038454	0.001359335	1236.157718	571	Nordhaus+R&DGreenClimateFund	2971
3.777777778	0.008	0.33	0.02	0.02	0.25	0.25	0.02	0.02	0	0	0	0	0.1443	2	45.55074	193.2	27.82166	257.54634	4	5	300	NorESM1-ME	4.33692843	286.9870926	1617.717931	6	0.010038454	0.001359335	1236.157718	572	Nordhaus+R&DGreenClimateFund	2972
4.555555556	0.008	0.33	0.02	0.02	0.25	0.25	0.02	0.02	0	0	0	0	0.1443	2	45.55074	193.2	27.82166	257.54634	4	5	300	NorESM1-ME	4.33692843	286.9870926	1617.717931	6	0.010038454	0.001359335	1236.157718	573	Nordhaus+R&DGreenClimateFund	2973
5.333333333	0.008	0.33	0.02	0.02	0.25	0.25	0.02	0.02	0	0	0	0	0.1443	2	45.55074	193.2	27.82166	257.54634	4	5	300	NorESM1-ME	4.33692843	286.9870926	1617.717931	6	0.010038454	0.001359335	1236.157718	574	Nordhaus+R&DGreenClimateFund	2974
6.111111111	0.008	0.33	0.02	0.02	0.25	0.25	0.02	0.02	0	0	0	0	0.1443	2	45.55074	193.2	27.82166	257.54634	4	5	300	NorESM1-ME	4.33692843	286.9870926	1617.717931	6	0.010038454	0.001359335	1236.157718	575	Nordhaus+R&DGreenClimateFund	2975
6.888888889	0.008	0.33	0.02	0.02	0.25	0.25	0.02	0.02	0	0	0	0	0.1443	2	45.55074	193.2	27.82166	257.54634	4	5	300	NorESM1-ME	4.33692843	286.9870926	1617.717931	6	0.010038454	0.001359335	1236.157718	576	Nordhaus+R&DGreenClimateFund	2976
7.666666667	0.008	0.33	0.02	0.02	0.25	0.25	0.02	0.02	0	0	0	0	0.1443	2	45.55074	193.2	27.82166	257.54634	4	5	300	NorESM1-ME	4.33692843	286.9870926	1617.717931	6	0.010038454	0.001359335	1236.157718	577	Nordhaus+R&DGreenClimateFund	2977
8.444444444	0.008	0.33	0.02	0.02	0.25	0.25	0.02	0.02	0	0	0	0	0.1443	2	45.55074	193.2	27.82166	257.54634	4	5	300	NorESM1-ME	4.33692843	286.9870926	1617.717931	6	0.010038454	0.001359335	1236.157718	578	Nordhaus+R&DGreenClimateFund	2978
9.222222222	0.008	0.33	0.02	0.02	0.25	0.25	0.02	0.02	0	0	0	0	0.1443	2	45.55074	193.2	27.82166	257.54634	4	5	300	NorESM1-ME	4.33692843	286.9870926	1617.717931	6	0.010038454	0.001359335	1236.157718	579	Nordhaus+R&DGreenClimateFund	2979
10	0.008	0.33	0.02	0.02	0.25	0.25	0.02	0.02	0	0	0	0	0.1443	2	45.55074	193.2	27.82166	257.54634	4	5	300	NorESM1-ME	4.33692843	286.9870926	1617.717931	6	0.010038454	0.001359335	1236.157718	580	Nordhaus+R&DGreenClimateFund	2980
3	0.0115	0.33	0.02	0.02	0.25	0.25	0.02	0.02	0	0	0	0	0.1443	2	45.55074	193.2	27.82166	257.54634	4	5	300	NorESM1-ME	4.33692843	286.9870926	1617.717931	6	0.010038454	0.001359335	1236.157718	581	Nordhaus+R&DGreenClimateFund	2981
3.777777778	0.0115	0.33	0.02	0.02	0.25	0.25	0.02	0.02	0	0	0	0	0.1443	2	45.55074	193.2	27.82166	257.54634	4	5	300	NorESM1-ME	4.33692843	286.9870926	1617.717931	6	0.010038454	0.001359335	1236.157718	582	Nordhaus+R&DGreenClimateFund	2982
4.555555556	0.0115	0.33	0.02	0.02	0.25	0.25	0.02	0.02	0	0	0	0	0.1443	2	45.55074	193.2	27.82166	257.54634	4	5	300	NorESM1-ME	4.33692843	286.9870926	1617.717931	6	0.010038454	0.001359335	1236.157718	583	Nordhaus+R&DGreenClimateFund	2983
5.333333333	0.0115	0.33	0.02	0.02	0.25	0.25	0.02	0.02	0	0	0	0	0.1443	2	45.55074	193.2	27.82166	257.54634	4	5	300	NorESM1-ME	4.33692843	286.9870926	1617.717931	6	0.010038454	0.001359335	1236.157718	584	Nordhaus+R&DGreenClimateFund	2984
6.111111111	0.0115	0.33	0.02	0.02	0.25	0.25	0.02	0.02	0	0	0	0	0.1443	2	45.55074	193.2	27.82166	257.54634	4	5	300	NorESM1-ME	4.33692843	286.9870926	1617.717931	6	0.010038454	0.001359335	1236.157718	585	Nordhaus+R&DGreenClimateFund	2985
6.888888889	0.0115	0.33	0.02	0.02	0.25	0.25	0.02	0.02	0	0	0	0	0.1443	2	45.55074	193.2	27.82166	257.54634	4	5	300	NorESM1-ME	4.33692843	286.9870926	1617.717931	6	0.010038454	0.001359335	1236.157718	586	Nordhaus+R&DGreenClimateFund	2986
7.666666667	0.0115	0.33	0.02	0.02	0.25	0.25	0.02	0.02	0	0	0	0	0.1443	2	45.55074	193.2	27.82166	257.54634	4	5	300	NorESM1-ME	4.33692843	286.9870926	1617.717931	6	0.010038454	0.001359335	1236.157718	587	Nordhaus+R&DGreenClimateFund	2987
8.444444444	0.0115	0.33	0.02	0.02	0.25	0.25	0.02	0.02	0	0	0	0	0.1443	2	45.55074	193.2	27.82166	257.54634	4	5	300	NorESM1-ME	4.33692843	286.9870926	1617.717931	6	0.010038454	0.001359335	1236.157718	588	Nordhaus+R&DGreenClimateFund	2988
9.222222222	0.0115	0.33	0.02	0.02	0.25	0.25	0.02	0.02	0	0	0	0	0.1443	2	45.55074	193.2	27.82166	257.54634	4	5	300	NorESM1-ME	4.33692843	286.9870926	1617.717931	6	0.010038454	0.001359335	1236.157718	589	Nordhaus+R&DGreenClimateFund	2989
10	0.0115	0.33	0.02	0.02	0.25	0.25	0.02	0.02	0	0	0	0	0.1443	2	45.55074	193.2	27.82166	257.54634	4	5	300	NorESM1-ME	4.33692843	286.9870926	1617.717931	6	0.010038454	0.001359335	1236.157718	590	Nordhaus+R&DGreenClimateFund	2990
3	0.015	0.33	0.02	0.02	0.25	0.25	0.02	0.02	0	0	0	0	0.1443	2	45.55074	193.2	27.82166	257.54634	4	5	300	NorESM1-ME	4.33692843	286.9870926	1617.717931	6	0.010038454	0.001359335	1236.157718	591	Nordhaus+R&DGreenClimateFund	2991
3.777777778	0.015	0.33	0.02	0.02	0.25	0.25	0.02	0.02	0	0	0	0	0.1443	2	45.55074	193.2	27.82166	257.54634	4	5	300	NorESM1-ME	4.33692843	286.9870926	1617.717931	6	0.010038454	0.001359335	1236.157718	592	Nordhaus+R&DGreenClimateFund	2992
4.555555556	0.015	0.33	0.02	0.02	0.25	0.25	0.02	0.02	0	0	0	0	0.1443	2	45.55074	193.2	27.82166	257.54634	4	5	300	NorESM1-ME	4.33692843	286.9870926	1617.717931	6	0.010038454	0.001359335	1236.157718	593	Nordhaus+R&DGreenClimateFund	2993
5.333333333	0.015	0.33	0.02	0.02	0.25	0.25	0.02	0.02	0	0	0	0	0.1443	2	45.55074	193.2	27.82166	257.54634	4	5	300	NorESM1-ME	4.33692843	286.9870926	1617.717931	6	0.010038454	0.001359335	1236.157718	594	Nordhaus+R&DGreenClimateFund	2994
6.111111111	0.015	0.33	0.02	0.02	0.25	0.25	0.02	0.02	0	0	0	0	0.1443	2	45.55074	193.2	27.82166	257.54634	4	5	300	NorESM1-ME	4.33692843	286.9870926	1617.717931	6	0.010038454	0.001359335	1236.157718	595	Nordhaus+R&DGreenClimateFund	2995
6.888888889	0.015	0.33	0.02	0.02	0.25	0.25	0.02	0.02	0	0	0	0	0.1443	2	45.55074	193.2	27.82166	257.54634	4	5	300	NorESM1-ME	4.33692843	286.9870926	1617.717931	6	0.010038454	0.001359335	1236.157718	596	Nordhaus+R&DGreenClimateFund	2996
7.666666667	0.015	0.33	0.02	0.02	0.25	0.25	0.02	0.02	0	0	0	0	0.1443	2	45.55074	193.2	27.82166	257.54634	4	5	300	NorESM1-ME	4.33692843	286.9870926	1617.717931	6	0.010038454	0.001359335	1236.157718	597	Nordhaus+R&DGreenClimateFund	2997
8.444444444	0.015	0.33	0.02	0.02	0.25	0.25	0.02	0.02	0	0	0	0	0.1443	2	45.55074	193.2	27.82166	257.54634	4	5	300	NorESM1-ME	4.33692843	286.9870926	1617.717931	6	0.010038454	0.001359335	1236.157718	598	Nordhaus+R&DGreenClimateFund	2998
9.222222222	0.015	0.33	0.02	0.02	0.25	0.25	0.02	0.02	0	0	0	0	0.1443	2	45.55074	193.2	27.82166	257.54634	4	5	300	NorESM1-ME	4.33692843	286.9870926	1617.717931	6	0.010038454	0.001359335	1236.157718	599	Nordhaus+R&DGreenClimateFund	2999
10	0.015	0.33	0.02	0.02	0.25	0.25	0.02	0.02	0	0	0	0	0.1443	2	45.55074	193.2	27.82166	257.54634	4	5	300	NorESM1-ME	4.33692843	286.9870926	1617.717931	6	0.010038454	0.001359335	1236.157718	600	Nordhaus+R&DGreenClimateFund	3000
