# Supplementary material for: Computational Intelligence for Studying Sustainability Challenges: Tools and Methods for Dealing With Deep Uncertainty and Complexity
Source: Front Robot AI. 2020 Sep 17;7:111. doi: 10.3389/frobt.2020.00111 (PMC7805846; doi:10.3389/frobt.2020.00111)
Supplement: Supplementary file 3 [file Data_Sheet_3.ZIP › Experimental Design/Exp.design_P5.csv]

epsilon	rho	alfa	Eta.re	Eta.ce	Gamma.re	Gamma.ce	Nu.re	Nu.ce	k.re	k.ce	labor.growth_N	labor.growth_S	lambda.S	sigma.utility	Yre.0_N	Yce.0_N	Yre.0_S	Yce.0_S	size.factor	TimeStep	EndTime	Climate.Model	Beta.Delta.Temp	CO2.base	CO2.Disaster	Delta.Temp.Disaster	qsi	Delta.S	S.0	Future.ID	policy.name	Run.ID
3	0.001	0.33	0.02	0.02	0.25	0.25	0.02	0.02	0	0	0	0	0.1443	2	45.55074	193.2	27.82166	257.54634	4	5	300	bcc-csm1-1	4.997053041	289.4150457	1298.216153	6	0.0100539	0.001822767	915.9700854	1	Nordhaus+TechnologyPolicy.Both	3001
3.777777778	0.001	0.33	0.02	0.02	0.25	0.25	0.02	0.02	0	0	0	0	0.1443	2	45.55074	193.2	27.82166	257.54634	4	5	300	bcc-csm1-1	4.997053041	289.4150457	1298.216153	6	0.0100539	0.001822767	915.9700854	2	Nordhaus+TechnologyPolicy.Both	3002
4.555555556	0.001	0.33	0.02	0.02	0.25	0.25	0.02	0.02	0	0	0	0	0.1443	2	45.55074	193.2	27.82166	257.54634	4	5	300	bcc-csm1-1	4.997053041	289.4150457	1298.216153	6	0.0100539	0.001822767	915.9700854	3	Nordhaus+TechnologyPolicy.Both	3003
5.333333333	0.001	0.33	0.02	0.02	0.25	0.25	0.02	0.02	0	0	0	0	0.1443	2	45.55074	193.2	27.82166	257.54634	4	5	300	bcc-csm1-1	4.997053041	289.4150457	1298.216153	6	0.0100539	0.001822767	915.9700854	4	Nordhaus+TechnologyPolicy.Both	3004
6.111111111	0.001	0.33	0.02	0.02	0.25	0.25	0.02	0.02	0	0	0	0	0.1443	2	45.55074	193.2	27.82166	257.54634	4	5	300	bcc-csm1-1	4.997053041	289.4150457	1298.216153	6	0.0100539	0.001822767	915.9700854	5	Nordhaus+TechnologyPolicy.Both	3005
6.888888889	0.001	0.33	0.02	0.02	0.25	0.25	0.02	0.02	0	0	0	0	0.1443	2	45.55074	193.2	27.82166	257.54634	4	5	300	bcc-csm1-1	4.997053041	289.4150457	1298.216153	6	0.0100539	0.001822767	915.9700854	6	Nordhaus+TechnologyPolicy.Both	3006
7.666666667	0.001	0.33	0.02	0.02	0.25	0.25	0.02	0.02	0	0	0	0	0.1443	2	45.55074	193.2	27.82166	257.54634	4	5	300	bcc-csm1-1	4.997053041	289.4150457	1298.216153	6	0.0100539	0.001822767	915.9700854	7	Nordhaus+TechnologyPolicy.Both	3007
8.444444444	0.001	0.33	0.02	0.02	0.25	0.25	0.02	0.02	0	0	0	0	0.1443	2	45.55074	193.2	27.82166	257.54634	4	5	300	bcc-csm1-1	4.997053041	289.4150457	1298.216153	6	0.0100539	0.001822767	915.9700854	8	Nordhaus+TechnologyPolicy.Both	3008
9.222222222	0.001	0.33	0.02	0.02	0.25	0.25	0.02	0.02	0	0	0	0	0.1443	2	45.55074	193.2	27.82166	257.54634	4	5	300	bcc-csm1-1	4.997053041	289.4150457	1298.216153	6	0.0100539	0.001822767	915.9700854	9	Nordhaus+TechnologyPolicy.Both	3009
10	0.001	0.33	0.02	0.02	0.25	0.25	0.02	0.02	0	0	0	0	0.1443	2	45.55074	193.2	27.82166	257.54634	4	5	300	bcc-csm1-1	4.997053041	289.4150457	1298.216153	6	0.0100539	0.001822767	915.9700854	10	Nordhaus+TechnologyPolicy.Both	3010
3	0.0045	0.33	0.02	0.02	0.25	0.25	0.02	0.02	0	0	0	0	0.1443	2	45.55074	193.2	27.82166	257.54634	4	5	300	bcc-csm1-1	4.997053041	289.4150457	1298.216153	6	0.0100539	0.001822767	915.9700854	11	Nordhaus+TechnologyPolicy.Both	3011
3.777777778	0.0045	0.33	0.02	0.02	0.25	0.25	0.02	0.02	0	0	0	0	0.1443	2	45.55074	193.2	27.82166	257.54634	4	5	300	bcc-csm1-1	4.997053041	289.4150457	1298.216153	6	0.0100539	0.001822767	915.9700854	12	Nordhaus+TechnologyPolicy.Both	3012
4.555555556	0.0045	0.33	0.02	0.02	0.25	0.25	0.02	0.02	0	0	0	0	0.1443	2	45.55074	193.2	27.82166	257.54634	4	5	300	bcc-csm1-1	4.997053041	289.4150457	1298.216153	6	0.0100539	0.001822767	915.9700854	13	Nordhaus+TechnologyPolicy.Both	3013
5.333333333	0.0045	0.33	0.02	0.02	0.25	0.25	0.02	0.02	0	0	0	0	0.1443	2	45.55074	193.2	27.82166	257.54634	4	5	300	bcc-csm1-1	4.997053041	289.4150457	1298.216153	6	0.0100539	0.001822767	915.9700854	14	Nordhaus+TechnologyPolicy.Both	3014
6.111111111	0.0045	0.33	0.02	0.02	0.25	0.25	0.02	0.02	0	0	0	0	0.1443	2	45.55074	193.2	27.82166	257.54634	4	5	300	bcc-csm1-1	4.997053041	289.4150457	1298.216153	6	0.0100539	0.001822767	915.9700854	15	Nordhaus+TechnologyPolicy.Both	3015
6.888888889	0.0045	0.33	0.02	0.02	0.25	0.25	0.02	0.02	0	0	0	0	0.1443	2	45.55074	193.2	27.82166	257.54634	4	5	300	bcc-csm1-1	4.997053041	289.4150457	1298.216153	6	0.0100539	0.001822767	915.9700854	16	Nordhaus+TechnologyPolicy.Both	3016
7.666666667	0.0045	0.33	0.02	0.02	0.25	0.25	0.02	0.02	0	0	0	0	0.1443	2	45.55074	193.2	27.82166	257.54634	4	5	300	bcc-csm1-1	4.997053041	289.4150457	1298.216153	6	0.0100539	0.001822767	915.9700854	17	Nordhaus+TechnologyPolicy.Both	3017
8.444444444	0.0045	0.33	0.02	0.02	0.25	0.25	0.02	0.02	0	0	0	0	0.1443	2	45.55074	193.2	27.82166	257.54634	4	5	300	bcc-csm1-1	4.997053041	289.4150457	1298.216153	6	0.0100539	0.001822767	915.9700854	18	Nordhaus+TechnologyPolicy.Both	3018
9.222222222	0.0045	0.33	0.02	0.02	0.25	0.25	0.02	0.02	0	0	0	0	0.1443	2	45.55074	193.2	27.82166	257.54634	4	5	300	bcc-csm1-1	4.997053041	289.4150457	1298.216153	6	0.0100539	0.001822767	915.9700854	19	Nordhaus+TechnologyPolicy.Both	3019
10	0.0045	0.33	0.02	0.02	0.25	0.25	0.02	0.02	0	0	0	0	0.1443	2	45.55074	193.2	27.82166	257.54634	4	5	300	bcc-csm1-1	4.997053041	289.4150457	1298.216153	6	0.0100539	0.001822767	915.9700854	20	Nordhaus+TechnologyPolicy.Both	3020
3	0.008	0.33	0.02	0.02	0.25	0.25	0.02	0.02	0	0	0	0	0.1443	2	45.55074	193.2	27.82166	257.54634	4	5	300	bcc-csm1-1	4.997053041	289.4150457	1298.216153	6	0.0100539	0.001822767	915.9700854	21	Nordhaus+TechnologyPolicy.Both	3021
3.777777778	0.008	0.33	0.02	0.02	0.25	0.25	0.02	0.02	0	0	0	0	0.1443	2	45.55074	193.2	27.82166	257.54634	4	5	300	bcc-csm1-1	4.997053041	289.4150457	1298.216153	6	0.0100539	0.001822767	915.9700854	22	Nordhaus+TechnologyPolicy.Both	3022
4.555555556	0.008	0.33	0.02	0.02	0.25	0.25	0.02	0.02	0	0	0	0	0.1443	2	45.55074	193.2	27.82166	257.54634	4	5	300	bcc-csm1-1	4.997053041	289.4150457	1298.216153	6	0.0100539	0.001822767	915.9700854	23	Nordhaus+TechnologyPolicy.Both	3023
5.333333333	0.008	0.33	0.02	0.02	0.25	0.25	0.02	0.02	0	0	0	0	0.1443	2	45.55074	193.2	27.82166	257.54634	4	5	300	bcc-csm1-1	4.997053041	289.4150457	1298.216153	6	0.0100539	0.001822767	915.9700854	24	Nordhaus+TechnologyPolicy.Both	3024
6.111111111	0.008	0.33	0.02	0.02	0.25	0.25	0.02	0.02	0	0	0	0	0.1443	2	45.55074	193.2	27.82166	257.54634	4	5	300	bcc-csm1-1	4.997053041	289.4150457	1298.216153	6	0.0100539	0.001822767	915.9700854	25	Nordhaus+TechnologyPolicy.Both	3025
6.888888889	0.008	0.33	0.02	0.02	0.25	0.25	0.02	0.02	0	0	0	0	0.1443	2	45.55074	193.2	27.82166	257.54634	4	5	300	bcc-csm1-1	4.997053041	289.4150457	1298.216153	6	0.0100539	0.001822767	915.9700854	26	Nordhaus+TechnologyPolicy.Both	3026
7.666666667	0.008	0.33	0.02	0.02	0.25	0.25	0.02	0.02	0	0	0	0	0.1443	2	45.55074	193.2	27.82166	257.54634	4	5	300	bcc-csm1-1	4.997053041	289.4150457	1298.216153	6	0.0100539	0.001822767	915.9700854	27	Nordhaus+TechnologyPolicy.Both	3027
8.444444444	0.008	0.33	0.02	0.02	0.25	0.25	0.02	0.02	0	0	0	0	0.1443	2	45.55074	193.2	27.82166	257.54634	4	5	300	bcc-csm1-1	4.997053041	289.4150457	1298.216153	6	0.0100539	0.001822767	915.9700854	28	Nordhaus+TechnologyPolicy.Both	3028
9.222222222	0.008	0.33	0.02	0.02	0.25	0.25	0.02	0.02	0	0	0	0	0.1443	2	45.55074	193.2	27.82166	257.54634	4	5	300	bcc-csm1-1	4.997053041	289.4150457	1298.216153	6	0.0100539	0.001822767	915.9700854	29	Nordhaus+TechnologyPolicy.Both	3029
10	0.008	0.33	0.02	0.02	0.25	0.25	0.02	0.02	0	0	0	0	0.1443	2	45.55074	193.2	27.82166	257.54634	4	5	300	bcc-csm1-1	4.997053041	289.4150457	1298.216153	6	0.0100539	0.001822767	915.9700854	30	Nordhaus+TechnologyPolicy.Both	3030
3	0.0115	0.33	0.02	0.02	0.25	0.25	0.02	0.02	0	0	0	0	0.1443	2	45.55074	193.2	27.82166	257.54634	4	5	300	bcc-csm1-1	4.997053041	289.4150457	1298.216153	6	0.0100539	0.001822767	915.9700854	31	Nordhaus+TechnologyPolicy.Both	3031
3.777777778	0.0115	0.33	0.02	0.02	0.25	0.25	0.02	0.02	0	0	0	0	0.1443	2	45.55074	193.2	27.82166	257.54634	4	5	300	bcc-csm1-1	4.997053041	289.4150457	1298.216153	6	0.0100539	0.001822767	915.9700854	32	Nordhaus+TechnologyPolicy.Both	3032
4.555555556	0.0115	0.33	0.02	0.02	0.25	0.25	0.02	0.02	0	0	0	0	0.1443	2	45.55074	193.2	27.82166	257.54634	4	5	300	bcc-csm1-1	4.997053041	289.4150457	1298.216153	6	0.0100539	0.001822767	915.9700854	33	Nordhaus+TechnologyPolicy.Both	3033
5.333333333	0.0115	0.33	0.02	0.02	0.25	0.25	0.02	0.02	0	0	0	0	0.1443	2	45.55074	193.2	27.82166	257.54634	4	5	300	bcc-csm1-1	4.997053041	289.4150457	1298.216153	6	0.0100539	0.001822767	915.9700854	34	Nordhaus+TechnologyPolicy.Both	3034
6.111111111	0.0115	0.33	0.02	0.02	0.25	0.25	0.02	0.02	0	0	0	0	0.1443	2	45.55074	193.2	27.82166	257.54634	4	5	300	bcc-csm1-1	4.997053041	289.4150457	1298.216153	6	0.0100539	0.001822767	915.9700854	35	Nordhaus+TechnologyPolicy.Both	3035
6.888888889	0.0115	0.33	0.02	0.02	0.25	0.25	0.02	0.02	0	0	0	0	0.1443	2	45.55074	193.2	27.82166	257.54634	4	5	300	bcc-csm1-1	4.997053041	289.4150457	1298.216153	6	0.0100539	0.001822767	915.9700854	36	Nordhaus+TechnologyPolicy.Both	3036
7.666666667	0.0115	0.33	0.02	0.02	0.25	0.25	0.02	0.02	0	0	0	0	0.1443	2	45.55074	193.2	27.82166	257.54634	4	5	300	bcc-csm1-1	4.997053041	289.4150457	1298.216153	6	0.0100539	0.001822767	915.9700854	37	Nordhaus+TechnologyPolicy.Both	3037
8.444444444	0.0115	0.33	0.02	0.02	0.25	0.25	0.02	0.02	0	0	0	0	0.1443	2	45.55074	193.2	27.82166	257.54634	4	5	300	bcc-csm1-1	4.997053041	289.4150457	1298.216153	6	0.0100539	0.001822767	915.9700854	38	Nordhaus+TechnologyPolicy.Both	3038
9.222222222	0.0115	0.33	0.02	0.02	0.25	0.25	0.02	0.02	0	0	0	0	0.1443	2	45.55074	193.2	27.82166	257.54634	4	5	300	bcc-csm1-1	4.997053041	289.4150457	1298.216153	6	0.0100539	0.001822767	915.9700854	39	Nordhaus+TechnologyPolicy.Both	3039
10	0.0115	0.33	0.02	0.02	0.25	0.25	0.02	0.02	0	0	0	0	0.1443	2	45.55074	193.2	27.82166	257.54634	4	5	300	bcc-csm1-1	4.997053041	289.4150457	1298.216153	6	0.0100539	0.001822767	915.9700854	40	Nordhaus+TechnologyPolicy.Both	3040
3	0.015	0.33	0.02	0.02	0.25	0.25	0.02	0.02	0	0	0	0	0.1443	2	45.55074	193.2	27.82166	257.54634	4	5	300	bcc-csm1-1	4.997053041	289.4150457	1298.216153	6	0.0100539	0.001822767	915.9700854	41	Nordhaus+TechnologyPolicy.Both	3041
3.777777778	0.015	0.33	0.02	0.02	0.25	0.25	0.02	0.02	0	0	0	0	0.1443	2	45.55074	193.2	27.82166	257.54634	4	5	300	bcc-csm1-1	4.997053041	289.4150457	1298.216153	6	0.0100539	0.001822767	915.9700854	42	Nordhaus+TechnologyPolicy.Both	3042
4.555555556	0.015	0.33	0.02	0.02	0.25	0.25	0.02	0.02	0	0	0	0	0.1443	2	45.55074	193.2	27.82166	257.54634	4	5	300	bcc-csm1-1	4.997053041	289.4150457	1298.216153	6	0.0100539	0.001822767	915.9700854	43	Nordhaus+TechnologyPolicy.Both	3043
5.333333333	0.015	0.33	0.02	0.02	0.25	0.25	0.02	0.02	0	0	0	0	0.1443	2	45.55074	193.2	27.82166	257.54634	4	5	300	bcc-csm1-1	4.997053041	289.4150457	1298.216153	6	0.0100539	0.001822767	915.9700854	44	Nordhaus+TechnologyPolicy.Both	3044
6.111111111	0.015	0.33	0.02	0.02	0.25	0.25	0.02	0.02	0	0	0	0	0.1443	2	45.55074	193.2	27.82166	257.54634	4	5	300	bcc-csm1-1	4.997053041	289.4150457	1298.216153	6	0.0100539	0.001822767	915.9700854	45	Nordhaus+TechnologyPolicy.Both	3045
6.888888889	0.015	0.33	0.02	0.02	0.25	0.25	0.02	0.02	0	0	0	0	0.1443	2	45.55074	193.2	27.82166	257.54634	4	5	300	bcc-csm1-1	4.997053041	289.4150457	1298.216153	6	0.0100539	0.001822767	915.9700854	46	Nordhaus+TechnologyPolicy.Both	3046
7.666666667	0.015	0.33	0.02	0.02	0.25	0.25	0.02	0.02	0	0	0	0	0.1443	2	45.55074	193.2	27.82166	257.54634	4	5	300	bcc-csm1-1	4.997053041	289.4150457	1298.216153	6	0.0100539	0.001822767	915.9700854	47	Nordhaus+TechnologyPolicy.Both	3047
8.444444444	0.015	0.33	0.02	0.02	0.25	0.25	0.02	0.02	0	0	0	0	0.1443	2	45.55074	193.2	27.82166	257.54634	4	5	300	bcc-csm1-1	4.997053041	289.4150457	1298.216153	6	0.0100539	0.001822767	915.9700854	48	Nordhaus+TechnologyPolicy.Both	3048
9.222222222	0.015	0.33	0.02	0.02	0.25	0.25	0.02	0.02	0	0	0	0	0.1443	2	45.55074	193.2	27.82166	257.54634	4	5	300	bcc-csm1-1	4.997053041	289.4150457	1298.216153	6	0.0100539	0.001822767	915.9700854	49	Nordhaus+TechnologyPolicy.Both	3049
10	0.015	0.33	0.02	0.02	0.25	0.25	0.02	0.02	0	0	0	0	0.1443	2	45.55074	193.2	27.82166	257.54634	4	5	300	bcc-csm1-1	4.997053041	289.4150457	1298.216153	6	0.0100539	0.001822767	915.9700854	50	Nordhaus+TechnologyPolicy.Both	3050
3	0.001	0.33	0.02	0.02	0.25	0.25	0.02	0.02	0	0	0	0	0.1443	2	45.55074	193.2	27.82166	257.54634	4	5	300	GFDL-CM3	6.110394674	297.9643632	1016.774374	6	0.010028186	0.002587847	635.1124602	51	Nordhaus+TechnologyPolicy.Both	3051
3.777777778	0.001	0.33	0.02	0.02	0.25	0.25	0.02	0.02	0	0	0	0	0.1443	2	45.55074	193.2	27.82166	257.54634	4	5	300	GFDL-CM3	6.110394674	297.9643632	1016.774374	6	0.010028186	0.002587847	635.1124602	52	Nordhaus+TechnologyPolicy.Both	3052
4.555555556	0.001	0.33	0.02	0.02	0.25	0.25	0.02	0.02	0	0	0	0	0.1443	2	45.55074	193.2	27.82166	257.54634	4	5	300	GFDL-CM3	6.110394674	297.9643632	1016.774374	6	0.010028186	0.002587847	635.1124602	53	Nordhaus+TechnologyPolicy.Both	3053
5.333333333	0.001	0.33	0.02	0.02	0.25	0.25	0.02	0.02	0	0	0	0	0.1443	2	45.55074	193.2	27.82166	257.54634	4	5	300	GFDL-CM3	6.110394674	297.9643632	1016.774374	6	0.010028186	0.002587847	635.1124602	54	Nordhaus+TechnologyPolicy.Both	3054
6.111111111	0.001	0.33	0.02	0.02	0.25	0.25	0.02	0.02	0	0	0	0	0.1443	2	45.55074	193.2	27.82166	257.54634	4	5	300	GFDL-CM3	6.110394674	297.9643632	1016.774374	6	0.010028186	0.002587847	635.1124602	55	Nordhaus+TechnologyPolicy.Both	3055
6.888888889	0.001	0.33	0.02	0.02	0.25	0.25	0.02	0.02	0	0	0	0	0.1443	2	45.55074	193.2	27.82166	257.54634	4	5	300	GFDL-CM3	6.110394674	297.9643632	1016.774374	6	0.010028186	0.002587847	635.1124602	56	Nordhaus+TechnologyPolicy.Both	3056
7.666666667	0.001	0.33	0.02	0.02	0.25	0.25	0.02	0.02	0	0	0	0	0.1443	2	45.55074	193.2	27.82166	257.54634	4	5	300	GFDL-CM3	6.110394674	297.9643632	1016.774374	6	0.010028186	0.002587847	635.1124602	57	Nordhaus+TechnologyPolicy.Both	3057
8.444444444	0.001	0.33	0.02	0.02	0.25	0.25	0.02	0.02	0	0	0	0	0.1443	2	45.55074	193.2	27.82166	257.54634	4	5	300	GFDL-CM3	6.110394674	297.9643632	1016.774374	6	0.010028186	0.002587847	635.1124602	58	Nordhaus+TechnologyPolicy.Both	3058
9.222222222	0.001	0.33	0.02	0.02	0.25	0.25	0.02	0.02	0	0	0	0	0.1443	2	45.55074	193.2	27.82166	257.54634	4	5	300	GFDL-CM3	6.110394674	297.9643632	1016.774374	6	0.010028186	0.002587847	635.1124602	59	Nordhaus+TechnologyPolicy.Both	3059
10	0.001	0.33	0.02	0.02	0.25	0.25	0.02	0.02	0	0	0	0	0.1443	2	45.55074	193.2	27.82166	257.54634	4	5	300	GFDL-CM3	6.110394674	297.9643632	1016.774374	6	0.010028186	0.002587847	635.1124602	60	Nordhaus+TechnologyPolicy.Both	3060
3	0.0045	0.33	0.02	0.02	0.25	0.25	0.02	0.02	0	0	0	0	0.1443	2	45.55074	193.2	27.82166	257.54634	4	5	300	GFDL-CM3	6.110394674	297.9643632	1016.774374	6	0.010028186	0.002587847	635.1124602	61	Nordhaus+TechnologyPolicy.Both	3061
3.777777778	0.0045	0.33	0.02	0.02	0.25	0.25	0.02	0.02	0	0	0	0	0.1443	2	45.55074	193.2	27.82166	257.54634	4	5	300	GFDL-CM3	6.110394674	297.9643632	1016.774374	6	0.010028186	0.002587847	635.1124602	62	Nordhaus+TechnologyPolicy.Both	3062
4.555555556	0.0045	0.33	0.02	0.02	0.25	0.25	0.02	0.02	0	0	0	0	0.1443	2	45.55074	193.2	27.82166	257.54634	4	5	300	GFDL-CM3	6.110394674	297.9643632	1016.774374	6	0.010028186	0.002587847	635.1124602	63	Nordhaus+TechnologyPolicy.Both	3063
5.333333333	0.0045	0.33	0.02	0.02	0.25	0.25	0.02	0.02	0	0	0	0	0.1443	2	45.55074	193.2	27.82166	257.54634	4	5	300	GFDL-CM3	6.110394674	297.9643632	1016.774374	6	0.010028186	0.002587847	635.1124602	64	Nordhaus+TechnologyPolicy.Both	3064
6.111111111	0.0045	0.33	0.02	0.02	0.25	0.25	0.02	0.02	0	0	0	0	0.1443	2	45.55074	193.2	27.82166	257.54634	4	5	300	GFDL-CM3	6.110394674	297.9643632	1016.774374	6	0.010028186	0.002587847	635.1124602	65	Nordhaus+TechnologyPolicy.Both	3065
6.888888889	0.0045	0.33	0.02	0.02	0.25	0.25	0.02	0.02	0	0	0	0	0.1443	2	45.55074	193.2	27.82166	257.54634	4	5	300	GFDL-CM3	6.110394674	297.9643632	1016.774374	6	0.010028186	0.002587847	635.1124602	66	Nordhaus+TechnologyPolicy.Both	3066
7.666666667	0.0045	0.33	0.02	0.02	0.25	0.25	0.02	0.02	0	0	0	0	0.1443	2	45.55074	193.2	27.82166	257.54634	4	5	300	GFDL-CM3	6.110394674	297.9643632	1016.774374	6	0.010028186	0.002587847	635.1124602	67	Nordhaus+TechnologyPolicy.Both	3067
8.444444444	0.0045	0.33	0.02	0.02	0.25	0.25	0.02	0.02	0	0	0	0	0.1443	2	45.55074	193.2	27.82166	257.54634	4	5	300	GFDL-CM3	6.110394674	297.9643632	1016.774374	6	0.010028186	0.002587847	635.1124602	68	Nordhaus+TechnologyPolicy.Both	3068
9.222222222	0.0045	0.33	0.02	0.02	0.25	0.25	0.02	0.02	0	0	0	0	0.1443	2	45.55074	193.2	27.82166	257.54634	4	5	300	GFDL-CM3	6.110394674	297.9643632	1016.774374	6	0.010028186	0.002587847	635.1124602	69	Nordhaus+TechnologyPolicy.Both	3069
10	0.0045	0.33	0.02	0.02	0.25	0.25	0.02	0.02	0	0	0	0	0.1443	2	45.55074	193.2	27.82166	257.54634	4	5	300	GFDL-CM3	6.110394674	297.9643632	1016.774374	6	0.010028186	0.002587847	635.1124602	70	Nordhaus+TechnologyPolicy.Both	3070
3	0.008	0.33	0.02	0.02	0.25	0.25	0.02	0.02	0	0	0	0	0.1443	2	45.55074	193.2	27.82166	257.54634	4	5	300	GFDL-CM3	6.110394674	297.9643632	1016.774374	6	0.010028186	0.002587847	635.1124602	71	Nordhaus+TechnologyPolicy.Both	3071
3.777777778	0.008	0.33	0.02	0.02	0.25	0.25	0.02	0.02	0	0	0	0	0.1443	2	45.55074	193.2	27.82166	257.54634	4	5	300	GFDL-CM3	6.110394674	297.9643632	1016.774374	6	0.010028186	0.002587847	635.1124602	72	Nordhaus+TechnologyPolicy.Both	3072
4.555555556	0.008	0.33	0.02	0.02	0.25	0.25	0.02	0.02	0	0	0	0	0.1443	2	45.55074	193.2	27.82166	257.54634	4	5	300	GFDL-CM3	6.110394674	297.9643632	1016.774374	6	0.010028186	0.002587847	635.1124602	73	Nordhaus+TechnologyPolicy.Both	3073
5.333333333	0.008	0.33	0.02	0.02	0.25	0.25	0.02	0.02	0	0	0	0	0.1443	2	45.55074	193.2	27.82166	257.54634	4	5	300	GFDL-CM3	6.110394674	297.9643632	1016.774374	6	0.010028186	0.002587847	635.1124602	74	Nordhaus+TechnologyPolicy.Both	3074
6.111111111	0.008	0.33	0.02	0.02	0.25	0.25	0.02	0.02	0	0	0	0	0.1443	2	45.55074	193.2	27.82166	257.54634	4	5	300	GFDL-CM3	6.110394674	297.9643632	1016.774374	6	0.010028186	0.002587847	635.1124602	75	Nordhaus+TechnologyPolicy.Both	3075
6.888888889	0.008	0.33	0.02	0.02	0.25	0.25	0.02	0.02	0	0	0	0	0.1443	2	45.55074	193.2	27.82166	257.54634	4	5	300	GFDL-CM3	6.110394674	297.9643632	1016.774374	6	0.010028186	0.002587847	635.1124602	76	Nordhaus+TechnologyPolicy.Both	3076
7.666666667	0.008	0.33	0.02	0.02	0.25	0.25	0.02	0.02	0	0	0	0	0.1443	2	45.55074	193.2	27.82166	257.54634	4	5	300	GFDL-CM3	6.110394674	297.9643632	1016.774374	6	0.010028186	0.002587847	635.1124602	77	Nordhaus+TechnologyPolicy.Both	3077
8.444444444	0.008	0.33	0.02	0.02	0.25	0.25	0.02	0.02	0	0	0	0	0.1443	2	45.55074	193.2	27.82166	257.54634	4	5	300	GFDL-CM3	6.110394674	297.9643632	1016.774374	6	0.010028186	0.002587847	635.1124602	78	Nordhaus+TechnologyPolicy.Both	3078
9.222222222	0.008	0.33	0.02	0.02	0.25	0.25	0.02	0.02	0	0	0	0	0.1443	2	45.55074	193.2	27.82166	257.54634	4	5	300	GFDL-CM3	6.110394674	297.9643632	1016.774374	6	0.010028186	0.002587847	635.1124602	79	Nordhaus+TechnologyPolicy.Both	3079
10	0.008	0.33	0.02	0.02	0.25	0.25	0.02	0.02	0	0	0	0	0.1443	2	45.55074	193.2	27.82166	257.54634	4	5	300	GFDL-CM3	6.110394674	297.9643632	1016.774374	6	0.010028186	0.002587847	635.1124602	80	Nordhaus+TechnologyPolicy.Both	3080
3	0.0115	0.33	0.02	0.02	0.25	0.25	0.02	0.02	0	0	0	0	0.1443	2	45.55074	193.2	27.82166	257.54634	4	5	300	GFDL-CM3	6.110394674	297.9643632	1016.774374	6	0.010028186	0.002587847	635.1124602	81	Nordhaus+TechnologyPolicy.Both	3081
3.777777778	0.0115	0.33	0.02	0.02	0.25	0.25	0.02	0.02	0	0	0	0	0.1443	2	45.55074	193.2	27.82166	257.54634	4	5	300	GFDL-CM3	6.110394674	297.9643632	1016.774374	6	0.010028186	0.002587847	635.1124602	82	Nordhaus+TechnologyPolicy.Both	3082
4.555555556	0.0115	0.33	0.02	0.02	0.25	0.25	0.02	0.02	0	0	0	0	0.1443	2	45.55074	193.2	27.82166	257.54634	4	5	300	GFDL-CM3	6.110394674	297.9643632	1016.774374	6	0.010028186	0.002587847	635.1124602	83	Nordhaus+TechnologyPolicy.Both	3083
5.333333333	0.0115	0.33	0.02	0.02	0.25	0.25	0.02	0.02	0	0	0	0	0.1443	2	45.55074	193.2	27.82166	257.54634	4	5	300	GFDL-CM3	6.110394674	297.9643632	1016.774374	6	0.010028186	0.002587847	635.1124602	84	Nordhaus+TechnologyPolicy.Both	3084
6.111111111	0.0115	0.33	0.02	0.02	0.25	0.25	0.02	0.02	0	0	0	0	0.1443	2	45.55074	193.2	27.82166	257.54634	4	5	300	GFDL-CM3	6.110394674	297.9643632	1016.774374	6	0.010028186	0.002587847	635.1124602	85	Nordhaus+TechnologyPolicy.Both	3085
6.888888889	0.0115	0.33	0.02	0.02	0.25	0.25	0.02	0.02	0	0	0	0	0.1443	2	45.55074	193.2	27.82166	257.54634	4	5	300	GFDL-CM3	6.110394674	297.9643632	1016.774374	6	0.010028186	0.002587847	635.1124602	86	Nordhaus+TechnologyPolicy.Both	3086
7.666666667	0.0115	0.33	0.02	0.02	0.25	0.25	0.02	0.02	0	0	0	0	0.1443	2	45.55074	193.2	27.82166	257.54634	4	5	300	GFDL-CM3	6.110394674	297.9643632	1016.774374	6	0.010028186	0.002587847	635.1124602	87	Nordhaus+TechnologyPolicy.Both	3087
8.444444444	0.0115	0.33	0.02	0.02	0.25	0.25	0.02	0.02	0	0	0	0	0.1443	2	45.55074	193.2	27.82166	257.54634	4	5	300	GFDL-CM3	6.110394674	297.9643632	1016.774374	6	0.010028186	0.002587847	635.1124602	88	Nordhaus+TechnologyPolicy.Both	3088
9.222222222	0.0115	0.33	0.02	0.02	0.25	0.25	0.02	0.02	0	0	0	0	0.1443	2	45.55074	193.2	27.82166	257.54634	4	5	300	GFDL-CM3	6.110394674	297.9643632	1016.774374	6	0.010028186	0.002587847	635.1124602	89	Nordhaus+TechnologyPolicy.Both	3089
10	0.0115	0.33	0.02	0.02	0.25	0.25	0.02	0.02	0	0	0	0	0.1443	2	45.55074	193.2	27.82166	257.54634	4	5	300	GFDL-CM3	6.110394674	297.9643632	1016.774374	6	0.010028186	0.002587847	635.1124602	90	Nordhaus+TechnologyPolicy.Both	3090
3	0.015	0.33	0.02	0.02	0.25	0.25	0.02	0.02	0	0	0	0	0.1443	2	45.55074	193.2	27.82166	257.54634	4	5	300	GFDL-CM3	6.110394674	297.9643632	1016.774374	6	0.010028186	0.002587847	635.1124602	91	Nordhaus+TechnologyPolicy.Both	3091
3.777777778	0.015	0.33	0.02	0.02	0.25	0.25	0.02	0.02	0	0	0	0	0.1443	2	45.55074	193.2	27.82166	257.54634	4	5	300	GFDL-CM3	6.110394674	297.9643632	1016.774374	6	0.010028186	0.002587847	635.1124602	92	Nordhaus+TechnologyPolicy.Both	3092
4.555555556	0.015	0.33	0.02	0.02	0.25	0.25	0.02	0.02	0	0	0	0	0.1443	2	45.55074	193.2	27.82166	257.54634	4	5	300	GFDL-CM3	6.110394674	297.9643632	1016.774374	6	0.010028186	0.002587847	635.1124602	93	Nordhaus+TechnologyPolicy.Both	3093
5.333333333	0.015	0.33	0.02	0.02	0.25	0.25	0.02	0.02	0	0	0	0	0.1443	2	45.55074	193.2	27.82166	257.54634	4	5	300	GFDL-CM3	6.110394674	297.9643632	1016.774374	6	0.010028186	0.002587847	635.1124602	94	Nordhaus+TechnologyPolicy.Both	3094
6.111111111	0.015	0.33	0.02	0.02	0.25	0.25	0.02	0.02	0	0	0	0	0.1443	2	45.55074	193.2	27.82166	257.54634	4	5	300	GFDL-CM3	6.110394674	297.9643632	1016.774374	6	0.010028186	0.002587847	635.1124602	95	Nordhaus+TechnologyPolicy.Both	3095
6.888888889	0.015	0.33	0.02	0.02	0.25	0.25	0.02	0.02	0	0	0	0	0.1443	2	45.55074	193.2	27.82166	257.54634	4	5	300	GFDL-CM3	6.110394674	297.9643632	1016.774374	6	0.010028186	0.002587847	635.1124602	96	Nordhaus+TechnologyPolicy.Both	3096
7.666666667	0.015	0.33	0.02	0.02	0.25	0.25	0.02	0.02	0	0	0	0	0.1443	2	45.55074	193.2	27.82166	257.54634	4	5	300	GFDL-CM3	6.110394674	297.9643632	1016.774374	6	0.010028186	0.002587847	635.1124602	97	Nordhaus+TechnologyPolicy.Both	3097
8.444444444	0.015	0.33	0.02	0.02	0.25	0.25	0.02	0.02	0	0	0	0	0.1443	2	45.55074	193.2	27.82166	257.54634	4	5	300	GFDL-CM3	6.110394674	297.9643632	1016.774374	6	0.010028186	0.002587847	635.1124602	98	Nordhaus+TechnologyPolicy.Both	3098
9.222222222	0.015	0.33	0.02	0.02	0.25	0.25	0.02	0.02	0	0	0	0	0.1443	2	45.55074	193.2	27.82166	257.54634	4	5	300	GFDL-CM3	6.110394674	297.9643632	1016.774374	6	0.010028186	0.002587847	635.1124602	99	Nordhaus+TechnologyPolicy.Both	3099
10	0.015	0.33	0.02	0.02	0.25	0.25	0.02	0.02	0	0	0	0	0.1443	2	45.55074	193.2	27.82166	257.54634	4	5	300	GFDL-CM3	6.110394674	297.9643632	1016.774374	6	0.010028186	0.002587847	635.1124602	100	Nordhaus+TechnologyPolicy.Both	3100
3	0.001	0.33	0.02	0.02	0.25	0.25	0.02	0.02	0	0	0	0	0.1443	2	45.55074	193.2	27.82166	257.54634	4	5	300	GFDL-ESM2G	3.189799014	293.0713876	3076.849744	6	0.010023333	0.000630306	2695.295397	101	Nordhaus+TechnologyPolicy.Both	3101
3.777777778	0.001	0.33	0.02	0.02	0.25	0.25	0.02	0.02	0	0	0	0	0.1443	2	45.55074	193.2	27.82166	257.54634	4	5	300	GFDL-ESM2G	3.189799014	293.0713876	3076.849744	6	0.010023333	0.000630306	2695.295397	102	Nordhaus+TechnologyPolicy.Both	3102
4.555555556	0.001	0.33	0.02	0.02	0.25	0.25	0.02	0.02	0	0	0	0	0.1443	2	45.55074	193.2	27.82166	257.54634	4	5	300	GFDL-ESM2G	3.189799014	293.0713876	3076.849744	6	0.010023333	0.000630306	2695.295397	103	Nordhaus+TechnologyPolicy.Both	3103
5.333333333	0.001	0.33	0.02	0.02	0.25	0.25	0.02	0.02	0	0	0	0	0.1443	2	45.55074	193.2	27.82166	257.54634	4	5	300	GFDL-ESM2G	3.189799014	293.0713876	3076.849744	6	0.010023333	0.000630306	2695.295397	104	Nordhaus+TechnologyPolicy.Both	3104
6.111111111	0.001	0.33	0.02	0.02	0.25	0.25	0.02	0.02	0	0	0	0	0.1443	2	45.55074	193.2	27.82166	257.54634	4	5	300	GFDL-ESM2G	3.189799014	293.0713876	3076.849744	6	0.010023333	0.000630306	2695.295397	105	Nordhaus+TechnologyPolicy.Both	3105
6.888888889	0.001	0.33	0.02	0.02	0.25	0.25	0.02	0.02	0	0	0	0	0.1443	2	45.55074	193.2	27.82166	257.54634	4	5	300	GFDL-ESM2G	3.189799014	293.0713876	3076.849744	6	0.010023333	0.000630306	2695.295397	106	Nordhaus+TechnologyPolicy.Both	3106
7.666666667	0.001	0.33	0.02	0.02	0.25	0.25	0.02	0.02	0	0	0	0	0.1443	2	45.55074	193.2	27.82166	257.54634	4	5	300	GFDL-ESM2G	3.189799014	293.0713876	3076.849744	6	0.010023333	0.000630306	2695.295397	107	Nordhaus+TechnologyPolicy.Both	3107
8.444444444	0.001	0.33	0.02	0.02	0.25	0.25	0.02	0.02	0	0	0	0	0.1443	2	45.55074	193.2	27.82166	257.54634	4	5	300	GFDL-ESM2G	3.189799014	293.0713876	3076.849744	6	0.010023333	0.000630306	2695.295397	108	Nordhaus+TechnologyPolicy.Both	3108
9.222222222	0.001	0.33	0.02	0.02	0.25	0.25	0.02	0.02	0	0	0	0	0.1443	2	45.55074	193.2	27.82166	257.54634	4	5	300	GFDL-ESM2G	3.189799014	293.0713876	3076.849744	6	0.010023333	0.000630306	2695.295397	109	Nordhaus+TechnologyPolicy.Both	3109
10	0.001	0.33	0.02	0.02	0.25	0.25	0.02	0.02	0	0	0	0	0.1443	2	45.55074	193.2	27.82166	257.54634	4	5	300	GFDL-ESM2G	3.189799014	293.0713876	3076.849744	6	0.010023333	0.000630306	2695.295397	110	Nordhaus+TechnologyPolicy.Both	3110
3	0.0045	0.33	0.02	0.02	0.25	0.25	0.02	0.02	0	0	0	0	0.1443	2	45.55074	193.2	27.82166	257.54634	4	5	300	GFDL-ESM2G	3.189799014	293.0713876	3076.849744	6	0.010023333	0.000630306	2695.295397	111	Nordhaus+TechnologyPolicy.Both	3111
3.777777778	0.0045	0.33	0.02	0.02	0.25	0.25	0.02	0.02	0	0	0	0	0.1443	2	45.55074	193.2	27.82166	257.54634	4	5	300	GFDL-ESM2G	3.189799014	293.0713876	3076.849744	6	0.010023333	0.000630306	2695.295397	112	Nordhaus+TechnologyPolicy.Both	3112
4.555555556	0.0045	0.33	0.02	0.02	0.25	0.25	0.02	0.02	0	0	0	0	0.1443	2	45.55074	193.2	27.82166	257.54634	4	5	300	GFDL-ESM2G	3.189799014	293.0713876	3076.849744	6	0.010023333	0.000630306	2695.295397	113	Nordhaus+TechnologyPolicy.Both	3113
5.333333333	0.0045	0.33	0.02	0.02	0.25	0.25	0.02	0.02	0	0	0	0	0.1443	2	45.55074	193.2	27.82166	257.54634	4	5	300	GFDL-ESM2G	3.189799014	293.0713876	3076.849744	6	0.010023333	0.000630306	2695.295397	114	Nordhaus+TechnologyPolicy.Both	3114
6.111111111	0.0045	0.33	0.02	0.02	0.25	0.25	0.02	0.02	0	0	0	0	0.1443	2	45.55074	193.2	27.82166	257.54634	4	5	300	GFDL-ESM2G	3.189799014	293.0713876	3076.849744	6	0.010023333	0.000630306	2695.295397	115	Nordhaus+TechnologyPolicy.Both	3115
6.888888889	0.0045	0.33	0.02	0.02	0.25	0.25	0.02	0.02	0	0	0	0	0.1443	2	45.55074	193.2	27.82166	257.54634	4	5	300	GFDL-ESM2G	3.189799014	293.0713876	3076.849744	6	0.010023333	0.000630306	2695.295397	116	Nordhaus+TechnologyPolicy.Both	3116
7.666666667	0.0045	0.33	0.02	0.02	0.25	0.25	0.02	0.02	0	0	0	0	0.1443	2	45.55074	193.2	27.82166	257.54634	4	5	300	GFDL-ESM2G	3.189799014	293.0713876	3076.849744	6	0.010023333	0.000630306	2695.295397	117	Nordhaus+TechnologyPolicy.Both	3117
8.444444444	0.0045	0.33	0.02	0.02	0.25	0.25	0.02	0.02	0	0	0	0	0.1443	2	45.55074	193.2	27.82166	257.54634	4	5	300	GFDL-ESM2G	3.189799014	293.0713876	3076.849744	6	0.010023333	0.000630306	2695.295397	118	Nordhaus+TechnologyPolicy.Both	3118
9.222222222	0.0045	0.33	0.02	0.02	0.25	0.25	0.02	0.02	0	0	0	0	0.1443	2	45.55074	193.2	27.82166	257.54634	4	5	300	GFDL-ESM2G	3.189799014	293.0713876	3076.849744	6	0.010023333	0.000630306	2695.295397	119	Nordhaus+TechnologyPolicy.Both	3119
10	0.0045	0.33	0.02	0.02	0.25	0.25	0.02	0.02	0	0	0	0	0.1443	2	45.55074	193.2	27.82166	257.54634	4	5	300	GFDL-ESM2G	3.189799014	293.0713876	3076.849744	6	0.010023333	0.000630306	2695.295397	120	Nordhaus+TechnologyPolicy.Both	3120
3	0.008	0.33	0.02	0.02	0.25	0.25	0.02	0.02	0	0	0	0	0.1443	2	45.55074	193.2	27.82166	257.54634	4	5	300	GFDL-ESM2G	3.189799014	293.0713876	3076.849744	6	0.010023333	0.000630306	2695.295397	121	Nordhaus+TechnologyPolicy.Both	3121
3.777777778	0.008	0.33	0.02	0.02	0.25	0.25	0.02	0.02	0	0	0	0	0.1443	2	45.55074	193.2	27.82166	257.54634	4	5	300	GFDL-ESM2G	3.189799014	293.0713876	3076.849744	6	0.010023333	0.000630306	2695.295397	122	Nordhaus+TechnologyPolicy.Both	3122
4.555555556	0.008	0.33	0.02	0.02	0.25	0.25	0.02	0.02	0	0	0	0	0.1443	2	45.55074	193.2	27.82166	257.54634	4	5	300	GFDL-ESM2G	3.189799014	293.0713876	3076.849744	6	0.010023333	0.000630306	2695.295397	123	Nordhaus+TechnologyPolicy.Both	3123
5.333333333	0.008	0.33	0.02	0.02	0.25	0.25	0.02	0.02	0	0	0	0	0.1443	2	45.55074	193.2	27.82166	257.54634	4	5	300	GFDL-ESM2G	3.189799014	293.0713876	3076.849744	6	0.010023333	0.000630306	2695.295397	124	Nordhaus+TechnologyPolicy.Both	3124
6.111111111	0.008	0.33	0.02	0.02	0.25	0.25	0.02	0.02	0	0	0	0	0.1443	2	45.55074	193.2	27.82166	257.54634	4	5	300	GFDL-ESM2G	3.189799014	293.0713876	3076.849744	6	0.010023333	0.000630306	2695.295397	125	Nordhaus+TechnologyPolicy.Both	3125
6.888888889	0.008	0.33	0.02	0.02	0.25	0.25	0.02	0.02	0	0	0	0	0.1443	2	45.55074	193.2	27.82166	257.54634	4	5	300	GFDL-ESM2G	3.189799014	293.0713876	3076.849744	6	0.010023333	0.000630306	2695.295397	126	Nordhaus+TechnologyPolicy.Both	3126
7.666666667	0.008	0.33	0.02	0.02	0.25	0.25	0.02	0.02	0	0	0	0	0.1443	2	45.55074	193.2	27.82166	257.54634	4	5	300	GFDL-ESM2G	3.189799014	293.0713876	3076.849744	6	0.010023333	0.000630306	2695.295397	127	Nordhaus+TechnologyPolicy.Both	3127
8.444444444	0.008	0.33	0.02	0.02	0.25	0.25	0.02	0.02	0	0	0	0	0.1443	2	45.55074	193.2	27.82166	257.54634	4	5	300	GFDL-ESM2G	3.189799014	293.0713876	3076.849744	6	0.010023333	0.000630306	2695.295397	128	Nordhaus+TechnologyPolicy.Both	3128
9.222222222	0.008	0.33	0.02	0.02	0.25	0.25	0.02	0.02	0	0	0	0	0.1443	2	45.55074	193.2	27.82166	257.54634	4	5	300	GFDL-ESM2G	3.189799014	293.0713876	3076.849744	6	0.010023333	0.000630306	2695.295397	129	Nordhaus+TechnologyPolicy.Both	3129
10	0.008	0.33	0.02	0.02	0.25	0.25	0.02	0.02	0	0	0	0	0.1443	2	45.55074	193.2	27.82166	257.54634	4	5	300	GFDL-ESM2G	3.189799014	293.0713876	3076.849744	6	0.010023333	0.000630306	2695.295397	130	Nordhaus+TechnologyPolicy.Both	3130
3	0.0115	0.33	0.02	0.02	0.25	0.25	0.02	0.02	0	0	0	0	0.1443	2	45.55074	193.2	27.82166	257.54634	4	5	300	GFDL-ESM2G	3.189799014	293.0713876	3076.849744	6	0.010023333	0.000630306	2695.295397	131	Nordhaus+TechnologyPolicy.Both	3131
3.777777778	0.0115	0.33	0.02	0.02	0.25	0.25	0.02	0.02	0	0	0	0	0.1443	2	45.55074	193.2	27.82166	257.54634	4	5	300	GFDL-ESM2G	3.189799014	293.0713876	3076.849744	6	0.010023333	0.000630306	2695.295397	132	Nordhaus+TechnologyPolicy.Both	3132
4.555555556	0.0115	0.33	0.02	0.02	0.25	0.25	0.02	0.02	0	0	0	0	0.1443	2	45.55074	193.2	27.82166	257.54634	4	5	300	GFDL-ESM2G	3.189799014	293.0713876	3076.849744	6	0.010023333	0.000630306	2695.295397	133	Nordhaus+TechnologyPolicy.Both	3133
5.333333333	0.0115	0.33	0.02	0.02	0.25	0.25	0.02	0.02	0	0	0	0	0.1443	2	45.55074	193.2	27.82166	257.54634	4	5	300	GFDL-ESM2G	3.189799014	293.0713876	3076.849744	6	0.010023333	0.000630306	2695.295397	134	Nordhaus+TechnologyPolicy.Both	3134
6.111111111	0.0115	0.33	0.02	0.02	0.25	0.25	0.02	0.02	0	0	0	0	0.1443	2	45.55074	193.2	27.82166	257.54634	4	5	300	GFDL-ESM2G	3.189799014	293.0713876	3076.849744	6	0.010023333	0.000630306	2695.295397	135	Nordhaus+TechnologyPolicy.Both	3135
6.888888889	0.0115	0.33	0.02	0.02	0.25	0.25	0.02	0.02	0	0	0	0	0.1443	2	45.55074	193.2	27.82166	257.54634	4	5	300	GFDL-ESM2G	3.189799014	293.0713876	3076.849744	6	0.010023333	0.000630306	2695.295397	136	Nordhaus+TechnologyPolicy.Both	3136
7.666666667	0.0115	0.33	0.02	0.02	0.25	0.25	0.02	0.02	0	0	0	0	0.1443	2	45.55074	193.2	27.82166	257.54634	4	5	300	GFDL-ESM2G	3.189799014	293.0713876	3076.849744	6	0.010023333	0.000630306	2695.295397	137	Nordhaus+TechnologyPolicy.Both	3137
8.444444444	0.0115	0.33	0.02	0.02	0.25	0.25	0.02	0.02	0	0	0	0	0.1443	2	45.55074	193.2	27.82166	257.54634	4	5	300	GFDL-ESM2G	3.189799014	293.0713876	3076.849744	6	0.010023333	0.000630306	2695.295397	138	Nordhaus+TechnologyPolicy.Both	3138
9.222222222	0.0115	0.33	0.02	0.02	0.25	0.25	0.02	0.02	0	0	0	0	0.1443	2	45.55074	193.2	27.82166	257.54634	4	5	300	GFDL-ESM2G	3.189799014	293.0713876	3076.849744	6	0.010023333	0.000630306	2695.295397	139	Nordhaus+TechnologyPolicy.Both	3139
10	0.0115	0.33	0.02	0.02	0.25	0.25	0.02	0.02	0	0	0	0	0.1443	2	45.55074	193.2	27.82166	257.54634	4	5	300	GFDL-ESM2G	3.189799014	293.0713876	3076.849744	6	0.010023333	0.000630306	2695.295397	140	Nordhaus+TechnologyPolicy.Both	3140
3	0.015	0.33	0.02	0.02	0.25	0.25	0.02	0.02	0	0	0	0	0.1443	2	45.55074	193.2	27.82166	257.54634	4	5	300	GFDL-ESM2G	3.189799014	293.0713876	3076.849744	6	0.010023333	0.000630306	2695.295397	141	Nordhaus+TechnologyPolicy.Both	3141
3.777777778	0.015	0.33	0.02	0.02	0.25	0.25	0.02	0.02	0	0	0	0	0.1443	2	45.55074	193.2	27.82166	257.54634	4	5	300	GFDL-ESM2G	3.189799014	293.0713876	3076.849744	6	0.010023333	0.000630306	2695.295397	142	Nordhaus+TechnologyPolicy.Both	3142
4.555555556	0.015	0.33	0.02	0.02	0.25	0.25	0.02	0.02	0	0	0	0	0.1443	2	45.55074	193.2	27.82166	257.54634	4	5	300	GFDL-ESM2G	3.189799014	293.0713876	3076.849744	6	0.010023333	0.000630306	2695.295397	143	Nordhaus+TechnologyPolicy.Both	3143
5.333333333	0.015	0.33	0.02	0.02	0.25	0.25	0.02	0.02	0	0	0	0	0.1443	2	45.55074	193.2	27.82166	257.54634	4	5	300	GFDL-ESM2G	3.189799014	293.0713876	3076.849744	6	0.010023333	0.000630306	2695.295397	144	Nordhaus+TechnologyPolicy.Both	3144
6.111111111	0.015	0.33	0.02	0.02	0.25	0.25	0.02	0.02	0	0	0	0	0.1443	2	45.55074	193.2	27.82166	257.54634	4	5	300	GFDL-ESM2G	3.189799014	293.0713876	3076.849744	6	0.010023333	0.000630306	2695.295397	145	Nordhaus+TechnologyPolicy.Both	3145
6.888888889	0.015	0.33	0.02	0.02	0.25	0.25	0.02	0.02	0	0	0	0	0.1443	2	45.55074	193.2	27.82166	257.54634	4	5	300	GFDL-ESM2G	3.189799014	293.0713876	3076.849744	6	0.010023333	0.000630306	2695.295397	146	Nordhaus+TechnologyPolicy.Both	3146
7.666666667	0.015	0.33	0.02	0.02	0.25	0.25	0.02	0.02	0	0	0	0	0.1443	2	45.55074	193.2	27.82166	257.54634	4	5	300	GFDL-ESM2G	3.189799014	293.0713876	3076.849744	6	0.010023333	0.000630306	2695.295397	147	Nordhaus+TechnologyPolicy.Both	3147
8.444444444	0.015	0.33	0.02	0.02	0.25	0.25	0.02	0.02	0	0	0	0	0.1443	2	45.55074	193.2	27.82166	257.54634	4	5	300	GFDL-ESM2G	3.189799014	293.0713876	3076.849744	6	0.010023333	0.000630306	2695.295397	148	Nordhaus+TechnologyPolicy.Both	3148
9.222222222	0.015	0.33	0.02	0.02	0.25	0.25	0.02	0.02	0	0	0	0	0.1443	2	45.55074	193.2	27.82166	257.54634	4	5	300	GFDL-ESM2G	3.189799014	293.0713876	3076.849744	6	0.010023333	0.000630306	2695.295397	149	Nordhaus+TechnologyPolicy.Both	3149
10	0.015	0.33	0.02	0.02	0.25	0.25	0.02	0.02	0	0	0	0	0.1443	2	45.55074	193.2	27.82166	257.54634	4	5	300	GFDL-ESM2G	3.189799014	293.0713876	3076.849744	6	0.010023333	0.000630306	2695.295397	150	Nordhaus+TechnologyPolicy.Both	3150
3	0.001	0.33	0.02	0.02	0.25	0.25	0.02	0.02	0	0	0	0	0.1443	2	45.55074	193.2	27.82166	257.54634	4	5	300	GFDL-ESM2M	3.290828914	285.0510445	2784.237474	6	0.010007156	0.00070503	2402.71314	151	Nordhaus+TechnologyPolicy.Both	3151
3.777777778	0.001	0.33	0.02	0.02	0.25	0.25	0.02	0.02	0	0	0	0	0.1443	2	45.55074	193.2	27.82166	257.54634	4	5	300	GFDL-ESM2M	3.290828914	285.0510445	2784.237474	6	0.010007156	0.00070503	2402.71314	152	Nordhaus+TechnologyPolicy.Both	3152
4.555555556	0.001	0.33	0.02	0.02	0.25	0.25	0.02	0.02	0	0	0	0	0.1443	2	45.55074	193.2	27.82166	257.54634	4	5	300	GFDL-ESM2M	3.290828914	285.0510445	2784.237474	6	0.010007156	0.00070503	2402.71314	153	Nordhaus+TechnologyPolicy.Both	3153
5.333333333	0.001	0.33	0.02	0.02	0.25	0.25	0.02	0.02	0	0	0	0	0.1443	2	45.55074	193.2	27.82166	257.54634	4	5	300	GFDL-ESM2M	3.290828914	285.0510445	2784.237474	6	0.010007156	0.00070503	2402.71314	154	Nordhaus+TechnologyPolicy.Both	3154
6.111111111	0.001	0.33	0.02	0.02	0.25	0.25	0.02	0.02	0	0	0	0	0.1443	2	45.55074	193.2	27.82166	257.54634	4	5	300	GFDL-ESM2M	3.290828914	285.0510445	2784.237474	6	0.010007156	0.00070503	2402.71314	155	Nordhaus+TechnologyPolicy.Both	3155
6.888888889	0.001	0.33	0.02	0.02	0.25	0.25	0.02	0.02	0	0	0	0	0.1443	2	45.55074	193.2	27.82166	257.54634	4	5	300	GFDL-ESM2M	3.290828914	285.0510445	2784.237474	6	0.010007156	0.00070503	2402.71314	156	Nordhaus+TechnologyPolicy.Both	3156
7.666666667	0.001	0.33	0.02	0.02	0.25	0.25	0.02	0.02	0	0	0	0	0.1443	2	45.55074	193.2	27.82166	257.54634	4	5	300	GFDL-ESM2M	3.290828914	285.0510445	2784.237474	6	0.010007156	0.00070503	2402.71314	157	Nordhaus+TechnologyPolicy.Both	3157
8.444444444	0.001	0.33	0.02	0.02	0.25	0.25	0.02	0.02	0	0	0	0	0.1443	2	45.55074	193.2	27.82166	257.54634	4	5	300	GFDL-ESM2M	3.290828914	285.0510445	2784.237474	6	0.010007156	0.00070503	2402.71314	158	Nordhaus+TechnologyPolicy.Both	3158
9.222222222	0.001	0.33	0.02	0.02	0.25	0.25	0.02	0.02	0	0	0	0	0.1443	2	45.55074	193.2	27.82166	257.54634	4	5	300	GFDL-ESM2M	3.290828914	285.0510445	2784.237474	6	0.010007156	0.00070503	2402.71314	159	Nordhaus+TechnologyPolicy.Both	3159
10	0.001	0.33	0.02	0.02	0.25	0.25	0.02	0.02	0	0	0	0	0.1443	2	45.55074	193.2	27.82166	257.54634	4	5	300	GFDL-ESM2M	3.290828914	285.0510445	2784.237474	6	0.010007156	0.00070503	2402.71314	160	Nordhaus+TechnologyPolicy.Both	3160
3	0.0045	0.33	0.02	0.02	0.25	0.25	0.02	0.02	0	0	0	0	0.1443	2	45.55074	193.2	27.82166	257.54634	4	5	300	GFDL-ESM2M	3.290828914	285.0510445	2784.237474	6	0.010007156	0.00070503	2402.71314	161	Nordhaus+TechnologyPolicy.Both	3161
3.777777778	0.0045	0.33	0.02	0.02	0.25	0.25	0.02	0.02	0	0	0	0	0.1443	2	45.55074	193.2	27.82166	257.54634	4	5	300	GFDL-ESM2M	3.290828914	285.0510445	2784.237474	6	0.010007156	0.00070503	2402.71314	162	Nordhaus+TechnologyPolicy.Both	3162
4.555555556	0.0045	0.33	0.02	0.02	0.25	0.25	0.02	0.02	0	0	0	0	0.1443	2	45.55074	193.2	27.82166	257.54634	4	5	300	GFDL-ESM2M	3.290828914	285.0510445	2784.237474	6	0.010007156	0.00070503	2402.71314	163	Nordhaus+TechnologyPolicy.Both	3163
5.333333333	0.0045	0.33	0.02	0.02	0.25	0.25	0.02	0.02	0	0	0	0	0.1443	2	45.55074	193.2	27.82166	257.54634	4	5	300	GFDL-ESM2M	3.290828914	285.0510445	2784.237474	6	0.010007156	0.00070503	2402.71314	164	Nordhaus+TechnologyPolicy.Both	3164
6.111111111	0.0045	0.33	0.02	0.02	0.25	0.25	0.02	0.02	0	0	0	0	0.1443	2	45.55074	193.2	27.82166	257.54634	4	5	300	GFDL-ESM2M	3.290828914	285.0510445	2784.237474	6	0.010007156	0.00070503	2402.71314	165	Nordhaus+TechnologyPolicy.Both	3165
6.888888889	0.0045	0.33	0.02	0.02	0.25	0.25	0.02	0.02	0	0	0	0	0.1443	2	45.55074	193.2	27.82166	257.54634	4	5	300	GFDL-ESM2M	3.290828914	285.0510445	2784.237474	6	0.010007156	0.00070503	2402.71314	166	Nordhaus+TechnologyPolicy.Both	3166
7.666666667	0.0045	0.33	0.02	0.02	0.25	0.25	0.02	0.02	0	0	0	0	0.1443	2	45.55074	193.2	27.82166	257.54634	4	5	300	GFDL-ESM2M	3.290828914	285.0510445	2784.237474	6	0.010007156	0.00070503	2402.71314	167	Nordhaus+TechnologyPolicy.Both	3167
8.444444444	0.0045	0.33	0.02	0.02	0.25	0.25	0.02	0.02	0	0	0	0	0.1443	2	45.55074	193.2	27.82166	257.54634	4	5	300	GFDL-ESM2M	3.290828914	285.0510445	2784.237474	6	0.010007156	0.00070503	2402.71314	168	Nordhaus+TechnologyPolicy.Both	3168
9.222222222	0.0045	0.33	0.02	0.02	0.25	0.25	0.02	0.02	0	0	0	0	0.1443	2	45.55074	193.2	27.82166	257.54634	4	5	300	GFDL-ESM2M	3.290828914	285.0510445	2784.237474	6	0.010007156	0.00070503	2402.71314	169	Nordhaus+TechnologyPolicy.Both	3169
10	0.0045	0.33	0.02	0.02	0.25	0.25	0.02	0.02	0	0	0	0	0.1443	2	45.55074	193.2	27.82166	257.54634	4	5	300	GFDL-ESM2M	3.290828914	285.0510445	2784.237474	6	0.010007156	0.00070503	2402.71314	170	Nordhaus+TechnologyPolicy.Both	3170
3	0.008	0.33	0.02	0.02	0.25	0.25	0.02	0.02	0	0	0	0	0.1443	2	45.55074	193.2	27.82166	257.54634	4	5	300	GFDL-ESM2M	3.290828914	285.0510445	2784.237474	6	0.010007156	0.00070503	2402.71314	171	Nordhaus+TechnologyPolicy.Both	3171
3.777777778	0.008	0.33	0.02	0.02	0.25	0.25	0.02	0.02	0	0	0	0	0.1443	2	45.55074	193.2	27.82166	257.54634	4	5	300	GFDL-ESM2M	3.290828914	285.0510445	2784.237474	6	0.010007156	0.00070503	2402.71314	172	Nordhaus+TechnologyPolicy.Both	3172
4.555555556	0.008	0.33	0.02	0.02	0.25	0.25	0.02	0.02	0	0	0	0	0.1443	2	45.55074	193.2	27.82166	257.54634	4	5	300	GFDL-ESM2M	3.290828914	285.0510445	2784.237474	6	0.010007156	0.00070503	2402.71314	173	Nordhaus+TechnologyPolicy.Both	3173
5.333333333	0.008	0.33	0.02	0.02	0.25	0.25	0.02	0.02	0	0	0	0	0.1443	2	45.55074	193.2	27.82166	257.54634	4	5	300	GFDL-ESM2M	3.290828914	285.0510445	2784.237474	6	0.010007156	0.00070503	2402.71314	174	Nordhaus+TechnologyPolicy.Both	3174
6.111111111	0.008	0.33	0.02	0.02	0.25	0.25	0.02	0.02	0	0	0	0	0.1443	2	45.55074	193.2	27.82166	257.54634	4	5	300	GFDL-ESM2M	3.290828914	285.0510445	2784.237474	6	0.010007156	0.00070503	2402.71314	175	Nordhaus+TechnologyPolicy.Both	3175
6.888888889	0.008	0.33	0.02	0.02	0.25	0.25	0.02	0.02	0	0	0	0	0.1443	2	45.55074	193.2	27.82166	257.54634	4	5	300	GFDL-ESM2M	3.290828914	285.0510445	2784.237474	6	0.010007156	0.00070503	2402.71314	176	Nordhaus+TechnologyPolicy.Both	3176
7.666666667	0.008	0.33	0.02	0.02	0.25	0.25	0.02	0.02	0	0	0	0	0.1443	2	45.55074	193.2	27.82166	257.54634	4	5	300	GFDL-ESM2M	3.290828914	285.0510445	2784.237474	6	0.010007156	0.00070503	2402.71314	177	Nordhaus+TechnologyPolicy.Both	3177
8.444444444	0.008	0.33	0.02	0.02	0.25	0.25	0.02	0.02	0	0	0	0	0.1443	2	45.55074	193.2	27.82166	257.54634	4	5	300	GFDL-ESM2M	3.290828914	285.0510445	2784.237474	6	0.010007156	0.00070503	2402.71314	178	Nordhaus+TechnologyPolicy.Both	3178
9.222222222	0.008	0.33	0.02	0.02	0.25	0.25	0.02	0.02	0	0	0	0	0.1443	2	45.55074	193.2	27.82166	257.54634	4	5	300	GFDL-ESM2M	3.290828914	285.0510445	2784.237474	6	0.010007156	0.00070503	2402.71314	179	Nordhaus+TechnologyPolicy.Both	3179
10	0.008	0.33	0.02	0.02	0.25	0.25	0.02	0.02	0	0	0	0	0.1443	2	45.55074	193.2	27.82166	257.54634	4	5	300	GFDL-ESM2M	3.290828914	285.0510445	2784.237474	6	0.010007156	0.00070503	2402.71314	180	Nordhaus+TechnologyPolicy.Both	3180
3	0.0115	0.33	0.02	0.02	0.25	0.25	0.02	0.02	0	0	0	0	0.1443	2	45.55074	193.2	27.82166	257.54634	4	5	300	GFDL-ESM2M	3.290828914	285.0510445	2784.237474	6	0.010007156	0.00070503	2402.71314	181	Nordhaus+TechnologyPolicy.Both	3181
3.777777778	0.0115	0.33	0.02	0.02	0.25	0.25	0.02	0.02	0	0	0	0	0.1443	2	45.55074	193.2	27.82166	257.54634	4	5	300	GFDL-ESM2M	3.290828914	285.0510445	2784.237474	6	0.010007156	0.00070503	2402.71314	182	Nordhaus+TechnologyPolicy.Both	3182
4.555555556	0.0115	0.33	0.02	0.02	0.25	0.25	0.02	0.02	0	0	0	0	0.1443	2	45.55074	193.2	27.82166	257.54634	4	5	300	GFDL-ESM2M	3.290828914	285.0510445	2784.237474	6	0.010007156	0.00070503	2402.71314	183	Nordhaus+TechnologyPolicy.Both	3183
5.333333333	0.0115	0.33	0.02	0.02	0.25	0.25	0.02	0.02	0	0	0	0	0.1443	2	45.55074	193.2	27.82166	257.54634	4	5	300	GFDL-ESM2M	3.290828914	285.0510445	2784.237474	6	0.010007156	0.00070503	2402.71314	184	Nordhaus+TechnologyPolicy.Both	3184
6.111111111	0.0115	0.33	0.02	0.02	0.25	0.25	0.02	0.02	0	0	0	0	0.1443	2	45.55074	193.2	27.82166	257.54634	4	5	300	GFDL-ESM2M	3.290828914	285.0510445	2784.237474	6	0.010007156	0.00070503	2402.71314	185	Nordhaus+TechnologyPolicy.Both	3185
6.888888889	0.0115	0.33	0.02	0.02	0.25	0.25	0.02	0.02	0	0	0	0	0.1443	2	45.55074	193.2	27.82166	257.54634	4	5	300	GFDL-ESM2M	3.290828914	285.0510445	2784.237474	6	0.010007156	0.00070503	2402.71314	186	Nordhaus+TechnologyPolicy.Both	3186
7.666666667	0.0115	0.33	0.02	0.02	0.25	0.25	0.02	0.02	0	0	0	0	0.1443	2	45.55074	193.2	27.82166	257.54634	4	5	300	GFDL-ESM2M	3.290828914	285.0510445	2784.237474	6	0.010007156	0.00070503	2402.71314	187	Nordhaus+TechnologyPolicy.Both	3187
8.444444444	0.0115	0.33	0.02	0.02	0.25	0.25	0.02	0.02	0	0	0	0	0.1443	2	45.55074	193.2	27.82166	257.54634	4	5	300	GFDL-ESM2M	3.290828914	285.0510445	2784.237474	6	0.010007156	0.00070503	2402.71314	188	Nordhaus+TechnologyPolicy.Both	3188
9.222222222	0.0115	0.33	0.02	0.02	0.25	0.25	0.02	0.02	0	0	0	0	0.1443	2	45.55074	193.2	27.82166	257.54634	4	5	300	GFDL-ESM2M	3.290828914	285.0510445	2784.237474	6	0.010007156	0.00070503	2402.71314	189	Nordhaus+TechnologyPolicy.Both	3189
10	0.0115	0.33	0.02	0.02	0.25	0.25	0.02	0.02	0	0	0	0	0.1443	2	45.55074	193.2	27.82166	257.54634	4	5	300	GFDL-ESM2M	3.290828914	285.0510445	2784.237474	6	0.010007156	0.00070503	2402.71314	190	Nordhaus+TechnologyPolicy.Both	3190
3	0.015	0.33	0.02	0.02	0.25	0.25	0.02	0.02	0	0	0	0	0.1443	2	45.55074	193.2	27.82166	257.54634	4	5	300	GFDL-ESM2M	3.290828914	285.0510445	2784.237474	6	0.010007156	0.00070503	2402.71314	191	Nordhaus+TechnologyPolicy.Both	3191
3.777777778	0.015	0.33	0.02	0.02	0.25	0.25	0.02	0.02	0	0	0	0	0.1443	2	45.55074	193.2	27.82166	257.54634	4	5	300	GFDL-ESM2M	3.290828914	285.0510445	2784.237474	6	0.010007156	0.00070503	2402.71314	192	Nordhaus+TechnologyPolicy.Both	3192
4.555555556	0.015	0.33	0.02	0.02	0.25	0.25	0.02	0.02	0	0	0	0	0.1443	2	45.55074	193.2	27.82166	257.54634	4	5	300	GFDL-ESM2M	3.290828914	285.0510445	2784.237474	6	0.010007156	0.00070503	2402.71314	193	Nordhaus+TechnologyPolicy.Both	3193
5.333333333	0.015	0.33	0.02	0.02	0.25	0.25	0.02	0.02	0	0	0	0	0.1443	2	45.55074	193.2	27.82166	257.54634	4	5	300	GFDL-ESM2M	3.290828914	285.0510445	2784.237474	6	0.010007156	0.00070503	2402.71314	194	Nordhaus+TechnologyPolicy.Both	3194
6.111111111	0.015	0.33	0.02	0.02	0.25	0.25	0.02	0.02	0	0	0	0	0.1443	2	45.55074	193.2	27.82166	257.54634	4	5	300	GFDL-ESM2M	3.290828914	285.0510445	2784.237474	6	0.010007156	0.00070503	2402.71314	195	Nordhaus+TechnologyPolicy.Both	3195
6.888888889	0.015	0.33	0.02	0.02	0.25	0.25	0.02	0.02	0	0	0	0	0.1443	2	45.55074	193.2	27.82166	257.54634	4	5	300	GFDL-ESM2M	3.290828914	285.0510445	2784.237474	6	0.010007156	0.00070503	2402.71314	196	Nordhaus+TechnologyPolicy.Both	3196
7.666666667	0.015	0.33	0.02	0.02	0.25	0.25	0.02	0.02	0	0	0	0	0.1443	2	45.55074	193.2	27.82166	257.54634	4	5	300	GFDL-ESM2M	3.290828914	285.0510445	2784.237474	6	0.010007156	0.00070503	2402.71314	197	Nordhaus+TechnologyPolicy.Both	3197
8.444444444	0.015	0.33	0.02	0.02	0.25	0.25	0.02	0.02	0	0	0	0	0.1443	2	45.55074	193.2	27.82166	257.54634	4	5	300	GFDL-ESM2M	3.290828914	285.0510445	2784.237474	6	0.010007156	0.00070503	2402.71314	198	Nordhaus+TechnologyPolicy.Both	3198
9.222222222	0.015	0.33	0.02	0.02	0.25	0.25	0.02	0.02	0	0	0	0	0.1443	2	45.55074	193.2	27.82166	257.54634	4	5	300	GFDL-ESM2M	3.290828914	285.0510445	2784.237474	6	0.010007156	0.00070503	2402.71314	199	Nordhaus+TechnologyPolicy.Both	3199
10	0.015	0.33	0.02	0.02	0.25	0.25	0.02	0.02	0	0	0	0	0.1443	2	45.55074	193.2	27.82166	257.54634	4	5	300	GFDL-ESM2M	3.290828914	285.0510445	2784.237474	6	0.010007156	0.00070503	2402.71314	200	Nordhaus+TechnologyPolicy.Both	3200
3	0.001	0.33	0.02	0.02	0.25	0.25	0.02	0.02	0	0	0	0	0.1443	2	45.55074	193.2	27.82166	257.54634	4	5	300	MIROC-ESM	5.931536512	286.2320504	1013.566627	6	0.010039168	0.002600319	632.6121345	201	Nordhaus+TechnologyPolicy.Both	3201
3.777777778	0.001	0.33	0.02	0.02	0.25	0.25	0.02	0.02	0	0	0	0	0.1443	2	45.55074	193.2	27.82166	257.54634	4	5	300	MIROC-ESM	5.931536512	286.2320504	1013.566627	6	0.010039168	0.002600319	632.6121345	202	Nordhaus+TechnologyPolicy.Both	3202
4.555555556	0.001	0.33	0.02	0.02	0.25	0.25	0.02	0.02	0	0	0	0	0.1443	2	45.55074	193.2	27.82166	257.54634	4	5	300	MIROC-ESM	5.931536512	286.2320504	1013.566627	6	0.010039168	0.002600319	632.6121345	203	Nordhaus+TechnologyPolicy.Both	3203
5.333333333	0.001	0.33	0.02	0.02	0.25	0.25	0.02	0.02	0	0	0	0	0.1443	2	45.55074	193.2	27.82166	257.54634	4	5	300	MIROC-ESM	5.931536512	286.2320504	1013.566627	6	0.010039168	0.002600319	632.6121345	204	Nordhaus+TechnologyPolicy.Both	3204
6.111111111	0.001	0.33	0.02	0.02	0.25	0.25	0.02	0.02	0	0	0	0	0.1443	2	45.55074	193.2	27.82166	257.54634	4	5	300	MIROC-ESM	5.931536512	286.2320504	1013.566627	6	0.010039168	0.002600319	632.6121345	205	Nordhaus+TechnologyPolicy.Both	3205
6.888888889	0.001	0.33	0.02	0.02	0.25	0.25	0.02	0.02	0	0	0	0	0.1443	2	45.55074	193.2	27.82166	257.54634	4	5	300	MIROC-ESM	5.931536512	286.2320504	1013.566627	6	0.010039168	0.002600319	632.6121345	206	Nordhaus+TechnologyPolicy.Both	3206
7.666666667	0.001	0.33	0.02	0.02	0.25	0.25	0.02	0.02	0	0	0	0	0.1443	2	45.55074	193.2	27.82166	257.54634	4	5	300	MIROC-ESM	5.931536512	286.2320504	1013.566627	6	0.010039168	0.002600319	632.6121345	207	Nordhaus+TechnologyPolicy.Both	3207
8.444444444	0.001	0.33	0.02	0.02	0.25	0.25	0.02	0.02	0	0	0	0	0.1443	2	45.55074	193.2	27.82166	257.54634	4	5	300	MIROC-ESM	5.931536512	286.2320504	1013.566627	6	0.010039168	0.002600319	632.6121345	208	Nordhaus+TechnologyPolicy.Both	3208
9.222222222	0.001	0.33	0.02	0.02	0.25	0.25	0.02	0.02	0	0	0	0	0.1443	2	45.55074	193.2	27.82166	257.54634	4	5	300	MIROC-ESM	5.931536512	286.2320504	1013.566627	6	0.010039168	0.002600319	632.6121345	209	Nordhaus+TechnologyPolicy.Both	3209
10	0.001	0.33	0.02	0.02	0.25	0.25	0.02	0.02	0	0	0	0	0.1443	2	45.55074	193.2	27.82166	257.54634	4	5	300	MIROC-ESM	5.931536512	286.2320504	1013.566627	6	0.010039168	0.002600319	632.6121345	210	Nordhaus+TechnologyPolicy.Both	3210
3	0.0045	0.33	0.02	0.02	0.25	0.25	0.02	0.02	0	0	0	0	0.1443	2	45.55074	193.2	27.82166	257.54634	4	5	300	MIROC-ESM	5.931536512	286.2320504	1013.566627	6	0.010039168	0.002600319	632.6121345	211	Nordhaus+TechnologyPolicy.Both	3211
3.777777778	0.0045	0.33	0.02	0.02	0.25	0.25	0.02	0.02	0	0	0	0	0.1443	2	45.55074	193.2	27.82166	257.54634	4	5	300	MIROC-ESM	5.931536512	286.2320504	1013.566627	6	0.010039168	0.002600319	632.6121345	212	Nordhaus+TechnologyPolicy.Both	3212
4.555555556	0.0045	0.33	0.02	0.02	0.25	0.25	0.02	0.02	0	0	0	0	0.1443	2	45.55074	193.2	27.82166	257.54634	4	5	300	MIROC-ESM	5.931536512	286.2320504	1013.566627	6	0.010039168	0.002600319	632.6121345	213	Nordhaus+TechnologyPolicy.Both	3213
5.333333333	0.0045	0.33	0.02	0.02	0.25	0.25	0.02	0.02	0	0	0	0	0.1443	2	45.55074	193.2	27.82166	257.54634	4	5	300	MIROC-ESM	5.931536512	286.2320504	1013.566627	6	0.010039168	0.002600319	632.6121345	214	Nordhaus+TechnologyPolicy.Both	3214
6.111111111	0.0045	0.33	0.02	0.02	0.25	0.25	0.02	0.02	0	0	0	0	0.1443	2	45.55074	193.2	27.82166	257.54634	4	5	300	MIROC-ESM	5.931536512	286.2320504	1013.566627	6	0.010039168	0.002600319	632.6121345	215	Nordhaus+TechnologyPolicy.Both	3215
6.888888889	0.0045	0.33	0.02	0.02	0.25	0.25	0.02	0.02	0	0	0	0	0.1443	2	45.55074	193.2	27.82166	257.54634	4	5	300	MIROC-ESM	5.931536512	286.2320504	1013.566627	6	0.010039168	0.002600319	632.6121345	216	Nordhaus+TechnologyPolicy.Both	3216
7.666666667	0.0045	0.33	0.02	0.02	0.25	0.25	0.02	0.02	0	0	0	0	0.1443	2	45.55074	193.2	27.82166	257.54634	4	5	300	MIROC-ESM	5.931536512	286.2320504	1013.566627	6	0.010039168	0.002600319	632.6121345	217	Nordhaus+TechnologyPolicy.Both	3217
8.444444444	0.0045	0.33	0.02	0.02	0.25	0.25	0.02	0.02	0	0	0	0	0.1443	2	45.55074	193.2	27.82166	257.54634	4	5	300	MIROC-ESM	5.931536512	286.2320504	1013.566627	6	0.010039168	0.002600319	632.6121345	218	Nordhaus+TechnologyPolicy.Both	3218
9.222222222	0.0045	0.33	0.02	0.02	0.25	0.25	0.02	0.02	0	0	0	0	0.1443	2	45.55074	193.2	27.82166	257.54634	4	5	300	MIROC-ESM	5.931536512	286.2320504	1013.566627	6	0.010039168	0.002600319	632.6121345	219	Nordhaus+TechnologyPolicy.Both	3219
10	0.0045	0.33	0.02	0.02	0.25	0.25	0.02	0.02	0	0	0	0	0.1443	2	45.55074	193.2	27.82166	257.54634	4	5	300	MIROC-ESM	5.931536512	286.2320504	1013.566627	6	0.010039168	0.002600319	632.6121345	220	Nordhaus+TechnologyPolicy.Both	3220
3	0.008	0.33	0.02	0.02	0.25	0.25	0.02	0.02	0	0	0	0	0.1443	2	45.55074	193.2	27.82166	257.54634	4	5	300	MIROC-ESM	5.931536512	286.2320504	1013.566627	6	0.010039168	0.002600319	632.6121345	221	Nordhaus+TechnologyPolicy.Both	3221
3.777777778	0.008	0.33	0.02	0.02	0.25	0.25	0.02	0.02	0	0	0	0	0.1443	2	45.55074	193.2	27.82166	257.54634	4	5	300	MIROC-ESM	5.931536512	286.2320504	1013.566627	6	0.010039168	0.002600319	632.6121345	222	Nordhaus+TechnologyPolicy.Both	3222
4.555555556	0.008	0.33	0.02	0.02	0.25	0.25	0.02	0.02	0	0	0	0	0.1443	2	45.55074	193.2	27.82166	257.54634	4	5	300	MIROC-ESM	5.931536512	286.2320504	1013.566627	6	0.010039168	0.002600319	632.6121345	223	Nordhaus+TechnologyPolicy.Both	3223
5.333333333	0.008	0.33	0.02	0.02	0.25	0.25	0.02	0.02	0	0	0	0	0.1443	2	45.55074	193.2	27.82166	257.54634	4	5	300	MIROC-ESM	5.931536512	286.2320504	1013.566627	6	0.010039168	0.002600319	632.6121345	224	Nordhaus+TechnologyPolicy.Both	3224
6.111111111	0.008	0.33	0.02	0.02	0.25	0.25	0.02	0.02	0	0	0	0	0.1443	2	45.55074	193.2	27.82166	257.54634	4	5	300	MIROC-ESM	5.931536512	286.2320504	1013.566627	6	0.010039168	0.002600319	632.6121345	225	Nordhaus+TechnologyPolicy.Both	3225
6.888888889	0.008	0.33	0.02	0.02	0.25	0.25	0.02	0.02	0	0	0	0	0.1443	2	45.55074	193.2	27.82166	257.54634	4	5	300	MIROC-ESM	5.931536512	286.2320504	1013.566627	6	0.010039168	0.002600319	632.6121345	226	Nordhaus+TechnologyPolicy.Both	3226
7.666666667	0.008	0.33	0.02	0.02	0.25	0.25	0.02	0.02	0	0	0	0	0.1443	2	45.55074	193.2	27.82166	257.54634	4	5	300	MIROC-ESM	5.931536512	286.2320504	1013.566627	6	0.010039168	0.002600319	632.6121345	227	Nordhaus+TechnologyPolicy.Both	3227
8.444444444	0.008	0.33	0.02	0.02	0.25	0.25	0.02	0.02	0	0	0	0	0.1443	2	45.55074	193.2	27.82166	257.54634	4	5	300	MIROC-ESM	5.931536512	286.2320504	1013.566627	6	0.010039168	0.002600319	632.6121345	228	Nordhaus+TechnologyPolicy.Both	3228
9.222222222	0.008	0.33	0.02	0.02	0.25	0.25	0.02	0.02	0	0	0	0	0.1443	2	45.55074	193.2	27.82166	257.54634	4	5	300	MIROC-ESM	5.931536512	286.2320504	1013.566627	6	0.010039168	0.002600319	632.6121345	229	Nordhaus+TechnologyPolicy.Both	3229
10	0.008	0.33	0.02	0.02	0.25	0.25	0.02	0.02	0	0	0	0	0.1443	2	45.55074	193.2	27.82166	257.54634	4	5	300	MIROC-ESM	5.931536512	286.2320504	1013.566627	6	0.010039168	0.002600319	632.6121345	230	Nordhaus+TechnologyPolicy.Both	3230
3	0.0115	0.33	0.02	0.02	0.25	0.25	0.02	0.02	0	0	0	0	0.1443	2	45.55074	193.2	27.82166	257.54634	4	5	300	MIROC-ESM	5.931536512	286.2320504	1013.566627	6	0.010039168	0.002600319	632.6121345	231	Nordhaus+TechnologyPolicy.Both	3231
3.777777778	0.0115	0.33	0.02	0.02	0.25	0.25	0.02	0.02	0	0	0	0	0.1443	2	45.55074	193.2	27.82166	257.54634	4	5	300	MIROC-ESM	5.931536512	286.2320504	1013.566627	6	0.010039168	0.002600319	632.6121345	232	Nordhaus+TechnologyPolicy.Both	3232
4.555555556	0.0115	0.33	0.02	0.02	0.25	0.25	0.02	0.02	0	0	0	0	0.1443	2	45.55074	193.2	27.82166	257.54634	4	5	300	MIROC-ESM	5.931536512	286.2320504	1013.566627	6	0.010039168	0.002600319	632.6121345	233	Nordhaus+TechnologyPolicy.Both	3233
5.333333333	0.0115	0.33	0.02	0.02	0.25	0.25	0.02	0.02	0	0	0	0	0.1443	2	45.55074	193.2	27.82166	257.54634	4	5	300	MIROC-ESM	5.931536512	286.2320504	1013.566627	6	0.010039168	0.002600319	632.6121345	234	Nordhaus+TechnologyPolicy.Both	3234
6.111111111	0.0115	0.33	0.02	0.02	0.25	0.25	0.02	0.02	0	0	0	0	0.1443	2	45.55074	193.2	27.82166	257.54634	4	5	300	MIROC-ESM	5.931536512	286.2320504	1013.566627	6	0.010039168	0.002600319	632.6121345	235	Nordhaus+TechnologyPolicy.Both	3235
6.888888889	0.0115	0.33	0.02	0.02	0.25	0.25	0.02	0.02	0	0	0	0	0.1443	2	45.55074	193.2	27.82166	257.54634	4	5	300	MIROC-ESM	5.931536512	286.2320504	1013.566627	6	0.010039168	0.002600319	632.6121345	236	Nordhaus+TechnologyPolicy.Both	3236
7.666666667	0.0115	0.33	0.02	0.02	0.25	0.25	0.02	0.02	0	0	0	0	0.1443	2	45.55074	193.2	27.82166	257.54634	4	5	300	MIROC-ESM	5.931536512	286.2320504	1013.566627	6	0.010039168	0.002600319	632.6121345	237	Nordhaus+TechnologyPolicy.Both	3237
8.444444444	0.0115	0.33	0.02	0.02	0.25	0.25	0.02	0.02	0	0	0	0	0.1443	2	45.55074	193.2	27.82166	257.54634	4	5	300	MIROC-ESM	5.931536512	286.2320504	1013.566627	6	0.010039168	0.002600319	632.6121345	238	Nordhaus+TechnologyPolicy.Both	3238
9.222222222	0.0115	0.33	0.02	0.02	0.25	0.25	0.02	0.02	0	0	0	0	0.1443	2	45.55074	193.2	27.82166	257.54634	4	5	300	MIROC-ESM	5.931536512	286.2320504	1013.566627	6	0.010039168	0.002600319	632.6121345	239	Nordhaus+TechnologyPolicy.Both	3239
10	0.0115	0.33	0.02	0.02	0.25	0.25	0.02	0.02	0	0	0	0	0.1443	2	45.55074	193.2	27.82166	257.54634	4	5	300	MIROC-ESM	5.931536512	286.2320504	1013.566627	6	0.010039168	0.002600319	632.6121345	240	Nordhaus+TechnologyPolicy.Both	3240
3	0.015	0.33	0.02	0.02	0.25	0.25	0.02	0.02	0	0	0	0	0.1443	2	45.55074	193.2	27.82166	257.54634	4	5	300	MIROC-ESM	5.931536512	286.2320504	1013.566627	6	0.010039168	0.002600319	632.6121345	241	Nordhaus+TechnologyPolicy.Both	3241
3.777777778	0.015	0.33	0.02	0.02	0.25	0.25	0.02	0.02	0	0	0	0	0.1443	2	45.55074	193.2	27.82166	257.54634	4	5	300	MIROC-ESM	5.931536512	286.2320504	1013.566627	6	0.010039168	0.002600319	632.6121345	242	Nordhaus+TechnologyPolicy.Both	3242
4.555555556	0.015	0.33	0.02	0.02	0.25	0.25	0.02	0.02	0	0	0	0	0.1443	2	45.55074	193.2	27.82166	257.54634	4	5	300	MIROC-ESM	5.931536512	286.2320504	1013.566627	6	0.010039168	0.002600319	632.6121345	243	Nordhaus+TechnologyPolicy.Both	3243
5.333333333	0.015	0.33	0.02	0.02	0.25	0.25	0.02	0.02	0	0	0	0	0.1443	2	45.55074	193.2	27.82166	257.54634	4	5	300	MIROC-ESM	5.931536512	286.2320504	1013.566627	6	0.010039168	0.002600319	632.6121345	244	Nordhaus+TechnologyPolicy.Both	3244
6.111111111	0.015	0.33	0.02	0.02	0.25	0.25	0.02	0.02	0	0	0	0	0.1443	2	45.55074	193.2	27.82166	257.54634	4	5	300	MIROC-ESM	5.931536512	286.2320504	1013.566627	6	0.010039168	0.002600319	632.6121345	245	Nordhaus+TechnologyPolicy.Both	3245
6.888888889	0.015	0.33	0.02	0.02	0.25	0.25	0.02	0.02	0	0	0	0	0.1443	2	45.55074	193.2	27.82166	257.54634	4	5	300	MIROC-ESM	5.931536512	286.2320504	1013.566627	6	0.010039168	0.002600319	632.6121345	246	Nordhaus+TechnologyPolicy.Both	3246
7.666666667	0.015	0.33	0.02	0.02	0.25	0.25	0.02	0.02	0	0	0	0	0.1443	2	45.55074	193.2	27.82166	257.54634	4	5	300	MIROC-ESM	5.931536512	286.2320504	1013.566627	6	0.010039168	0.002600319	632.6121345	247	Nordhaus+TechnologyPolicy.Both	3247
8.444444444	0.015	0.33	0.02	0.02	0.25	0.25	0.02	0.02	0	0	0	0	0.1443	2	45.55074	193.2	27.82166	257.54634	4	5	300	MIROC-ESM	5.931536512	286.2320504	1013.566627	6	0.010039168	0.002600319	632.6121345	248	Nordhaus+TechnologyPolicy.Both	3248
9.222222222	0.015	0.33	0.02	0.02	0.25	0.25	0.02	0.02	0	0	0	0	0.1443	2	45.55074	193.2	27.82166	257.54634	4	5	300	MIROC-ESM	5.931536512	286.2320504	1013.566627	6	0.010039168	0.002600319	632.6121345	249	Nordhaus+TechnologyPolicy.Both	3249
10	0.015	0.33	0.02	0.02	0.25	0.25	0.02	0.02	0	0	0	0	0.1443	2	45.55074	193.2	27.82166	257.54634	4	5	300	MIROC-ESM	5.931536512	286.2320504	1013.566627	6	0.010039168	0.002600319	632.6121345	250	Nordhaus+TechnologyPolicy.Both	3250
3	0.001	0.33	0.02	0.02	0.25	0.25	0.02	0.02	0	0	0	0	0.1443	2	45.55074	193.2	27.82166	257.54634	4	5	300	MIROC-ESM-CHEM	6.130331874	285.6500417	970.869657	6	0.010039094	0.002779791	589.8958142	251	Nordhaus+TechnologyPolicy.Both	3251
3.777777778	0.001	0.33	0.02	0.02	0.25	0.25	0.02	0.02	0	0	0	0	0.1443	2	45.55074	193.2	27.82166	257.54634	4	5	300	MIROC-ESM-CHEM	6.130331874	285.6500417	970.869657	6	0.010039094	0.002779791	589.8958142	252	Nordhaus+TechnologyPolicy.Both	3252
4.555555556	0.001	0.33	0.02	0.02	0.25	0.25	0.02	0.02	0	0	0	0	0.1443	2	45.55074	193.2	27.82166	257.54634	4	5	300	MIROC-ESM-CHEM	6.130331874	285.6500417	970.869657	6	0.010039094	0.002779791	589.8958142	253	Nordhaus+TechnologyPolicy.Both	3253
5.333333333	0.001	0.33	0.02	0.02	0.25	0.25	0.02	0.02	0	0	0	0	0.1443	2	45.55074	193.2	27.82166	257.54634	4	5	300	MIROC-ESM-CHEM	6.130331874	285.6500417	970.869657	6	0.010039094	0.002779791	589.8958142	254	Nordhaus+TechnologyPolicy.Both	3254
6.111111111	0.001	0.33	0.02	0.02	0.25	0.25	0.02	0.02	0	0	0	0	0.1443	2	45.55074	193.2	27.82166	257.54634	4	5	300	MIROC-ESM-CHEM	6.130331874	285.6500417	970.869657	6	0.010039094	0.002779791	589.8958142	255	Nordhaus+TechnologyPolicy.Both	3255
6.888888889	0.001	0.33	0.02	0.02	0.25	0.25	0.02	0.02	0	0	0	0	0.1443	2	45.55074	193.2	27.82166	257.54634	4	5	300	MIROC-ESM-CHEM	6.130331874	285.6500417	970.869657	6	0.010039094	0.002779791	589.8958142	256	Nordhaus+TechnologyPolicy.Both	3256
7.666666667	0.001	0.33	0.02	0.02	0.25	0.25	0.02	0.02	0	0	0	0	0.1443	2	45.55074	193.2	27.82166	257.54634	4	5	300	MIROC-ESM-CHEM	6.130331874	285.6500417	970.869657	6	0.010039094	0.002779791	589.8958142	257	Nordhaus+TechnologyPolicy.Both	3257
8.444444444	0.001	0.33	0.02	0.02	0.25	0.25	0.02	0.02	0	0	0	0	0.1443	2	45.55074	193.2	27.82166	257.54634	4	5	300	MIROC-ESM-CHEM	6.130331874	285.6500417	970.869657	6	0.010039094	0.002779791	589.8958142	258	Nordhaus+TechnologyPolicy.Both	3258
9.222222222	0.001	0.33	0.02	0.02	0.25	0.25	0.02	0.02	0	0	0	0	0.1443	2	45.55074	193.2	27.82166	257.54634	4	5	300	MIROC-ESM-CHEM	6.130331874	285.6500417	970.869657	6	0.010039094	0.002779791	589.8958142	259	Nordhaus+TechnologyPolicy.Both	3259
10	0.001	0.33	0.02	0.02	0.25	0.25	0.02	0.02	0	0	0	0	0.1443	2	45.55074	193.2	27.82166	257.54634	4	5	300	MIROC-ESM-CHEM	6.130331874	285.6500417	970.869657	6	0.010039094	0.002779791	589.8958142	260	Nordhaus+TechnologyPolicy.Both	3260
3	0.0045	0.33	0.02	0.02	0.25	0.25	0.02	0.02	0	0	0	0	0.1443	2	45.55074	193.2	27.82166	257.54634	4	5	300	MIROC-ESM-CHEM	6.130331874	285.6500417	970.869657	6	0.010039094	0.002779791	589.8958142	261	Nordhaus+TechnologyPolicy.Both	3261
3.777777778	0.0045	0.33	0.02	0.02	0.25	0.25	0.02	0.02	0	0	0	0	0.1443	2	45.55074	193.2	27.82166	257.54634	4	5	300	MIROC-ESM-CHEM	6.130331874	285.6500417	970.869657	6	0.010039094	0.002779791	589.8958142	262	Nordhaus+TechnologyPolicy.Both	3262
4.555555556	0.0045	0.33	0.02	0.02	0.25	0.25	0.02	0.02	0	0	0	0	0.1443	2	45.55074	193.2	27.82166	257.54634	4	5	300	MIROC-ESM-CHEM	6.130331874	285.6500417	970.869657	6	0.010039094	0.002779791	589.8958142	263	Nordhaus+TechnologyPolicy.Both	3263
5.333333333	0.0045	0.33	0.02	0.02	0.25	0.25	0.02	0.02	0	0	0	0	0.1443	2	45.55074	193.2	27.82166	257.54634	4	5	300	MIROC-ESM-CHEM	6.130331874	285.6500417	970.869657	6	0.010039094	0.002779791	589.8958142	264	Nordhaus+TechnologyPolicy.Both	3264
6.111111111	0.0045	0.33	0.02	0.02	0.25	0.25	0.02	0.02	0	0	0	0	0.1443	2	45.55074	193.2	27.82166	257.54634	4	5	300	MIROC-ESM-CHEM	6.130331874	285.6500417	970.869657	6	0.010039094	0.002779791	589.8958142	265	Nordhaus+TechnologyPolicy.Both	3265
6.888888889	0.0045	0.33	0.02	0.02	0.25	0.25	0.02	0.02	0	0	0	0	0.1443	2	45.55074	193.2	27.82166	257.54634	4	5	300	MIROC-ESM-CHEM	6.130331874	285.6500417	970.869657	6	0.010039094	0.002779791	589.8958142	266	Nordhaus+TechnologyPolicy.Both	3266
7.666666667	0.0045	0.33	0.02	0.02	0.25	0.25	0.02	0.02	0	0	0	0	0.1443	2	45.55074	193.2	27.82166	257.54634	4	5	300	MIROC-ESM-CHEM	6.130331874	285.6500417	970.869657	6	0.010039094	0.002779791	589.8958142	267	Nordhaus+TechnologyPolicy.Both	3267
8.444444444	0.0045	0.33	0.02	0.02	0.25	0.25	0.02	0.02	0	0	0	0	0.1443	2	45.55074	193.2	27.82166	257.54634	4	5	300	MIROC-ESM-CHEM	6.130331874	285.6500417	970.869657	6	0.010039094	0.002779791	589.8958142	268	Nordhaus+TechnologyPolicy.Both	3268
9.222222222	0.0045	0.33	0.02	0.02	0.25	0.25	0.02	0.02	0	0	0	0	0.1443	2	45.55074	193.2	27.82166	257.54634	4	5	300	MIROC-ESM-CHEM	6.130331874	285.6500417	970.869657	6	0.010039094	0.002779791	589.8958142	269	Nordhaus+TechnologyPolicy.Both	3269
10	0.0045	0.33	0.02	0.02	0.25	0.25	0.02	0.02	0	0	0	0	0.1443	2	45.55074	193.2	27.82166	257.54634	4	5	300	MIROC-ESM-CHEM	6.130331874	285.6500417	970.869657	6	0.010039094	0.002779791	589.8958142	270	Nordhaus+TechnologyPolicy.Both	3270
3	0.008	0.33	0.02	0.02	0.25	0.25	0.02	0.02	0	0	0	0	0.1443	2	45.55074	193.2	27.82166	257.54634	4	5	300	MIROC-ESM-CHEM	6.130331874	285.6500417	970.869657	6	0.010039094	0.002779791	589.8958142	271	Nordhaus+TechnologyPolicy.Both	3271
3.777777778	0.008	0.33	0.02	0.02	0.25	0.25	0.02	0.02	0	0	0	0	0.1443	2	45.55074	193.2	27.82166	257.54634	4	5	300	MIROC-ESM-CHEM	6.130331874	285.6500417	970.869657	6	0.010039094	0.002779791	589.8958142	272	Nordhaus+TechnologyPolicy.Both	3272
4.555555556	0.008	0.33	0.02	0.02	0.25	0.25	0.02	0.02	0	0	0	0	0.1443	2	45.55074	193.2	27.82166	257.54634	4	5	300	MIROC-ESM-CHEM	6.130331874	285.6500417	970.869657	6	0.010039094	0.002779791	589.8958142	273	Nordhaus+TechnologyPolicy.Both	3273
5.333333333	0.008	0.33	0.02	0.02	0.25	0.25	0.02	0.02	0	0	0	0	0.1443	2	45.55074	193.2	27.82166	257.54634	4	5	300	MIROC-ESM-CHEM	6.130331874	285.6500417	970.869657	6	0.010039094	0.002779791	589.8958142	274	Nordhaus+TechnologyPolicy.Both	3274
6.111111111	0.008	0.33	0.02	0.02	0.25	0.25	0.02	0.02	0	0	0	0	0.1443	2	45.55074	193.2	27.82166	257.54634	4	5	300	MIROC-ESM-CHEM	6.130331874	285.6500417	970.869657	6	0.010039094	0.002779791	589.8958142	275	Nordhaus+TechnologyPolicy.Both	3275
6.888888889	0.008	0.33	0.02	0.02	0.25	0.25	0.02	0.02	0	0	0	0	0.1443	2	45.55074	193.2	27.82166	257.54634	4	5	300	MIROC-ESM-CHEM	6.130331874	285.6500417	970.869657	6	0.010039094	0.002779791	589.8958142	276	Nordhaus+TechnologyPolicy.Both	3276
7.666666667	0.008	0.33	0.02	0.02	0.25	0.25	0.02	0.02	0	0	0	0	0.1443	2	45.55074	193.2	27.82166	257.54634	4	5	300	MIROC-ESM-CHEM	6.130331874	285.6500417	970.869657	6	0.010039094	0.002779791	589.8958142	277	Nordhaus+TechnologyPolicy.Both	3277
8.444444444	0.008	0.33	0.02	0.02	0.25	0.25	0.02	0.02	0	0	0	0	0.1443	2	45.55074	193.2	27.82166	257.54634	4	5	300	MIROC-ESM-CHEM	6.130331874	285.6500417	970.869657	6	0.010039094	0.002779791	589.8958142	278	Nordhaus+TechnologyPolicy.Both	3278
9.222222222	0.008	0.33	0.02	0.02	0.25	0.25	0.02	0.02	0	0	0	0	0.1443	2	45.55074	193.2	27.82166	257.54634	4	5	300	MIROC-ESM-CHEM	6.130331874	285.6500417	970.869657	6	0.010039094	0.002779791	589.8958142	279	Nordhaus+TechnologyPolicy.Both	3279
10	0.008	0.33	0.02	0.02	0.25	0.25	0.02	0.02	0	0	0	0	0.1443	2	45.55074	193.2	27.82166	257.54634	4	5	300	MIROC-ESM-CHEM	6.130331874	285.6500417	970.869657	6	0.010039094	0.002779791	589.8958142	280	Nordhaus+TechnologyPolicy.Both	3280
3	0.0115	0.33	0.02	0.02	0.25	0.25	0.02	0.02	0	0	0	0	0.1443	2	45.55074	193.2	27.82166	257.54634	4	5	300	MIROC-ESM-CHEM	6.130331874	285.6500417	970.869657	6	0.010039094	0.002779791	589.8958142	281	Nordhaus+TechnologyPolicy.Both	3281
3.777777778	0.0115	0.33	0.02	0.02	0.25	0.25	0.02	0.02	0	0	0	0	0.1443	2	45.55074	193.2	27.82166	257.54634	4	5	300	MIROC-ESM-CHEM	6.130331874	285.6500417	970.869657	6	0.010039094	0.002779791	589.8958142	282	Nordhaus+TechnologyPolicy.Both	3282
4.555555556	0.0115	0.33	0.02	0.02	0.25	0.25	0.02	0.02	0	0	0	0	0.1443	2	45.55074	193.2	27.82166	257.54634	4	5	300	MIROC-ESM-CHEM	6.130331874	285.6500417	970.869657	6	0.010039094	0.002779791	589.8958142	283	Nordhaus+TechnologyPolicy.Both	3283
5.333333333	0.0115	0.33	0.02	0.02	0.25	0.25	0.02	0.02	0	0	0	0	0.1443	2	45.55074	193.2	27.82166	257.54634	4	5	300	MIROC-ESM-CHEM	6.130331874	285.6500417	970.869657	6	0.010039094	0.002779791	589.8958142	284	Nordhaus+TechnologyPolicy.Both	3284
6.111111111	0.0115	0.33	0.02	0.02	0.25	0.25	0.02	0.02	0	0	0	0	0.1443	2	45.55074	193.2	27.82166	257.54634	4	5	300	MIROC-ESM-CHEM	6.130331874	285.6500417	970.869657	6	0.010039094	0.002779791	589.8958142	285	Nordhaus+TechnologyPolicy.Both	3285
6.888888889	0.0115	0.33	0.02	0.02	0.25	0.25	0.02	0.02	0	0	0	0	0.1443	2	45.55074	193.2	27.82166	257.54634	4	5	300	MIROC-ESM-CHEM	6.130331874	285.6500417	970.869657	6	0.010039094	0.002779791	589.8958142	286	Nordhaus+TechnologyPolicy.Both	3286
7.666666667	0.0115	0.33	0.02	0.02	0.25	0.25	0.02	0.02	0	0	0	0	0.1443	2	45.55074	193.2	27.82166	257.54634	4	5	300	MIROC-ESM-CHEM	6.130331874	285.6500417	970.869657	6	0.010039094	0.002779791	589.8958142	287	Nordhaus+TechnologyPolicy.Both	3287
8.444444444	0.0115	0.33	0.02	0.02	0.25	0.25	0.02	0.02	0	0	0	0	0.1443	2	45.55074	193.2	27.82166	257.54634	4	5	300	MIROC-ESM-CHEM	6.130331874	285.6500417	970.869657	6	0.010039094	0.002779791	589.8958142	288	Nordhaus+TechnologyPolicy.Both	3288
9.222222222	0.0115	0.33	0.02	0.02	0.25	0.25	0.02	0.02	0	0	0	0	0.1443	2	45.55074	193.2	27.82166	257.54634	4	5	300	MIROC-ESM-CHEM	6.130331874	285.6500417	970.869657	6	0.010039094	0.002779791	589.8958142	289	Nordhaus+TechnologyPolicy.Both	3289
10	0.0115	0.33	0.02	0.02	0.25	0.25	0.02	0.02	0	0	0	0	0.1443	2	45.55074	193.2	27.82166	257.54634	4	5	300	MIROC-ESM-CHEM	6.130331874	285.6500417	970.869657	6	0.010039094	0.002779791	589.8958142	290	Nordhaus+TechnologyPolicy.Both	3290
3	0.015	0.33	0.02	0.02	0.25	0.25	0.02	0.02	0	0	0	0	0.1443	2	45.55074	193.2	27.82166	257.54634	4	5	300	MIROC-ESM-CHEM	6.130331874	285.6500417	970.869657	6	0.010039094	0.002779791	589.8958142	291	Nordhaus+TechnologyPolicy.Both	3291
3.777777778	0.015	0.33	0.02	0.02	0.25	0.25	0.02	0.02	0	0	0	0	0.1443	2	45.55074	193.2	27.82166	257.54634	4	5	300	MIROC-ESM-CHEM	6.130331874	285.6500417	970.869657	6	0.010039094	0.002779791	589.8958142	292	Nordhaus+TechnologyPolicy.Both	3292
4.555555556	0.015	0.33	0.02	0.02	0.25	0.25	0.02	0.02	0	0	0	0	0.1443	2	45.55074	193.2	27.82166	257.54634	4	5	300	MIROC-ESM-CHEM	6.130331874	285.6500417	970.869657	6	0.010039094	0.002779791	589.8958142	293	Nordhaus+TechnologyPolicy.Both	3293
5.333333333	0.015	0.33	0.02	0.02	0.25	0.25	0.02	0.02	0	0	0	0	0.1443	2	45.55074	193.2	27.82166	257.54634	4	5	300	MIROC-ESM-CHEM	6.130331874	285.6500417	970.869657	6	0.010039094	0.002779791	589.8958142	294	Nordhaus+TechnologyPolicy.Both	3294
6.111111111	0.015	0.33	0.02	0.02	0.25	0.25	0.02	0.02	0	0	0	0	0.1443	2	45.55074	193.2	27.82166	257.54634	4	5	300	MIROC-ESM-CHEM	6.130331874	285.6500417	970.869657	6	0.010039094	0.002779791	589.8958142	295	Nordhaus+TechnologyPolicy.Both	3295
6.888888889	0.015	0.33	0.02	0.02	0.25	0.25	0.02	0.02	0	0	0	0	0.1443	2	45.55074	193.2	27.82166	257.54634	4	5	300	MIROC-ESM-CHEM	6.130331874	285.6500417	970.869657	6	0.010039094	0.002779791	589.8958142	296	Nordhaus+TechnologyPolicy.Both	3296
7.666666667	0.015	0.33	0.02	0.02	0.25	0.25	0.02	0.02	0	0	0	0	0.1443	2	45.55074	193.2	27.82166	257.54634	4	5	300	MIROC-ESM-CHEM	6.130331874	285.6500417	970.869657	6	0.010039094	0.002779791	589.8958142	297	Nordhaus+TechnologyPolicy.Both	3297
8.444444444	0.015	0.33	0.02	0.02	0.25	0.25	0.02	0.02	0	0	0	0	0.1443	2	45.55074	193.2	27.82166	257.54634	4	5	300	MIROC-ESM-CHEM	6.130331874	285.6500417	970.869657	6	0.010039094	0.002779791	589.8958142	298	Nordhaus+TechnologyPolicy.Both	3298
9.222222222	0.015	0.33	0.02	0.02	0.25	0.25	0.02	0.02	0	0	0	0	0.1443	2	45.55074	193.2	27.82166	257.54634	4	5	300	MIROC-ESM-CHEM	6.130331874	285.6500417	970.869657	6	0.010039094	0.002779791	589.8958142	299	Nordhaus+TechnologyPolicy.Both	3299
10	0.015	0.33	0.02	0.02	0.25	0.25	0.02	0.02	0	0	0	0	0.1443	2	45.55074	193.2	27.82166	257.54634	4	5	300	MIROC-ESM-CHEM	6.130331874	285.6500417	970.869657	6	0.010039094	0.002779791	589.8958142	300	Nordhaus+TechnologyPolicy.Both	3300
3	0.001	0.33	0.02	0.02	0.25	0.25	0.02	0.02	0	0	0	0	0.1443	2	45.55074	193.2	27.82166	257.54634	4	5	300	MIROC5	4.121571108	291.501112	1798.553938	6	0.010051723	0.001191198	1416.700681	301	Nordhaus+TechnologyPolicy.Both	3301
3.777777778	0.001	0.33	0.02	0.02	0.25	0.25	0.02	0.02	0	0	0	0	0.1443	2	45.55074	193.2	27.82166	257.54634	4	5	300	MIROC5	4.121571108	291.501112	1798.553938	6	0.010051723	0.001191198	1416.700681	302	Nordhaus+TechnologyPolicy.Both	3302
4.555555556	0.001	0.33	0.02	0.02	0.25	0.25	0.02	0.02	0	0	0	0	0.1443	2	45.55074	193.2	27.82166	257.54634	4	5	300	MIROC5	4.121571108	291.501112	1798.553938	6	0.010051723	0.001191198	1416.700681	303	Nordhaus+TechnologyPolicy.Both	3303
5.333333333	0.001	0.33	0.02	0.02	0.25	0.25	0.02	0.02	0	0	0	0	0.1443	2	45.55074	193.2	27.82166	257.54634	4	5	300	MIROC5	4.121571108	291.501112	1798.553938	6	0.010051723	0.001191198	1416.700681	304	Nordhaus+TechnologyPolicy.Both	3304
6.111111111	0.001	0.33	0.02	0.02	0.25	0.25	0.02	0.02	0	0	0	0	0.1443	2	45.55074	193.2	27.82166	257.54634	4	5	300	MIROC5	4.121571108	291.501112	1798.553938	6	0.010051723	0.001191198	1416.700681	305	Nordhaus+TechnologyPolicy.Both	3305
6.888888889	0.001	0.33	0.02	0.02	0.25	0.25	0.02	0.02	0	0	0	0	0.1443	2	45.55074	193.2	27.82166	257.54634	4	5	300	MIROC5	4.121571108	291.501112	1798.553938	6	0.010051723	0.001191198	1416.700681	306	Nordhaus+TechnologyPolicy.Both	3306
7.666666667	0.001	0.33	0.02	0.02	0.25	0.25	0.02	0.02	0	0	0	0	0.1443	2	45.55074	193.2	27.82166	257.54634	4	5	300	MIROC5	4.121571108	291.501112	1798.553938	6	0.010051723	0.001191198	1416.700681	307	Nordhaus+TechnologyPolicy.Both	3307
8.444444444	0.001	0.33	0.02	0.02	0.25	0.25	0.02	0.02	0	0	0	0	0.1443	2	45.55074	193.2	27.82166	257.54634	4	5	300	MIROC5	4.121571108	291.501112	1798.553938	6	0.010051723	0.001191198	1416.700681	308	Nordhaus+TechnologyPolicy.Both	3308
9.222222222	0.001	0.33	0.02	0.02	0.25	0.25	0.02	0.02	0	0	0	0	0.1443	2	45.55074	193.2	27.82166	257.54634	4	5	300	MIROC5	4.121571108	291.501112	1798.553938	6	0.010051723	0.001191198	1416.700681	309	Nordhaus+TechnologyPolicy.Both	3309
10	0.001	0.33	0.02	0.02	0.25	0.25	0.02	0.02	0	0	0	0	0.1443	2	45.55074	193.2	27.82166	257.54634	4	5	300	MIROC5	4.121571108	291.501112	1798.553938	6	0.010051723	0.001191198	1416.700681	310	Nordhaus+TechnologyPolicy.Both	3310
3	0.0045	0.33	0.02	0.02	0.25	0.25	0.02	0.02	0	0	0	0	0.1443	2	45.55074	193.2	27.82166	257.54634	4	5	300	MIROC5	4.121571108	291.501112	1798.553938	6	0.010051723	0.001191198	1416.700681	311	Nordhaus+TechnologyPolicy.Both	3311
3.777777778	0.0045	0.33	0.02	0.02	0.25	0.25	0.02	0.02	0	0	0	0	0.1443	2	45.55074	193.2	27.82166	257.54634	4	5	300	MIROC5	4.121571108	291.501112	1798.553938	6	0.010051723	0.001191198	1416.700681	312	Nordhaus+TechnologyPolicy.Both	3312
4.555555556	0.0045	0.33	0.02	0.02	0.25	0.25	0.02	0.02	0	0	0	0	0.1443	2	45.55074	193.2	27.82166	257.54634	4	5	300	MIROC5	4.121571108	291.501112	1798.553938	6	0.010051723	0.001191198	1416.700681	313	Nordhaus+TechnologyPolicy.Both	3313
5.333333333	0.0045	0.33	0.02	0.02	0.25	0.25	0.02	0.02	0	0	0	0	0.1443	2	45.55074	193.2	27.82166	257.54634	4	5	300	MIROC5	4.121571108	291.501112	1798.553938	6	0.010051723	0.001191198	1416.700681	314	Nordhaus+TechnologyPolicy.Both	3314
6.111111111	0.0045	0.33	0.02	0.02	0.25	0.25	0.02	0.02	0	0	0	0	0.1443	2	45.55074	193.2	27.82166	257.54634	4	5	300	MIROC5	4.121571108	291.501112	1798.553938	6	0.010051723	0.001191198	1416.700681	315	Nordhaus+TechnologyPolicy.Both	3315
6.888888889	0.0045	0.33	0.02	0.02	0.25	0.25	0.02	0.02	0	0	0	0	0.1443	2	45.55074	193.2	27.82166	257.54634	4	5	300	MIROC5	4.121571108	291.501112	1798.553938	6	0.010051723	0.001191198	1416.700681	316	Nordhaus+TechnologyPolicy.Both	3316
7.666666667	0.0045	0.33	0.02	0.02	0.25	0.25	0.02	0.02	0	0	0	0	0.1443	2	45.55074	193.2	27.82166	257.54634	4	5	300	MIROC5	4.121571108	291.501112	1798.553938	6	0.010051723	0.001191198	1416.700681	317	Nordhaus+TechnologyPolicy.Both	3317
8.444444444	0.0045	0.33	0.02	0.02	0.25	0.25	0.02	0.02	0	0	0	0	0.1443	2	45.55074	193.2	27.82166	257.54634	4	5	300	MIROC5	4.121571108	291.501112	1798.553938	6	0.010051723	0.001191198	1416.700681	318	Nordhaus+TechnologyPolicy.Both	3318
9.222222222	0.0045	0.33	0.02	0.02	0.25	0.25	0.02	0.02	0	0	0	0	0.1443	2	45.55074	193.2	27.82166	257.54634	4	5	300	MIROC5	4.121571108	291.501112	1798.553938	6	0.010051723	0.001191198	1416.700681	319	Nordhaus+TechnologyPolicy.Both	3319
10	0.0045	0.33	0.02	0.02	0.25	0.25	0.02	0.02	0	0	0	0	0.1443	2	45.55074	193.2	27.82166	257.54634	4	5	300	MIROC5	4.121571108	291.501112	1798.553938	6	0.010051723	0.001191198	1416.700681	320	Nordhaus+TechnologyPolicy.Both	3320
3	0.008	0.33	0.02	0.02	0.25	0.25	0.02	0.02	0	0	0	0	0.1443	2	45.55074	193.2	27.82166	257.54634	4	5	300	MIROC5	4.121571108	291.501112	1798.553938	6	0.010051723	0.001191198	1416.700681	321	Nordhaus+TechnologyPolicy.Both	3321
3.777777778	0.008	0.33	0.02	0.02	0.25	0.25	0.02	0.02	0	0	0	0	0.1443	2	45.55074	193.2	27.82166	257.54634	4	5	300	MIROC5	4.121571108	291.501112	1798.553938	6	0.010051723	0.001191198	1416.700681	322	Nordhaus+TechnologyPolicy.Both	3322
4.555555556	0.008	0.33	0.02	0.02	0.25	0.25	0.02	0.02	0	0	0	0	0.1443	2	45.55074	193.2	27.82166	257.54634	4	5	300	MIROC5	4.121571108	291.501112	1798.553938	6	0.010051723	0.001191198	1416.700681	323	Nordhaus+TechnologyPolicy.Both	3323
5.333333333	0.008	0.33	0.02	0.02	0.25	0.25	0.02	0.02	0	0	0	0	0.1443	2	45.55074	193.2	27.82166	257.54634	4	5	300	MIROC5	4.121571108	291.501112	1798.553938	6	0.010051723	0.001191198	1416.700681	324	Nordhaus+TechnologyPolicy.Both	3324
6.111111111	0.008	0.33	0.02	0.02	0.25	0.25	0.02	0.02	0	0	0	0	0.1443	2	45.55074	193.2	27.82166	257.54634	4	5	300	MIROC5	4.121571108	291.501112	1798.553938	6	0.010051723	0.001191198	1416.700681	325	Nordhaus+TechnologyPolicy.Both	3325
6.888888889	0.008	0.33	0.02	0.02	0.25	0.25	0.02	0.02	0	0	0	0	0.1443	2	45.55074	193.2	27.82166	257.54634	4	5	300	MIROC5	4.121571108	291.501112	1798.553938	6	0.010051723	0.001191198	1416.700681	326	Nordhaus+TechnologyPolicy.Both	3326
7.666666667	0.008	0.33	0.02	0.02	0.25	0.25	0.02	0.02	0	0	0	0	0.1443	2	45.55074	193.2	27.82166	257.54634	4	5	300	MIROC5	4.121571108	291.501112	1798.553938	6	0.010051723	0.001191198	1416.700681	327	Nordhaus+TechnologyPolicy.Both	3327
8.444444444	0.008	0.33	0.02	0.02	0.25	0.25	0.02	0.02	0	0	0	0	0.1443	2	45.55074	193.2	27.82166	257.54634	4	5	300	MIROC5	4.121571108	291.501112	1798.553938	6	0.010051723	0.001191198	1416.700681	328	Nordhaus+TechnologyPolicy.Both	3328
9.222222222	0.008	0.33	0.02	0.02	0.25	0.25	0.02	0.02	0	0	0	0	0.1443	2	45.55074	193.2	27.82166	257.54634	4	5	300	MIROC5	4.121571108	291.501112	1798.553938	6	0.010051723	0.001191198	1416.700681	329	Nordhaus+TechnologyPolicy.Both	3329
10	0.008	0.33	0.02	0.02	0.25	0.25	0.02	0.02	0	0	0	0	0.1443	2	45.55074	193.2	27.82166	257.54634	4	5	300	MIROC5	4.121571108	291.501112	1798.553938	6	0.010051723	0.001191198	1416.700681	330	Nordhaus+TechnologyPolicy.Both	3330
3	0.0115	0.33	0.02	0.02	0.25	0.25	0.02	0.02	0	0	0	0	0.1443	2	45.55074	193.2	27.82166	257.54634	4	5	300	MIROC5	4.121571108	291.501112	1798.553938	6	0.010051723	0.001191198	1416.700681	331	Nordhaus+TechnologyPolicy.Both	3331
3.777777778	0.0115	0.33	0.02	0.02	0.25	0.25	0.02	0.02	0	0	0	0	0.1443	2	45.55074	193.2	27.82166	257.54634	4	5	300	MIROC5	4.121571108	291.501112	1798.553938	6	0.010051723	0.001191198	1416.700681	332	Nordhaus+TechnologyPolicy.Both	3332
4.555555556	0.0115	0.33	0.02	0.02	0.25	0.25	0.02	0.02	0	0	0	0	0.1443	2	45.55074	193.2	27.82166	257.54634	4	5	300	MIROC5	4.121571108	291.501112	1798.553938	6	0.010051723	0.001191198	1416.700681	333	Nordhaus+TechnologyPolicy.Both	3333
5.333333333	0.0115	0.33	0.02	0.02	0.25	0.25	0.02	0.02	0	0	0	0	0.1443	2	45.55074	193.2	27.82166	257.54634	4	5	300	MIROC5	4.121571108	291.501112	1798.553938	6	0.010051723	0.001191198	1416.700681	334	Nordhaus+TechnologyPolicy.Both	3334
6.111111111	0.0115	0.33	0.02	0.02	0.25	0.25	0.02	0.02	0	0	0	0	0.1443	2	45.55074	193.2	27.82166	257.54634	4	5	300	MIROC5	4.121571108	291.501112	1798.553938	6	0.010051723	0.001191198	1416.700681	335	Nordhaus+TechnologyPolicy.Both	3335
6.888888889	0.0115	0.33	0.02	0.02	0.25	0.25	0.02	0.02	0	0	0	0	0.1443	2	45.55074	193.2	27.82166	257.54634	4	5	300	MIROC5	4.121571108	291.501112	1798.553938	6	0.010051723	0.001191198	1416.700681	336	Nordhaus+TechnologyPolicy.Both	3336
7.666666667	0.0115	0.33	0.02	0.02	0.25	0.25	0.02	0.02	0	0	0	0	0.1443	2	45.55074	193.2	27.82166	257.54634	4	5	300	MIROC5	4.121571108	291.501112	1798.553938	6	0.010051723	0.001191198	1416.700681	337	Nordhaus+TechnologyPolicy.Both	3337
8.444444444	0.0115	0.33	0.02	0.02	0.25	0.25	0.02	0.02	0	0	0	0	0.1443	2	45.55074	193.2	27.82166	257.54634	4	5	300	MIROC5	4.121571108	291.501112	1798.553938	6	0.010051723	0.001191198	1416.700681	338	Nordhaus+TechnologyPolicy.Both	3338
9.222222222	0.0115	0.33	0.02	0.02	0.25	0.25	0.02	0.02	0	0	0	0	0.1443	2	45.55074	193.2	27.82166	257.54634	4	5	300	MIROC5	4.121571108	291.501112	1798.553938	6	0.010051723	0.001191198	1416.700681	339	Nordhaus+TechnologyPolicy.Both	3339
10	0.0115	0.33	0.02	0.02	0.25	0.25	0.02	0.02	0	0	0	0	0.1443	2	45.55074	193.2	27.82166	257.54634	4	5	300	MIROC5	4.121571108	291.501112	1798.553938	6	0.010051723	0.001191198	1416.700681	340	Nordhaus+TechnologyPolicy.Both	3340
3	0.015	0.33	0.02	0.02	0.25	0.25	0.02	0.02	0	0	0	0	0.1443	2	45.55074	193.2	27.82166	257.54634	4	5	300	MIROC5	4.121571108	291.501112	1798.553938	6	0.010051723	0.001191198	1416.700681	341	Nordhaus+TechnologyPolicy.Both	3341
3.777777778	0.015	0.33	0.02	0.02	0.25	0.25	0.02	0.02	0	0	0	0	0.1443	2	45.55074	193.2	27.82166	257.54634	4	5	300	MIROC5	4.121571108	291.501112	1798.553938	6	0.010051723	0.001191198	1416.700681	342	Nordhaus+TechnologyPolicy.Both	3342
4.555555556	0.015	0.33	0.02	0.02	0.25	0.25	0.02	0.02	0	0	0	0	0.1443	2	45.55074	193.2	27.82166	257.54634	4	5	300	MIROC5	4.121571108	291.501112	1798.553938	6	0.010051723	0.001191198	1416.700681	343	Nordhaus+TechnologyPolicy.Both	3343
5.333333333	0.015	0.33	0.02	0.02	0.25	0.25	0.02	0.02	0	0	0	0	0.1443	2	45.55074	193.2	27.82166	257.54634	4	5	300	MIROC5	4.121571108	291.501112	1798.553938	6	0.010051723	0.001191198	1416.700681	344	Nordhaus+TechnologyPolicy.Both	3344
6.111111111	0.015	0.33	0.02	0.02	0.25	0.25	0.02	0.02	0	0	0	0	0.1443	2	45.55074	193.2	27.82166	257.54634	4	5	300	MIROC5	4.121571108	291.501112	1798.553938	6	0.010051723	0.001191198	1416.700681	345	Nordhaus+TechnologyPolicy.Both	3345
6.888888889	0.015	0.33	0.02	0.02	0.25	0.25	0.02	0.02	0	0	0	0	0.1443	2	45.55074	193.2	27.82166	257.54634	4	5	300	MIROC5	4.121571108	291.501112	1798.553938	6	0.010051723	0.001191198	1416.700681	346	Nordhaus+TechnologyPolicy.Both	3346
7.666666667	0.015	0.33	0.02	0.02	0.25	0.25	0.02	0.02	0	0	0	0	0.1443	2	45.55074	193.2	27.82166	257.54634	4	5	300	MIROC5	4.121571108	291.501112	1798.553938	6	0.010051723	0.001191198	1416.700681	347	Nordhaus+TechnologyPolicy.Both	3347
8.444444444	0.015	0.33	0.02	0.02	0.25	0.25	0.02	0.02	0	0	0	0	0.1443	2	45.55074	193.2	27.82166	257.54634	4	5	300	MIROC5	4.121571108	291.501112	1798.553938	6	0.010051723	0.001191198	1416.700681	348	Nordhaus+TechnologyPolicy.Both	3348
9.222222222	0.015	0.33	0.02	0.02	0.25	0.25	0.02	0.02	0	0	0	0	0.1443	2	45.55074	193.2	27.82166	257.54634	4	5	300	MIROC5	4.121571108	291.501112	1798.553938	6	0.010051723	0.001191198	1416.700681	349	Nordhaus+TechnologyPolicy.Both	3349
10	0.015	0.33	0.02	0.02	0.25	0.25	0.02	0.02	0	0	0	0	0.1443	2	45.55074	193.2	27.82166	257.54634	4	5	300	MIROC5	4.121571108	291.501112	1798.553938	6	0.010051723	0.001191198	1416.700681	350	Nordhaus+TechnologyPolicy.Both	3350
3	0.001	0.33	0.02	0.02	0.25	0.25	0.02	0.02	0	0	0	0	0.1443	2	45.55074	193.2	27.82166	257.54634	4	5	300	MPI-ESM-LR	4.673517049	285.9795089	1423.262838	6	0.010072626	0.001611645	1041.775295	351	Nordhaus+TechnologyPolicy.Both	3351
3.777777778	0.001	0.33	0.02	0.02	0.25	0.25	0.02	0.02	0	0	0	0	0.1443	2	45.55074	193.2	27.82166	257.54634	4	5	300	MPI-ESM-LR	4.673517049	285.9795089	1423.262838	6	0.010072626	0.001611645	1041.775295	352	Nordhaus+TechnologyPolicy.Both	3352
4.555555556	0.001	0.33	0.02	0.02	0.25	0.25	0.02	0.02	0	0	0	0	0.1443	2	45.55074	193.2	27.82166	257.54634	4	5	300	MPI-ESM-LR	4.673517049	285.9795089	1423.262838	6	0.010072626	0.001611645	1041.775295	353	Nordhaus+TechnologyPolicy.Both	3353
5.333333333	0.001	0.33	0.02	0.02	0.25	0.25	0.02	0.02	0	0	0	0	0.1443	2	45.55074	193.2	27.82166	257.54634	4	5	300	MPI-ESM-LR	4.673517049	285.9795089	1423.262838	6	0.010072626	0.001611645	1041.775295	354	Nordhaus+TechnologyPolicy.Both	3354
6.111111111	0.001	0.33	0.02	0.02	0.25	0.25	0.02	0.02	0	0	0	0	0.1443	2	45.55074	193.2	27.82166	257.54634	4	5	300	MPI-ESM-LR	4.673517049	285.9795089	1423.262838	6	0.010072626	0.001611645	1041.775295	355	Nordhaus+TechnologyPolicy.Both	3355
6.888888889	0.001	0.33	0.02	0.02	0.25	0.25	0.02	0.02	0	0	0	0	0.1443	2	45.55074	193.2	27.82166	257.54634	4	5	300	MPI-ESM-LR	4.673517049	285.9795089	1423.262838	6	0.010072626	0.001611645	1041.775295	356	Nordhaus+TechnologyPolicy.Both	3356
7.666666667	0.001	0.33	0.02	0.02	0.25	0.25	0.02	0.02	0	0	0	0	0.1443	2	45.55074	193.2	27.82166	257.54634	4	5	300	MPI-ESM-LR	4.673517049	285.9795089	1423.262838	6	0.010072626	0.001611645	1041.775295	357	Nordhaus+TechnologyPolicy.Both	3357
8.444444444	0.001	0.33	0.02	0.02	0.25	0.25	0.02	0.02	0	0	0	0	0.1443	2	45.55074	193.2	27.82166	257.54634	4	5	300	MPI-ESM-LR	4.673517049	285.9795089	1423.262838	6	0.010072626	0.001611645	1041.775295	358	Nordhaus+TechnologyPolicy.Both	3358
9.222222222	0.001	0.33	0.02	0.02	0.25	0.25	0.02	0.02	0	0	0	0	0.1443	2	45.55074	193.2	27.82166	257.54634	4	5	300	MPI-ESM-LR	4.673517049	285.9795089	1423.262838	6	0.010072626	0.001611645	1041.775295	359	Nordhaus+TechnologyPolicy.Both	3359
10	0.001	0.33	0.02	0.02	0.25	0.25	0.02	0.02	0	0	0	0	0.1443	2	45.55074	193.2	27.82166	257.54634	4	5	300	MPI-ESM-LR	4.673517049	285.9795089	1423.262838	6	0.010072626	0.001611645	1041.775295	360	Nordhaus+TechnologyPolicy.Both	3360
3	0.0045	0.33	0.02	0.02	0.25	0.25	0.02	0.02	0	0	0	0	0.1443	2	45.55074	193.2	27.82166	257.54634	4	5	300	MPI-ESM-LR	4.673517049	285.9795089	1423.262838	6	0.010072626	0.001611645	1041.775295	361	Nordhaus+TechnologyPolicy.Both	3361
3.777777778	0.0045	0.33	0.02	0.02	0.25	0.25	0.02	0.02	0	0	0	0	0.1443	2	45.55074	193.2	27.82166	257.54634	4	5	300	MPI-ESM-LR	4.673517049	285.9795089	1423.262838	6	0.010072626	0.001611645	1041.775295	362	Nordhaus+TechnologyPolicy.Both	3362
4.555555556	0.0045	0.33	0.02	0.02	0.25	0.25	0.02	0.02	0	0	0	0	0.1443	2	45.55074	193.2	27.82166	257.54634	4	5	300	MPI-ESM-LR	4.673517049	285.9795089	1423.262838	6	0.010072626	0.001611645	1041.775295	363	Nordhaus+TechnologyPolicy.Both	3363
5.333333333	0.0045	0.33	0.02	0.02	0.25	0.25	0.02	0.02	0	0	0	0	0.1443	2	45.55074	193.2	27.82166	257.54634	4	5	300	MPI-ESM-LR	4.673517049	285.9795089	1423.262838	6	0.010072626	0.001611645	1041.775295	364	Nordhaus+TechnologyPolicy.Both	3364
6.111111111	0.0045	0.33	0.02	0.02	0.25	0.25	0.02	0.02	0	0	0	0	0.1443	2	45.55074	193.2	27.82166	257.54634	4	5	300	MPI-ESM-LR	4.673517049	285.9795089	1423.262838	6	0.010072626	0.001611645	1041.775295	365	Nordhaus+TechnologyPolicy.Both	3365
6.888888889	0.0045	0.33	0.02	0.02	0.25	0.25	0.02	0.02	0	0	0	0	0.1443	2	45.55074	193.2	27.82166	257.54634	4	5	300	MPI-ESM-LR	4.673517049	285.9795089	1423.262838	6	0.010072626	0.001611645	1041.775295	366	Nordhaus+TechnologyPolicy.Both	3366
7.666666667	0.0045	0.33	0.02	0.02	0.25	0.25	0.02	0.02	0	0	0	0	0.1443	2	45.55074	193.2	27.82166	257.54634	4	5	300	MPI-ESM-LR	4.673517049	285.9795089	1423.262838	6	0.010072626	0.001611645	1041.775295	367	Nordhaus+TechnologyPolicy.Both	3367
8.444444444	0.0045	0.33	0.02	0.02	0.25	0.25	0.02	0.02	0	0	0	0	0.1443	2	45.55074	193.2	27.82166	257.54634	4	5	300	MPI-ESM-LR	4.673517049	285.9795089	1423.262838	6	0.010072626	0.001611645	1041.775295	368	Nordhaus+TechnologyPolicy.Both	3368
9.222222222	0.0045	0.33	0.02	0.02	0.25	0.25	0.02	0.02	0	0	0	0	0.1443	2	45.55074	193.2	27.82166	257.54634	4	5	300	MPI-ESM-LR	4.673517049	285.9795089	1423.262838	6	0.010072626	0.001611645	1041.775295	369	Nordhaus+TechnologyPolicy.Both	3369
10	0.0045	0.33	0.02	0.02	0.25	0.25	0.02	0.02	0	0	0	0	0.1443	2	45.55074	193.2	27.82166	257.54634	4	5	300	MPI-ESM-LR	4.673517049	285.9795089	1423.262838	6	0.010072626	0.001611645	1041.775295	370	Nordhaus+TechnologyPolicy.Both	3370
3	0.008	0.33	0.02	0.02	0.25	0.25	0.02	0.02	0	0	0	0	0.1443	2	45.55074	193.2	27.82166	257.54634	4	5	300	MPI-ESM-LR	4.673517049	285.9795089	1423.262838	6	0.010072626	0.001611645	1041.775295	371	Nordhaus+TechnologyPolicy.Both	3371
3.777777778	0.008	0.33	0.02	0.02	0.25	0.25	0.02	0.02	0	0	0	0	0.1443	2	45.55074	193.2	27.82166	257.54634	4	5	300	MPI-ESM-LR	4.673517049	285.9795089	1423.262838	6	0.010072626	0.001611645	1041.775295	372	Nordhaus+TechnologyPolicy.Both	3372
4.555555556	0.008	0.33	0.02	0.02	0.25	0.25	0.02	0.02	0	0	0	0	0.1443	2	45.55074	193.2	27.82166	257.54634	4	5	300	MPI-ESM-LR	4.673517049	285.9795089	1423.262838	6	0.010072626	0.001611645	1041.775295	373	Nordhaus+TechnologyPolicy.Both	3373
5.333333333	0.008	0.33	0.02	0.02	0.25	0.25	0.02	0.02	0	0	0	0	0.1443	2	45.55074	193.2	27.82166	257.54634	4	5	300	MPI-ESM-LR	4.673517049	285.9795089	1423.262838	6	0.010072626	0.001611645	1041.775295	374	Nordhaus+TechnologyPolicy.Both	3374
6.111111111	0.008	0.33	0.02	0.02	0.25	0.25	0.02	0.02	0	0	0	0	0.1443	2	45.55074	193.2	27.82166	257.54634	4	5	300	MPI-ESM-LR	4.673517049	285.9795089	1423.262838	6	0.010072626	0.001611645	1041.775295	375	Nordhaus+TechnologyPolicy.Both	3375
6.888888889	0.008	0.33	0.02	0.02	0.25	0.25	0.02	0.02	0	0	0	0	0.1443	2	45.55074	193.2	27.82166	257.54634	4	5	300	MPI-ESM-LR	4.673517049	285.9795089	1423.262838	6	0.010072626	0.001611645	1041.775295	376	Nordhaus+TechnologyPolicy.Both	3376
7.666666667	0.008	0.33	0.02	0.02	0.25	0.25	0.02	0.02	0	0	0	0	0.1443	2	45.55074	193.2	27.82166	257.54634	4	5	300	MPI-ESM-LR	4.673517049	285.9795089	1423.262838	6	0.010072626	0.001611645	1041.775295	377	Nordhaus+TechnologyPolicy.Both	3377
8.444444444	0.008	0.33	0.02	0.02	0.25	0.25	0.02	0.02	0	0	0	0	0.1443	2	45.55074	193.2	27.82166	257.54634	4	5	300	MPI-ESM-LR	4.673517049	285.9795089	1423.262838	6	0.010072626	0.001611645	1041.775295	378	Nordhaus+TechnologyPolicy.Both	3378
9.222222222	0.008	0.33	0.02	0.02	0.25	0.25	0.02	0.02	0	0	0	0	0.1443	2	45.55074	193.2	27.82166	257.54634	4	5	300	MPI-ESM-LR	4.673517049	285.9795089	1423.262838	6	0.010072626	0.001611645	1041.775295	379	Nordhaus+TechnologyPolicy.Both	3379
10	0.008	0.33	0.02	0.02	0.25	0.25	0.02	0.02	0	0	0	0	0.1443	2	45.55074	193.2	27.82166	257.54634	4	5	300	MPI-ESM-LR	4.673517049	285.9795089	1423.262838	6	0.010072626	0.001611645	1041.775295	380	Nordhaus+TechnologyPolicy.Both	3380
3	0.0115	0.33	0.02	0.02	0.25	0.25	0.02	0.02	0	0	0	0	0.1443	2	45.55074	193.2	27.82166	257.54634	4	5	300	MPI-ESM-LR	4.673517049	285.9795089	1423.262838	6	0.010072626	0.001611645	1041.775295	381	Nordhaus+TechnologyPolicy.Both	3381
3.777777778	0.0115	0.33	0.02	0.02	0.25	0.25	0.02	0.02	0	0	0	0	0.1443	2	45.55074	193.2	27.82166	257.54634	4	5	300	MPI-ESM-LR	4.673517049	285.9795089	1423.262838	6	0.010072626	0.001611645	1041.775295	382	Nordhaus+TechnologyPolicy.Both	3382
4.555555556	0.0115	0.33	0.02	0.02	0.25	0.25	0.02	0.02	0	0	0	0	0.1443	2	45.55074	193.2	27.82166	257.54634	4	5	300	MPI-ESM-LR	4.673517049	285.9795089	1423.262838	6	0.010072626	0.001611645	1041.775295	383	Nordhaus+TechnologyPolicy.Both	3383
5.333333333	0.0115	0.33	0.02	0.02	0.25	0.25	0.02	0.02	0	0	0	0	0.1443	2	45.55074	193.2	27.82166	257.54634	4	5	300	MPI-ESM-LR	4.673517049	285.9795089	1423.262838	6	0.010072626	0.001611645	1041.775295	384	Nordhaus+TechnologyPolicy.Both	3384
6.111111111	0.0115	0.33	0.02	0.02	0.25	0.25	0.02	0.02	0	0	0	0	0.1443	2	45.55074	193.2	27.82166	257.54634	4	5	300	MPI-ESM-LR	4.673517049	285.9795089	1423.262838	6	0.010072626	0.001611645	1041.775295	385	Nordhaus+TechnologyPolicy.Both	3385
6.888888889	0.0115	0.33	0.02	0.02	0.25	0.25	0.02	0.02	0	0	0	0	0.1443	2	45.55074	193.2	27.82166	257.54634	4	5	300	MPI-ESM-LR	4.673517049	285.9795089	1423.262838	6	0.010072626	0.001611645	1041.775295	386	Nordhaus+TechnologyPolicy.Both	3386
7.666666667	0.0115	0.33	0.02	0.02	0.25	0.25	0.02	0.02	0	0	0	0	0.1443	2	45.55074	193.2	27.82166	257.54634	4	5	300	MPI-ESM-LR	4.673517049	285.9795089	1423.262838	6	0.010072626	0.001611645	1041.775295	387	Nordhaus+TechnologyPolicy.Both	3387
8.444444444	0.0115	0.33	0.02	0.02	0.25	0.25	0.02	0.02	0	0	0	0	0.1443	2	45.55074	193.2	27.82166	257.54634	4	5	300	MPI-ESM-LR	4.673517049	285.9795089	1423.262838	6	0.010072626	0.001611645	1041.775295	388	Nordhaus+TechnologyPolicy.Both	3388
9.222222222	0.0115	0.33	0.02	0.02	0.25	0.25	0.02	0.02	0	0	0	0	0.1443	2	45.55074	193.2	27.82166	257.54634	4	5	300	MPI-ESM-LR	4.673517049	285.9795089	1423.262838	6	0.010072626	0.001611645	1041.775295	389	Nordhaus+TechnologyPolicy.Both	3389
10	0.0115	0.33	0.02	0.02	0.25	0.25	0.02	0.02	0	0	0	0	0.1443	2	45.55074	193.2	27.82166	257.54634	4	5	300	MPI-ESM-LR	4.673517049	285.9795089	1423.262838	6	0.010072626	0.001611645	1041.775295	390	Nordhaus+TechnologyPolicy.Both	3390
3	0.015	0.33	0.02	0.02	0.25	0.25	0.02	0.02	0	0	0	0	0.1443	2	45.55074	193.2	27.82166	257.54634	4	5	300	MPI-ESM-LR	4.673517049	285.9795089	1423.262838	6	0.010072626	0.001611645	1041.775295	391	Nordhaus+TechnologyPolicy.Both	3391
3.777777778	0.015	0.33	0.02	0.02	0.25	0.25	0.02	0.02	0	0	0	0	0.1443	2	45.55074	193.2	27.82166	257.54634	4	5	300	MPI-ESM-LR	4.673517049	285.9795089	1423.262838	6	0.010072626	0.001611645	1041.775295	392	Nordhaus+TechnologyPolicy.Both	3392
4.555555556	0.015	0.33	0.02	0.02	0.25	0.25	0.02	0.02	0	0	0	0	0.1443	2	45.55074	193.2	27.82166	257.54634	4	5	300	MPI-ESM-LR	4.673517049	285.9795089	1423.262838	6	0.010072626	0.001611645	1041.775295	393	Nordhaus+TechnologyPolicy.Both	3393
5.333333333	0.015	0.33	0.02	0.02	0.25	0.25	0.02	0.02	0	0	0	0	0.1443	2	45.55074	193.2	27.82166	257.54634	4	5	300	MPI-ESM-LR	4.673517049	285.9795089	1423.262838	6	0.010072626	0.001611645	1041.775295	394	Nordhaus+TechnologyPolicy.Both	3394
6.111111111	0.015	0.33	0.02	0.02	0.25	0.25	0.02	0.02	0	0	0	0	0.1443	2	45.55074	193.2	27.82166	257.54634	4	5	300	MPI-ESM-LR	4.673517049	285.9795089	1423.262838	6	0.010072626	0.001611645	1041.775295	395	Nordhaus+TechnologyPolicy.Both	3395
6.888888889	0.015	0.33	0.02	0.02	0.25	0.25	0.02	0.02	0	0	0	0	0.1443	2	45.55074	193.2	27.82166	257.54634	4	5	300	MPI-ESM-LR	4.673517049	285.9795089	1423.262838	6	0.010072626	0.001611645	1041.775295	396	Nordhaus+TechnologyPolicy.Both	3396
7.666666667	0.015	0.33	0.02	0.02	0.25	0.25	0.02	0.02	0	0	0	0	0.1443	2	45.55074	193.2	27.82166	257.54634	4	5	300	MPI-ESM-LR	4.673517049	285.9795089	1423.262838	6	0.010072626	0.001611645	1041.775295	397	Nordhaus+TechnologyPolicy.Both	3397
8.444444444	0.015	0.33	0.02	0.02	0.25	0.25	0.02	0.02	0	0	0	0	0.1443	2	45.55074	193.2	27.82166	257.54634	4	5	300	MPI-ESM-LR	4.673517049	285.9795089	1423.262838	6	0.010072626	0.001611645	1041.775295	398	Nordhaus+TechnologyPolicy.Both	3398
9.222222222	0.015	0.33	0.02	0.02	0.25	0.25	0.02	0.02	0	0	0	0	0.1443	2	45.55074	193.2	27.82166	257.54634	4	5	300	MPI-ESM-LR	4.673517049	285.9795089	1423.262838	6	0.010072626	0.001611645	1041.775295	399	Nordhaus+TechnologyPolicy.Both	3399
10	0.015	0.33	0.02	0.02	0.25	0.25	0.02	0.02	0	0	0	0	0.1443	2	45.55074	193.2	27.82166	257.54634	4	5	300	MPI-ESM-LR	4.673517049	285.9795089	1423.262838	6	0.010072626	0.001611645	1041.775295	400	Nordhaus+TechnologyPolicy.Both	3400
3	0.001	0.33	0.02	0.02	0.25	0.25	0.02	0.02	0	0	0	0	0.1443	2	45.55074	193.2	27.82166	257.54634	4	5	300	MPI-ESM-MR	4.66520988	285.8769861	1426.824055	6	0.010072626	0.001606302	1045.336614	401	Nordhaus+TechnologyPolicy.Both	3401
3.777777778	0.001	0.33	0.02	0.02	0.25	0.25	0.02	0.02	0	0	0	0	0.1443	2	45.55074	193.2	27.82166	257.54634	4	5	300	MPI-ESM-MR	4.66520988	285.8769861	1426.824055	6	0.010072626	0.001606302	1045.336614	402	Nordhaus+TechnologyPolicy.Both	3402
4.555555556	0.001	0.33	0.02	0.02	0.25	0.25	0.02	0.02	0	0	0	0	0.1443	2	45.55074	193.2	27.82166	257.54634	4	5	300	MPI-ESM-MR	4.66520988	285.8769861	1426.824055	6	0.010072626	0.001606302	1045.336614	403	Nordhaus+TechnologyPolicy.Both	3403
5.333333333	0.001	0.33	0.02	0.02	0.25	0.25	0.02	0.02	0	0	0	0	0.1443	2	45.55074	193.2	27.82166	257.54634	4	5	300	MPI-ESM-MR	4.66520988	285.8769861	1426.824055	6	0.010072626	0.001606302	1045.336614	404	Nordhaus+TechnologyPolicy.Both	3404
6.111111111	0.001	0.33	0.02	0.02	0.25	0.25	0.02	0.02	0	0	0	0	0.1443	2	45.55074	193.2	27.82166	257.54634	4	5	300	MPI-ESM-MR	4.66520988	285.8769861	1426.824055	6	0.010072626	0.001606302	1045.336614	405	Nordhaus+TechnologyPolicy.Both	3405
6.888888889	0.001	0.33	0.02	0.02	0.25	0.25	0.02	0.02	0	0	0	0	0.1443	2	45.55074	193.2	27.82166	257.54634	4	5	300	MPI-ESM-MR	4.66520988	285.8769861	1426.824055	6	0.010072626	0.001606302	1045.336614	406	Nordhaus+TechnologyPolicy.Both	3406
7.666666667	0.001	0.33	0.02	0.02	0.25	0.25	0.02	0.02	0	0	0	0	0.1443	2	45.55074	193.2	27.82166	257.54634	4	5	300	MPI-ESM-MR	4.66520988	285.8769861	1426.824055	6	0.010072626	0.001606302	1045.336614	407	Nordhaus+TechnologyPolicy.Both	3407
8.444444444	0.001	0.33	0.02	0.02	0.25	0.25	0.02	0.02	0	0	0	0	0.1443	2	45.55074	193.2	27.82166	257.54634	4	5	300	MPI-ESM-MR	4.66520988	285.8769861	1426.824055	6	0.010072626	0.001606302	1045.336614	408	Nordhaus+TechnologyPolicy.Both	3408
9.222222222	0.001	0.33	0.02	0.02	0.25	0.25	0.02	0.02	0	0	0	0	0.1443	2	45.55074	193.2	27.82166	257.54634	4	5	300	MPI-ESM-MR	4.66520988	285.8769861	1426.824055	6	0.010072626	0.001606302	1045.336614	409	Nordhaus+TechnologyPolicy.Both	3409
10	0.001	0.33	0.02	0.02	0.25	0.25	0.02	0.02	0	0	0	0	0.1443	2	45.55074	193.2	27.82166	257.54634	4	5	300	MPI-ESM-MR	4.66520988	285.8769861	1426.824055	6	0.010072626	0.001606302	1045.336614	410	Nordhaus+TechnologyPolicy.Both	3410
3	0.0045	0.33	0.02	0.02	0.25	0.25	0.02	0.02	0	0	0	0	0.1443	2	45.55074	193.2	27.82166	257.54634	4	5	300	MPI-ESM-MR	4.66520988	285.8769861	1426.824055	6	0.010072626	0.001606302	1045.336614	411	Nordhaus+TechnologyPolicy.Both	3411
3.777777778	0.0045	0.33	0.02	0.02	0.25	0.25	0.02	0.02	0	0	0	0	0.1443	2	45.55074	193.2	27.82166	257.54634	4	5	300	MPI-ESM-MR	4.66520988	285.8769861	1426.824055	6	0.010072626	0.001606302	1045.336614	412	Nordhaus+TechnologyPolicy.Both	3412
4.555555556	0.0045	0.33	0.02	0.02	0.25	0.25	0.02	0.02	0	0	0	0	0.1443	2	45.55074	193.2	27.82166	257.54634	4	5	300	MPI-ESM-MR	4.66520988	285.8769861	1426.824055	6	0.010072626	0.001606302	1045.336614	413	Nordhaus+TechnologyPolicy.Both	3413
5.333333333	0.0045	0.33	0.02	0.02	0.25	0.25	0.02	0.02	0	0	0	0	0.1443	2	45.55074	193.2	27.82166	257.54634	4	5	300	MPI-ESM-MR	4.66520988	285.8769861	1426.824055	6	0.010072626	0.001606302	1045.336614	414	Nordhaus+TechnologyPolicy.Both	3414
6.111111111	0.0045	0.33	0.02	0.02	0.25	0.25	0.02	0.02	0	0	0	0	0.1443	2	45.55074	193.2	27.82166	257.54634	4	5	300	MPI-ESM-MR	4.66520988	285.8769861	1426.824055	6	0.010072626	0.001606302	1045.336614	415	Nordhaus+TechnologyPolicy.Both	3415
6.888888889	0.0045	0.33	0.02	0.02	0.25	0.25	0.02	0.02	0	0	0	0	0.1443	2	45.55074	193.2	27.82166	257.54634	4	5	300	MPI-ESM-MR	4.66520988	285.8769861	1426.824055	6	0.010072626	0.001606302	1045.336614	416	Nordhaus+TechnologyPolicy.Both	3416
7.666666667	0.0045	0.33	0.02	0.02	0.25	0.25	0.02	0.02	0	0	0	0	0.1443	2	45.55074	193.2	27.82166	257.54634	4	5	300	MPI-ESM-MR	4.66520988	285.8769861	1426.824055	6	0.010072626	0.001606302	1045.336614	417	Nordhaus+TechnologyPolicy.Both	3417
8.444444444	0.0045	0.33	0.02	0.02	0.25	0.25	0.02	0.02	0	0	0	0	0.1443	2	45.55074	193.2	27.82166	257.54634	4	5	300	MPI-ESM-MR	4.66520988	285.8769861	1426.824055	6	0.010072626	0.001606302	1045.336614	418	Nordhaus+TechnologyPolicy.Both	3418
9.222222222	0.0045	0.33	0.02	0.02	0.25	0.25	0.02	0.02	0	0	0	0	0.1443	2	45.55074	193.2	27.82166	257.54634	4	5	300	MPI-ESM-MR	4.66520988	285.8769861	1426.824055	6	0.010072626	0.001606302	1045.336614	419	Nordhaus+TechnologyPolicy.Both	3419
10	0.0045	0.33	0.02	0.02	0.25	0.25	0.02	0.02	0	0	0	0	0.1443	2	45.55074	193.2	27.82166	257.54634	4	5	300	MPI-ESM-MR	4.66520988	285.8769861	1426.824055	6	0.010072626	0.001606302	1045.336614	420	Nordhaus+TechnologyPolicy.Both	3420
3	0.008	0.33	0.02	0.02	0.25	0.25	0.02	0.02	0	0	0	0	0.1443	2	45.55074	193.2	27.82166	257.54634	4	5	300	MPI-ESM-MR	4.66520988	285.8769861	1426.824055	6	0.010072626	0.001606302	1045.336614	421	Nordhaus+TechnologyPolicy.Both	3421
3.777777778	0.008	0.33	0.02	0.02	0.25	0.25	0.02	0.02	0	0	0	0	0.1443	2	45.55074	193.2	27.82166	257.54634	4	5	300	MPI-ESM-MR	4.66520988	285.8769861	1426.824055	6	0.010072626	0.001606302	1045.336614	422	Nordhaus+TechnologyPolicy.Both	3422
4.555555556	0.008	0.33	0.02	0.02	0.25	0.25	0.02	0.02	0	0	0	0	0.1443	2	45.55074	193.2	27.82166	257.54634	4	5	300	MPI-ESM-MR	4.66520988	285.8769861	1426.824055	6	0.010072626	0.001606302	1045.336614	423	Nordhaus+TechnologyPolicy.Both	3423
5.333333333	0.008	0.33	0.02	0.02	0.25	0.25	0.02	0.02	0	0	0	0	0.1443	2	45.55074	193.2	27.82166	257.54634	4	5	300	MPI-ESM-MR	4.66520988	285.8769861	1426.824055	6	0.010072626	0.001606302	1045.336614	424	Nordhaus+TechnologyPolicy.Both	3424
6.111111111	0.008	0.33	0.02	0.02	0.25	0.25	0.02	0.02	0	0	0	0	0.1443	2	45.55074	193.2	27.82166	257.54634	4	5	300	MPI-ESM-MR	4.66520988	285.8769861	1426.824055	6	0.010072626	0.001606302	1045.336614	425	Nordhaus+TechnologyPolicy.Both	3425
6.888888889	0.008	0.33	0.02	0.02	0.25	0.25	0.02	0.02	0	0	0	0	0.1443	2	45.55074	193.2	27.82166	257.54634	4	5	300	MPI-ESM-MR	4.66520988	285.8769861	1426.824055	6	0.010072626	0.001606302	1045.336614	426	Nordhaus+TechnologyPolicy.Both	3426
7.666666667	0.008	0.33	0.02	0.02	0.25	0.25	0.02	0.02	0	0	0	0	0.1443	2	45.55074	193.2	27.82166	257.54634	4	5	300	MPI-ESM-MR	4.66520988	285.8769861	1426.824055	6	0.010072626	0.001606302	1045.336614	427	Nordhaus+TechnologyPolicy.Both	3427
8.444444444	0.008	0.33	0.02	0.02	0.25	0.25	0.02	0.02	0	0	0	0	0.1443	2	45.55074	193.2	27.82166	257.54634	4	5	300	MPI-ESM-MR	4.66520988	285.8769861	1426.824055	6	0.010072626	0.001606302	1045.336614	428	Nordhaus+TechnologyPolicy.Both	3428
9.222222222	0.008	0.33	0.02	0.02	0.25	0.25	0.02	0.02	0	0	0	0	0.1443	2	45.55074	193.2	27.82166	257.54634	4	5	300	MPI-ESM-MR	4.66520988	285.8769861	1426.824055	6	0.010072626	0.001606302	1045.336614	429	Nordhaus+TechnologyPolicy.Both	3429
10	0.008	0.33	0.02	0.02	0.25	0.25	0.02	0.02	0	0	0	0	0.1443	2	45.55074	193.2	27.82166	257.54634	4	5	300	MPI-ESM-MR	4.66520988	285.8769861	1426.824055	6	0.010072626	0.001606302	1045.336614	430	Nordhaus+TechnologyPolicy.Both	3430
3	0.0115	0.33	0.02	0.02	0.25	0.25	0.02	0.02	0	0	0	0	0.1443	2	45.55074	193.2	27.82166	257.54634	4	5	300	MPI-ESM-MR	4.66520988	285.8769861	1426.824055	6	0.010072626	0.001606302	1045.336614	431	Nordhaus+TechnologyPolicy.Both	3431
3.777777778	0.0115	0.33	0.02	0.02	0.25	0.25	0.02	0.02	0	0	0	0	0.1443	2	45.55074	193.2	27.82166	257.54634	4	5	300	MPI-ESM-MR	4.66520988	285.8769861	1426.824055	6	0.010072626	0.001606302	1045.336614	432	Nordhaus+TechnologyPolicy.Both	3432
4.555555556	0.0115	0.33	0.02	0.02	0.25	0.25	0.02	0.02	0	0	0	0	0.1443	2	45.55074	193.2	27.82166	257.54634	4	5	300	MPI-ESM-MR	4.66520988	285.8769861	1426.824055	6	0.010072626	0.001606302	1045.336614	433	Nordhaus+TechnologyPolicy.Both	3433
5.333333333	0.0115	0.33	0.02	0.02	0.25	0.25	0.02	0.02	0	0	0	0	0.1443	2	45.55074	193.2	27.82166	257.54634	4	5	300	MPI-ESM-MR	4.66520988	285.8769861	1426.824055	6	0.010072626	0.001606302	1045.336614	434	Nordhaus+TechnologyPolicy.Both	3434
6.111111111	0.0115	0.33	0.02	0.02	0.25	0.25	0.02	0.02	0	0	0	0	0.1443	2	45.55074	193.2	27.82166	257.54634	4	5	300	MPI-ESM-MR	4.66520988	285.8769861	1426.824055	6	0.010072626	0.001606302	1045.336614	435	Nordhaus+TechnologyPolicy.Both	3435
6.888888889	0.0115	0.33	0.02	0.02	0.25	0.25	0.02	0.02	0	0	0	0	0.1443	2	45.55074	193.2	27.82166	257.54634	4	5	300	MPI-ESM-MR	4.66520988	285.8769861	1426.824055	6	0.010072626	0.001606302	1045.336614	436	Nordhaus+TechnologyPolicy.Both	3436
7.666666667	0.0115	0.33	0.02	0.02	0.25	0.25	0.02	0.02	0	0	0	0	0.1443	2	45.55074	193.2	27.82166	257.54634	4	5	300	MPI-ESM-MR	4.66520988	285.8769861	1426.824055	6	0.010072626	0.001606302	1045.336614	437	Nordhaus+TechnologyPolicy.Both	3437
8.444444444	0.0115	0.33	0.02	0.02	0.25	0.25	0.02	0.02	0	0	0	0	0.1443	2	45.55074	193.2	27.82166	257.54634	4	5	300	MPI-ESM-MR	4.66520988	285.8769861	1426.824055	6	0.010072626	0.001606302	1045.336614	438	Nordhaus+TechnologyPolicy.Both	3438
9.222222222	0.0115	0.33	0.02	0.02	0.25	0.25	0.02	0.02	0	0	0	0	0.1443	2	45.55074	193.2	27.82166	257.54634	4	5	300	MPI-ESM-MR	4.66520988	285.8769861	1426.824055	6	0.010072626	0.001606302	1045.336614	439	Nordhaus+TechnologyPolicy.Both	3439
10	0.0115	0.33	0.02	0.02	0.25	0.25	0.02	0.02	0	0	0	0	0.1443	2	45.55074	193.2	27.82166	257.54634	4	5	300	MPI-ESM-MR	4.66520988	285.8769861	1426.824055	6	0.010072626	0.001606302	1045.336614	440	Nordhaus+TechnologyPolicy.Both	3440
3	0.015	0.33	0.02	0.02	0.25	0.25	0.02	0.02	0	0	0	0	0.1443	2	45.55074	193.2	27.82166	257.54634	4	5	300	MPI-ESM-MR	4.66520988	285.8769861	1426.824055	6	0.010072626	0.001606302	1045.336614	441	Nordhaus+TechnologyPolicy.Both	3441
3.777777778	0.015	0.33	0.02	0.02	0.25	0.25	0.02	0.02	0	0	0	0	0.1443	2	45.55074	193.2	27.82166	257.54634	4	5	300	MPI-ESM-MR	4.66520988	285.8769861	1426.824055	6	0.010072626	0.001606302	1045.336614	442	Nordhaus+TechnologyPolicy.Both	3442
4.555555556	0.015	0.33	0.02	0.02	0.25	0.25	0.02	0.02	0	0	0	0	0.1443	2	45.55074	193.2	27.82166	257.54634	4	5	300	MPI-ESM-MR	4.66520988	285.8769861	1426.824055	6	0.010072626	0.001606302	1045.336614	443	Nordhaus+TechnologyPolicy.Both	3443
5.333333333	0.015	0.33	0.02	0.02	0.25	0.25	0.02	0.02	0	0	0	0	0.1443	2	45.55074	193.2	27.82166	257.54634	4	5	300	MPI-ESM-MR	4.66520988	285.8769861	1426.824055	6	0.010072626	0.001606302	1045.336614	444	Nordhaus+TechnologyPolicy.Both	3444
6.111111111	0.015	0.33	0.02	0.02	0.25	0.25	0.02	0.02	0	0	0	0	0.1443	2	45.55074	193.2	27.82166	257.54634	4	5	300	MPI-ESM-MR	4.66520988	285.8769861	1426.824055	6	0.010072626	0.001606302	1045.336614	445	Nordhaus+TechnologyPolicy.Both	3445
6.888888889	0.015	0.33	0.02	0.02	0.25	0.25	0.02	0.02	0	0	0	0	0.1443	2	45.55074	193.2	27.82166	257.54634	4	5	300	MPI-ESM-MR	4.66520988	285.8769861	1426.824055	6	0.010072626	0.001606302	1045.336614	446	Nordhaus+TechnologyPolicy.Both	3446
7.666666667	0.015	0.33	0.02	0.02	0.25	0.25	0.02	0.02	0	0	0	0	0.1443	2	45.55074	193.2	27.82166	257.54634	4	5	300	MPI-ESM-MR	4.66520988	285.8769861	1426.824055	6	0.010072626	0.001606302	1045.336614	447	Nordhaus+TechnologyPolicy.Both	3447
8.444444444	0.015	0.33	0.02	0.02	0.25	0.25	0.02	0.02	0	0	0	0	0.1443	2	45.55074	193.2	27.82166	257.54634	4	5	300	MPI-ESM-MR	4.66520988	285.8769861	1426.824055	6	0.010072626	0.001606302	1045.336614	448	Nordhaus+TechnologyPolicy.Both	3448
9.222222222	0.015	0.33	0.02	0.02	0.25	0.25	0.02	0.02	0	0	0	0	0.1443	2	45.55074	193.2	27.82166	257.54634	4	5	300	MPI-ESM-MR	4.66520988	285.8769861	1426.824055	6	0.010072626	0.001606302	1045.336614	449	Nordhaus+TechnologyPolicy.Both	3449
10	0.015	0.33	0.02	0.02	0.25	0.25	0.02	0.02	0	0	0	0	0.1443	2	45.55074	193.2	27.82166	257.54634	4	5	300	MPI-ESM-MR	4.66520988	285.8769861	1426.824055	6	0.010072626	0.001606302	1045.336614	450	Nordhaus+TechnologyPolicy.Both	3450
3	0.001	0.33	0.02	0.02	0.25	0.25	0.02	0.02	0	0	0	0	0.1443	2	45.55074	193.2	27.82166	257.54634	4	5	300	MRI-ESM1	4.263734328	288.4375102	1674.885154	6	0.010045793	0.001300677	1294.45968	451	Nordhaus+TechnologyPolicy.Both	3451
3.777777778	0.001	0.33	0.02	0.02	0.25	0.25	0.02	0.02	0	0	0	0	0.1443	2	45.55074	193.2	27.82166	257.54634	4	5	300	MRI-ESM1	4.263734328	288.4375102	1674.885154	6	0.010045793	0.001300677	1294.45968	452	Nordhaus+TechnologyPolicy.Both	3452
4.555555556	0.001	0.33	0.02	0.02	0.25	0.25	0.02	0.02	0	0	0	0	0.1443	2	45.55074	193.2	27.82166	257.54634	4	5	300	MRI-ESM1	4.263734328	288.4375102	1674.885154	6	0.010045793	0.001300677	1294.45968	453	Nordhaus+TechnologyPolicy.Both	3453
5.333333333	0.001	0.33	0.02	0.02	0.25	0.25	0.02	0.02	0	0	0	0	0.1443	2	45.55074	193.2	27.82166	257.54634	4	5	300	MRI-ESM1	4.263734328	288.4375102	1674.885154	6	0.010045793	0.001300677	1294.45968	454	Nordhaus+TechnologyPolicy.Both	3454
6.111111111	0.001	0.33	0.02	0.02	0.25	0.25	0.02	0.02	0	0	0	0	0.1443	2	45.55074	193.2	27.82166	257.54634	4	5	300	MRI-ESM1	4.263734328	288.4375102	1674.885154	6	0.010045793	0.001300677	1294.45968	455	Nordhaus+TechnologyPolicy.Both	3455
6.888888889	0.001	0.33	0.02	0.02	0.25	0.25	0.02	0.02	0	0	0	0	0.1443	2	45.55074	193.2	27.82166	257.54634	4	5	300	MRI-ESM1	4.263734328	288.4375102	1674.885154	6	0.010045793	0.001300677	1294.45968	456	Nordhaus+TechnologyPolicy.Both	3456
7.666666667	0.001	0.33	0.02	0.02	0.25	0.25	0.02	0.02	0	0	0	0	0.1443	2	45.55074	193.2	27.82166	257.54634	4	5	300	MRI-ESM1	4.263734328	288.4375102	1674.885154	6	0.010045793	0.001300677	1294.45968	457	Nordhaus+TechnologyPolicy.Both	3457
8.444444444	0.001	0.33	0.02	0.02	0.25	0.25	0.02	0.02	0	0	0	0	0.1443	2	45.55074	193.2	27.82166	257.54634	4	5	300	MRI-ESM1	4.263734328	288.4375102	1674.885154	6	0.010045793	0.001300677	1294.45968	458	Nordhaus+TechnologyPolicy.Both	3458
9.222222222	0.001	0.33	0.02	0.02	0.25	0.25	0.02	0.02	0	0	0	0	0.1443	2	45.55074	193.2	27.82166	257.54634	4	5	300	MRI-ESM1	4.263734328	288.4375102	1674.885154	6	0.010045793	0.001300677	1294.45968	459	Nordhaus+TechnologyPolicy.Both	3459
10	0.001	0.33	0.02	0.02	0.25	0.25	0.02	0.02	0	0	0	0	0.1443	2	45.55074	193.2	27.82166	257.54634	4	5	300	MRI-ESM1	4.263734328	288.4375102	1674.885154	6	0.010045793	0.001300677	1294.45968	460	Nordhaus+TechnologyPolicy.Both	3460
3	0.0045	0.33	0.02	0.02	0.25	0.25	0.02	0.02	0	0	0	0	0.1443	2	45.55074	193.2	27.82166	257.54634	4	5	300	MRI-ESM1	4.263734328	288.4375102	1674.885154	6	0.010045793	0.001300677	1294.45968	461	Nordhaus+TechnologyPolicy.Both	3461
3.777777778	0.0045	0.33	0.02	0.02	0.25	0.25	0.02	0.02	0	0	0	0	0.1443	2	45.55074	193.2	27.82166	257.54634	4	5	300	MRI-ESM1	4.263734328	288.4375102	1674.885154	6	0.010045793	0.001300677	1294.45968	462	Nordhaus+TechnologyPolicy.Both	3462
4.555555556	0.0045	0.33	0.02	0.02	0.25	0.25	0.02	0.02	0	0	0	0	0.1443	2	45.55074	193.2	27.82166	257.54634	4	5	300	MRI-ESM1	4.263734328	288.4375102	1674.885154	6	0.010045793	0.001300677	1294.45968	463	Nordhaus+TechnologyPolicy.Both	3463
5.333333333	0.0045	0.33	0.02	0.02	0.25	0.25	0.02	0.02	0	0	0	0	0.1443	2	45.55074	193.2	27.82166	257.54634	4	5	300	MRI-ESM1	4.263734328	288.4375102	1674.885154	6	0.010045793	0.001300677	1294.45968	464	Nordhaus+TechnologyPolicy.Both	3464
6.111111111	0.0045	0.33	0.02	0.02	0.25	0.25	0.02	0.02	0	0	0	0	0.1443	2	45.55074	193.2	27.82166	257.54634	4	5	300	MRI-ESM1	4.263734328	288.4375102	1674.885154	6	0.010045793	0.001300677	1294.45968	465	Nordhaus+TechnologyPolicy.Both	3465
6.888888889	0.0045	0.33	0.02	0.02	0.25	0.25	0.02	0.02	0	0	0	0	0.1443	2	45.55074	193.2	27.82166	257.54634	4	5	300	MRI-ESM1	4.263734328	288.4375102	1674.885154	6	0.010045793	0.001300677	1294.45968	466	Nordhaus+TechnologyPolicy.Both	3466
7.666666667	0.0045	0.33	0.02	0.02	0.25	0.25	0.02	0.02	0	0	0	0	0.1443	2	45.55074	193.2	27.82166	257.54634	4	5	300	MRI-ESM1	4.263734328	288.4375102	1674.885154	6	0.010045793	0.001300677	1294.45968	467	Nordhaus+TechnologyPolicy.Both	3467
8.444444444	0.0045	0.33	0.02	0.02	0.25	0.25	0.02	0.02	0	0	0	0	0.1443	2	45.55074	193.2	27.82166	257.54634	4	5	300	MRI-ESM1	4.263734328	288.4375102	1674.885154	6	0.010045793	0.001300677	1294.45968	468	Nordhaus+TechnologyPolicy.Both	3468
9.222222222	0.0045	0.33	0.02	0.02	0.25	0.25	0.02	0.02	0	0	0	0	0.1443	2	45.55074	193.2	27.82166	257.54634	4	5	300	MRI-ESM1	4.263734328	288.4375102	1674.885154	6	0.010045793	0.001300677	1294.45968	469	Nordhaus+TechnologyPolicy.Both	3469
10	0.0045	0.33	0.02	0.02	0.25	0.25	0.02	0.02	0	0	0	0	0.1443	2	45.55074	193.2	27.82166	257.54634	4	5	300	MRI-ESM1	4.263734328	288.4375102	1674.885154	6	0.010045793	0.001300677	1294.45968	470	Nordhaus+TechnologyPolicy.Both	3470
3	0.008	0.33	0.02	0.02	0.25	0.25	0.02	0.02	0	0	0	0	0.1443	2	45.55074	193.2	27.82166	257.54634	4	5	300	MRI-ESM1	4.263734328	288.4375102	1674.885154	6	0.010045793	0.001300677	1294.45968	471	Nordhaus+TechnologyPolicy.Both	3471
3.777777778	0.008	0.33	0.02	0.02	0.25	0.25	0.02	0.02	0	0	0	0	0.1443	2	45.55074	193.2	27.82166	257.54634	4	5	300	MRI-ESM1	4.263734328	288.4375102	1674.885154	6	0.010045793	0.001300677	1294.45968	472	Nordhaus+TechnologyPolicy.Both	3472
4.555555556	0.008	0.33	0.02	0.02	0.25	0.25	0.02	0.02	0	0	0	0	0.1443	2	45.55074	193.2	27.82166	257.54634	4	5	300	MRI-ESM1	4.263734328	288.4375102	1674.885154	6	0.010045793	0.001300677	1294.45968	473	Nordhaus+TechnologyPolicy.Both	3473
5.333333333	0.008	0.33	0.02	0.02	0.25	0.25	0.02	0.02	0	0	0	0	0.1443	2	45.55074	193.2	27.82166	257.54634	4	5	300	MRI-ESM1	4.263734328	288.4375102	1674.885154	6	0.010045793	0.001300677	1294.45968	474	Nordhaus+TechnologyPolicy.Both	3474
6.111111111	0.008	0.33	0.02	0.02	0.25	0.25	0.02	0.02	0	0	0	0	0.1443	2	45.55074	193.2	27.82166	257.54634	4	5	300	MRI-ESM1	4.263734328	288.4375102	1674.885154	6	0.010045793	0.001300677	1294.45968	475	Nordhaus+TechnologyPolicy.Both	3475
6.888888889	0.008	0.33	0.02	0.02	0.25	0.25	0.02	0.02	0	0	0	0	0.1443	2	45.55074	193.2	27.82166	257.54634	4	5	300	MRI-ESM1	4.263734328	288.4375102	1674.885154	6	0.010045793	0.001300677	1294.45968	476	Nordhaus+TechnologyPolicy.Both	3476
7.666666667	0.008	0.33	0.02	0.02	0.25	0.25	0.02	0.02	0	0	0	0	0.1443	2	45.55074	193.2	27.82166	257.54634	4	5	300	MRI-ESM1	4.263734328	288.4375102	1674.885154	6	0.010045793	0.001300677	1294.45968	477	Nordhaus+TechnologyPolicy.Both	3477
8.444444444	0.008	0.33	0.02	0.02	0.25	0.25	0.02	0.02	0	0	0	0	0.1443	2	45.55074	193.2	27.82166	257.54634	4	5	300	MRI-ESM1	4.263734328	288.4375102	1674.885154	6	0.010045793	0.001300677	1294.45968	478	Nordhaus+TechnologyPolicy.Both	3478
9.222222222	0.008	0.33	0.02	0.02	0.25	0.25	0.02	0.02	0	0	0	0	0.1443	2	45.55074	193.2	27.82166	257.54634	4	5	300	MRI-ESM1	4.263734328	288.4375102	1674.885154	6	0.010045793	0.001300677	1294.45968	479	Nordhaus+TechnologyPolicy.Both	3479
10	0.008	0.33	0.02	0.02	0.25	0.25	0.02	0.02	0	0	0	0	0.1443	2	45.55074	193.2	27.82166	257.54634	4	5	300	MRI-ESM1	4.263734328	288.4375102	1674.885154	6	0.010045793	0.001300677	1294.45968	480	Nordhaus+TechnologyPolicy.Both	3480
3	0.0115	0.33	0.02	0.02	0.25	0.25	0.02	0.02	0	0	0	0	0.1443	2	45.55074	193.2	27.82166	257.54634	4	5	300	MRI-ESM1	4.263734328	288.4375102	1674.885154	6	0.010045793	0.001300677	1294.45968	481	Nordhaus+TechnologyPolicy.Both	3481
3.777777778	0.0115	0.33	0.02	0.02	0.25	0.25	0.02	0.02	0	0	0	0	0.1443	2	45.55074	193.2	27.82166	257.54634	4	5	300	MRI-ESM1	4.263734328	288.4375102	1674.885154	6	0.010045793	0.001300677	1294.45968	482	Nordhaus+TechnologyPolicy.Both	3482
4.555555556	0.0115	0.33	0.02	0.02	0.25	0.25	0.02	0.02	0	0	0	0	0.1443	2	45.55074	193.2	27.82166	257.54634	4	5	300	MRI-ESM1	4.263734328	288.4375102	1674.885154	6	0.010045793	0.001300677	1294.45968	483	Nordhaus+TechnologyPolicy.Both	3483
5.333333333	0.0115	0.33	0.02	0.02	0.25	0.25	0.02	0.02	0	0	0	0	0.1443	2	45.55074	193.2	27.82166	257.54634	4	5	300	MRI-ESM1	4.263734328	288.4375102	1674.885154	6	0.010045793	0.001300677	1294.45968	484	Nordhaus+TechnologyPolicy.Both	3484
6.111111111	0.0115	0.33	0.02	0.02	0.25	0.25	0.02	0.02	0	0	0	0	0.1443	2	45.55074	193.2	27.82166	257.54634	4	5	300	MRI-ESM1	4.263734328	288.4375102	1674.885154	6	0.010045793	0.001300677	1294.45968	485	Nordhaus+TechnologyPolicy.Both	3485
6.888888889	0.0115	0.33	0.02	0.02	0.25	0.25	0.02	0.02	0	0	0	0	0.1443	2	45.55074	193.2	27.82166	257.54634	4	5	300	MRI-ESM1	4.263734328	288.4375102	1674.885154	6	0.010045793	0.001300677	1294.45968	486	Nordhaus+TechnologyPolicy.Both	3486
7.666666667	0.0115	0.33	0.02	0.02	0.25	0.25	0.02	0.02	0	0	0	0	0.1443	2	45.55074	193.2	27.82166	257.54634	4	5	300	MRI-ESM1	4.263734328	288.4375102	1674.885154	6	0.010045793	0.001300677	1294.45968	487	Nordhaus+TechnologyPolicy.Both	3487
8.444444444	0.0115	0.33	0.02	0.02	0.25	0.25	0.02	0.02	0	0	0	0	0.1443	2	45.55074	193.2	27.82166	257.54634	4	5	300	MRI-ESM1	4.263734328	288.4375102	1674.885154	6	0.010045793	0.001300677	1294.45968	488	Nordhaus+TechnologyPolicy.Both	3488
9.222222222	0.0115	0.33	0.02	0.02	0.25	0.25	0.02	0.02	0	0	0	0	0.1443	2	45.55074	193.2	27.82166	257.54634	4	5	300	MRI-ESM1	4.263734328	288.4375102	1674.885154	6	0.010045793	0.001300677	1294.45968	489	Nordhaus+TechnologyPolicy.Both	3489
10	0.0115	0.33	0.02	0.02	0.25	0.25	0.02	0.02	0	0	0	0	0.1443	2	45.55074	193.2	27.82166	257.54634	4	5	300	MRI-ESM1	4.263734328	288.4375102	1674.885154	6	0.010045793	0.001300677	1294.45968	490	Nordhaus+TechnologyPolicy.Both	3490
3	0.015	0.33	0.02	0.02	0.25	0.25	0.02	0.02	0	0	0	0	0.1443	2	45.55074	193.2	27.82166	257.54634	4	5	300	MRI-ESM1	4.263734328	288.4375102	1674.885154	6	0.010045793	0.001300677	1294.45968	491	Nordhaus+TechnologyPolicy.Both	3491
3.777777778	0.015	0.33	0.02	0.02	0.25	0.25	0.02	0.02	0	0	0	0	0.1443	2	45.55074	193.2	27.82166	257.54634	4	5	300	MRI-ESM1	4.263734328	288.4375102	1674.885154	6	0.010045793	0.001300677	1294.45968	492	Nordhaus+TechnologyPolicy.Both	3492
4.555555556	0.015	0.33	0.02	0.02	0.25	0.25	0.02	0.02	0	0	0	0	0.1443	2	45.55074	193.2	27.82166	257.54634	4	5	300	MRI-ESM1	4.263734328	288.4375102	1674.885154	6	0.010045793	0.001300677	1294.45968	493	Nordhaus+TechnologyPolicy.Both	3493
5.333333333	0.015	0.33	0.02	0.02	0.25	0.25	0.02	0.02	0	0	0	0	0.1443	2	45.55074	193.2	27.82166	257.54634	4	5	300	MRI-ESM1	4.263734328	288.4375102	1674.885154	6	0.010045793	0.001300677	1294.45968	494	Nordhaus+TechnologyPolicy.Both	3494
6.111111111	0.015	0.33	0.02	0.02	0.25	0.25	0.02	0.02	0	0	0	0	0.1443	2	45.55074	193.2	27.82166	257.54634	4	5	300	MRI-ESM1	4.263734328	288.4375102	1674.885154	6	0.010045793	0.001300677	1294.45968	495	Nordhaus+TechnologyPolicy.Both	3495
6.888888889	0.015	0.33	0.02	0.02	0.25	0.25	0.02	0.02	0	0	0	0	0.1443	2	45.55074	193.2	27.82166	257.54634	4	5	300	MRI-ESM1	4.263734328	288.4375102	1674.885154	6	0.010045793	0.001300677	1294.45968	496	Nordhaus+TechnologyPolicy.Both	3496
7.666666667	0.015	0.33	0.02	0.02	0.25	0.25	0.02	0.02	0	0	0	0	0.1443	2	45.55074	193.2	27.82166	257.54634	4	5	300	MRI-ESM1	4.263734328	288.4375102	1674.885154	6	0.010045793	0.001300677	1294.45968	497	Nordhaus+TechnologyPolicy.Both	3497
8.444444444	0.015	0.33	0.02	0.02	0.25	0.25	0.02	0.02	0	0	0	0	0.1443	2	45.55074	193.2	27.82166	257.54634	4	5	300	MRI-ESM1	4.263734328	288.4375102	1674.885154	6	0.010045793	0.001300677	1294.45968	498	Nordhaus+TechnologyPolicy.Both	3498
9.222222222	0.015	0.33	0.02	0.02	0.25	0.25	0.02	0.02	0	0	0	0	0.1443	2	45.55074	193.2	27.82166	257.54634	4	5	300	MRI-ESM1	4.263734328	288.4375102	1674.885154	6	0.010045793	0.001300677	1294.45968	499	Nordhaus+TechnologyPolicy.Both	3499
10	0.015	0.33	0.02	0.02	0.25	0.25	0.02	0.02	0	0	0	0	0.1443	2	45.55074	193.2	27.82166	257.54634	4	5	300	MRI-ESM1	4.263734328	288.4375102	1674.885154	6	0.010045793	0.001300677	1294.45968	500	Nordhaus+TechnologyPolicy.Both	3500
3	0.001	0.33	0.02	0.02	0.25	0.25	0.02	0.02	0	0	0	0	0.1443	2	45.55074	193.2	27.82166	257.54634	4	5	300	NorESM1-M	4.125460043	291.6222494	1796.217539	6	0.010038454	0.001191234	1414.661684	501	Nordhaus+TechnologyPolicy.Both	3501
3.777777778	0.001	0.33	0.02	0.02	0.25	0.25	0.02	0.02	0	0	0	0	0.1443	2	45.55074	193.2	27.82166	257.54634	4	5	300	NorESM1-M	4.125460043	291.6222494	1796.217539	6	0.010038454	0.001191234	1414.661684	502	Nordhaus+TechnologyPolicy.Both	3502
4.555555556	0.001	0.33	0.02	0.02	0.25	0.25	0.02	0.02	0	0	0	0	0.1443	2	45.55074	193.2	27.82166	257.54634	4	5	300	NorESM1-M	4.125460043	291.6222494	1796.217539	6	0.010038454	0.001191234	1414.661684	503	Nordhaus+TechnologyPolicy.Both	3503
5.333333333	0.001	0.33	0.02	0.02	0.25	0.25	0.02	0.02	0	0	0	0	0.1443	2	45.55074	193.2	27.82166	257.54634	4	5	300	NorESM1-M	4.125460043	291.6222494	1796.217539	6	0.010038454	0.001191234	1414.661684	504	Nordhaus+TechnologyPolicy.Both	3504
6.111111111	0.001	0.33	0.02	0.02	0.25	0.25	0.02	0.02	0	0	0	0	0.1443	2	45.55074	193.2	27.82166	257.54634	4	5	300	NorESM1-M	4.125460043	291.6222494	1796.217539	6	0.010038454	0.001191234	1414.661684	505	Nordhaus+TechnologyPolicy.Both	3505
6.888888889	0.001	0.33	0.02	0.02	0.25	0.25	0.02	0.02	0	0	0	0	0.1443	2	45.55074	193.2	27.82166	257.54634	4	5	300	NorESM1-M	4.125460043	291.6222494	1796.217539	6	0.010038454	0.001191234	1414.661684	506	Nordhaus+TechnologyPolicy.Both	3506
7.666666667	0.001	0.33	0.02	0.02	0.25	0.25	0.02	0.02	0	0	0	0	0.1443	2	45.55074	193.2	27.82166	257.54634	4	5	300	NorESM1-M	4.125460043	291.6222494	1796.217539	6	0.010038454	0.001191234	1414.661684	507	Nordhaus+TechnologyPolicy.Both	3507
8.444444444	0.001	0.33	0.02	0.02	0.25	0.25	0.02	0.02	0	0	0	0	0.1443	2	45.55074	193.2	27.82166	257.54634	4	5	300	NorESM1-M	4.125460043	291.6222494	1796.217539	6	0.010038454	0.001191234	1414.661684	508	Nordhaus+TechnologyPolicy.Both	3508
9.222222222	0.001	0.33	0.02	0.02	0.25	0.25	0.02	0.02	0	0	0	0	0.1443	2	45.55074	193.2	27.82166	257.54634	4	5	300	NorESM1-M	4.125460043	291.6222494	1796.217539	6	0.010038454	0.001191234	1414.661684	509	Nordhaus+TechnologyPolicy.Both	3509
10	0.001	0.33	0.02	0.02	0.25	0.25	0.02	0.02	0	0	0	0	0.1443	2	45.55074	193.2	27.82166	257.54634	4	5	300	NorESM1-M	4.125460043	291.6222494	1796.217539	6	0.010038454	0.001191234	1414.661684	510	Nordhaus+TechnologyPolicy.Both	3510
3	0.0045	0.33	0.02	0.02	0.25	0.25	0.02	0.02	0	0	0	0	0.1443	2	45.55074	193.2	27.82166	257.54634	4	5	300	NorESM1-M	4.125460043	291.6222494	1796.217539	6	0.010038454	0.001191234	1414.661684	511	Nordhaus+TechnologyPolicy.Both	3511
3.777777778	0.0045	0.33	0.02	0.02	0.25	0.25	0.02	0.02	0	0	0	0	0.1443	2	45.55074	193.2	27.82166	257.54634	4	5	300	NorESM1-M	4.125460043	291.6222494	1796.217539	6	0.010038454	0.001191234	1414.661684	512	Nordhaus+TechnologyPolicy.Both	3512
4.555555556	0.0045	0.33	0.02	0.02	0.25	0.25	0.02	0.02	0	0	0	0	0.1443	2	45.55074	193.2	27.82166	257.54634	4	5	300	NorESM1-M	4.125460043	291.6222494	1796.217539	6	0.010038454	0.001191234	1414.661684	513	Nordhaus+TechnologyPolicy.Both	3513
5.333333333	0.0045	0.33	0.02	0.02	0.25	0.25	0.02	0.02	0	0	0	0	0.1443	2	45.55074	193.2	27.82166	257.54634	4	5	300	NorESM1-M	4.125460043	291.6222494	1796.217539	6	0.010038454	0.001191234	1414.661684	514	Nordhaus+TechnologyPolicy.Both	3514
6.111111111	0.0045	0.33	0.02	0.02	0.25	0.25	0.02	0.02	0	0	0	0	0.1443	2	45.55074	193.2	27.82166	257.54634	4	5	300	NorESM1-M	4.125460043	291.6222494	1796.217539	6	0.010038454	0.001191234	1414.661684	515	Nordhaus+TechnologyPolicy.Both	3515
6.888888889	0.0045	0.33	0.02	0.02	0.25	0.25	0.02	0.02	0	0	0	0	0.1443	2	45.55074	193.2	27.82166	257.54634	4	5	300	NorESM1-M	4.125460043	291.6222494	1796.217539	6	0.010038454	0.001191234	1414.661684	516	Nordhaus+TechnologyPolicy.Both	3516
7.666666667	0.0045	0.33	0.02	0.02	0.25	0.25	0.02	0.02	0	0	0	0	0.1443	2	45.55074	193.2	27.82166	257.54634	4	5	300	NorESM1-M	4.125460043	291.6222494	1796.217539	6	0.010038454	0.001191234	1414.661684	517	Nordhaus+TechnologyPolicy.Both	3517
8.444444444	0.0045	0.33	0.02	0.02	0.25	0.25	0.02	0.02	0	0	0	0	0.1443	2	45.55074	193.2	27.82166	257.54634	4	5	300	NorESM1-M	4.125460043	291.6222494	1796.217539	6	0.010038454	0.001191234	1414.661684	518	Nordhaus+TechnologyPolicy.Both	3518
9.222222222	0.0045	0.33	0.02	0.02	0.25	0.25	0.02	0.02	0	0	0	0	0.1443	2	45.55074	193.2	27.82166	257.54634	4	5	300	NorESM1-M	4.125460043	291.6222494	1796.217539	6	0.010038454	0.001191234	1414.661684	519	Nordhaus+TechnologyPolicy.Both	3519
10	0.0045	0.33	0.02	0.02	0.25	0.25	0.02	0.02	0	0	0	0	0.1443	2	45.55074	193.2	27.82166	257.54634	4	5	300	NorESM1-M	4.125460043	291.6222494	1796.217539	6	0.010038454	0.001191234	1414.661684	520	Nordhaus+TechnologyPolicy.Both	3520
3	0.008	0.33	0.02	0.02	0.25	0.25	0.02	0.02	0	0	0	0	0.1443	2	45.55074	193.2	27.82166	257.54634	4	5	300	NorESM1-M	4.125460043	291.6222494	1796.217539	6	0.010038454	0.001191234	1414.661684	521	Nordhaus+TechnologyPolicy.Both	3521
3.777777778	0.008	0.33	0.02	0.02	0.25	0.25	0.02	0.02	0	0	0	0	0.1443	2	45.55074	193.2	27.82166	257.54634	4	5	300	NorESM1-M	4.125460043	291.6222494	1796.217539	6	0.010038454	0.001191234	1414.661684	522	Nordhaus+TechnologyPolicy.Both	3522
4.555555556	0.008	0.33	0.02	0.02	0.25	0.25	0.02	0.02	0	0	0	0	0.1443	2	45.55074	193.2	27.82166	257.54634	4	5	300	NorESM1-M	4.125460043	291.6222494	1796.217539	6	0.010038454	0.001191234	1414.661684	523	Nordhaus+TechnologyPolicy.Both	3523
5.333333333	0.008	0.33	0.02	0.02	0.25	0.25	0.02	0.02	0	0	0	0	0.1443	2	45.55074	193.2	27.82166	257.54634	4	5	300	NorESM1-M	4.125460043	291.6222494	1796.217539	6	0.010038454	0.001191234	1414.661684	524	Nordhaus+TechnologyPolicy.Both	3524
6.111111111	0.008	0.33	0.02	0.02	0.25	0.25	0.02	0.02	0	0	0	0	0.1443	2	45.55074	193.2	27.82166	257.54634	4	5	300	NorESM1-M	4.125460043	291.6222494	1796.217539	6	0.010038454	0.001191234	1414.661684	525	Nordhaus+TechnologyPolicy.Both	3525
6.888888889	0.008	0.33	0.02	0.02	0.25	0.25	0.02	0.02	0	0	0	0	0.1443	2	45.55074	193.2	27.82166	257.54634	4	5	300	NorESM1-M	4.125460043	291.6222494	1796.217539	6	0.010038454	0.001191234	1414.661684	526	Nordhaus+TechnologyPolicy.Both	3526
7.666666667	0.008	0.33	0.02	0.02	0.25	0.25	0.02	0.02	0	0	0	0	0.1443	2	45.55074	193.2	27.82166	257.54634	4	5	300	NorESM1-M	4.125460043	291.6222494	1796.217539	6	0.010038454	0.001191234	1414.661684	527	Nordhaus+TechnologyPolicy.Both	3527
8.444444444	0.008	0.33	0.02	0.02	0.25	0.25	0.02	0.02	0	0	0	0	0.1443	2	45.55074	193.2	27.82166	257.54634	4	5	300	NorESM1-M	4.125460043	291.6222494	1796.217539	6	0.010038454	0.001191234	1414.661684	528	Nordhaus+TechnologyPolicy.Both	3528
9.222222222	0.008	0.33	0.02	0.02	0.25	0.25	0.02	0.02	0	0	0	0	0.1443	2	45.55074	193.2	27.82166	257.54634	4	5	300	NorESM1-M	4.125460043	291.6222494	1796.217539	6	0.010038454	0.001191234	1414.661684	529	Nordhaus+TechnologyPolicy.Both	3529
10	0.008	0.33	0.02	0.02	0.25	0.25	0.02	0.02	0	0	0	0	0.1443	2	45.55074	193.2	27.82166	257.54634	4	5	300	NorESM1-M	4.125460043	291.6222494	1796.217539	6	0.010038454	0.001191234	1414.661684	530	Nordhaus+TechnologyPolicy.Both	3530
3	0.0115	0.33	0.02	0.02	0.25	0.25	0.02	0.02	0	0	0	0	0.1443	2	45.55074	193.2	27.82166	257.54634	4	5	300	NorESM1-M	4.125460043	291.6222494	1796.217539	6	0.010038454	0.001191234	1414.661684	531	Nordhaus+TechnologyPolicy.Both	3531
3.777777778	0.0115	0.33	0.02	0.02	0.25	0.25	0.02	0.02	0	0	0	0	0.1443	2	45.55074	193.2	27.82166	257.54634	4	5	300	NorESM1-M	4.125460043	291.6222494	1796.217539	6	0.010038454	0.001191234	1414.661684	532	Nordhaus+TechnologyPolicy.Both	3532
4.555555556	0.0115	0.33	0.02	0.02	0.25	0.25	0.02	0.02	0	0	0	0	0.1443	2	45.55074	193.2	27.82166	257.54634	4	5	300	NorESM1-M	4.125460043	291.6222494	1796.217539	6	0.010038454	0.001191234	1414.661684	533	Nordhaus+TechnologyPolicy.Both	3533
5.333333333	0.0115	0.33	0.02	0.02	0.25	0.25	0.02	0.02	0	0	0	0	0.1443	2	45.55074	193.2	27.82166	257.54634	4	5	300	NorESM1-M	4.125460043	291.6222494	1796.217539	6	0.010038454	0.001191234	1414.661684	534	Nordhaus+TechnologyPolicy.Both	3534
6.111111111	0.0115	0.33	0.02	0.02	0.25	0.25	0.02	0.02	0	0	0	0	0.1443	2	45.55074	193.2	27.82166	257.54634	4	5	300	NorESM1-M	4.125460043	291.6222494	1796.217539	6	0.010038454	0.001191234	1414.661684	535	Nordhaus+TechnologyPolicy.Both	3535
6.888888889	0.0115	0.33	0.02	0.02	0.25	0.25	0.02	0.02	0	0	0	0	0.1443	2	45.55074	193.2	27.82166	257.54634	4	5	300	NorESM1-M	4.125460043	291.6222494	1796.217539	6	0.010038454	0.001191234	1414.661684	536	Nordhaus+TechnologyPolicy.Both	3536
7.666666667	0.0115	0.33	0.02	0.02	0.25	0.25	0.02	0.02	0	0	0	0	0.1443	2	45.55074	193.2	27.82166	257.54634	4	5	300	NorESM1-M	4.125460043	291.6222494	1796.217539	6	0.010038454	0.001191234	1414.661684	537	Nordhaus+TechnologyPolicy.Both	3537
8.444444444	0.0115	0.33	0.02	0.02	0.25	0.25	0.02	0.02	0	0	0	0	0.1443	2	45.55074	193.2	27.82166	257.54634	4	5	300	NorESM1-M	4.125460043	291.6222494	1796.217539	6	0.010038454	0.001191234	1414.661684	538	Nordhaus+TechnologyPolicy.Both	3538
9.222222222	0.0115	0.33	0.02	0.02	0.25	0.25	0.02	0.02	0	0	0	0	0.1443	2	45.55074	193.2	27.82166	257.54634	4	5	300	NorESM1-M	4.125460043	291.6222494	1796.217539	6	0.010038454	0.001191234	1414.661684	539	Nordhaus+TechnologyPolicy.Both	3539
10	0.0115	0.33	0.02	0.02	0.25	0.25	0.02	0.02	0	0	0	0	0.1443	2	45.55074	193.2	27.82166	257.54634	4	5	300	NorESM1-M	4.125460043	291.6222494	1796.217539	6	0.010038454	0.001191234	1414.661684	540	Nordhaus+TechnologyPolicy.Both	3540
3	0.015	0.33	0.02	0.02	0.25	0.25	0.02	0.02	0	0	0	0	0.1443	2	45.55074	193.2	27.82166	257.54634	4	5	300	NorESM1-M	4.125460043	291.6222494	1796.217539	6	0.010038454	0.001191234	1414.661684	541	Nordhaus+TechnologyPolicy.Both	3541
3.777777778	0.015	0.33	0.02	0.02	0.25	0.25	0.02	0.02	0	0	0	0	0.1443	2	45.55074	193.2	27.82166	257.54634	4	5	300	NorESM1-M	4.125460043	291.6222494	1796.217539	6	0.010038454	0.001191234	1414.661684	542	Nordhaus+TechnologyPolicy.Both	3542
4.555555556	0.015	0.33	0.02	0.02	0.25	0.25	0.02	0.02	0	0	0	0	0.1443	2	45.55074	193.2	27.82166	257.54634	4	5	300	NorESM1-M	4.125460043	291.6222494	1796.217539	6	0.010038454	0.001191234	1414.661684	543	Nordhaus+TechnologyPolicy.Both	3543
5.333333333	0.015	0.33	0.02	0.02	0.25	0.25	0.02	0.02	0	0	0	0	0.1443	2	45.55074	193.2	27.82166	257.54634	4	5	300	NorESM1-M	4.125460043	291.6222494	1796.217539	6	0.010038454	0.001191234	1414.661684	544	Nordhaus+TechnologyPolicy.Both	3544
6.111111111	0.015	0.33	0.02	0.02	0.25	0.25	0.02	0.02	0	0	0	0	0.1443	2	45.55074	193.2	27.82166	257.54634	4	5	300	NorESM1-M	4.125460043	291.6222494	1796.217539	6	0.010038454	0.001191234	1414.661684	545	Nordhaus+TechnologyPolicy.Both	3545
6.888888889	0.015	0.33	0.02	0.02	0.25	0.25	0.02	0.02	0	0	0	0	0.1443	2	45.55074	193.2	27.82166	257.54634	4	5	300	NorESM1-M	4.125460043	291.6222494	1796.217539	6	0.010038454	0.001191234	1414.661684	546	Nordhaus+TechnologyPolicy.Both	3546
7.666666667	0.015	0.33	0.02	0.02	0.25	0.25	0.02	0.02	0	0	0	0	0.1443	2	45.55074	193.2	27.82166	257.54634	4	5	300	NorESM1-M	4.125460043	291.6222494	1796.217539	6	0.010038454	0.001191234	1414.661684	547	Nordhaus+TechnologyPolicy.Both	3547
8.444444444	0.015	0.33	0.02	0.02	0.25	0.25	0.02	0.02	0	0	0	0	0.1443	2	45.55074	193.2	27.82166	257.54634	4	5	300	NorESM1-M	4.125460043	291.6222494	1796.217539	6	0.010038454	0.001191234	1414.661684	548	Nordhaus+TechnologyPolicy.Both	3548
9.222222222	0.015	0.33	0.02	0.02	0.25	0.25	0.02	0.02	0	0	0	0	0.1443	2	45.55074	193.2	27.82166	257.54634	4	5	300	NorESM1-M	4.125460043	291.6222494	1796.217539	6	0.010038454	0.001191234	1414.661684	549	Nordhaus+TechnologyPolicy.Both	3549
10	0.015	0.33	0.02	0.02	0.25	0.25	0.02	0.02	0	0	0	0	0.1443	2	45.55074	193.2	27.82166	257.54634	4	5	300	NorESM1-M	4.125460043	291.6222494	1796.217539	6	0.010038454	0.001191234	1414.661684	550	Nordhaus+TechnologyPolicy.Both	3550
3	0.001	0.33	0.02	0.02	0.25	0.25	0.02	0.02	0	0	0	0	0.1443	2	45.55074	193.2	27.82166	257.54634	4	5	300	NorESM1-ME	4.33692843	286.9870926	1617.717931	6	0.010038454	0.001359335	1236.157718	551	Nordhaus+TechnologyPolicy.Both	3551
3.777777778	0.001	0.33	0.02	0.02	0.25	0.25	0.02	0.02	0	0	0	0	0.1443	2	45.55074	193.2	27.82166	257.54634	4	5	300	NorESM1-ME	4.33692843	286.9870926	1617.717931	6	0.010038454	0.001359335	1236.157718	552	Nordhaus+TechnologyPolicy.Both	3552
4.555555556	0.001	0.33	0.02	0.02	0.25	0.25	0.02	0.02	0	0	0	0	0.1443	2	45.55074	193.2	27.82166	257.54634	4	5	300	NorESM1-ME	4.33692843	286.9870926	1617.717931	6	0.010038454	0.001359335	1236.157718	553	Nordhaus+TechnologyPolicy.Both	3553
5.333333333	0.001	0.33	0.02	0.02	0.25	0.25	0.02	0.02	0	0	0	0	0.1443	2	45.55074	193.2	27.82166	257.54634	4	5	300	NorESM1-ME	4.33692843	286.9870926	1617.717931	6	0.010038454	0.001359335	1236.157718	554	Nordhaus+TechnologyPolicy.Both	3554
6.111111111	0.001	0.33	0.02	0.02	0.25	0.25	0.02	0.02	0	0	0	0	0.1443	2	45.55074	193.2	27.82166	257.54634	4	5	300	NorESM1-ME	4.33692843	286.9870926	1617.717931	6	0.010038454	0.001359335	1236.157718	555	Nordhaus+TechnologyPolicy.Both	3555
6.888888889	0.001	0.33	0.02	0.02	0.25	0.25	0.02	0.02	0	0	0	0	0.1443	2	45.55074	193.2	27.82166	257.54634	4	5	300	NorESM1-ME	4.33692843	286.9870926	1617.717931	6	0.010038454	0.001359335	1236.157718	556	Nordhaus+TechnologyPolicy.Both	3556
7.666666667	0.001	0.33	0.02	0.02	0.25	0.25	0.02	0.02	0	0	0	0	0.1443	2	45.55074	193.2	27.82166	257.54634	4	5	300	NorESM1-ME	4.33692843	286.9870926	1617.717931	6	0.010038454	0.001359335	1236.157718	557	Nordhaus+TechnologyPolicy.Both	3557
8.444444444	0.001	0.33	0.02	0.02	0.25	0.25	0.02	0.02	0	0	0	0	0.1443	2	45.55074	193.2	27.82166	257.54634	4	5	300	NorESM1-ME	4.33692843	286.9870926	1617.717931	6	0.010038454	0.001359335	1236.157718	558	Nordhaus+TechnologyPolicy.Both	3558
9.222222222	0.001	0.33	0.02	0.02	0.25	0.25	0.02	0.02	0	0	0	0	0.1443	2	45.55074	193.2	27.82166	257.54634	4	5	300	NorESM1-ME	4.33692843	286.9870926	1617.717931	6	0.010038454	0.001359335	1236.157718	559	Nordhaus+TechnologyPolicy.Both	3559
10	0.001	0.33	0.02	0.02	0.25	0.25	0.02	0.02	0	0	0	0	0.1443	2	45.55074	193.2	27.82166	257.54634	4	5	300	NorESM1-ME	4.33692843	286.9870926	1617.717931	6	0.010038454	0.001359335	1236.157718	560	Nordhaus+TechnologyPolicy.Both	3560
3	0.0045	0.33	0.02	0.02	0.25	0.25	0.02	0.02	0	0	0	0	0.1443	2	45.55074	193.2	27.82166	257.54634	4	5	300	NorESM1-ME	4.33692843	286.9870926	1617.717931	6	0.010038454	0.001359335	1236.157718	561	Nordhaus+TechnologyPolicy.Both	3561
3.777777778	0.0045	0.33	0.02	0.02	0.25	0.25	0.02	0.02	0	0	0	0	0.1443	2	45.55074	193.2	27.82166	257.54634	4	5	300	NorESM1-ME	4.33692843	286.9870926	1617.717931	6	0.010038454	0.001359335	1236.157718	562	Nordhaus+TechnologyPolicy.Both	3562
4.555555556	0.0045	0.33	0.02	0.02	0.25	0.25	0.02	0.02	0	0	0	0	0.1443	2	45.55074	193.2	27.82166	257.54634	4	5	300	NorESM1-ME	4.33692843	286.9870926	1617.717931	6	0.010038454	0.001359335	1236.157718	563	Nordhaus+TechnologyPolicy.Both	3563
5.333333333	0.0045	0.33	0.02	0.02	0.25	0.25	0.02	0.02	0	0	0	0	0.1443	2	45.55074	193.2	27.82166	257.54634	4	5	300	NorESM1-ME	4.33692843	286.9870926	1617.717931	6	0.010038454	0.001359335	1236.157718	564	Nordhaus+TechnologyPolicy.Both	3564
6.111111111	0.0045	0.33	0.02	0.02	0.25	0.25	0.02	0.02	0	0	0	0	0.1443	2	45.55074	193.2	27.82166	257.54634	4	5	300	NorESM1-ME	4.33692843	286.9870926	1617.717931	6	0.010038454	0.001359335	1236.157718	565	Nordhaus+TechnologyPolicy.Both	3565
6.888888889	0.0045	0.33	0.02	0.02	0.25	0.25	0.02	0.02	0	0	0	0	0.1443	2	45.55074	193.2	27.82166	257.54634	4	5	300	NorESM1-ME	4.33692843	286.9870926	1617.717931	6	0.010038454	0.001359335	1236.157718	566	Nordhaus+TechnologyPolicy.Both	3566
7.666666667	0.0045	0.33	0.02	0.02	0.25	0.25	0.02	0.02	0	0	0	0	0.1443	2	45.55074	193.2	27.82166	257.54634	4	5	300	NorESM1-ME	4.33692843	286.9870926	1617.717931	6	0.010038454	0.001359335	1236.157718	567	Nordhaus+TechnologyPolicy.Both	3567
8.444444444	0.0045	0.33	0.02	0.02	0.25	0.25	0.02	0.02	0	0	0	0	0.1443	2	45.55074	193.2	27.82166	257.54634	4	5	300	NorESM1-ME	4.33692843	286.9870926	1617.717931	6	0.010038454	0.001359335	1236.157718	568	Nordhaus+TechnologyPolicy.Both	3568
9.222222222	0.0045	0.33	0.02	0.02	0.25	0.25	0.02	0.02	0	0	0	0	0.1443	2	45.55074	193.2	27.82166	257.54634	4	5	300	NorESM1-ME	4.33692843	286.9870926	1617.717931	6	0.010038454	0.001359335	1236.157718	569	Nordhaus+TechnologyPolicy.Both	3569
10	0.0045	0.33	0.02	0.02	0.25	0.25	0.02	0.02	0	0	0	0	0.1443	2	45.55074	193.2	27.82166	257.54634	4	5	300	NorESM1-ME	4.33692843	286.9870926	1617.717931	6	0.010038454	0.001359335	1236.157718	570	Nordhaus+TechnologyPolicy.Both	3570
3	0.008	0.33	0.02	0.02	0.25	0.25	0.02	0.02	0	0	0	0	0.1443	2	45.55074	193.2	27.82166	257.54634	4	5	300	NorESM1-ME	4.33692843	286.9870926	1617.717931	6	0.010038454	0.001359335	1236.157718	571	Nordhaus+TechnologyPolicy.Both	3571
3.777777778	0.008	0.33	0.02	0.02	0.25	0.25	0.02	0.02	0	0	0	0	0.1443	2	45.55074	193.2	27.82166	257.54634	4	5	300	NorESM1-ME	4.33692843	286.9870926	1617.717931	6	0.010038454	0.001359335	1236.157718	572	Nordhaus+TechnologyPolicy.Both	3572
4.555555556	0.008	0.33	0.02	0.02	0.25	0.25	0.02	0.02	0	0	0	0	0.1443	2	45.55074	193.2	27.82166	257.54634	4	5	300	NorESM1-ME	4.33692843	286.9870926	1617.717931	6	0.010038454	0.001359335	1236.157718	573	Nordhaus+TechnologyPolicy.Both	3573
5.333333333	0.008	0.33	0.02	0.02	0.25	0.25	0.02	0.02	0	0	0	0	0.1443	2	45.55074	193.2	27.82166	257.54634	4	5	300	NorESM1-ME	4.33692843	286.9870926	1617.717931	6	0.010038454	0.001359335	1236.157718	574	Nordhaus+TechnologyPolicy.Both	3574
6.111111111	0.008	0.33	0.02	0.02	0.25	0.25	0.02	0.02	0	0	0	0	0.1443	2	45.55074	193.2	27.82166	257.54634	4	5	300	NorESM1-ME	4.33692843	286.9870926	1617.717931	6	0.010038454	0.001359335	1236.157718	575	Nordhaus+TechnologyPolicy.Both	3575
6.888888889	0.008	0.33	0.02	0.02	0.25	0.25	0.02	0.02	0	0	0	0	0.1443	2	45.55074	193.2	27.82166	257.54634	4	5	300	NorESM1-ME	4.33692843	286.9870926	1617.717931	6	0.010038454	0.001359335	1236.157718	576	Nordhaus+TechnologyPolicy.Both	3576
7.666666667	0.008	0.33	0.02	0.02	0.25	0.25	0.02	0.02	0	0	0	0	0.1443	2	45.55074	193.2	27.82166	257.54634	4	5	300	NorESM1-ME	4.33692843	286.9870926	1617.717931	6	0.010038454	0.001359335	1236.157718	577	Nordhaus+TechnologyPolicy.Both	3577
8.444444444	0.008	0.33	0.02	0.02	0.25	0.25	0.02	0.02	0	0	0	0	0.1443	2	45.55074	193.2	27.82166	257.54634	4	5	300	NorESM1-ME	4.33692843	286.9870926	1617.717931	6	0.010038454	0.001359335	1236.157718	578	Nordhaus+TechnologyPolicy.Both	3578
9.222222222	0.008	0.33	0.02	0.02	0.25	0.25	0.02	0.02	0	0	0	0	0.1443	2	45.55074	193.2	27.82166	257.54634	4	5	300	NorESM1-ME	4.33692843	286.9870926	1617.717931	6	0.010038454	0.001359335	1236.157718	579	Nordhaus+TechnologyPolicy.Both	3579
10	0.008	0.33	0.02	0.02	0.25	0.25	0.02	0.02	0	0	0	0	0.1443	2	45.55074	193.2	27.82166	257.54634	4	5	300	NorESM1-ME	4.33692843	286.9870926	1617.717931	6	0.010038454	0.001359335	1236.157718	580	Nordhaus+TechnologyPolicy.Both	3580
3	0.0115	0.33	0.02	0.02	0.25	0.25	0.02	0.02	0	0	0	0	0.1443	2	45.55074	193.2	27.82166	257.54634	4	5	300	NorESM1-ME	4.33692843	286.9870926	1617.717931	6	0.010038454	0.001359335	1236.157718	581	Nordhaus+TechnologyPolicy.Both	3581
3.777777778	0.0115	0.33	0.02	0.02	0.25	0.25	0.02	0.02	0	0	0	0	0.1443	2	45.55074	193.2	27.82166	257.54634	4	5	300	NorESM1-ME	4.33692843	286.9870926	1617.717931	6	0.010038454	0.001359335	1236.157718	582	Nordhaus+TechnologyPolicy.Both	3582
4.555555556	0.0115	0.33	0.02	0.02	0.25	0.25	0.02	0.02	0	0	0	0	0.1443	2	45.55074	193.2	27.82166	257.54634	4	5	300	NorESM1-ME	4.33692843	286.9870926	1617.717931	6	0.010038454	0.001359335	1236.157718	583	Nordhaus+TechnologyPolicy.Both	3583
5.333333333	0.0115	0.33	0.02	0.02	0.25	0.25	0.02	0.02	0	0	0	0	0.1443	2	45.55074	193.2	27.82166	257.54634	4	5	300	NorESM1-ME	4.33692843	286.9870926	1617.717931	6	0.010038454	0.001359335	1236.157718	584	Nordhaus+TechnologyPolicy.Both	3584
6.111111111	0.0115	0.33	0.02	0.02	0.25	0.25	0.02	0.02	0	0	0	0	0.1443	2	45.55074	193.2	27.82166	257.54634	4	5	300	NorESM1-ME	4.33692843	286.9870926	1617.717931	6	0.010038454	0.001359335	1236.157718	585	Nordhaus+TechnologyPolicy.Both	3585
6.888888889	0.0115	0.33	0.02	0.02	0.25	0.25	0.02	0.02	0	0	0	0	0.1443	2	45.55074	193.2	27.82166	257.54634	4	5	300	NorESM1-ME	4.33692843	286.9870926	1617.717931	6	0.010038454	0.001359335	1236.157718	586	Nordhaus+TechnologyPolicy.Both	3586
7.666666667	0.0115	0.33	0.02	0.02	0.25	0.25	0.02	0.02	0	0	0	0	0.1443	2	45.55074	193.2	27.82166	257.54634	4	5	300	NorESM1-ME	4.33692843	286.9870926	1617.717931	6	0.010038454	0.001359335	1236.157718	587	Nordhaus+TechnologyPolicy.Both	3587
8.444444444	0.0115	0.33	0.02	0.02	0.25	0.25	0.02	0.02	0	0	0	0	0.1443	2	45.55074	193.2	27.82166	257.54634	4	5	300	NorESM1-ME	4.33692843	286.9870926	1617.717931	6	0.010038454	0.001359335	1236.157718	588	Nordhaus+TechnologyPolicy.Both	3588
9.222222222	0.0115	0.33	0.02	0.02	0.25	0.25	0.02	0.02	0	0	0	0	0.1443	2	45.55074	193.2	27.82166	257.54634	4	5	300	NorESM1-ME	4.33692843	286.9870926	1617.717931	6	0.010038454	0.001359335	1236.157718	589	Nordhaus+TechnologyPolicy.Both	3589
10	0.0115	0.33	0.02	0.02	0.25	0.25	0.02	0.02	0	0	0	0	0.1443	2	45.55074	193.2	27.82166	257.54634	4	5	300	NorESM1-ME	4.33692843	286.9870926	1617.717931	6	0.010038454	0.001359335	1236.157718	590	Nordhaus+TechnologyPolicy.Both	3590
3	0.015	0.33	0.02	0.02	0.25	0.25	0.02	0.02	0	0	0	0	0.1443	2	45.55074	193.2	27.82166	257.54634	4	5	300	NorESM1-ME	4.33692843	286.9870926	1617.717931	6	0.010038454	0.001359335	1236.157718	591	Nordhaus+TechnologyPolicy.Both	3591
3.777777778	0.015	0.33	0.02	0.02	0.25	0.25	0.02	0.02	0	0	0	0	0.1443	2	45.55074	193.2	27.82166	257.54634	4	5	300	NorESM1-ME	4.33692843	286.9870926	1617.717931	6	0.010038454	0.001359335	1236.157718	592	Nordhaus+TechnologyPolicy.Both	3592
4.555555556	0.015	0.33	0.02	0.02	0.25	0.25	0.02	0.02	0	0	0	0	0.1443	2	45.55074	193.2	27.82166	257.54634	4	5	300	NorESM1-ME	4.33692843	286.9870926	1617.717931	6	0.010038454	0.001359335	1236.157718	593	Nordhaus+TechnologyPolicy.Both	3593
5.333333333	0.015	0.33	0.02	0.02	0.25	0.25	0.02	0.02	0	0	0	0	0.1443	2	45.55074	193.2	27.82166	257.54634	4	5	300	NorESM1-ME	4.33692843	286.9870926	1617.717931	6	0.010038454	0.001359335	1236.157718	594	Nordhaus+TechnologyPolicy.Both	3594
6.111111111	0.015	0.33	0.02	0.02	0.25	0.25	0.02	0.02	0	0	0	0	0.1443	2	45.55074	193.2	27.82166	257.54634	4	5	300	NorESM1-ME	4.33692843	286.9870926	1617.717931	6	0.010038454	0.001359335	1236.157718	595	Nordhaus+TechnologyPolicy.Both	3595
6.888888889	0.015	0.33	0.02	0.02	0.25	0.25	0.02	0.02	0	0	0	0	0.1443	2	45.55074	193.2	27.82166	257.54634	4	5	300	NorESM1-ME	4.33692843	286.9870926	1617.717931	6	0.010038454	0.001359335	1236.157718	596	Nordhaus+TechnologyPolicy.Both	3596
7.666666667	0.015	0.33	0.02	0.02	0.25	0.25	0.02	0.02	0	0	0	0	0.1443	2	45.55074	193.2	27.82166	257.54634	4	5	300	NorESM1-ME	4.33692843	286.9870926	1617.717931	6	0.010038454	0.001359335	1236.157718	597	Nordhaus+TechnologyPolicy.Both	3597
8.444444444	0.015	0.33	0.02	0.02	0.25	0.25	0.02	0.02	0	0	0	0	0.1443	2	45.55074	193.2	27.82166	257.54634	4	5	300	NorESM1-ME	4.33692843	286.9870926	1617.717931	6	0.010038454	0.001359335	1236.157718	598	Nordhaus+TechnologyPolicy.Both	3598
9.222222222	0.015	0.33	0.02	0.02	0.25	0.25	0.02	0.02	0	0	0	0	0.1443	2	45.55074	193.2	27.82166	257.54634	4	5	300	NorESM1-ME	4.33692843	286.9870926	1617.717931	6	0.010038454	0.001359335	1236.157718	599	Nordhaus+TechnologyPolicy.Both	3599
10	0.015	0.33	0.02	0.02	0.25	0.25	0.02	0.02	0	0	0	0	0.1443	2	45.55074	193.2	27.82166	257.54634	4	5	300	NorESM1-ME	4.33692843	286.9870926	1617.717931	6	0.010038454	0.001359335	1236.157718	600	Nordhaus+TechnologyPolicy.Both	3600
