# Supplementary material for: Computational Intelligence for Studying Sustainability Challenges: Tools and Methods for Dealing With Deep Uncertainty and Complexity
Source: Front Robot AI. 2020 Sep 17;7:111. doi: 10.3389/frobt.2020.00111 (PMC7805846; doi:10.3389/frobt.2020.00111)
Supplement: Supplementary file 3 [file Data_Sheet_3.ZIP › Experimental Design/Exp.design_P7.csv]

epsilon	rho	alfa	Eta.re	Eta.ce	Gamma.re	Gamma.ce	Nu.re	Nu.ce	k.re	k.ce	labor.growth_N	labor.growth_S	lambda.S	sigma.utility	Yre.0_N	Yce.0_N	Yre.0_S	Yce.0_S	size.factor	TimeStep	EndTime	Climate.Model	Beta.Delta.Temp	CO2.base	CO2.Disaster	Delta.Temp.Disaster	qsi	Delta.S	S.0	Future.ID	policy.name	Run.ID
3	0.001	0.33	0.02	0.02	0.25	0.25	0.02	0.02	0	0	0	0	0.1443	2	45.55074	193.2	27.82166	257.54634	4	5	300	bcc-csm1-1	4.997053041	289.4150457	1298.216153	6	0.0100539	0.001822767	915.9700854	1	Nordhaus+CoR&DGreenClimateFund	4201
3.777777778	0.001	0.33	0.02	0.02	0.25	0.25	0.02	0.02	0	0	0	0	0.1443	2	45.55074	193.2	27.82166	257.54634	4	5	300	bcc-csm1-1	4.997053041	289.4150457	1298.216153	6	0.0100539	0.001822767	915.9700854	2	Nordhaus+CoR&DGreenClimateFund	4202
4.555555556	0.001	0.33	0.02	0.02	0.25	0.25	0.02	0.02	0	0	0	0	0.1443	2	45.55074	193.2	27.82166	257.54634	4	5	300	bcc-csm1-1	4.997053041	289.4150457	1298.216153	6	0.0100539	0.001822767	915.9700854	3	Nordhaus+CoR&DGreenClimateFund	4203
5.333333333	0.001	0.33	0.02	0.02	0.25	0.25	0.02	0.02	0	0	0	0	0.1443	2	45.55074	193.2	27.82166	257.54634	4	5	300	bcc-csm1-1	4.997053041	289.4150457	1298.216153	6	0.0100539	0.001822767	915.9700854	4	Nordhaus+CoR&DGreenClimateFund	4204
6.111111111	0.001	0.33	0.02	0.02	0.25	0.25	0.02	0.02	0	0	0	0	0.1443	2	45.55074	193.2	27.82166	257.54634	4	5	300	bcc-csm1-1	4.997053041	289.4150457	1298.216153	6	0.0100539	0.001822767	915.9700854	5	Nordhaus+CoR&DGreenClimateFund	4205
6.888888889	0.001	0.33	0.02	0.02	0.25	0.25	0.02	0.02	0	0	0	0	0.1443	2	45.55074	193.2	27.82166	257.54634	4	5	300	bcc-csm1-1	4.997053041	289.4150457	1298.216153	6	0.0100539	0.001822767	915.9700854	6	Nordhaus+CoR&DGreenClimateFund	4206
7.666666667	0.001	0.33	0.02	0.02	0.25	0.25	0.02	0.02	0	0	0	0	0.1443	2	45.55074	193.2	27.82166	257.54634	4	5	300	bcc-csm1-1	4.997053041	289.4150457	1298.216153	6	0.0100539	0.001822767	915.9700854	7	Nordhaus+CoR&DGreenClimateFund	4207
8.444444444	0.001	0.33	0.02	0.02	0.25	0.25	0.02	0.02	0	0	0	0	0.1443	2	45.55074	193.2	27.82166	257.54634	4	5	300	bcc-csm1-1	4.997053041	289.4150457	1298.216153	6	0.0100539	0.001822767	915.9700854	8	Nordhaus+CoR&DGreenClimateFund	4208
9.222222222	0.001	0.33	0.02	0.02	0.25	0.25	0.02	0.02	0	0	0	0	0.1443	2	45.55074	193.2	27.82166	257.54634	4	5	300	bcc-csm1-1	4.997053041	289.4150457	1298.216153	6	0.0100539	0.001822767	915.9700854	9	Nordhaus+CoR&DGreenClimateFund	4209
10	0.001	0.33	0.02	0.02	0.25	0.25	0.02	0.02	0	0	0	0	0.1443	2	45.55074	193.2	27.82166	257.54634	4	5	300	bcc-csm1-1	4.997053041	289.4150457	1298.216153	6	0.0100539	0.001822767	915.9700854	10	Nordhaus+CoR&DGreenClimateFund	4210
3	0.0045	0.33	0.02	0.02	0.25	0.25	0.02	0.02	0	0	0	0	0.1443	2	45.55074	193.2	27.82166	257.54634	4	5	300	bcc-csm1-1	4.997053041	289.4150457	1298.216153	6	0.0100539	0.001822767	915.9700854	11	Nordhaus+CoR&DGreenClimateFund	4211
3.777777778	0.0045	0.33	0.02	0.02	0.25	0.25	0.02	0.02	0	0	0	0	0.1443	2	45.55074	193.2	27.82166	257.54634	4	5	300	bcc-csm1-1	4.997053041	289.4150457	1298.216153	6	0.0100539	0.001822767	915.9700854	12	Nordhaus+CoR&DGreenClimateFund	4212
4.555555556	0.0045	0.33	0.02	0.02	0.25	0.25	0.02	0.02	0	0	0	0	0.1443	2	45.55074	193.2	27.82166	257.54634	4	5	300	bcc-csm1-1	4.997053041	289.4150457	1298.216153	6	0.0100539	0.001822767	915.9700854	13	Nordhaus+CoR&DGreenClimateFund	4213
5.333333333	0.0045	0.33	0.02	0.02	0.25	0.25	0.02	0.02	0	0	0	0	0.1443	2	45.55074	193.2	27.82166	257.54634	4	5	300	bcc-csm1-1	4.997053041	289.4150457	1298.216153	6	0.0100539	0.001822767	915.9700854	14	Nordhaus+CoR&DGreenClimateFund	4214
6.111111111	0.0045	0.33	0.02	0.02	0.25	0.25	0.02	0.02	0	0	0	0	0.1443	2	45.55074	193.2	27.82166	257.54634	4	5	300	bcc-csm1-1	4.997053041	289.4150457	1298.216153	6	0.0100539	0.001822767	915.9700854	15	Nordhaus+CoR&DGreenClimateFund	4215
6.888888889	0.0045	0.33	0.02	0.02	0.25	0.25	0.02	0.02	0	0	0	0	0.1443	2	45.55074	193.2	27.82166	257.54634	4	5	300	bcc-csm1-1	4.997053041	289.4150457	1298.216153	6	0.0100539	0.001822767	915.9700854	16	Nordhaus+CoR&DGreenClimateFund	4216
7.666666667	0.0045	0.33	0.02	0.02	0.25	0.25	0.02	0.02	0	0	0	0	0.1443	2	45.55074	193.2	27.82166	257.54634	4	5	300	bcc-csm1-1	4.997053041	289.4150457	1298.216153	6	0.0100539	0.001822767	915.9700854	17	Nordhaus+CoR&DGreenClimateFund	4217
8.444444444	0.0045	0.33	0.02	0.02	0.25	0.25	0.02	0.02	0	0	0	0	0.1443	2	45.55074	193.2	27.82166	257.54634	4	5	300	bcc-csm1-1	4.997053041	289.4150457	1298.216153	6	0.0100539	0.001822767	915.9700854	18	Nordhaus+CoR&DGreenClimateFund	4218
9.222222222	0.0045	0.33	0.02	0.02	0.25	0.25	0.02	0.02	0	0	0	0	0.1443	2	45.55074	193.2	27.82166	257.54634	4	5	300	bcc-csm1-1	4.997053041	289.4150457	1298.216153	6	0.0100539	0.001822767	915.9700854	19	Nordhaus+CoR&DGreenClimateFund	4219
10	0.0045	0.33	0.02	0.02	0.25	0.25	0.02	0.02	0	0	0	0	0.1443	2	45.55074	193.2	27.82166	257.54634	4	5	300	bcc-csm1-1	4.997053041	289.4150457	1298.216153	6	0.0100539	0.001822767	915.9700854	20	Nordhaus+CoR&DGreenClimateFund	4220
3	0.008	0.33	0.02	0.02	0.25	0.25	0.02	0.02	0	0	0	0	0.1443	2	45.55074	193.2	27.82166	257.54634	4	5	300	bcc-csm1-1	4.997053041	289.4150457	1298.216153	6	0.0100539	0.001822767	915.9700854	21	Nordhaus+CoR&DGreenClimateFund	4221
3.777777778	0.008	0.33	0.02	0.02	0.25	0.25	0.02	0.02	0	0	0	0	0.1443	2	45.55074	193.2	27.82166	257.54634	4	5	300	bcc-csm1-1	4.997053041	289.4150457	1298.216153	6	0.0100539	0.001822767	915.9700854	22	Nordhaus+CoR&DGreenClimateFund	4222
4.555555556	0.008	0.33	0.02	0.02	0.25	0.25	0.02	0.02	0	0	0	0	0.1443	2	45.55074	193.2	27.82166	257.54634	4	5	300	bcc-csm1-1	4.997053041	289.4150457	1298.216153	6	0.0100539	0.001822767	915.9700854	23	Nordhaus+CoR&DGreenClimateFund	4223
5.333333333	0.008	0.33	0.02	0.02	0.25	0.25	0.02	0.02	0	0	0	0	0.1443	2	45.55074	193.2	27.82166	257.54634	4	5	300	bcc-csm1-1	4.997053041	289.4150457	1298.216153	6	0.0100539	0.001822767	915.9700854	24	Nordhaus+CoR&DGreenClimateFund	4224
6.111111111	0.008	0.33	0.02	0.02	0.25	0.25	0.02	0.02	0	0	0	0	0.1443	2	45.55074	193.2	27.82166	257.54634	4	5	300	bcc-csm1-1	4.997053041	289.4150457	1298.216153	6	0.0100539	0.001822767	915.9700854	25	Nordhaus+CoR&DGreenClimateFund	4225
6.888888889	0.008	0.33	0.02	0.02	0.25	0.25	0.02	0.02	0	0	0	0	0.1443	2	45.55074	193.2	27.82166	257.54634	4	5	300	bcc-csm1-1	4.997053041	289.4150457	1298.216153	6	0.0100539	0.001822767	915.9700854	26	Nordhaus+CoR&DGreenClimateFund	4226
7.666666667	0.008	0.33	0.02	0.02	0.25	0.25	0.02	0.02	0	0	0	0	0.1443	2	45.55074	193.2	27.82166	257.54634	4	5	300	bcc-csm1-1	4.997053041	289.4150457	1298.216153	6	0.0100539	0.001822767	915.9700854	27	Nordhaus+CoR&DGreenClimateFund	4227
8.444444444	0.008	0.33	0.02	0.02	0.25	0.25	0.02	0.02	0	0	0	0	0.1443	2	45.55074	193.2	27.82166	257.54634	4	5	300	bcc-csm1-1	4.997053041	289.4150457	1298.216153	6	0.0100539	0.001822767	915.9700854	28	Nordhaus+CoR&DGreenClimateFund	4228
9.222222222	0.008	0.33	0.02	0.02	0.25	0.25	0.02	0.02	0	0	0	0	0.1443	2	45.55074	193.2	27.82166	257.54634	4	5	300	bcc-csm1-1	4.997053041	289.4150457	1298.216153	6	0.0100539	0.001822767	915.9700854	29	Nordhaus+CoR&DGreenClimateFund	4229
10	0.008	0.33	0.02	0.02	0.25	0.25	0.02	0.02	0	0	0	0	0.1443	2	45.55074	193.2	27.82166	257.54634	4	5	300	bcc-csm1-1	4.997053041	289.4150457	1298.216153	6	0.0100539	0.001822767	915.9700854	30	Nordhaus+CoR&DGreenClimateFund	4230
3	0.0115	0.33	0.02	0.02	0.25	0.25	0.02	0.02	0	0	0	0	0.1443	2	45.55074	193.2	27.82166	257.54634	4	5	300	bcc-csm1-1	4.997053041	289.4150457	1298.216153	6	0.0100539	0.001822767	915.9700854	31	Nordhaus+CoR&DGreenClimateFund	4231
3.777777778	0.0115	0.33	0.02	0.02	0.25	0.25	0.02	0.02	0	0	0	0	0.1443	2	45.55074	193.2	27.82166	257.54634	4	5	300	bcc-csm1-1	4.997053041	289.4150457	1298.216153	6	0.0100539	0.001822767	915.9700854	32	Nordhaus+CoR&DGreenClimateFund	4232
4.555555556	0.0115	0.33	0.02	0.02	0.25	0.25	0.02	0.02	0	0	0	0	0.1443	2	45.55074	193.2	27.82166	257.54634	4	5	300	bcc-csm1-1	4.997053041	289.4150457	1298.216153	6	0.0100539	0.001822767	915.9700854	33	Nordhaus+CoR&DGreenClimateFund	4233
5.333333333	0.0115	0.33	0.02	0.02	0.25	0.25	0.02	0.02	0	0	0	0	0.1443	2	45.55074	193.2	27.82166	257.54634	4	5	300	bcc-csm1-1	4.997053041	289.4150457	1298.216153	6	0.0100539	0.001822767	915.9700854	34	Nordhaus+CoR&DGreenClimateFund	4234
6.111111111	0.0115	0.33	0.02	0.02	0.25	0.25	0.02	0.02	0	0	0	0	0.1443	2	45.55074	193.2	27.82166	257.54634	4	5	300	bcc-csm1-1	4.997053041	289.4150457	1298.216153	6	0.0100539	0.001822767	915.9700854	35	Nordhaus+CoR&DGreenClimateFund	4235
6.888888889	0.0115	0.33	0.02	0.02	0.25	0.25	0.02	0.02	0	0	0	0	0.1443	2	45.55074	193.2	27.82166	257.54634	4	5	300	bcc-csm1-1	4.997053041	289.4150457	1298.216153	6	0.0100539	0.001822767	915.9700854	36	Nordhaus+CoR&DGreenClimateFund	4236
7.666666667	0.0115	0.33	0.02	0.02	0.25	0.25	0.02	0.02	0	0	0	0	0.1443	2	45.55074	193.2	27.82166	257.54634	4	5	300	bcc-csm1-1	4.997053041	289.4150457	1298.216153	6	0.0100539	0.001822767	915.9700854	37	Nordhaus+CoR&DGreenClimateFund	4237
8.444444444	0.0115	0.33	0.02	0.02	0.25	0.25	0.02	0.02	0	0	0	0	0.1443	2	45.55074	193.2	27.82166	257.54634	4	5	300	bcc-csm1-1	4.997053041	289.4150457	1298.216153	6	0.0100539	0.001822767	915.9700854	38	Nordhaus+CoR&DGreenClimateFund	4238
9.222222222	0.0115	0.33	0.02	0.02	0.25	0.25	0.02	0.02	0	0	0	0	0.1443	2	45.55074	193.2	27.82166	257.54634	4	5	300	bcc-csm1-1	4.997053041	289.4150457	1298.216153	6	0.0100539	0.001822767	915.9700854	39	Nordhaus+CoR&DGreenClimateFund	4239
10	0.0115	0.33	0.02	0.02	0.25	0.25	0.02	0.02	0	0	0	0	0.1443	2	45.55074	193.2	27.82166	257.54634	4	5	300	bcc-csm1-1	4.997053041	289.4150457	1298.216153	6	0.0100539	0.001822767	915.9700854	40	Nordhaus+CoR&DGreenClimateFund	4240
3	0.015	0.33	0.02	0.02	0.25	0.25	0.02	0.02	0	0	0	0	0.1443	2	45.55074	193.2	27.82166	257.54634	4	5	300	bcc-csm1-1	4.997053041	289.4150457	1298.216153	6	0.0100539	0.001822767	915.9700854	41	Nordhaus+CoR&DGreenClimateFund	4241
3.777777778	0.015	0.33	0.02	0.02	0.25	0.25	0.02	0.02	0	0	0	0	0.1443	2	45.55074	193.2	27.82166	257.54634	4	5	300	bcc-csm1-1	4.997053041	289.4150457	1298.216153	6	0.0100539	0.001822767	915.9700854	42	Nordhaus+CoR&DGreenClimateFund	4242
4.555555556	0.015	0.33	0.02	0.02	0.25	0.25	0.02	0.02	0	0	0	0	0.1443	2	45.55074	193.2	27.82166	257.54634	4	5	300	bcc-csm1-1	4.997053041	289.4150457	1298.216153	6	0.0100539	0.001822767	915.9700854	43	Nordhaus+CoR&DGreenClimateFund	4243
5.333333333	0.015	0.33	0.02	0.02	0.25	0.25	0.02	0.02	0	0	0	0	0.1443	2	45.55074	193.2	27.82166	257.54634	4	5	300	bcc-csm1-1	4.997053041	289.4150457	1298.216153	6	0.0100539	0.001822767	915.9700854	44	Nordhaus+CoR&DGreenClimateFund	4244
6.111111111	0.015	0.33	0.02	0.02	0.25	0.25	0.02	0.02	0	0	0	0	0.1443	2	45.55074	193.2	27.82166	257.54634	4	5	300	bcc-csm1-1	4.997053041	289.4150457	1298.216153	6	0.0100539	0.001822767	915.9700854	45	Nordhaus+CoR&DGreenClimateFund	4245
6.888888889	0.015	0.33	0.02	0.02	0.25	0.25	0.02	0.02	0	0	0	0	0.1443	2	45.55074	193.2	27.82166	257.54634	4	5	300	bcc-csm1-1	4.997053041	289.4150457	1298.216153	6	0.0100539	0.001822767	915.9700854	46	Nordhaus+CoR&DGreenClimateFund	4246
7.666666667	0.015	0.33	0.02	0.02	0.25	0.25	0.02	0.02	0	0	0	0	0.1443	2	45.55074	193.2	27.82166	257.54634	4	5	300	bcc-csm1-1	4.997053041	289.4150457	1298.216153	6	0.0100539	0.001822767	915.9700854	47	Nordhaus+CoR&DGreenClimateFund	4247
8.444444444	0.015	0.33	0.02	0.02	0.25	0.25	0.02	0.02	0	0	0	0	0.1443	2	45.55074	193.2	27.82166	257.54634	4	5	300	bcc-csm1-1	4.997053041	289.4150457	1298.216153	6	0.0100539	0.001822767	915.9700854	48	Nordhaus+CoR&DGreenClimateFund	4248
9.222222222	0.015	0.33	0.02	0.02	0.25	0.25	0.02	0.02	0	0	0	0	0.1443	2	45.55074	193.2	27.82166	257.54634	4	5	300	bcc-csm1-1	4.997053041	289.4150457	1298.216153	6	0.0100539	0.001822767	915.9700854	49	Nordhaus+CoR&DGreenClimateFund	4249
10	0.015	0.33	0.02	0.02	0.25	0.25	0.02	0.02	0	0	0	0	0.1443	2	45.55074	193.2	27.82166	257.54634	4	5	300	bcc-csm1-1	4.997053041	289.4150457	1298.216153	6	0.0100539	0.001822767	915.9700854	50	Nordhaus+CoR&DGreenClimateFund	4250
3	0.001	0.33	0.02	0.02	0.25	0.25	0.02	0.02	0	0	0	0	0.1443	2	45.55074	193.2	27.82166	257.54634	4	5	300	GFDL-CM3	6.110394674	297.9643632	1016.774374	6	0.010028186	0.002587847	635.1124602	51	Nordhaus+CoR&DGreenClimateFund	4251
3.777777778	0.001	0.33	0.02	0.02	0.25	0.25	0.02	0.02	0	0	0	0	0.1443	2	45.55074	193.2	27.82166	257.54634	4	5	300	GFDL-CM3	6.110394674	297.9643632	1016.774374	6	0.010028186	0.002587847	635.1124602	52	Nordhaus+CoR&DGreenClimateFund	4252
4.555555556	0.001	0.33	0.02	0.02	0.25	0.25	0.02	0.02	0	0	0	0	0.1443	2	45.55074	193.2	27.82166	257.54634	4	5	300	GFDL-CM3	6.110394674	297.9643632	1016.774374	6	0.010028186	0.002587847	635.1124602	53	Nordhaus+CoR&DGreenClimateFund	4253
5.333333333	0.001	0.33	0.02	0.02	0.25	0.25	0.02	0.02	0	0	0	0	0.1443	2	45.55074	193.2	27.82166	257.54634	4	5	300	GFDL-CM3	6.110394674	297.9643632	1016.774374	6	0.010028186	0.002587847	635.1124602	54	Nordhaus+CoR&DGreenClimateFund	4254
6.111111111	0.001	0.33	0.02	0.02	0.25	0.25	0.02	0.02	0	0	0	0	0.1443	2	45.55074	193.2	27.82166	257.54634	4	5	300	GFDL-CM3	6.110394674	297.9643632	1016.774374	6	0.010028186	0.002587847	635.1124602	55	Nordhaus+CoR&DGreenClimateFund	4255
6.888888889	0.001	0.33	0.02	0.02	0.25	0.25	0.02	0.02	0	0	0	0	0.1443	2	45.55074	193.2	27.82166	257.54634	4	5	300	GFDL-CM3	6.110394674	297.9643632	1016.774374	6	0.010028186	0.002587847	635.1124602	56	Nordhaus+CoR&DGreenClimateFund	4256
7.666666667	0.001	0.33	0.02	0.02	0.25	0.25	0.02	0.02	0	0	0	0	0.1443	2	45.55074	193.2	27.82166	257.54634	4	5	300	GFDL-CM3	6.110394674	297.9643632	1016.774374	6	0.010028186	0.002587847	635.1124602	57	Nordhaus+CoR&DGreenClimateFund	4257
8.444444444	0.001	0.33	0.02	0.02	0.25	0.25	0.02	0.02	0	0	0	0	0.1443	2	45.55074	193.2	27.82166	257.54634	4	5	300	GFDL-CM3	6.110394674	297.9643632	1016.774374	6	0.010028186	0.002587847	635.1124602	58	Nordhaus+CoR&DGreenClimateFund	4258
9.222222222	0.001	0.33	0.02	0.02	0.25	0.25	0.02	0.02	0	0	0	0	0.1443	2	45.55074	193.2	27.82166	257.54634	4	5	300	GFDL-CM3	6.110394674	297.9643632	1016.774374	6	0.010028186	0.002587847	635.1124602	59	Nordhaus+CoR&DGreenClimateFund	4259
10	0.001	0.33	0.02	0.02	0.25	0.25	0.02	0.02	0	0	0	0	0.1443	2	45.55074	193.2	27.82166	257.54634	4	5	300	GFDL-CM3	6.110394674	297.9643632	1016.774374	6	0.010028186	0.002587847	635.1124602	60	Nordhaus+CoR&DGreenClimateFund	4260
3	0.0045	0.33	0.02	0.02	0.25	0.25	0.02	0.02	0	0	0	0	0.1443	2	45.55074	193.2	27.82166	257.54634	4	5	300	GFDL-CM3	6.110394674	297.9643632	1016.774374	6	0.010028186	0.002587847	635.1124602	61	Nordhaus+CoR&DGreenClimateFund	4261
3.777777778	0.0045	0.33	0.02	0.02	0.25	0.25	0.02	0.02	0	0	0	0	0.1443	2	45.55074	193.2	27.82166	257.54634	4	5	300	GFDL-CM3	6.110394674	297.9643632	1016.774374	6	0.010028186	0.002587847	635.1124602	62	Nordhaus+CoR&DGreenClimateFund	4262
4.555555556	0.0045	0.33	0.02	0.02	0.25	0.25	0.02	0.02	0	0	0	0	0.1443	2	45.55074	193.2	27.82166	257.54634	4	5	300	GFDL-CM3	6.110394674	297.9643632	1016.774374	6	0.010028186	0.002587847	635.1124602	63	Nordhaus+CoR&DGreenClimateFund	4263
5.333333333	0.0045	0.33	0.02	0.02	0.25	0.25	0.02	0.02	0	0	0	0	0.1443	2	45.55074	193.2	27.82166	257.54634	4	5	300	GFDL-CM3	6.110394674	297.9643632	1016.774374	6	0.010028186	0.002587847	635.1124602	64	Nordhaus+CoR&DGreenClimateFund	4264
6.111111111	0.0045	0.33	0.02	0.02	0.25	0.25	0.02	0.02	0	0	0	0	0.1443	2	45.55074	193.2	27.82166	257.54634	4	5	300	GFDL-CM3	6.110394674	297.9643632	1016.774374	6	0.010028186	0.002587847	635.1124602	65	Nordhaus+CoR&DGreenClimateFund	4265
6.888888889	0.0045	0.33	0.02	0.02	0.25	0.25	0.02	0.02	0	0	0	0	0.1443	2	45.55074	193.2	27.82166	257.54634	4	5	300	GFDL-CM3	6.110394674	297.9643632	1016.774374	6	0.010028186	0.002587847	635.1124602	66	Nordhaus+CoR&DGreenClimateFund	4266
7.666666667	0.0045	0.33	0.02	0.02	0.25	0.25	0.02	0.02	0	0	0	0	0.1443	2	45.55074	193.2	27.82166	257.54634	4	5	300	GFDL-CM3	6.110394674	297.9643632	1016.774374	6	0.010028186	0.002587847	635.1124602	67	Nordhaus+CoR&DGreenClimateFund	4267
8.444444444	0.0045	0.33	0.02	0.02	0.25	0.25	0.02	0.02	0	0	0	0	0.1443	2	45.55074	193.2	27.82166	257.54634	4	5	300	GFDL-CM3	6.110394674	297.9643632	1016.774374	6	0.010028186	0.002587847	635.1124602	68	Nordhaus+CoR&DGreenClimateFund	4268
9.222222222	0.0045	0.33	0.02	0.02	0.25	0.25	0.02	0.02	0	0	0	0	0.1443	2	45.55074	193.2	27.82166	257.54634	4	5	300	GFDL-CM3	6.110394674	297.9643632	1016.774374	6	0.010028186	0.002587847	635.1124602	69	Nordhaus+CoR&DGreenClimateFund	4269
10	0.0045	0.33	0.02	0.02	0.25	0.25	0.02	0.02	0	0	0	0	0.1443	2	45.55074	193.2	27.82166	257.54634	4	5	300	GFDL-CM3	6.110394674	297.9643632	1016.774374	6	0.010028186	0.002587847	635.1124602	70	Nordhaus+CoR&DGreenClimateFund	4270
3	0.008	0.33	0.02	0.02	0.25	0.25	0.02	0.02	0	0	0	0	0.1443	2	45.55074	193.2	27.82166	257.54634	4	5	300	GFDL-CM3	6.110394674	297.9643632	1016.774374	6	0.010028186	0.002587847	635.1124602	71	Nordhaus+CoR&DGreenClimateFund	4271
3.777777778	0.008	0.33	0.02	0.02	0.25	0.25	0.02	0.02	0	0	0	0	0.1443	2	45.55074	193.2	27.82166	257.54634	4	5	300	GFDL-CM3	6.110394674	297.9643632	1016.774374	6	0.010028186	0.002587847	635.1124602	72	Nordhaus+CoR&DGreenClimateFund	4272
4.555555556	0.008	0.33	0.02	0.02	0.25	0.25	0.02	0.02	0	0	0	0	0.1443	2	45.55074	193.2	27.82166	257.54634	4	5	300	GFDL-CM3	6.110394674	297.9643632	1016.774374	6	0.010028186	0.002587847	635.1124602	73	Nordhaus+CoR&DGreenClimateFund	4273
5.333333333	0.008	0.33	0.02	0.02	0.25	0.25	0.02	0.02	0	0	0	0	0.1443	2	45.55074	193.2	27.82166	257.54634	4	5	300	GFDL-CM3	6.110394674	297.9643632	1016.774374	6	0.010028186	0.002587847	635.1124602	74	Nordhaus+CoR&DGreenClimateFund	4274
6.111111111	0.008	0.33	0.02	0.02	0.25	0.25	0.02	0.02	0	0	0	0	0.1443	2	45.55074	193.2	27.82166	257.54634	4	5	300	GFDL-CM3	6.110394674	297.9643632	1016.774374	6	0.010028186	0.002587847	635.1124602	75	Nordhaus+CoR&DGreenClimateFund	4275
6.888888889	0.008	0.33	0.02	0.02	0.25	0.25	0.02	0.02	0	0	0	0	0.1443	2	45.55074	193.2	27.82166	257.54634	4	5	300	GFDL-CM3	6.110394674	297.9643632	1016.774374	6	0.010028186	0.002587847	635.1124602	76	Nordhaus+CoR&DGreenClimateFund	4276
7.666666667	0.008	0.33	0.02	0.02	0.25	0.25	0.02	0.02	0	0	0	0	0.1443	2	45.55074	193.2	27.82166	257.54634	4	5	300	GFDL-CM3	6.110394674	297.9643632	1016.774374	6	0.010028186	0.002587847	635.1124602	77	Nordhaus+CoR&DGreenClimateFund	4277
8.444444444	0.008	0.33	0.02	0.02	0.25	0.25	0.02	0.02	0	0	0	0	0.1443	2	45.55074	193.2	27.82166	257.54634	4	5	300	GFDL-CM3	6.110394674	297.9643632	1016.774374	6	0.010028186	0.002587847	635.1124602	78	Nordhaus+CoR&DGreenClimateFund	4278
9.222222222	0.008	0.33	0.02	0.02	0.25	0.25	0.02	0.02	0	0	0	0	0.1443	2	45.55074	193.2	27.82166	257.54634	4	5	300	GFDL-CM3	6.110394674	297.9643632	1016.774374	6	0.010028186	0.002587847	635.1124602	79	Nordhaus+CoR&DGreenClimateFund	4279
10	0.008	0.33	0.02	0.02	0.25	0.25	0.02	0.02	0	0	0	0	0.1443	2	45.55074	193.2	27.82166	257.54634	4	5	300	GFDL-CM3	6.110394674	297.9643632	1016.774374	6	0.010028186	0.002587847	635.1124602	80	Nordhaus+CoR&DGreenClimateFund	4280
3	0.0115	0.33	0.02	0.02	0.25	0.25	0.02	0.02	0	0	0	0	0.1443	2	45.55074	193.2	27.82166	257.54634	4	5	300	GFDL-CM3	6.110394674	297.9643632	1016.774374	6	0.010028186	0.002587847	635.1124602	81	Nordhaus+CoR&DGreenClimateFund	4281
3.777777778	0.0115	0.33	0.02	0.02	0.25	0.25	0.02	0.02	0	0	0	0	0.1443	2	45.55074	193.2	27.82166	257.54634	4	5	300	GFDL-CM3	6.110394674	297.9643632	1016.774374	6	0.010028186	0.002587847	635.1124602	82	Nordhaus+CoR&DGreenClimateFund	4282
4.555555556	0.0115	0.33	0.02	0.02	0.25	0.25	0.02	0.02	0	0	0	0	0.1443	2	45.55074	193.2	27.82166	257.54634	4	5	300	GFDL-CM3	6.110394674	297.9643632	1016.774374	6	0.010028186	0.002587847	635.1124602	83	Nordhaus+CoR&DGreenClimateFund	4283
5.333333333	0.0115	0.33	0.02	0.02	0.25	0.25	0.02	0.02	0	0	0	0	0.1443	2	45.55074	193.2	27.82166	257.54634	4	5	300	GFDL-CM3	6.110394674	297.9643632	1016.774374	6	0.010028186	0.002587847	635.1124602	84	Nordhaus+CoR&DGreenClimateFund	4284
6.111111111	0.0115	0.33	0.02	0.02	0.25	0.25	0.02	0.02	0	0	0	0	0.1443	2	45.55074	193.2	27.82166	257.54634	4	5	300	GFDL-CM3	6.110394674	297.9643632	1016.774374	6	0.010028186	0.002587847	635.1124602	85	Nordhaus+CoR&DGreenClimateFund	4285
6.888888889	0.0115	0.33	0.02	0.02	0.25	0.25	0.02	0.02	0	0	0	0	0.1443	2	45.55074	193.2	27.82166	257.54634	4	5	300	GFDL-CM3	6.110394674	297.9643632	1016.774374	6	0.010028186	0.002587847	635.1124602	86	Nordhaus+CoR&DGreenClimateFund	4286
7.666666667	0.0115	0.33	0.02	0.02	0.25	0.25	0.02	0.02	0	0	0	0	0.1443	2	45.55074	193.2	27.82166	257.54634	4	5	300	GFDL-CM3	6.110394674	297.9643632	1016.774374	6	0.010028186	0.002587847	635.1124602	87	Nordhaus+CoR&DGreenClimateFund	4287
8.444444444	0.0115	0.33	0.02	0.02	0.25	0.25	0.02	0.02	0	0	0	0	0.1443	2	45.55074	193.2	27.82166	257.54634	4	5	300	GFDL-CM3	6.110394674	297.9643632	1016.774374	6	0.010028186	0.002587847	635.1124602	88	Nordhaus+CoR&DGreenClimateFund	4288
9.222222222	0.0115	0.33	0.02	0.02	0.25	0.25	0.02	0.02	0	0	0	0	0.1443	2	45.55074	193.2	27.82166	257.54634	4	5	300	GFDL-CM3	6.110394674	297.9643632	1016.774374	6	0.010028186	0.002587847	635.1124602	89	Nordhaus+CoR&DGreenClimateFund	4289
10	0.0115	0.33	0.02	0.02	0.25	0.25	0.02	0.02	0	0	0	0	0.1443	2	45.55074	193.2	27.82166	257.54634	4	5	300	GFDL-CM3	6.110394674	297.9643632	1016.774374	6	0.010028186	0.002587847	635.1124602	90	Nordhaus+CoR&DGreenClimateFund	4290
3	0.015	0.33	0.02	0.02	0.25	0.25	0.02	0.02	0	0	0	0	0.1443	2	45.55074	193.2	27.82166	257.54634	4	5	300	GFDL-CM3	6.110394674	297.9643632	1016.774374	6	0.010028186	0.002587847	635.1124602	91	Nordhaus+CoR&DGreenClimateFund	4291
3.777777778	0.015	0.33	0.02	0.02	0.25	0.25	0.02	0.02	0	0	0	0	0.1443	2	45.55074	193.2	27.82166	257.54634	4	5	300	GFDL-CM3	6.110394674	297.9643632	1016.774374	6	0.010028186	0.002587847	635.1124602	92	Nordhaus+CoR&DGreenClimateFund	4292
4.555555556	0.015	0.33	0.02	0.02	0.25	0.25	0.02	0.02	0	0	0	0	0.1443	2	45.55074	193.2	27.82166	257.54634	4	5	300	GFDL-CM3	6.110394674	297.9643632	1016.774374	6	0.010028186	0.002587847	635.1124602	93	Nordhaus+CoR&DGreenClimateFund	4293
5.333333333	0.015	0.33	0.02	0.02	0.25	0.25	0.02	0.02	0	0	0	0	0.1443	2	45.55074	193.2	27.82166	257.54634	4	5	300	GFDL-CM3	6.110394674	297.9643632	1016.774374	6	0.010028186	0.002587847	635.1124602	94	Nordhaus+CoR&DGreenClimateFund	4294
6.111111111	0.015	0.33	0.02	0.02	0.25	0.25	0.02	0.02	0	0	0	0	0.1443	2	45.55074	193.2	27.82166	257.54634	4	5	300	GFDL-CM3	6.110394674	297.9643632	1016.774374	6	0.010028186	0.002587847	635.1124602	95	Nordhaus+CoR&DGreenClimateFund	4295
6.888888889	0.015	0.33	0.02	0.02	0.25	0.25	0.02	0.02	0	0	0	0	0.1443	2	45.55074	193.2	27.82166	257.54634	4	5	300	GFDL-CM3	6.110394674	297.9643632	1016.774374	6	0.010028186	0.002587847	635.1124602	96	Nordhaus+CoR&DGreenClimateFund	4296
7.666666667	0.015	0.33	0.02	0.02	0.25	0.25	0.02	0.02	0	0	0	0	0.1443	2	45.55074	193.2	27.82166	257.54634	4	5	300	GFDL-CM3	6.110394674	297.9643632	1016.774374	6	0.010028186	0.002587847	635.1124602	97	Nordhaus+CoR&DGreenClimateFund	4297
8.444444444	0.015	0.33	0.02	0.02	0.25	0.25	0.02	0.02	0	0	0	0	0.1443	2	45.55074	193.2	27.82166	257.54634	4	5	300	GFDL-CM3	6.110394674	297.9643632	1016.774374	6	0.010028186	0.002587847	635.1124602	98	Nordhaus+CoR&DGreenClimateFund	4298
9.222222222	0.015	0.33	0.02	0.02	0.25	0.25	0.02	0.02	0	0	0	0	0.1443	2	45.55074	193.2	27.82166	257.54634	4	5	300	GFDL-CM3	6.110394674	297.9643632	1016.774374	6	0.010028186	0.002587847	635.1124602	99	Nordhaus+CoR&DGreenClimateFund	4299
10	0.015	0.33	0.02	0.02	0.25	0.25	0.02	0.02	0	0	0	0	0.1443	2	45.55074	193.2	27.82166	257.54634	4	5	300	GFDL-CM3	6.110394674	297.9643632	1016.774374	6	0.010028186	0.002587847	635.1124602	100	Nordhaus+CoR&DGreenClimateFund	4300
3	0.001	0.33	0.02	0.02	0.25	0.25	0.02	0.02	0	0	0	0	0.1443	2	45.55074	193.2	27.82166	257.54634	4	5	300	GFDL-ESM2G	3.189799014	293.0713876	3076.849744	6	0.010023333	0.000630306	2695.295397	101	Nordhaus+CoR&DGreenClimateFund	4301
3.777777778	0.001	0.33	0.02	0.02	0.25	0.25	0.02	0.02	0	0	0	0	0.1443	2	45.55074	193.2	27.82166	257.54634	4	5	300	GFDL-ESM2G	3.189799014	293.0713876	3076.849744	6	0.010023333	0.000630306	2695.295397	102	Nordhaus+CoR&DGreenClimateFund	4302
4.555555556	0.001	0.33	0.02	0.02	0.25	0.25	0.02	0.02	0	0	0	0	0.1443	2	45.55074	193.2	27.82166	257.54634	4	5	300	GFDL-ESM2G	3.189799014	293.0713876	3076.849744	6	0.010023333	0.000630306	2695.295397	103	Nordhaus+CoR&DGreenClimateFund	4303
5.333333333	0.001	0.33	0.02	0.02	0.25	0.25	0.02	0.02	0	0	0	0	0.1443	2	45.55074	193.2	27.82166	257.54634	4	5	300	GFDL-ESM2G	3.189799014	293.0713876	3076.849744	6	0.010023333	0.000630306	2695.295397	104	Nordhaus+CoR&DGreenClimateFund	4304
6.111111111	0.001	0.33	0.02	0.02	0.25	0.25	0.02	0.02	0	0	0	0	0.1443	2	45.55074	193.2	27.82166	257.54634	4	5	300	GFDL-ESM2G	3.189799014	293.0713876	3076.849744	6	0.010023333	0.000630306	2695.295397	105	Nordhaus+CoR&DGreenClimateFund	4305
6.888888889	0.001	0.33	0.02	0.02	0.25	0.25	0.02	0.02	0	0	0	0	0.1443	2	45.55074	193.2	27.82166	257.54634	4	5	300	GFDL-ESM2G	3.189799014	293.0713876	3076.849744	6	0.010023333	0.000630306	2695.295397	106	Nordhaus+CoR&DGreenClimateFund	4306
7.666666667	0.001	0.33	0.02	0.02	0.25	0.25	0.02	0.02	0	0	0	0	0.1443	2	45.55074	193.2	27.82166	257.54634	4	5	300	GFDL-ESM2G	3.189799014	293.0713876	3076.849744	6	0.010023333	0.000630306	2695.295397	107	Nordhaus+CoR&DGreenClimateFund	4307
8.444444444	0.001	0.33	0.02	0.02	0.25	0.25	0.02	0.02	0	0	0	0	0.1443	2	45.55074	193.2	27.82166	257.54634	4	5	300	GFDL-ESM2G	3.189799014	293.0713876	3076.849744	6	0.010023333	0.000630306	2695.295397	108	Nordhaus+CoR&DGreenClimateFund	4308
9.222222222	0.001	0.33	0.02	0.02	0.25	0.25	0.02	0.02	0	0	0	0	0.1443	2	45.55074	193.2	27.82166	257.54634	4	5	300	GFDL-ESM2G	3.189799014	293.0713876	3076.849744	6	0.010023333	0.000630306	2695.295397	109	Nordhaus+CoR&DGreenClimateFund	4309
10	0.001	0.33	0.02	0.02	0.25	0.25	0.02	0.02	0	0	0	0	0.1443	2	45.55074	193.2	27.82166	257.54634	4	5	300	GFDL-ESM2G	3.189799014	293.0713876	3076.849744	6	0.010023333	0.000630306	2695.295397	110	Nordhaus+CoR&DGreenClimateFund	4310
3	0.0045	0.33	0.02	0.02	0.25	0.25	0.02	0.02	0	0	0	0	0.1443	2	45.55074	193.2	27.82166	257.54634	4	5	300	GFDL-ESM2G	3.189799014	293.0713876	3076.849744	6	0.010023333	0.000630306	2695.295397	111	Nordhaus+CoR&DGreenClimateFund	4311
3.777777778	0.0045	0.33	0.02	0.02	0.25	0.25	0.02	0.02	0	0	0	0	0.1443	2	45.55074	193.2	27.82166	257.54634	4	5	300	GFDL-ESM2G	3.189799014	293.0713876	3076.849744	6	0.010023333	0.000630306	2695.295397	112	Nordhaus+CoR&DGreenClimateFund	4312
4.555555556	0.0045	0.33	0.02	0.02	0.25	0.25	0.02	0.02	0	0	0	0	0.1443	2	45.55074	193.2	27.82166	257.54634	4	5	300	GFDL-ESM2G	3.189799014	293.0713876	3076.849744	6	0.010023333	0.000630306	2695.295397	113	Nordhaus+CoR&DGreenClimateFund	4313
5.333333333	0.0045	0.33	0.02	0.02	0.25	0.25	0.02	0.02	0	0	0	0	0.1443	2	45.55074	193.2	27.82166	257.54634	4	5	300	GFDL-ESM2G	3.189799014	293.0713876	3076.849744	6	0.010023333	0.000630306	2695.295397	114	Nordhaus+CoR&DGreenClimateFund	4314
6.111111111	0.0045	0.33	0.02	0.02	0.25	0.25	0.02	0.02	0	0	0	0	0.1443	2	45.55074	193.2	27.82166	257.54634	4	5	300	GFDL-ESM2G	3.189799014	293.0713876	3076.849744	6	0.010023333	0.000630306	2695.295397	115	Nordhaus+CoR&DGreenClimateFund	4315
6.888888889	0.0045	0.33	0.02	0.02	0.25	0.25	0.02	0.02	0	0	0	0	0.1443	2	45.55074	193.2	27.82166	257.54634	4	5	300	GFDL-ESM2G	3.189799014	293.0713876	3076.849744	6	0.010023333	0.000630306	2695.295397	116	Nordhaus+CoR&DGreenClimateFund	4316
7.666666667	0.0045	0.33	0.02	0.02	0.25	0.25	0.02	0.02	0	0	0	0	0.1443	2	45.55074	193.2	27.82166	257.54634	4	5	300	GFDL-ESM2G	3.189799014	293.0713876	3076.849744	6	0.010023333	0.000630306	2695.295397	117	Nordhaus+CoR&DGreenClimateFund	4317
8.444444444	0.0045	0.33	0.02	0.02	0.25	0.25	0.02	0.02	0	0	0	0	0.1443	2	45.55074	193.2	27.82166	257.54634	4	5	300	GFDL-ESM2G	3.189799014	293.0713876	3076.849744	6	0.010023333	0.000630306	2695.295397	118	Nordhaus+CoR&DGreenClimateFund	4318
9.222222222	0.0045	0.33	0.02	0.02	0.25	0.25	0.02	0.02	0	0	0	0	0.1443	2	45.55074	193.2	27.82166	257.54634	4	5	300	GFDL-ESM2G	3.189799014	293.0713876	3076.849744	6	0.010023333	0.000630306	2695.295397	119	Nordhaus+CoR&DGreenClimateFund	4319
10	0.0045	0.33	0.02	0.02	0.25	0.25	0.02	0.02	0	0	0	0	0.1443	2	45.55074	193.2	27.82166	257.54634	4	5	300	GFDL-ESM2G	3.189799014	293.0713876	3076.849744	6	0.010023333	0.000630306	2695.295397	120	Nordhaus+CoR&DGreenClimateFund	4320
3	0.008	0.33	0.02	0.02	0.25	0.25	0.02	0.02	0	0	0	0	0.1443	2	45.55074	193.2	27.82166	257.54634	4	5	300	GFDL-ESM2G	3.189799014	293.0713876	3076.849744	6	0.010023333	0.000630306	2695.295397	121	Nordhaus+CoR&DGreenClimateFund	4321
3.777777778	0.008	0.33	0.02	0.02	0.25	0.25	0.02	0.02	0	0	0	0	0.1443	2	45.55074	193.2	27.82166	257.54634	4	5	300	GFDL-ESM2G	3.189799014	293.0713876	3076.849744	6	0.010023333	0.000630306	2695.295397	122	Nordhaus+CoR&DGreenClimateFund	4322
4.555555556	0.008	0.33	0.02	0.02	0.25	0.25	0.02	0.02	0	0	0	0	0.1443	2	45.55074	193.2	27.82166	257.54634	4	5	300	GFDL-ESM2G	3.189799014	293.0713876	3076.849744	6	0.010023333	0.000630306	2695.295397	123	Nordhaus+CoR&DGreenClimateFund	4323
5.333333333	0.008	0.33	0.02	0.02	0.25	0.25	0.02	0.02	0	0	0	0	0.1443	2	45.55074	193.2	27.82166	257.54634	4	5	300	GFDL-ESM2G	3.189799014	293.0713876	3076.849744	6	0.010023333	0.000630306	2695.295397	124	Nordhaus+CoR&DGreenClimateFund	4324
6.111111111	0.008	0.33	0.02	0.02	0.25	0.25	0.02	0.02	0	0	0	0	0.1443	2	45.55074	193.2	27.82166	257.54634	4	5	300	GFDL-ESM2G	3.189799014	293.0713876	3076.849744	6	0.010023333	0.000630306	2695.295397	125	Nordhaus+CoR&DGreenClimateFund	4325
6.888888889	0.008	0.33	0.02	0.02	0.25	0.25	0.02	0.02	0	0	0	0	0.1443	2	45.55074	193.2	27.82166	257.54634	4	5	300	GFDL-ESM2G	3.189799014	293.0713876	3076.849744	6	0.010023333	0.000630306	2695.295397	126	Nordhaus+CoR&DGreenClimateFund	4326
7.666666667	0.008	0.33	0.02	0.02	0.25	0.25	0.02	0.02	0	0	0	0	0.1443	2	45.55074	193.2	27.82166	257.54634	4	5	300	GFDL-ESM2G	3.189799014	293.0713876	3076.849744	6	0.010023333	0.000630306	2695.295397	127	Nordhaus+CoR&DGreenClimateFund	4327
8.444444444	0.008	0.33	0.02	0.02	0.25	0.25	0.02	0.02	0	0	0	0	0.1443	2	45.55074	193.2	27.82166	257.54634	4	5	300	GFDL-ESM2G	3.189799014	293.0713876	3076.849744	6	0.010023333	0.000630306	2695.295397	128	Nordhaus+CoR&DGreenClimateFund	4328
9.222222222	0.008	0.33	0.02	0.02	0.25	0.25	0.02	0.02	0	0	0	0	0.1443	2	45.55074	193.2	27.82166	257.54634	4	5	300	GFDL-ESM2G	3.189799014	293.0713876	3076.849744	6	0.010023333	0.000630306	2695.295397	129	Nordhaus+CoR&DGreenClimateFund	4329
10	0.008	0.33	0.02	0.02	0.25	0.25	0.02	0.02	0	0	0	0	0.1443	2	45.55074	193.2	27.82166	257.54634	4	5	300	GFDL-ESM2G	3.189799014	293.0713876	3076.849744	6	0.010023333	0.000630306	2695.295397	130	Nordhaus+CoR&DGreenClimateFund	4330
3	0.0115	0.33	0.02	0.02	0.25	0.25	0.02	0.02	0	0	0	0	0.1443	2	45.55074	193.2	27.82166	257.54634	4	5	300	GFDL-ESM2G	3.189799014	293.0713876	3076.849744	6	0.010023333	0.000630306	2695.295397	131	Nordhaus+CoR&DGreenClimateFund	4331
3.777777778	0.0115	0.33	0.02	0.02	0.25	0.25	0.02	0.02	0	0	0	0	0.1443	2	45.55074	193.2	27.82166	257.54634	4	5	300	GFDL-ESM2G	3.189799014	293.0713876	3076.849744	6	0.010023333	0.000630306	2695.295397	132	Nordhaus+CoR&DGreenClimateFund	4332
4.555555556	0.0115	0.33	0.02	0.02	0.25	0.25	0.02	0.02	0	0	0	0	0.1443	2	45.55074	193.2	27.82166	257.54634	4	5	300	GFDL-ESM2G	3.189799014	293.0713876	3076.849744	6	0.010023333	0.000630306	2695.295397	133	Nordhaus+CoR&DGreenClimateFund	4333
5.333333333	0.0115	0.33	0.02	0.02	0.25	0.25	0.02	0.02	0	0	0	0	0.1443	2	45.55074	193.2	27.82166	257.54634	4	5	300	GFDL-ESM2G	3.189799014	293.0713876	3076.849744	6	0.010023333	0.000630306	2695.295397	134	Nordhaus+CoR&DGreenClimateFund	4334
6.111111111	0.0115	0.33	0.02	0.02	0.25	0.25	0.02	0.02	0	0	0	0	0.1443	2	45.55074	193.2	27.82166	257.54634	4	5	300	GFDL-ESM2G	3.189799014	293.0713876	3076.849744	6	0.010023333	0.000630306	2695.295397	135	Nordhaus+CoR&DGreenClimateFund	4335
6.888888889	0.0115	0.33	0.02	0.02	0.25	0.25	0.02	0.02	0	0	0	0	0.1443	2	45.55074	193.2	27.82166	257.54634	4	5	300	GFDL-ESM2G	3.189799014	293.0713876	3076.849744	6	0.010023333	0.000630306	2695.295397	136	Nordhaus+CoR&DGreenClimateFund	4336
7.666666667	0.0115	0.33	0.02	0.02	0.25	0.25	0.02	0.02	0	0	0	0	0.1443	2	45.55074	193.2	27.82166	257.54634	4	5	300	GFDL-ESM2G	3.189799014	293.0713876	3076.849744	6	0.010023333	0.000630306	2695.295397	137	Nordhaus+CoR&DGreenClimateFund	4337
8.444444444	0.0115	0.33	0.02	0.02	0.25	0.25	0.02	0.02	0	0	0	0	0.1443	2	45.55074	193.2	27.82166	257.54634	4	5	300	GFDL-ESM2G	3.189799014	293.0713876	3076.849744	6	0.010023333	0.000630306	2695.295397	138	Nordhaus+CoR&DGreenClimateFund	4338
9.222222222	0.0115	0.33	0.02	0.02	0.25	0.25	0.02	0.02	0	0	0	0	0.1443	2	45.55074	193.2	27.82166	257.54634	4	5	300	GFDL-ESM2G	3.189799014	293.0713876	3076.849744	6	0.010023333	0.000630306	2695.295397	139	Nordhaus+CoR&DGreenClimateFund	4339
10	0.0115	0.33	0.02	0.02	0.25	0.25	0.02	0.02	0	0	0	0	0.1443	2	45.55074	193.2	27.82166	257.54634	4	5	300	GFDL-ESM2G	3.189799014	293.0713876	3076.849744	6	0.010023333	0.000630306	2695.295397	140	Nordhaus+CoR&DGreenClimateFund	4340
3	0.015	0.33	0.02	0.02	0.25	0.25	0.02	0.02	0	0	0	0	0.1443	2	45.55074	193.2	27.82166	257.54634	4	5	300	GFDL-ESM2G	3.189799014	293.0713876	3076.849744	6	0.010023333	0.000630306	2695.295397	141	Nordhaus+CoR&DGreenClimateFund	4341
3.777777778	0.015	0.33	0.02	0.02	0.25	0.25	0.02	0.02	0	0	0	0	0.1443	2	45.55074	193.2	27.82166	257.54634	4	5	300	GFDL-ESM2G	3.189799014	293.0713876	3076.849744	6	0.010023333	0.000630306	2695.295397	142	Nordhaus+CoR&DGreenClimateFund	4342
4.555555556	0.015	0.33	0.02	0.02	0.25	0.25	0.02	0.02	0	0	0	0	0.1443	2	45.55074	193.2	27.82166	257.54634	4	5	300	GFDL-ESM2G	3.189799014	293.0713876	3076.849744	6	0.010023333	0.000630306	2695.295397	143	Nordhaus+CoR&DGreenClimateFund	4343
5.333333333	0.015	0.33	0.02	0.02	0.25	0.25	0.02	0.02	0	0	0	0	0.1443	2	45.55074	193.2	27.82166	257.54634	4	5	300	GFDL-ESM2G	3.189799014	293.0713876	3076.849744	6	0.010023333	0.000630306	2695.295397	144	Nordhaus+CoR&DGreenClimateFund	4344
6.111111111	0.015	0.33	0.02	0.02	0.25	0.25	0.02	0.02	0	0	0	0	0.1443	2	45.55074	193.2	27.82166	257.54634	4	5	300	GFDL-ESM2G	3.189799014	293.0713876	3076.849744	6	0.010023333	0.000630306	2695.295397	145	Nordhaus+CoR&DGreenClimateFund	4345
6.888888889	0.015	0.33	0.02	0.02	0.25	0.25	0.02	0.02	0	0	0	0	0.1443	2	45.55074	193.2	27.82166	257.54634	4	5	300	GFDL-ESM2G	3.189799014	293.0713876	3076.849744	6	0.010023333	0.000630306	2695.295397	146	Nordhaus+CoR&DGreenClimateFund	4346
7.666666667	0.015	0.33	0.02	0.02	0.25	0.25	0.02	0.02	0	0	0	0	0.1443	2	45.55074	193.2	27.82166	257.54634	4	5	300	GFDL-ESM2G	3.189799014	293.0713876	3076.849744	6	0.010023333	0.000630306	2695.295397	147	Nordhaus+CoR&DGreenClimateFund	4347
8.444444444	0.015	0.33	0.02	0.02	0.25	0.25	0.02	0.02	0	0	0	0	0.1443	2	45.55074	193.2	27.82166	257.54634	4	5	300	GFDL-ESM2G	3.189799014	293.0713876	3076.849744	6	0.010023333	0.000630306	2695.295397	148	Nordhaus+CoR&DGreenClimateFund	4348
9.222222222	0.015	0.33	0.02	0.02	0.25	0.25	0.02	0.02	0	0	0	0	0.1443	2	45.55074	193.2	27.82166	257.54634	4	5	300	GFDL-ESM2G	3.189799014	293.0713876	3076.849744	6	0.010023333	0.000630306	2695.295397	149	Nordhaus+CoR&DGreenClimateFund	4349
10	0.015	0.33	0.02	0.02	0.25	0.25	0.02	0.02	0	0	0	0	0.1443	2	45.55074	193.2	27.82166	257.54634	4	5	300	GFDL-ESM2G	3.189799014	293.0713876	3076.849744	6	0.010023333	0.000630306	2695.295397	150	Nordhaus+CoR&DGreenClimateFund	4350
3	0.001	0.33	0.02	0.02	0.25	0.25	0.02	0.02	0	0	0	0	0.1443	2	45.55074	193.2	27.82166	257.54634	4	5	300	GFDL-ESM2M	3.290828914	285.0510445	2784.237474	6	0.010007156	0.00070503	2402.71314	151	Nordhaus+CoR&DGreenClimateFund	4351
3.777777778	0.001	0.33	0.02	0.02	0.25	0.25	0.02	0.02	0	0	0	0	0.1443	2	45.55074	193.2	27.82166	257.54634	4	5	300	GFDL-ESM2M	3.290828914	285.0510445	2784.237474	6	0.010007156	0.00070503	2402.71314	152	Nordhaus+CoR&DGreenClimateFund	4352
4.555555556	0.001	0.33	0.02	0.02	0.25	0.25	0.02	0.02	0	0	0	0	0.1443	2	45.55074	193.2	27.82166	257.54634	4	5	300	GFDL-ESM2M	3.290828914	285.0510445	2784.237474	6	0.010007156	0.00070503	2402.71314	153	Nordhaus+CoR&DGreenClimateFund	4353
5.333333333	0.001	0.33	0.02	0.02	0.25	0.25	0.02	0.02	0	0	0	0	0.1443	2	45.55074	193.2	27.82166	257.54634	4	5	300	GFDL-ESM2M	3.290828914	285.0510445	2784.237474	6	0.010007156	0.00070503	2402.71314	154	Nordhaus+CoR&DGreenClimateFund	4354
6.111111111	0.001	0.33	0.02	0.02	0.25	0.25	0.02	0.02	0	0	0	0	0.1443	2	45.55074	193.2	27.82166	257.54634	4	5	300	GFDL-ESM2M	3.290828914	285.0510445	2784.237474	6	0.010007156	0.00070503	2402.71314	155	Nordhaus+CoR&DGreenClimateFund	4355
6.888888889	0.001	0.33	0.02	0.02	0.25	0.25	0.02	0.02	0	0	0	0	0.1443	2	45.55074	193.2	27.82166	257.54634	4	5	300	GFDL-ESM2M	3.290828914	285.0510445	2784.237474	6	0.010007156	0.00070503	2402.71314	156	Nordhaus+CoR&DGreenClimateFund	4356
7.666666667	0.001	0.33	0.02	0.02	0.25	0.25	0.02	0.02	0	0	0	0	0.1443	2	45.55074	193.2	27.82166	257.54634	4	5	300	GFDL-ESM2M	3.290828914	285.0510445	2784.237474	6	0.010007156	0.00070503	2402.71314	157	Nordhaus+CoR&DGreenClimateFund	4357
8.444444444	0.001	0.33	0.02	0.02	0.25	0.25	0.02	0.02	0	0	0	0	0.1443	2	45.55074	193.2	27.82166	257.54634	4	5	300	GFDL-ESM2M	3.290828914	285.0510445	2784.237474	6	0.010007156	0.00070503	2402.71314	158	Nordhaus+CoR&DGreenClimateFund	4358
9.222222222	0.001	0.33	0.02	0.02	0.25	0.25	0.02	0.02	0	0	0	0	0.1443	2	45.55074	193.2	27.82166	257.54634	4	5	300	GFDL-ESM2M	3.290828914	285.0510445	2784.237474	6	0.010007156	0.00070503	2402.71314	159	Nordhaus+CoR&DGreenClimateFund	4359
10	0.001	0.33	0.02	0.02	0.25	0.25	0.02	0.02	0	0	0	0	0.1443	2	45.55074	193.2	27.82166	257.54634	4	5	300	GFDL-ESM2M	3.290828914	285.0510445	2784.237474	6	0.010007156	0.00070503	2402.71314	160	Nordhaus+CoR&DGreenClimateFund	4360
3	0.0045	0.33	0.02	0.02	0.25	0.25	0.02	0.02	0	0	0	0	0.1443	2	45.55074	193.2	27.82166	257.54634	4	5	300	GFDL-ESM2M	3.290828914	285.0510445	2784.237474	6	0.010007156	0.00070503	2402.71314	161	Nordhaus+CoR&DGreenClimateFund	4361
3.777777778	0.0045	0.33	0.02	0.02	0.25	0.25	0.02	0.02	0	0	0	0	0.1443	2	45.55074	193.2	27.82166	257.54634	4	5	300	GFDL-ESM2M	3.290828914	285.0510445	2784.237474	6	0.010007156	0.00070503	2402.71314	162	Nordhaus+CoR&DGreenClimateFund	4362
4.555555556	0.0045	0.33	0.02	0.02	0.25	0.25	0.02	0.02	0	0	0	0	0.1443	2	45.55074	193.2	27.82166	257.54634	4	5	300	GFDL-ESM2M	3.290828914	285.0510445	2784.237474	6	0.010007156	0.00070503	2402.71314	163	Nordhaus+CoR&DGreenClimateFund	4363
5.333333333	0.0045	0.33	0.02	0.02	0.25	0.25	0.02	0.02	0	0	0	0	0.1443	2	45.55074	193.2	27.82166	257.54634	4	5	300	GFDL-ESM2M	3.290828914	285.0510445	2784.237474	6	0.010007156	0.00070503	2402.71314	164	Nordhaus+CoR&DGreenClimateFund	4364
6.111111111	0.0045	0.33	0.02	0.02	0.25	0.25	0.02	0.02	0	0	0	0	0.1443	2	45.55074	193.2	27.82166	257.54634	4	5	300	GFDL-ESM2M	3.290828914	285.0510445	2784.237474	6	0.010007156	0.00070503	2402.71314	165	Nordhaus+CoR&DGreenClimateFund	4365
6.888888889	0.0045	0.33	0.02	0.02	0.25	0.25	0.02	0.02	0	0	0	0	0.1443	2	45.55074	193.2	27.82166	257.54634	4	5	300	GFDL-ESM2M	3.290828914	285.0510445	2784.237474	6	0.010007156	0.00070503	2402.71314	166	Nordhaus+CoR&DGreenClimateFund	4366
7.666666667	0.0045	0.33	0.02	0.02	0.25	0.25	0.02	0.02	0	0	0	0	0.1443	2	45.55074	193.2	27.82166	257.54634	4	5	300	GFDL-ESM2M	3.290828914	285.0510445	2784.237474	6	0.010007156	0.00070503	2402.71314	167	Nordhaus+CoR&DGreenClimateFund	4367
8.444444444	0.0045	0.33	0.02	0.02	0.25	0.25	0.02	0.02	0	0	0	0	0.1443	2	45.55074	193.2	27.82166	257.54634	4	5	300	GFDL-ESM2M	3.290828914	285.0510445	2784.237474	6	0.010007156	0.00070503	2402.71314	168	Nordhaus+CoR&DGreenClimateFund	4368
9.222222222	0.0045	0.33	0.02	0.02	0.25	0.25	0.02	0.02	0	0	0	0	0.1443	2	45.55074	193.2	27.82166	257.54634	4	5	300	GFDL-ESM2M	3.290828914	285.0510445	2784.237474	6	0.010007156	0.00070503	2402.71314	169	Nordhaus+CoR&DGreenClimateFund	4369
10	0.0045	0.33	0.02	0.02	0.25	0.25	0.02	0.02	0	0	0	0	0.1443	2	45.55074	193.2	27.82166	257.54634	4	5	300	GFDL-ESM2M	3.290828914	285.0510445	2784.237474	6	0.010007156	0.00070503	2402.71314	170	Nordhaus+CoR&DGreenClimateFund	4370
3	0.008	0.33	0.02	0.02	0.25	0.25	0.02	0.02	0	0	0	0	0.1443	2	45.55074	193.2	27.82166	257.54634	4	5	300	GFDL-ESM2M	3.290828914	285.0510445	2784.237474	6	0.010007156	0.00070503	2402.71314	171	Nordhaus+CoR&DGreenClimateFund	4371
3.777777778	0.008	0.33	0.02	0.02	0.25	0.25	0.02	0.02	0	0	0	0	0.1443	2	45.55074	193.2	27.82166	257.54634	4	5	300	GFDL-ESM2M	3.290828914	285.0510445	2784.237474	6	0.010007156	0.00070503	2402.71314	172	Nordhaus+CoR&DGreenClimateFund	4372
4.555555556	0.008	0.33	0.02	0.02	0.25	0.25	0.02	0.02	0	0	0	0	0.1443	2	45.55074	193.2	27.82166	257.54634	4	5	300	GFDL-ESM2M	3.290828914	285.0510445	2784.237474	6	0.010007156	0.00070503	2402.71314	173	Nordhaus+CoR&DGreenClimateFund	4373
5.333333333	0.008	0.33	0.02	0.02	0.25	0.25	0.02	0.02	0	0	0	0	0.1443	2	45.55074	193.2	27.82166	257.54634	4	5	300	GFDL-ESM2M	3.290828914	285.0510445	2784.237474	6	0.010007156	0.00070503	2402.71314	174	Nordhaus+CoR&DGreenClimateFund	4374
6.111111111	0.008	0.33	0.02	0.02	0.25	0.25	0.02	0.02	0	0	0	0	0.1443	2	45.55074	193.2	27.82166	257.54634	4	5	300	GFDL-ESM2M	3.290828914	285.0510445	2784.237474	6	0.010007156	0.00070503	2402.71314	175	Nordhaus+CoR&DGreenClimateFund	4375
6.888888889	0.008	0.33	0.02	0.02	0.25	0.25	0.02	0.02	0	0	0	0	0.1443	2	45.55074	193.2	27.82166	257.54634	4	5	300	GFDL-ESM2M	3.290828914	285.0510445	2784.237474	6	0.010007156	0.00070503	2402.71314	176	Nordhaus+CoR&DGreenClimateFund	4376
7.666666667	0.008	0.33	0.02	0.02	0.25	0.25	0.02	0.02	0	0	0	0	0.1443	2	45.55074	193.2	27.82166	257.54634	4	5	300	GFDL-ESM2M	3.290828914	285.0510445	2784.237474	6	0.010007156	0.00070503	2402.71314	177	Nordhaus+CoR&DGreenClimateFund	4377
8.444444444	0.008	0.33	0.02	0.02	0.25	0.25	0.02	0.02	0	0	0	0	0.1443	2	45.55074	193.2	27.82166	257.54634	4	5	300	GFDL-ESM2M	3.290828914	285.0510445	2784.237474	6	0.010007156	0.00070503	2402.71314	178	Nordhaus+CoR&DGreenClimateFund	4378
9.222222222	0.008	0.33	0.02	0.02	0.25	0.25	0.02	0.02	0	0	0	0	0.1443	2	45.55074	193.2	27.82166	257.54634	4	5	300	GFDL-ESM2M	3.290828914	285.0510445	2784.237474	6	0.010007156	0.00070503	2402.71314	179	Nordhaus+CoR&DGreenClimateFund	4379
10	0.008	0.33	0.02	0.02	0.25	0.25	0.02	0.02	0	0	0	0	0.1443	2	45.55074	193.2	27.82166	257.54634	4	5	300	GFDL-ESM2M	3.290828914	285.0510445	2784.237474	6	0.010007156	0.00070503	2402.71314	180	Nordhaus+CoR&DGreenClimateFund	4380
3	0.0115	0.33	0.02	0.02	0.25	0.25	0.02	0.02	0	0	0	0	0.1443	2	45.55074	193.2	27.82166	257.54634	4	5	300	GFDL-ESM2M	3.290828914	285.0510445	2784.237474	6	0.010007156	0.00070503	2402.71314	181	Nordhaus+CoR&DGreenClimateFund	4381
3.777777778	0.0115	0.33	0.02	0.02	0.25	0.25	0.02	0.02	0	0	0	0	0.1443	2	45.55074	193.2	27.82166	257.54634	4	5	300	GFDL-ESM2M	3.290828914	285.0510445	2784.237474	6	0.010007156	0.00070503	2402.71314	182	Nordhaus+CoR&DGreenClimateFund	4382
4.555555556	0.0115	0.33	0.02	0.02	0.25	0.25	0.02	0.02	0	0	0	0	0.1443	2	45.55074	193.2	27.82166	257.54634	4	5	300	GFDL-ESM2M	3.290828914	285.0510445	2784.237474	6	0.010007156	0.00070503	2402.71314	183	Nordhaus+CoR&DGreenClimateFund	4383
5.333333333	0.0115	0.33	0.02	0.02	0.25	0.25	0.02	0.02	0	0	0	0	0.1443	2	45.55074	193.2	27.82166	257.54634	4	5	300	GFDL-ESM2M	3.290828914	285.0510445	2784.237474	6	0.010007156	0.00070503	2402.71314	184	Nordhaus+CoR&DGreenClimateFund	4384
6.111111111	0.0115	0.33	0.02	0.02	0.25	0.25	0.02	0.02	0	0	0	0	0.1443	2	45.55074	193.2	27.82166	257.54634	4	5	300	GFDL-ESM2M	3.290828914	285.0510445	2784.237474	6	0.010007156	0.00070503	2402.71314	185	Nordhaus+CoR&DGreenClimateFund	4385
6.888888889	0.0115	0.33	0.02	0.02	0.25	0.25	0.02	0.02	0	0	0	0	0.1443	2	45.55074	193.2	27.82166	257.54634	4	5	300	GFDL-ESM2M	3.290828914	285.0510445	2784.237474	6	0.010007156	0.00070503	2402.71314	186	Nordhaus+CoR&DGreenClimateFund	4386
7.666666667	0.0115	0.33	0.02	0.02	0.25	0.25	0.02	0.02	0	0	0	0	0.1443	2	45.55074	193.2	27.82166	257.54634	4	5	300	GFDL-ESM2M	3.290828914	285.0510445	2784.237474	6	0.010007156	0.00070503	2402.71314	187	Nordhaus+CoR&DGreenClimateFund	4387
8.444444444	0.0115	0.33	0.02	0.02	0.25	0.25	0.02	0.02	0	0	0	0	0.1443	2	45.55074	193.2	27.82166	257.54634	4	5	300	GFDL-ESM2M	3.290828914	285.0510445	2784.237474	6	0.010007156	0.00070503	2402.71314	188	Nordhaus+CoR&DGreenClimateFund	4388
9.222222222	0.0115	0.33	0.02	0.02	0.25	0.25	0.02	0.02	0	0	0	0	0.1443	2	45.55074	193.2	27.82166	257.54634	4	5	300	GFDL-ESM2M	3.290828914	285.0510445	2784.237474	6	0.010007156	0.00070503	2402.71314	189	Nordhaus+CoR&DGreenClimateFund	4389
10	0.0115	0.33	0.02	0.02	0.25	0.25	0.02	0.02	0	0	0	0	0.1443	2	45.55074	193.2	27.82166	257.54634	4	5	300	GFDL-ESM2M	3.290828914	285.0510445	2784.237474	6	0.010007156	0.00070503	2402.71314	190	Nordhaus+CoR&DGreenClimateFund	4390
3	0.015	0.33	0.02	0.02	0.25	0.25	0.02	0.02	0	0	0	0	0.1443	2	45.55074	193.2	27.82166	257.54634	4	5	300	GFDL-ESM2M	3.290828914	285.0510445	2784.237474	6	0.010007156	0.00070503	2402.71314	191	Nordhaus+CoR&DGreenClimateFund	4391
3.777777778	0.015	0.33	0.02	0.02	0.25	0.25	0.02	0.02	0	0	0	0	0.1443	2	45.55074	193.2	27.82166	257.54634	4	5	300	GFDL-ESM2M	3.290828914	285.0510445	2784.237474	6	0.010007156	0.00070503	2402.71314	192	Nordhaus+CoR&DGreenClimateFund	4392
4.555555556	0.015	0.33	0.02	0.02	0.25	0.25	0.02	0.02	0	0	0	0	0.1443	2	45.55074	193.2	27.82166	257.54634	4	5	300	GFDL-ESM2M	3.290828914	285.0510445	2784.237474	6	0.010007156	0.00070503	2402.71314	193	Nordhaus+CoR&DGreenClimateFund	4393
5.333333333	0.015	0.33	0.02	0.02	0.25	0.25	0.02	0.02	0	0	0	0	0.1443	2	45.55074	193.2	27.82166	257.54634	4	5	300	GFDL-ESM2M	3.290828914	285.0510445	2784.237474	6	0.010007156	0.00070503	2402.71314	194	Nordhaus+CoR&DGreenClimateFund	4394
6.111111111	0.015	0.33	0.02	0.02	0.25	0.25	0.02	0.02	0	0	0	0	0.1443	2	45.55074	193.2	27.82166	257.54634	4	5	300	GFDL-ESM2M	3.290828914	285.0510445	2784.237474	6	0.010007156	0.00070503	2402.71314	195	Nordhaus+CoR&DGreenClimateFund	4395
6.888888889	0.015	0.33	0.02	0.02	0.25	0.25	0.02	0.02	0	0	0	0	0.1443	2	45.55074	193.2	27.82166	257.54634	4	5	300	GFDL-ESM2M	3.290828914	285.0510445	2784.237474	6	0.010007156	0.00070503	2402.71314	196	Nordhaus+CoR&DGreenClimateFund	4396
7.666666667	0.015	0.33	0.02	0.02	0.25	0.25	0.02	0.02	0	0	0	0	0.1443	2	45.55074	193.2	27.82166	257.54634	4	5	300	GFDL-ESM2M	3.290828914	285.0510445	2784.237474	6	0.010007156	0.00070503	2402.71314	197	Nordhaus+CoR&DGreenClimateFund	4397
8.444444444	0.015	0.33	0.02	0.02	0.25	0.25	0.02	0.02	0	0	0	0	0.1443	2	45.55074	193.2	27.82166	257.54634	4	5	300	GFDL-ESM2M	3.290828914	285.0510445	2784.237474	6	0.010007156	0.00070503	2402.71314	198	Nordhaus+CoR&DGreenClimateFund	4398
9.222222222	0.015	0.33	0.02	0.02	0.25	0.25	0.02	0.02	0	0	0	0	0.1443	2	45.55074	193.2	27.82166	257.54634	4	5	300	GFDL-ESM2M	3.290828914	285.0510445	2784.237474	6	0.010007156	0.00070503	2402.71314	199	Nordhaus+CoR&DGreenClimateFund	4399
10	0.015	0.33	0.02	0.02	0.25	0.25	0.02	0.02	0	0	0	0	0.1443	2	45.55074	193.2	27.82166	257.54634	4	5	300	GFDL-ESM2M	3.290828914	285.0510445	2784.237474	6	0.010007156	0.00070503	2402.71314	200	Nordhaus+CoR&DGreenClimateFund	4400
3	0.001	0.33	0.02	0.02	0.25	0.25	0.02	0.02	0	0	0	0	0.1443	2	45.55074	193.2	27.82166	257.54634	4	5	300	MIROC-ESM	5.931536512	286.2320504	1013.566627	6	0.010039168	0.002600319	632.6121345	201	Nordhaus+CoR&DGreenClimateFund	4401
3.777777778	0.001	0.33	0.02	0.02	0.25	0.25	0.02	0.02	0	0	0	0	0.1443	2	45.55074	193.2	27.82166	257.54634	4	5	300	MIROC-ESM	5.931536512	286.2320504	1013.566627	6	0.010039168	0.002600319	632.6121345	202	Nordhaus+CoR&DGreenClimateFund	4402
4.555555556	0.001	0.33	0.02	0.02	0.25	0.25	0.02	0.02	0	0	0	0	0.1443	2	45.55074	193.2	27.82166	257.54634	4	5	300	MIROC-ESM	5.931536512	286.2320504	1013.566627	6	0.010039168	0.002600319	632.6121345	203	Nordhaus+CoR&DGreenClimateFund	4403
5.333333333	0.001	0.33	0.02	0.02	0.25	0.25	0.02	0.02	0	0	0	0	0.1443	2	45.55074	193.2	27.82166	257.54634	4	5	300	MIROC-ESM	5.931536512	286.2320504	1013.566627	6	0.010039168	0.002600319	632.6121345	204	Nordhaus+CoR&DGreenClimateFund	4404
6.111111111	0.001	0.33	0.02	0.02	0.25	0.25	0.02	0.02	0	0	0	0	0.1443	2	45.55074	193.2	27.82166	257.54634	4	5	300	MIROC-ESM	5.931536512	286.2320504	1013.566627	6	0.010039168	0.002600319	632.6121345	205	Nordhaus+CoR&DGreenClimateFund	4405
6.888888889	0.001	0.33	0.02	0.02	0.25	0.25	0.02	0.02	0	0	0	0	0.1443	2	45.55074	193.2	27.82166	257.54634	4	5	300	MIROC-ESM	5.931536512	286.2320504	1013.566627	6	0.010039168	0.002600319	632.6121345	206	Nordhaus+CoR&DGreenClimateFund	4406
7.666666667	0.001	0.33	0.02	0.02	0.25	0.25	0.02	0.02	0	0	0	0	0.1443	2	45.55074	193.2	27.82166	257.54634	4	5	300	MIROC-ESM	5.931536512	286.2320504	1013.566627	6	0.010039168	0.002600319	632.6121345	207	Nordhaus+CoR&DGreenClimateFund	4407
8.444444444	0.001	0.33	0.02	0.02	0.25	0.25	0.02	0.02	0	0	0	0	0.1443	2	45.55074	193.2	27.82166	257.54634	4	5	300	MIROC-ESM	5.931536512	286.2320504	1013.566627	6	0.010039168	0.002600319	632.6121345	208	Nordhaus+CoR&DGreenClimateFund	4408
9.222222222	0.001	0.33	0.02	0.02	0.25	0.25	0.02	0.02	0	0	0	0	0.1443	2	45.55074	193.2	27.82166	257.54634	4	5	300	MIROC-ESM	5.931536512	286.2320504	1013.566627	6	0.010039168	0.002600319	632.6121345	209	Nordhaus+CoR&DGreenClimateFund	4409
10	0.001	0.33	0.02	0.02	0.25	0.25	0.02	0.02	0	0	0	0	0.1443	2	45.55074	193.2	27.82166	257.54634	4	5	300	MIROC-ESM	5.931536512	286.2320504	1013.566627	6	0.010039168	0.002600319	632.6121345	210	Nordhaus+CoR&DGreenClimateFund	4410
3	0.0045	0.33	0.02	0.02	0.25	0.25	0.02	0.02	0	0	0	0	0.1443	2	45.55074	193.2	27.82166	257.54634	4	5	300	MIROC-ESM	5.931536512	286.2320504	1013.566627	6	0.010039168	0.002600319	632.6121345	211	Nordhaus+CoR&DGreenClimateFund	4411
3.777777778	0.0045	0.33	0.02	0.02	0.25	0.25	0.02	0.02	0	0	0	0	0.1443	2	45.55074	193.2	27.82166	257.54634	4	5	300	MIROC-ESM	5.931536512	286.2320504	1013.566627	6	0.010039168	0.002600319	632.6121345	212	Nordhaus+CoR&DGreenClimateFund	4412
4.555555556	0.0045	0.33	0.02	0.02	0.25	0.25	0.02	0.02	0	0	0	0	0.1443	2	45.55074	193.2	27.82166	257.54634	4	5	300	MIROC-ESM	5.931536512	286.2320504	1013.566627	6	0.010039168	0.002600319	632.6121345	213	Nordhaus+CoR&DGreenClimateFund	4413
5.333333333	0.0045	0.33	0.02	0.02	0.25	0.25	0.02	0.02	0	0	0	0	0.1443	2	45.55074	193.2	27.82166	257.54634	4	5	300	MIROC-ESM	5.931536512	286.2320504	1013.566627	6	0.010039168	0.002600319	632.6121345	214	Nordhaus+CoR&DGreenClimateFund	4414
6.111111111	0.0045	0.33	0.02	0.02	0.25	0.25	0.02	0.02	0	0	0	0	0.1443	2	45.55074	193.2	27.82166	257.54634	4	5	300	MIROC-ESM	5.931536512	286.2320504	1013.566627	6	0.010039168	0.002600319	632.6121345	215	Nordhaus+CoR&DGreenClimateFund	4415
6.888888889	0.0045	0.33	0.02	0.02	0.25	0.25	0.02	0.02	0	0	0	0	0.1443	2	45.55074	193.2	27.82166	257.54634	4	5	300	MIROC-ESM	5.931536512	286.2320504	1013.566627	6	0.010039168	0.002600319	632.6121345	216	Nordhaus+CoR&DGreenClimateFund	4416
7.666666667	0.0045	0.33	0.02	0.02	0.25	0.25	0.02	0.02	0	0	0	0	0.1443	2	45.55074	193.2	27.82166	257.54634	4	5	300	MIROC-ESM	5.931536512	286.2320504	1013.566627	6	0.010039168	0.002600319	632.6121345	217	Nordhaus+CoR&DGreenClimateFund	4417
8.444444444	0.0045	0.33	0.02	0.02	0.25	0.25	0.02	0.02	0	0	0	0	0.1443	2	45.55074	193.2	27.82166	257.54634	4	5	300	MIROC-ESM	5.931536512	286.2320504	1013.566627	6	0.010039168	0.002600319	632.6121345	218	Nordhaus+CoR&DGreenClimateFund	4418
9.222222222	0.0045	0.33	0.02	0.02	0.25	0.25	0.02	0.02	0	0	0	0	0.1443	2	45.55074	193.2	27.82166	257.54634	4	5	300	MIROC-ESM	5.931536512	286.2320504	1013.566627	6	0.010039168	0.002600319	632.6121345	219	Nordhaus+CoR&DGreenClimateFund	4419
10	0.0045	0.33	0.02	0.02	0.25	0.25	0.02	0.02	0	0	0	0	0.1443	2	45.55074	193.2	27.82166	257.54634	4	5	300	MIROC-ESM	5.931536512	286.2320504	1013.566627	6	0.010039168	0.002600319	632.6121345	220	Nordhaus+CoR&DGreenClimateFund	4420
3	0.008	0.33	0.02	0.02	0.25	0.25	0.02	0.02	0	0	0	0	0.1443	2	45.55074	193.2	27.82166	257.54634	4	5	300	MIROC-ESM	5.931536512	286.2320504	1013.566627	6	0.010039168	0.002600319	632.6121345	221	Nordhaus+CoR&DGreenClimateFund	4421
3.777777778	0.008	0.33	0.02	0.02	0.25	0.25	0.02	0.02	0	0	0	0	0.1443	2	45.55074	193.2	27.82166	257.54634	4	5	300	MIROC-ESM	5.931536512	286.2320504	1013.566627	6	0.010039168	0.002600319	632.6121345	222	Nordhaus+CoR&DGreenClimateFund	4422
4.555555556	0.008	0.33	0.02	0.02	0.25	0.25	0.02	0.02	0	0	0	0	0.1443	2	45.55074	193.2	27.82166	257.54634	4	5	300	MIROC-ESM	5.931536512	286.2320504	1013.566627	6	0.010039168	0.002600319	632.6121345	223	Nordhaus+CoR&DGreenClimateFund	4423
5.333333333	0.008	0.33	0.02	0.02	0.25	0.25	0.02	0.02	0	0	0	0	0.1443	2	45.55074	193.2	27.82166	257.54634	4	5	300	MIROC-ESM	5.931536512	286.2320504	1013.566627	6	0.010039168	0.002600319	632.6121345	224	Nordhaus+CoR&DGreenClimateFund	4424
6.111111111	0.008	0.33	0.02	0.02	0.25	0.25	0.02	0.02	0	0	0	0	0.1443	2	45.55074	193.2	27.82166	257.54634	4	5	300	MIROC-ESM	5.931536512	286.2320504	1013.566627	6	0.010039168	0.002600319	632.6121345	225	Nordhaus+CoR&DGreenClimateFund	4425
6.888888889	0.008	0.33	0.02	0.02	0.25	0.25	0.02	0.02	0	0	0	0	0.1443	2	45.55074	193.2	27.82166	257.54634	4	5	300	MIROC-ESM	5.931536512	286.2320504	1013.566627	6	0.010039168	0.002600319	632.6121345	226	Nordhaus+CoR&DGreenClimateFund	4426
7.666666667	0.008	0.33	0.02	0.02	0.25	0.25	0.02	0.02	0	0	0	0	0.1443	2	45.55074	193.2	27.82166	257.54634	4	5	300	MIROC-ESM	5.931536512	286.2320504	1013.566627	6	0.010039168	0.002600319	632.6121345	227	Nordhaus+CoR&DGreenClimateFund	4427
8.444444444	0.008	0.33	0.02	0.02	0.25	0.25	0.02	0.02	0	0	0	0	0.1443	2	45.55074	193.2	27.82166	257.54634	4	5	300	MIROC-ESM	5.931536512	286.2320504	1013.566627	6	0.010039168	0.002600319	632.6121345	228	Nordhaus+CoR&DGreenClimateFund	4428
9.222222222	0.008	0.33	0.02	0.02	0.25	0.25	0.02	0.02	0	0	0	0	0.1443	2	45.55074	193.2	27.82166	257.54634	4	5	300	MIROC-ESM	5.931536512	286.2320504	1013.566627	6	0.010039168	0.002600319	632.6121345	229	Nordhaus+CoR&DGreenClimateFund	4429
10	0.008	0.33	0.02	0.02	0.25	0.25	0.02	0.02	0	0	0	0	0.1443	2	45.55074	193.2	27.82166	257.54634	4	5	300	MIROC-ESM	5.931536512	286.2320504	1013.566627	6	0.010039168	0.002600319	632.6121345	230	Nordhaus+CoR&DGreenClimateFund	4430
3	0.0115	0.33	0.02	0.02	0.25	0.25	0.02	0.02	0	0	0	0	0.1443	2	45.55074	193.2	27.82166	257.54634	4	5	300	MIROC-ESM	5.931536512	286.2320504	1013.566627	6	0.010039168	0.002600319	632.6121345	231	Nordhaus+CoR&DGreenClimateFund	4431
3.777777778	0.0115	0.33	0.02	0.02	0.25	0.25	0.02	0.02	0	0	0	0	0.1443	2	45.55074	193.2	27.82166	257.54634	4	5	300	MIROC-ESM	5.931536512	286.2320504	1013.566627	6	0.010039168	0.002600319	632.6121345	232	Nordhaus+CoR&DGreenClimateFund	4432
4.555555556	0.0115	0.33	0.02	0.02	0.25	0.25	0.02	0.02	0	0	0	0	0.1443	2	45.55074	193.2	27.82166	257.54634	4	5	300	MIROC-ESM	5.931536512	286.2320504	1013.566627	6	0.010039168	0.002600319	632.6121345	233	Nordhaus+CoR&DGreenClimateFund	4433
5.333333333	0.0115	0.33	0.02	0.02	0.25	0.25	0.02	0.02	0	0	0	0	0.1443	2	45.55074	193.2	27.82166	257.54634	4	5	300	MIROC-ESM	5.931536512	286.2320504	1013.566627	6	0.010039168	0.002600319	632.6121345	234	Nordhaus+CoR&DGreenClimateFund	4434
6.111111111	0.0115	0.33	0.02	0.02	0.25	0.25	0.02	0.02	0	0	0	0	0.1443	2	45.55074	193.2	27.82166	257.54634	4	5	300	MIROC-ESM	5.931536512	286.2320504	1013.566627	6	0.010039168	0.002600319	632.6121345	235	Nordhaus+CoR&DGreenClimateFund	4435
6.888888889	0.0115	0.33	0.02	0.02	0.25	0.25	0.02	0.02	0	0	0	0	0.1443	2	45.55074	193.2	27.82166	257.54634	4	5	300	MIROC-ESM	5.931536512	286.2320504	1013.566627	6	0.010039168	0.002600319	632.6121345	236	Nordhaus+CoR&DGreenClimateFund	4436
7.666666667	0.0115	0.33	0.02	0.02	0.25	0.25	0.02	0.02	0	0	0	0	0.1443	2	45.55074	193.2	27.82166	257.54634	4	5	300	MIROC-ESM	5.931536512	286.2320504	1013.566627	6	0.010039168	0.002600319	632.6121345	237	Nordhaus+CoR&DGreenClimateFund	4437
8.444444444	0.0115	0.33	0.02	0.02	0.25	0.25	0.02	0.02	0	0	0	0	0.1443	2	45.55074	193.2	27.82166	257.54634	4	5	300	MIROC-ESM	5.931536512	286.2320504	1013.566627	6	0.010039168	0.002600319	632.6121345	238	Nordhaus+CoR&DGreenClimateFund	4438
9.222222222	0.0115	0.33	0.02	0.02	0.25	0.25	0.02	0.02	0	0	0	0	0.1443	2	45.55074	193.2	27.82166	257.54634	4	5	300	MIROC-ESM	5.931536512	286.2320504	1013.566627	6	0.010039168	0.002600319	632.6121345	239	Nordhaus+CoR&DGreenClimateFund	4439
10	0.0115	0.33	0.02	0.02	0.25	0.25	0.02	0.02	0	0	0	0	0.1443	2	45.55074	193.2	27.82166	257.54634	4	5	300	MIROC-ESM	5.931536512	286.2320504	1013.566627	6	0.010039168	0.002600319	632.6121345	240	Nordhaus+CoR&DGreenClimateFund	4440
3	0.015	0.33	0.02	0.02	0.25	0.25	0.02	0.02	0	0	0	0	0.1443	2	45.55074	193.2	27.82166	257.54634	4	5	300	MIROC-ESM	5.931536512	286.2320504	1013.566627	6	0.010039168	0.002600319	632.6121345	241	Nordhaus+CoR&DGreenClimateFund	4441
3.777777778	0.015	0.33	0.02	0.02	0.25	0.25	0.02	0.02	0	0	0	0	0.1443	2	45.55074	193.2	27.82166	257.54634	4	5	300	MIROC-ESM	5.931536512	286.2320504	1013.566627	6	0.010039168	0.002600319	632.6121345	242	Nordhaus+CoR&DGreenClimateFund	4442
4.555555556	0.015	0.33	0.02	0.02	0.25	0.25	0.02	0.02	0	0	0	0	0.1443	2	45.55074	193.2	27.82166	257.54634	4	5	300	MIROC-ESM	5.931536512	286.2320504	1013.566627	6	0.010039168	0.002600319	632.6121345	243	Nordhaus+CoR&DGreenClimateFund	4443
5.333333333	0.015	0.33	0.02	0.02	0.25	0.25	0.02	0.02	0	0	0	0	0.1443	2	45.55074	193.2	27.82166	257.54634	4	5	300	MIROC-ESM	5.931536512	286.2320504	1013.566627	6	0.010039168	0.002600319	632.6121345	244	Nordhaus+CoR&DGreenClimateFund	4444
6.111111111	0.015	0.33	0.02	0.02	0.25	0.25	0.02	0.02	0	0	0	0	0.1443	2	45.55074	193.2	27.82166	257.54634	4	5	300	MIROC-ESM	5.931536512	286.2320504	1013.566627	6	0.010039168	0.002600319	632.6121345	245	Nordhaus+CoR&DGreenClimateFund	4445
6.888888889	0.015	0.33	0.02	0.02	0.25	0.25	0.02	0.02	0	0	0	0	0.1443	2	45.55074	193.2	27.82166	257.54634	4	5	300	MIROC-ESM	5.931536512	286.2320504	1013.566627	6	0.010039168	0.002600319	632.6121345	246	Nordhaus+CoR&DGreenClimateFund	4446
7.666666667	0.015	0.33	0.02	0.02	0.25	0.25	0.02	0.02	0	0	0	0	0.1443	2	45.55074	193.2	27.82166	257.54634	4	5	300	MIROC-ESM	5.931536512	286.2320504	1013.566627	6	0.010039168	0.002600319	632.6121345	247	Nordhaus+CoR&DGreenClimateFund	4447
8.444444444	0.015	0.33	0.02	0.02	0.25	0.25	0.02	0.02	0	0	0	0	0.1443	2	45.55074	193.2	27.82166	257.54634	4	5	300	MIROC-ESM	5.931536512	286.2320504	1013.566627	6	0.010039168	0.002600319	632.6121345	248	Nordhaus+CoR&DGreenClimateFund	4448
9.222222222	0.015	0.33	0.02	0.02	0.25	0.25	0.02	0.02	0	0	0	0	0.1443	2	45.55074	193.2	27.82166	257.54634	4	5	300	MIROC-ESM	5.931536512	286.2320504	1013.566627	6	0.010039168	0.002600319	632.6121345	249	Nordhaus+CoR&DGreenClimateFund	4449
10	0.015	0.33	0.02	0.02	0.25	0.25	0.02	0.02	0	0	0	0	0.1443	2	45.55074	193.2	27.82166	257.54634	4	5	300	MIROC-ESM	5.931536512	286.2320504	1013.566627	6	0.010039168	0.002600319	632.6121345	250	Nordhaus+CoR&DGreenClimateFund	4450
3	0.001	0.33	0.02	0.02	0.25	0.25	0.02	0.02	0	0	0	0	0.1443	2	45.55074	193.2	27.82166	257.54634	4	5	300	MIROC-ESM-CHEM	6.130331874	285.6500417	970.869657	6	0.010039094	0.002779791	589.8958142	251	Nordhaus+CoR&DGreenClimateFund	4451
3.777777778	0.001	0.33	0.02	0.02	0.25	0.25	0.02	0.02	0	0	0	0	0.1443	2	45.55074	193.2	27.82166	257.54634	4	5	300	MIROC-ESM-CHEM	6.130331874	285.6500417	970.869657	6	0.010039094	0.002779791	589.8958142	252	Nordhaus+CoR&DGreenClimateFund	4452
4.555555556	0.001	0.33	0.02	0.02	0.25	0.25	0.02	0.02	0	0	0	0	0.1443	2	45.55074	193.2	27.82166	257.54634	4	5	300	MIROC-ESM-CHEM	6.130331874	285.6500417	970.869657	6	0.010039094	0.002779791	589.8958142	253	Nordhaus+CoR&DGreenClimateFund	4453
5.333333333	0.001	0.33	0.02	0.02	0.25	0.25	0.02	0.02	0	0	0	0	0.1443	2	45.55074	193.2	27.82166	257.54634	4	5	300	MIROC-ESM-CHEM	6.130331874	285.6500417	970.869657	6	0.010039094	0.002779791	589.8958142	254	Nordhaus+CoR&DGreenClimateFund	4454
6.111111111	0.001	0.33	0.02	0.02	0.25	0.25	0.02	0.02	0	0	0	0	0.1443	2	45.55074	193.2	27.82166	257.54634	4	5	300	MIROC-ESM-CHEM	6.130331874	285.6500417	970.869657	6	0.010039094	0.002779791	589.8958142	255	Nordhaus+CoR&DGreenClimateFund	4455
6.888888889	0.001	0.33	0.02	0.02	0.25	0.25	0.02	0.02	0	0	0	0	0.1443	2	45.55074	193.2	27.82166	257.54634	4	5	300	MIROC-ESM-CHEM	6.130331874	285.6500417	970.869657	6	0.010039094	0.002779791	589.8958142	256	Nordhaus+CoR&DGreenClimateFund	4456
7.666666667	0.001	0.33	0.02	0.02	0.25	0.25	0.02	0.02	0	0	0	0	0.1443	2	45.55074	193.2	27.82166	257.54634	4	5	300	MIROC-ESM-CHEM	6.130331874	285.6500417	970.869657	6	0.010039094	0.002779791	589.8958142	257	Nordhaus+CoR&DGreenClimateFund	4457
8.444444444	0.001	0.33	0.02	0.02	0.25	0.25	0.02	0.02	0	0	0	0	0.1443	2	45.55074	193.2	27.82166	257.54634	4	5	300	MIROC-ESM-CHEM	6.130331874	285.6500417	970.869657	6	0.010039094	0.002779791	589.8958142	258	Nordhaus+CoR&DGreenClimateFund	4458
9.222222222	0.001	0.33	0.02	0.02	0.25	0.25	0.02	0.02	0	0	0	0	0.1443	2	45.55074	193.2	27.82166	257.54634	4	5	300	MIROC-ESM-CHEM	6.130331874	285.6500417	970.869657	6	0.010039094	0.002779791	589.8958142	259	Nordhaus+CoR&DGreenClimateFund	4459
10	0.001	0.33	0.02	0.02	0.25	0.25	0.02	0.02	0	0	0	0	0.1443	2	45.55074	193.2	27.82166	257.54634	4	5	300	MIROC-ESM-CHEM	6.130331874	285.6500417	970.869657	6	0.010039094	0.002779791	589.8958142	260	Nordhaus+CoR&DGreenClimateFund	4460
3	0.0045	0.33	0.02	0.02	0.25	0.25	0.02	0.02	0	0	0	0	0.1443	2	45.55074	193.2	27.82166	257.54634	4	5	300	MIROC-ESM-CHEM	6.130331874	285.6500417	970.869657	6	0.010039094	0.002779791	589.8958142	261	Nordhaus+CoR&DGreenClimateFund	4461
3.777777778	0.0045	0.33	0.02	0.02	0.25	0.25	0.02	0.02	0	0	0	0	0.1443	2	45.55074	193.2	27.82166	257.54634	4	5	300	MIROC-ESM-CHEM	6.130331874	285.6500417	970.869657	6	0.010039094	0.002779791	589.8958142	262	Nordhaus+CoR&DGreenClimateFund	4462
4.555555556	0.0045	0.33	0.02	0.02	0.25	0.25	0.02	0.02	0	0	0	0	0.1443	2	45.55074	193.2	27.82166	257.54634	4	5	300	MIROC-ESM-CHEM	6.130331874	285.6500417	970.869657	6	0.010039094	0.002779791	589.8958142	263	Nordhaus+CoR&DGreenClimateFund	4463
5.333333333	0.0045	0.33	0.02	0.02	0.25	0.25	0.02	0.02	0	0	0	0	0.1443	2	45.55074	193.2	27.82166	257.54634	4	5	300	MIROC-ESM-CHEM	6.130331874	285.6500417	970.869657	6	0.010039094	0.002779791	589.8958142	264	Nordhaus+CoR&DGreenClimateFund	4464
6.111111111	0.0045	0.33	0.02	0.02	0.25	0.25	0.02	0.02	0	0	0	0	0.1443	2	45.55074	193.2	27.82166	257.54634	4	5	300	MIROC-ESM-CHEM	6.130331874	285.6500417	970.869657	6	0.010039094	0.002779791	589.8958142	265	Nordhaus+CoR&DGreenClimateFund	4465
6.888888889	0.0045	0.33	0.02	0.02	0.25	0.25	0.02	0.02	0	0	0	0	0.1443	2	45.55074	193.2	27.82166	257.54634	4	5	300	MIROC-ESM-CHEM	6.130331874	285.6500417	970.869657	6	0.010039094	0.002779791	589.8958142	266	Nordhaus+CoR&DGreenClimateFund	4466
7.666666667	0.0045	0.33	0.02	0.02	0.25	0.25	0.02	0.02	0	0	0	0	0.1443	2	45.55074	193.2	27.82166	257.54634	4	5	300	MIROC-ESM-CHEM	6.130331874	285.6500417	970.869657	6	0.010039094	0.002779791	589.8958142	267	Nordhaus+CoR&DGreenClimateFund	4467
8.444444444	0.0045	0.33	0.02	0.02	0.25	0.25	0.02	0.02	0	0	0	0	0.1443	2	45.55074	193.2	27.82166	257.54634	4	5	300	MIROC-ESM-CHEM	6.130331874	285.6500417	970.869657	6	0.010039094	0.002779791	589.8958142	268	Nordhaus+CoR&DGreenClimateFund	4468
9.222222222	0.0045	0.33	0.02	0.02	0.25	0.25	0.02	0.02	0	0	0	0	0.1443	2	45.55074	193.2	27.82166	257.54634	4	5	300	MIROC-ESM-CHEM	6.130331874	285.6500417	970.869657	6	0.010039094	0.002779791	589.8958142	269	Nordhaus+CoR&DGreenClimateFund	4469
10	0.0045	0.33	0.02	0.02	0.25	0.25	0.02	0.02	0	0	0	0	0.1443	2	45.55074	193.2	27.82166	257.54634	4	5	300	MIROC-ESM-CHEM	6.130331874	285.6500417	970.869657	6	0.010039094	0.002779791	589.8958142	270	Nordhaus+CoR&DGreenClimateFund	4470
3	0.008	0.33	0.02	0.02	0.25	0.25	0.02	0.02	0	0	0	0	0.1443	2	45.55074	193.2	27.82166	257.54634	4	5	300	MIROC-ESM-CHEM	6.130331874	285.6500417	970.869657	6	0.010039094	0.002779791	589.8958142	271	Nordhaus+CoR&DGreenClimateFund	4471
3.777777778	0.008	0.33	0.02	0.02	0.25	0.25	0.02	0.02	0	0	0	0	0.1443	2	45.55074	193.2	27.82166	257.54634	4	5	300	MIROC-ESM-CHEM	6.130331874	285.6500417	970.869657	6	0.010039094	0.002779791	589.8958142	272	Nordhaus+CoR&DGreenClimateFund	4472
4.555555556	0.008	0.33	0.02	0.02	0.25	0.25	0.02	0.02	0	0	0	0	0.1443	2	45.55074	193.2	27.82166	257.54634	4	5	300	MIROC-ESM-CHEM	6.130331874	285.6500417	970.869657	6	0.010039094	0.002779791	589.8958142	273	Nordhaus+CoR&DGreenClimateFund	4473
5.333333333	0.008	0.33	0.02	0.02	0.25	0.25	0.02	0.02	0	0	0	0	0.1443	2	45.55074	193.2	27.82166	257.54634	4	5	300	MIROC-ESM-CHEM	6.130331874	285.6500417	970.869657	6	0.010039094	0.002779791	589.8958142	274	Nordhaus+CoR&DGreenClimateFund	4474
6.111111111	0.008	0.33	0.02	0.02	0.25	0.25	0.02	0.02	0	0	0	0	0.1443	2	45.55074	193.2	27.82166	257.54634	4	5	300	MIROC-ESM-CHEM	6.130331874	285.6500417	970.869657	6	0.010039094	0.002779791	589.8958142	275	Nordhaus+CoR&DGreenClimateFund	4475
6.888888889	0.008	0.33	0.02	0.02	0.25	0.25	0.02	0.02	0	0	0	0	0.1443	2	45.55074	193.2	27.82166	257.54634	4	5	300	MIROC-ESM-CHEM	6.130331874	285.6500417	970.869657	6	0.010039094	0.002779791	589.8958142	276	Nordhaus+CoR&DGreenClimateFund	4476
7.666666667	0.008	0.33	0.02	0.02	0.25	0.25	0.02	0.02	0	0	0	0	0.1443	2	45.55074	193.2	27.82166	257.54634	4	5	300	MIROC-ESM-CHEM	6.130331874	285.6500417	970.869657	6	0.010039094	0.002779791	589.8958142	277	Nordhaus+CoR&DGreenClimateFund	4477
8.444444444	0.008	0.33	0.02	0.02	0.25	0.25	0.02	0.02	0	0	0	0	0.1443	2	45.55074	193.2	27.82166	257.54634	4	5	300	MIROC-ESM-CHEM	6.130331874	285.6500417	970.869657	6	0.010039094	0.002779791	589.8958142	278	Nordhaus+CoR&DGreenClimateFund	4478
9.222222222	0.008	0.33	0.02	0.02	0.25	0.25	0.02	0.02	0	0	0	0	0.1443	2	45.55074	193.2	27.82166	257.54634	4	5	300	MIROC-ESM-CHEM	6.130331874	285.6500417	970.869657	6	0.010039094	0.002779791	589.8958142	279	Nordhaus+CoR&DGreenClimateFund	4479
10	0.008	0.33	0.02	0.02	0.25	0.25	0.02	0.02	0	0	0	0	0.1443	2	45.55074	193.2	27.82166	257.54634	4	5	300	MIROC-ESM-CHEM	6.130331874	285.6500417	970.869657	6	0.010039094	0.002779791	589.8958142	280	Nordhaus+CoR&DGreenClimateFund	4480
3	0.0115	0.33	0.02	0.02	0.25	0.25	0.02	0.02	0	0	0	0	0.1443	2	45.55074	193.2	27.82166	257.54634	4	5	300	MIROC-ESM-CHEM	6.130331874	285.6500417	970.869657	6	0.010039094	0.002779791	589.8958142	281	Nordhaus+CoR&DGreenClimateFund	4481
3.777777778	0.0115	0.33	0.02	0.02	0.25	0.25	0.02	0.02	0	0	0	0	0.1443	2	45.55074	193.2	27.82166	257.54634	4	5	300	MIROC-ESM-CHEM	6.130331874	285.6500417	970.869657	6	0.010039094	0.002779791	589.8958142	282	Nordhaus+CoR&DGreenClimateFund	4482
4.555555556	0.0115	0.33	0.02	0.02	0.25	0.25	0.02	0.02	0	0	0	0	0.1443	2	45.55074	193.2	27.82166	257.54634	4	5	300	MIROC-ESM-CHEM	6.130331874	285.6500417	970.869657	6	0.010039094	0.002779791	589.8958142	283	Nordhaus+CoR&DGreenClimateFund	4483
5.333333333	0.0115	0.33	0.02	0.02	0.25	0.25	0.02	0.02	0	0	0	0	0.1443	2	45.55074	193.2	27.82166	257.54634	4	5	300	MIROC-ESM-CHEM	6.130331874	285.6500417	970.869657	6	0.010039094	0.002779791	589.8958142	284	Nordhaus+CoR&DGreenClimateFund	4484
6.111111111	0.0115	0.33	0.02	0.02	0.25	0.25	0.02	0.02	0	0	0	0	0.1443	2	45.55074	193.2	27.82166	257.54634	4	5	300	MIROC-ESM-CHEM	6.130331874	285.6500417	970.869657	6	0.010039094	0.002779791	589.8958142	285	Nordhaus+CoR&DGreenClimateFund	4485
6.888888889	0.0115	0.33	0.02	0.02	0.25	0.25	0.02	0.02	0	0	0	0	0.1443	2	45.55074	193.2	27.82166	257.54634	4	5	300	MIROC-ESM-CHEM	6.130331874	285.6500417	970.869657	6	0.010039094	0.002779791	589.8958142	286	Nordhaus+CoR&DGreenClimateFund	4486
7.666666667	0.0115	0.33	0.02	0.02	0.25	0.25	0.02	0.02	0	0	0	0	0.1443	2	45.55074	193.2	27.82166	257.54634	4	5	300	MIROC-ESM-CHEM	6.130331874	285.6500417	970.869657	6	0.010039094	0.002779791	589.8958142	287	Nordhaus+CoR&DGreenClimateFund	4487
8.444444444	0.0115	0.33	0.02	0.02	0.25	0.25	0.02	0.02	0	0	0	0	0.1443	2	45.55074	193.2	27.82166	257.54634	4	5	300	MIROC-ESM-CHEM	6.130331874	285.6500417	970.869657	6	0.010039094	0.002779791	589.8958142	288	Nordhaus+CoR&DGreenClimateFund	4488
9.222222222	0.0115	0.33	0.02	0.02	0.25	0.25	0.02	0.02	0	0	0	0	0.1443	2	45.55074	193.2	27.82166	257.54634	4	5	300	MIROC-ESM-CHEM	6.130331874	285.6500417	970.869657	6	0.010039094	0.002779791	589.8958142	289	Nordhaus+CoR&DGreenClimateFund	4489
10	0.0115	0.33	0.02	0.02	0.25	0.25	0.02	0.02	0	0	0	0	0.1443	2	45.55074	193.2	27.82166	257.54634	4	5	300	MIROC-ESM-CHEM	6.130331874	285.6500417	970.869657	6	0.010039094	0.002779791	589.8958142	290	Nordhaus+CoR&DGreenClimateFund	4490
3	0.015	0.33	0.02	0.02	0.25	0.25	0.02	0.02	0	0	0	0	0.1443	2	45.55074	193.2	27.82166	257.54634	4	5	300	MIROC-ESM-CHEM	6.130331874	285.6500417	970.869657	6	0.010039094	0.002779791	589.8958142	291	Nordhaus+CoR&DGreenClimateFund	4491
3.777777778	0.015	0.33	0.02	0.02	0.25	0.25	0.02	0.02	0	0	0	0	0.1443	2	45.55074	193.2	27.82166	257.54634	4	5	300	MIROC-ESM-CHEM	6.130331874	285.6500417	970.869657	6	0.010039094	0.002779791	589.8958142	292	Nordhaus+CoR&DGreenClimateFund	4492
4.555555556	0.015	0.33	0.02	0.02	0.25	0.25	0.02	0.02	0	0	0	0	0.1443	2	45.55074	193.2	27.82166	257.54634	4	5	300	MIROC-ESM-CHEM	6.130331874	285.6500417	970.869657	6	0.010039094	0.002779791	589.8958142	293	Nordhaus+CoR&DGreenClimateFund	4493
5.333333333	0.015	0.33	0.02	0.02	0.25	0.25	0.02	0.02	0	0	0	0	0.1443	2	45.55074	193.2	27.82166	257.54634	4	5	300	MIROC-ESM-CHEM	6.130331874	285.6500417	970.869657	6	0.010039094	0.002779791	589.8958142	294	Nordhaus+CoR&DGreenClimateFund	4494
6.111111111	0.015	0.33	0.02	0.02	0.25	0.25	0.02	0.02	0	0	0	0	0.1443	2	45.55074	193.2	27.82166	257.54634	4	5	300	MIROC-ESM-CHEM	6.130331874	285.6500417	970.869657	6	0.010039094	0.002779791	589.8958142	295	Nordhaus+CoR&DGreenClimateFund	4495
6.888888889	0.015	0.33	0.02	0.02	0.25	0.25	0.02	0.02	0	0	0	0	0.1443	2	45.55074	193.2	27.82166	257.54634	4	5	300	MIROC-ESM-CHEM	6.130331874	285.6500417	970.869657	6	0.010039094	0.002779791	589.8958142	296	Nordhaus+CoR&DGreenClimateFund	4496
7.666666667	0.015	0.33	0.02	0.02	0.25	0.25	0.02	0.02	0	0	0	0	0.1443	2	45.55074	193.2	27.82166	257.54634	4	5	300	MIROC-ESM-CHEM	6.130331874	285.6500417	970.869657	6	0.010039094	0.002779791	589.8958142	297	Nordhaus+CoR&DGreenClimateFund	4497
8.444444444	0.015	0.33	0.02	0.02	0.25	0.25	0.02	0.02	0	0	0	0	0.1443	2	45.55074	193.2	27.82166	257.54634	4	5	300	MIROC-ESM-CHEM	6.130331874	285.6500417	970.869657	6	0.010039094	0.002779791	589.8958142	298	Nordhaus+CoR&DGreenClimateFund	4498
9.222222222	0.015	0.33	0.02	0.02	0.25	0.25	0.02	0.02	0	0	0	0	0.1443	2	45.55074	193.2	27.82166	257.54634	4	5	300	MIROC-ESM-CHEM	6.130331874	285.6500417	970.869657	6	0.010039094	0.002779791	589.8958142	299	Nordhaus+CoR&DGreenClimateFund	4499
10	0.015	0.33	0.02	0.02	0.25	0.25	0.02	0.02	0	0	0	0	0.1443	2	45.55074	193.2	27.82166	257.54634	4	5	300	MIROC-ESM-CHEM	6.130331874	285.6500417	970.869657	6	0.010039094	0.002779791	589.8958142	300	Nordhaus+CoR&DGreenClimateFund	4500
3	0.001	0.33	0.02	0.02	0.25	0.25	0.02	0.02	0	0	0	0	0.1443	2	45.55074	193.2	27.82166	257.54634	4	5	300	MIROC5	4.121571108	291.501112	1798.553938	6	0.010051723	0.001191198	1416.700681	301	Nordhaus+CoR&DGreenClimateFund	4501
3.777777778	0.001	0.33	0.02	0.02	0.25	0.25	0.02	0.02	0	0	0	0	0.1443	2	45.55074	193.2	27.82166	257.54634	4	5	300	MIROC5	4.121571108	291.501112	1798.553938	6	0.010051723	0.001191198	1416.700681	302	Nordhaus+CoR&DGreenClimateFund	4502
4.555555556	0.001	0.33	0.02	0.02	0.25	0.25	0.02	0.02	0	0	0	0	0.1443	2	45.55074	193.2	27.82166	257.54634	4	5	300	MIROC5	4.121571108	291.501112	1798.553938	6	0.010051723	0.001191198	1416.700681	303	Nordhaus+CoR&DGreenClimateFund	4503
5.333333333	0.001	0.33	0.02	0.02	0.25	0.25	0.02	0.02	0	0	0	0	0.1443	2	45.55074	193.2	27.82166	257.54634	4	5	300	MIROC5	4.121571108	291.501112	1798.553938	6	0.010051723	0.001191198	1416.700681	304	Nordhaus+CoR&DGreenClimateFund	4504
6.111111111	0.001	0.33	0.02	0.02	0.25	0.25	0.02	0.02	0	0	0	0	0.1443	2	45.55074	193.2	27.82166	257.54634	4	5	300	MIROC5	4.121571108	291.501112	1798.553938	6	0.010051723	0.001191198	1416.700681	305	Nordhaus+CoR&DGreenClimateFund	4505
6.888888889	0.001	0.33	0.02	0.02	0.25	0.25	0.02	0.02	0	0	0	0	0.1443	2	45.55074	193.2	27.82166	257.54634	4	5	300	MIROC5	4.121571108	291.501112	1798.553938	6	0.010051723	0.001191198	1416.700681	306	Nordhaus+CoR&DGreenClimateFund	4506
7.666666667	0.001	0.33	0.02	0.02	0.25	0.25	0.02	0.02	0	0	0	0	0.1443	2	45.55074	193.2	27.82166	257.54634	4	5	300	MIROC5	4.121571108	291.501112	1798.553938	6	0.010051723	0.001191198	1416.700681	307	Nordhaus+CoR&DGreenClimateFund	4507
8.444444444	0.001	0.33	0.02	0.02	0.25	0.25	0.02	0.02	0	0	0	0	0.1443	2	45.55074	193.2	27.82166	257.54634	4	5	300	MIROC5	4.121571108	291.501112	1798.553938	6	0.010051723	0.001191198	1416.700681	308	Nordhaus+CoR&DGreenClimateFund	4508
9.222222222	0.001	0.33	0.02	0.02	0.25	0.25	0.02	0.02	0	0	0	0	0.1443	2	45.55074	193.2	27.82166	257.54634	4	5	300	MIROC5	4.121571108	291.501112	1798.553938	6	0.010051723	0.001191198	1416.700681	309	Nordhaus+CoR&DGreenClimateFund	4509
10	0.001	0.33	0.02	0.02	0.25	0.25	0.02	0.02	0	0	0	0	0.1443	2	45.55074	193.2	27.82166	257.54634	4	5	300	MIROC5	4.121571108	291.501112	1798.553938	6	0.010051723	0.001191198	1416.700681	310	Nordhaus+CoR&DGreenClimateFund	4510
3	0.0045	0.33	0.02	0.02	0.25	0.25	0.02	0.02	0	0	0	0	0.1443	2	45.55074	193.2	27.82166	257.54634	4	5	300	MIROC5	4.121571108	291.501112	1798.553938	6	0.010051723	0.001191198	1416.700681	311	Nordhaus+CoR&DGreenClimateFund	4511
3.777777778	0.0045	0.33	0.02	0.02	0.25	0.25	0.02	0.02	0	0	0	0	0.1443	2	45.55074	193.2	27.82166	257.54634	4	5	300	MIROC5	4.121571108	291.501112	1798.553938	6	0.010051723	0.001191198	1416.700681	312	Nordhaus+CoR&DGreenClimateFund	4512
4.555555556	0.0045	0.33	0.02	0.02	0.25	0.25	0.02	0.02	0	0	0	0	0.1443	2	45.55074	193.2	27.82166	257.54634	4	5	300	MIROC5	4.121571108	291.501112	1798.553938	6	0.010051723	0.001191198	1416.700681	313	Nordhaus+CoR&DGreenClimateFund	4513
5.333333333	0.0045	0.33	0.02	0.02	0.25	0.25	0.02	0.02	0	0	0	0	0.1443	2	45.55074	193.2	27.82166	257.54634	4	5	300	MIROC5	4.121571108	291.501112	1798.553938	6	0.010051723	0.001191198	1416.700681	314	Nordhaus+CoR&DGreenClimateFund	4514
6.111111111	0.0045	0.33	0.02	0.02	0.25	0.25	0.02	0.02	0	0	0	0	0.1443	2	45.55074	193.2	27.82166	257.54634	4	5	300	MIROC5	4.121571108	291.501112	1798.553938	6	0.010051723	0.001191198	1416.700681	315	Nordhaus+CoR&DGreenClimateFund	4515
6.888888889	0.0045	0.33	0.02	0.02	0.25	0.25	0.02	0.02	0	0	0	0	0.1443	2	45.55074	193.2	27.82166	257.54634	4	5	300	MIROC5	4.121571108	291.501112	1798.553938	6	0.010051723	0.001191198	1416.700681	316	Nordhaus+CoR&DGreenClimateFund	4516
7.666666667	0.0045	0.33	0.02	0.02	0.25	0.25	0.02	0.02	0	0	0	0	0.1443	2	45.55074	193.2	27.82166	257.54634	4	5	300	MIROC5	4.121571108	291.501112	1798.553938	6	0.010051723	0.001191198	1416.700681	317	Nordhaus+CoR&DGreenClimateFund	4517
8.444444444	0.0045	0.33	0.02	0.02	0.25	0.25	0.02	0.02	0	0	0	0	0.1443	2	45.55074	193.2	27.82166	257.54634	4	5	300	MIROC5	4.121571108	291.501112	1798.553938	6	0.010051723	0.001191198	1416.700681	318	Nordhaus+CoR&DGreenClimateFund	4518
9.222222222	0.0045	0.33	0.02	0.02	0.25	0.25	0.02	0.02	0	0	0	0	0.1443	2	45.55074	193.2	27.82166	257.54634	4	5	300	MIROC5	4.121571108	291.501112	1798.553938	6	0.010051723	0.001191198	1416.700681	319	Nordhaus+CoR&DGreenClimateFund	4519
10	0.0045	0.33	0.02	0.02	0.25	0.25	0.02	0.02	0	0	0	0	0.1443	2	45.55074	193.2	27.82166	257.54634	4	5	300	MIROC5	4.121571108	291.501112	1798.553938	6	0.010051723	0.001191198	1416.700681	320	Nordhaus+CoR&DGreenClimateFund	4520
3	0.008	0.33	0.02	0.02	0.25	0.25	0.02	0.02	0	0	0	0	0.1443	2	45.55074	193.2	27.82166	257.54634	4	5	300	MIROC5	4.121571108	291.501112	1798.553938	6	0.010051723	0.001191198	1416.700681	321	Nordhaus+CoR&DGreenClimateFund	4521
3.777777778	0.008	0.33	0.02	0.02	0.25	0.25	0.02	0.02	0	0	0	0	0.1443	2	45.55074	193.2	27.82166	257.54634	4	5	300	MIROC5	4.121571108	291.501112	1798.553938	6	0.010051723	0.001191198	1416.700681	322	Nordhaus+CoR&DGreenClimateFund	4522
4.555555556	0.008	0.33	0.02	0.02	0.25	0.25	0.02	0.02	0	0	0	0	0.1443	2	45.55074	193.2	27.82166	257.54634	4	5	300	MIROC5	4.121571108	291.501112	1798.553938	6	0.010051723	0.001191198	1416.700681	323	Nordhaus+CoR&DGreenClimateFund	4523
5.333333333	0.008	0.33	0.02	0.02	0.25	0.25	0.02	0.02	0	0	0	0	0.1443	2	45.55074	193.2	27.82166	257.54634	4	5	300	MIROC5	4.121571108	291.501112	1798.553938	6	0.010051723	0.001191198	1416.700681	324	Nordhaus+CoR&DGreenClimateFund	4524
6.111111111	0.008	0.33	0.02	0.02	0.25	0.25	0.02	0.02	0	0	0	0	0.1443	2	45.55074	193.2	27.82166	257.54634	4	5	300	MIROC5	4.121571108	291.501112	1798.553938	6	0.010051723	0.001191198	1416.700681	325	Nordhaus+CoR&DGreenClimateFund	4525
6.888888889	0.008	0.33	0.02	0.02	0.25	0.25	0.02	0.02	0	0	0	0	0.1443	2	45.55074	193.2	27.82166	257.54634	4	5	300	MIROC5	4.121571108	291.501112	1798.553938	6	0.010051723	0.001191198	1416.700681	326	Nordhaus+CoR&DGreenClimateFund	4526
7.666666667	0.008	0.33	0.02	0.02	0.25	0.25	0.02	0.02	0	0	0	0	0.1443	2	45.55074	193.2	27.82166	257.54634	4	5	300	MIROC5	4.121571108	291.501112	1798.553938	6	0.010051723	0.001191198	1416.700681	327	Nordhaus+CoR&DGreenClimateFund	4527
8.444444444	0.008	0.33	0.02	0.02	0.25	0.25	0.02	0.02	0	0	0	0	0.1443	2	45.55074	193.2	27.82166	257.54634	4	5	300	MIROC5	4.121571108	291.501112	1798.553938	6	0.010051723	0.001191198	1416.700681	328	Nordhaus+CoR&DGreenClimateFund	4528
9.222222222	0.008	0.33	0.02	0.02	0.25	0.25	0.02	0.02	0	0	0	0	0.1443	2	45.55074	193.2	27.82166	257.54634	4	5	300	MIROC5	4.121571108	291.501112	1798.553938	6	0.010051723	0.001191198	1416.700681	329	Nordhaus+CoR&DGreenClimateFund	4529
10	0.008	0.33	0.02	0.02	0.25	0.25	0.02	0.02	0	0	0	0	0.1443	2	45.55074	193.2	27.82166	257.54634	4	5	300	MIROC5	4.121571108	291.501112	1798.553938	6	0.010051723	0.001191198	1416.700681	330	Nordhaus+CoR&DGreenClimateFund	4530
3	0.0115	0.33	0.02	0.02	0.25	0.25	0.02	0.02	0	0	0	0	0.1443	2	45.55074	193.2	27.82166	257.54634	4	5	300	MIROC5	4.121571108	291.501112	1798.553938	6	0.010051723	0.001191198	1416.700681	331	Nordhaus+CoR&DGreenClimateFund	4531
3.777777778	0.0115	0.33	0.02	0.02	0.25	0.25	0.02	0.02	0	0	0	0	0.1443	2	45.55074	193.2	27.82166	257.54634	4	5	300	MIROC5	4.121571108	291.501112	1798.553938	6	0.010051723	0.001191198	1416.700681	332	Nordhaus+CoR&DGreenClimateFund	4532
4.555555556	0.0115	0.33	0.02	0.02	0.25	0.25	0.02	0.02	0	0	0	0	0.1443	2	45.55074	193.2	27.82166	257.54634	4	5	300	MIROC5	4.121571108	291.501112	1798.553938	6	0.010051723	0.001191198	1416.700681	333	Nordhaus+CoR&DGreenClimateFund	4533
5.333333333	0.0115	0.33	0.02	0.02	0.25	0.25	0.02	0.02	0	0	0	0	0.1443	2	45.55074	193.2	27.82166	257.54634	4	5	300	MIROC5	4.121571108	291.501112	1798.553938	6	0.010051723	0.001191198	1416.700681	334	Nordhaus+CoR&DGreenClimateFund	4534
6.111111111	0.0115	0.33	0.02	0.02	0.25	0.25	0.02	0.02	0	0	0	0	0.1443	2	45.55074	193.2	27.82166	257.54634	4	5	300	MIROC5	4.121571108	291.501112	1798.553938	6	0.010051723	0.001191198	1416.700681	335	Nordhaus+CoR&DGreenClimateFund	4535
6.888888889	0.0115	0.33	0.02	0.02	0.25	0.25	0.02	0.02	0	0	0	0	0.1443	2	45.55074	193.2	27.82166	257.54634	4	5	300	MIROC5	4.121571108	291.501112	1798.553938	6	0.010051723	0.001191198	1416.700681	336	Nordhaus+CoR&DGreenClimateFund	4536
7.666666667	0.0115	0.33	0.02	0.02	0.25	0.25	0.02	0.02	0	0	0	0	0.1443	2	45.55074	193.2	27.82166	257.54634	4	5	300	MIROC5	4.121571108	291.501112	1798.553938	6	0.010051723	0.001191198	1416.700681	337	Nordhaus+CoR&DGreenClimateFund	4537
8.444444444	0.0115	0.33	0.02	0.02	0.25	0.25	0.02	0.02	0	0	0	0	0.1443	2	45.55074	193.2	27.82166	257.54634	4	5	300	MIROC5	4.121571108	291.501112	1798.553938	6	0.010051723	0.001191198	1416.700681	338	Nordhaus+CoR&DGreenClimateFund	4538
9.222222222	0.0115	0.33	0.02	0.02	0.25	0.25	0.02	0.02	0	0	0	0	0.1443	2	45.55074	193.2	27.82166	257.54634	4	5	300	MIROC5	4.121571108	291.501112	1798.553938	6	0.010051723	0.001191198	1416.700681	339	Nordhaus+CoR&DGreenClimateFund	4539
10	0.0115	0.33	0.02	0.02	0.25	0.25	0.02	0.02	0	0	0	0	0.1443	2	45.55074	193.2	27.82166	257.54634	4	5	300	MIROC5	4.121571108	291.501112	1798.553938	6	0.010051723	0.001191198	1416.700681	340	Nordhaus+CoR&DGreenClimateFund	4540
3	0.015	0.33	0.02	0.02	0.25	0.25	0.02	0.02	0	0	0	0	0.1443	2	45.55074	193.2	27.82166	257.54634	4	5	300	MIROC5	4.121571108	291.501112	1798.553938	6	0.010051723	0.001191198	1416.700681	341	Nordhaus+CoR&DGreenClimateFund	4541
3.777777778	0.015	0.33	0.02	0.02	0.25	0.25	0.02	0.02	0	0	0	0	0.1443	2	45.55074	193.2	27.82166	257.54634	4	5	300	MIROC5	4.121571108	291.501112	1798.553938	6	0.010051723	0.001191198	1416.700681	342	Nordhaus+CoR&DGreenClimateFund	4542
4.555555556	0.015	0.33	0.02	0.02	0.25	0.25	0.02	0.02	0	0	0	0	0.1443	2	45.55074	193.2	27.82166	257.54634	4	5	300	MIROC5	4.121571108	291.501112	1798.553938	6	0.010051723	0.001191198	1416.700681	343	Nordhaus+CoR&DGreenClimateFund	4543
5.333333333	0.015	0.33	0.02	0.02	0.25	0.25	0.02	0.02	0	0	0	0	0.1443	2	45.55074	193.2	27.82166	257.54634	4	5	300	MIROC5	4.121571108	291.501112	1798.553938	6	0.010051723	0.001191198	1416.700681	344	Nordhaus+CoR&DGreenClimateFund	4544
6.111111111	0.015	0.33	0.02	0.02	0.25	0.25	0.02	0.02	0	0	0	0	0.1443	2	45.55074	193.2	27.82166	257.54634	4	5	300	MIROC5	4.121571108	291.501112	1798.553938	6	0.010051723	0.001191198	1416.700681	345	Nordhaus+CoR&DGreenClimateFund	4545
6.888888889	0.015	0.33	0.02	0.02	0.25	0.25	0.02	0.02	0	0	0	0	0.1443	2	45.55074	193.2	27.82166	257.54634	4	5	300	MIROC5	4.121571108	291.501112	1798.553938	6	0.010051723	0.001191198	1416.700681	346	Nordhaus+CoR&DGreenClimateFund	4546
7.666666667	0.015	0.33	0.02	0.02	0.25	0.25	0.02	0.02	0	0	0	0	0.1443	2	45.55074	193.2	27.82166	257.54634	4	5	300	MIROC5	4.121571108	291.501112	1798.553938	6	0.010051723	0.001191198	1416.700681	347	Nordhaus+CoR&DGreenClimateFund	4547
8.444444444	0.015	0.33	0.02	0.02	0.25	0.25	0.02	0.02	0	0	0	0	0.1443	2	45.55074	193.2	27.82166	257.54634	4	5	300	MIROC5	4.121571108	291.501112	1798.553938	6	0.010051723	0.001191198	1416.700681	348	Nordhaus+CoR&DGreenClimateFund	4548
9.222222222	0.015	0.33	0.02	0.02	0.25	0.25	0.02	0.02	0	0	0	0	0.1443	2	45.55074	193.2	27.82166	257.54634	4	5	300	MIROC5	4.121571108	291.501112	1798.553938	6	0.010051723	0.001191198	1416.700681	349	Nordhaus+CoR&DGreenClimateFund	4549
10	0.015	0.33	0.02	0.02	0.25	0.25	0.02	0.02	0	0	0	0	0.1443	2	45.55074	193.2	27.82166	257.54634	4	5	300	MIROC5	4.121571108	291.501112	1798.553938	6	0.010051723	0.001191198	1416.700681	350	Nordhaus+CoR&DGreenClimateFund	4550
3	0.001	0.33	0.02	0.02	0.25	0.25	0.02	0.02	0	0	0	0	0.1443	2	45.55074	193.2	27.82166	257.54634	4	5	300	MPI-ESM-LR	4.673517049	285.9795089	1423.262838	6	0.010072626	0.001611645	1041.775295	351	Nordhaus+CoR&DGreenClimateFund	4551
3.777777778	0.001	0.33	0.02	0.02	0.25	0.25	0.02	0.02	0	0	0	0	0.1443	2	45.55074	193.2	27.82166	257.54634	4	5	300	MPI-ESM-LR	4.673517049	285.9795089	1423.262838	6	0.010072626	0.001611645	1041.775295	352	Nordhaus+CoR&DGreenClimateFund	4552
4.555555556	0.001	0.33	0.02	0.02	0.25	0.25	0.02	0.02	0	0	0	0	0.1443	2	45.55074	193.2	27.82166	257.54634	4	5	300	MPI-ESM-LR	4.673517049	285.9795089	1423.262838	6	0.010072626	0.001611645	1041.775295	353	Nordhaus+CoR&DGreenClimateFund	4553
5.333333333	0.001	0.33	0.02	0.02	0.25	0.25	0.02	0.02	0	0	0	0	0.1443	2	45.55074	193.2	27.82166	257.54634	4	5	300	MPI-ESM-LR	4.673517049	285.9795089	1423.262838	6	0.010072626	0.001611645	1041.775295	354	Nordhaus+CoR&DGreenClimateFund	4554
6.111111111	0.001	0.33	0.02	0.02	0.25	0.25	0.02	0.02	0	0	0	0	0.1443	2	45.55074	193.2	27.82166	257.54634	4	5	300	MPI-ESM-LR	4.673517049	285.9795089	1423.262838	6	0.010072626	0.001611645	1041.775295	355	Nordhaus+CoR&DGreenClimateFund	4555
6.888888889	0.001	0.33	0.02	0.02	0.25	0.25	0.02	0.02	0	0	0	0	0.1443	2	45.55074	193.2	27.82166	257.54634	4	5	300	MPI-ESM-LR	4.673517049	285.9795089	1423.262838	6	0.010072626	0.001611645	1041.775295	356	Nordhaus+CoR&DGreenClimateFund	4556
7.666666667	0.001	0.33	0.02	0.02	0.25	0.25	0.02	0.02	0	0	0	0	0.1443	2	45.55074	193.2	27.82166	257.54634	4	5	300	MPI-ESM-LR	4.673517049	285.9795089	1423.262838	6	0.010072626	0.001611645	1041.775295	357	Nordhaus+CoR&DGreenClimateFund	4557
8.444444444	0.001	0.33	0.02	0.02	0.25	0.25	0.02	0.02	0	0	0	0	0.1443	2	45.55074	193.2	27.82166	257.54634	4	5	300	MPI-ESM-LR	4.673517049	285.9795089	1423.262838	6	0.010072626	0.001611645	1041.775295	358	Nordhaus+CoR&DGreenClimateFund	4558
9.222222222	0.001	0.33	0.02	0.02	0.25	0.25	0.02	0.02	0	0	0	0	0.1443	2	45.55074	193.2	27.82166	257.54634	4	5	300	MPI-ESM-LR	4.673517049	285.9795089	1423.262838	6	0.010072626	0.001611645	1041.775295	359	Nordhaus+CoR&DGreenClimateFund	4559
10	0.001	0.33	0.02	0.02	0.25	0.25	0.02	0.02	0	0	0	0	0.1443	2	45.55074	193.2	27.82166	257.54634	4	5	300	MPI-ESM-LR	4.673517049	285.9795089	1423.262838	6	0.010072626	0.001611645	1041.775295	360	Nordhaus+CoR&DGreenClimateFund	4560
3	0.0045	0.33	0.02	0.02	0.25	0.25	0.02	0.02	0	0	0	0	0.1443	2	45.55074	193.2	27.82166	257.54634	4	5	300	MPI-ESM-LR	4.673517049	285.9795089	1423.262838	6	0.010072626	0.001611645	1041.775295	361	Nordhaus+CoR&DGreenClimateFund	4561
3.777777778	0.0045	0.33	0.02	0.02	0.25	0.25	0.02	0.02	0	0	0	0	0.1443	2	45.55074	193.2	27.82166	257.54634	4	5	300	MPI-ESM-LR	4.673517049	285.9795089	1423.262838	6	0.010072626	0.001611645	1041.775295	362	Nordhaus+CoR&DGreenClimateFund	4562
4.555555556	0.0045	0.33	0.02	0.02	0.25	0.25	0.02	0.02	0	0	0	0	0.1443	2	45.55074	193.2	27.82166	257.54634	4	5	300	MPI-ESM-LR	4.673517049	285.9795089	1423.262838	6	0.010072626	0.001611645	1041.775295	363	Nordhaus+CoR&DGreenClimateFund	4563
5.333333333	0.0045	0.33	0.02	0.02	0.25	0.25	0.02	0.02	0	0	0	0	0.1443	2	45.55074	193.2	27.82166	257.54634	4	5	300	MPI-ESM-LR	4.673517049	285.9795089	1423.262838	6	0.010072626	0.001611645	1041.775295	364	Nordhaus+CoR&DGreenClimateFund	4564
6.111111111	0.0045	0.33	0.02	0.02	0.25	0.25	0.02	0.02	0	0	0	0	0.1443	2	45.55074	193.2	27.82166	257.54634	4	5	300	MPI-ESM-LR	4.673517049	285.9795089	1423.262838	6	0.010072626	0.001611645	1041.775295	365	Nordhaus+CoR&DGreenClimateFund	4565
6.888888889	0.0045	0.33	0.02	0.02	0.25	0.25	0.02	0.02	0	0	0	0	0.1443	2	45.55074	193.2	27.82166	257.54634	4	5	300	MPI-ESM-LR	4.673517049	285.9795089	1423.262838	6	0.010072626	0.001611645	1041.775295	366	Nordhaus+CoR&DGreenClimateFund	4566
7.666666667	0.0045	0.33	0.02	0.02	0.25	0.25	0.02	0.02	0	0	0	0	0.1443	2	45.55074	193.2	27.82166	257.54634	4	5	300	MPI-ESM-LR	4.673517049	285.9795089	1423.262838	6	0.010072626	0.001611645	1041.775295	367	Nordhaus+CoR&DGreenClimateFund	4567
8.444444444	0.0045	0.33	0.02	0.02	0.25	0.25	0.02	0.02	0	0	0	0	0.1443	2	45.55074	193.2	27.82166	257.54634	4	5	300	MPI-ESM-LR	4.673517049	285.9795089	1423.262838	6	0.010072626	0.001611645	1041.775295	368	Nordhaus+CoR&DGreenClimateFund	4568
9.222222222	0.0045	0.33	0.02	0.02	0.25	0.25	0.02	0.02	0	0	0	0	0.1443	2	45.55074	193.2	27.82166	257.54634	4	5	300	MPI-ESM-LR	4.673517049	285.9795089	1423.262838	6	0.010072626	0.001611645	1041.775295	369	Nordhaus+CoR&DGreenClimateFund	4569
10	0.0045	0.33	0.02	0.02	0.25	0.25	0.02	0.02	0	0	0	0	0.1443	2	45.55074	193.2	27.82166	257.54634	4	5	300	MPI-ESM-LR	4.673517049	285.9795089	1423.262838	6	0.010072626	0.001611645	1041.775295	370	Nordhaus+CoR&DGreenClimateFund	4570
3	0.008	0.33	0.02	0.02	0.25	0.25	0.02	0.02	0	0	0	0	0.1443	2	45.55074	193.2	27.82166	257.54634	4	5	300	MPI-ESM-LR	4.673517049	285.9795089	1423.262838	6	0.010072626	0.001611645	1041.775295	371	Nordhaus+CoR&DGreenClimateFund	4571
3.777777778	0.008	0.33	0.02	0.02	0.25	0.25	0.02	0.02	0	0	0	0	0.1443	2	45.55074	193.2	27.82166	257.54634	4	5	300	MPI-ESM-LR	4.673517049	285.9795089	1423.262838	6	0.010072626	0.001611645	1041.775295	372	Nordhaus+CoR&DGreenClimateFund	4572
4.555555556	0.008	0.33	0.02	0.02	0.25	0.25	0.02	0.02	0	0	0	0	0.1443	2	45.55074	193.2	27.82166	257.54634	4	5	300	MPI-ESM-LR	4.673517049	285.9795089	1423.262838	6	0.010072626	0.001611645	1041.775295	373	Nordhaus+CoR&DGreenClimateFund	4573
5.333333333	0.008	0.33	0.02	0.02	0.25	0.25	0.02	0.02	0	0	0	0	0.1443	2	45.55074	193.2	27.82166	257.54634	4	5	300	MPI-ESM-LR	4.673517049	285.9795089	1423.262838	6	0.010072626	0.001611645	1041.775295	374	Nordhaus+CoR&DGreenClimateFund	4574
6.111111111	0.008	0.33	0.02	0.02	0.25	0.25	0.02	0.02	0	0	0	0	0.1443	2	45.55074	193.2	27.82166	257.54634	4	5	300	MPI-ESM-LR	4.673517049	285.9795089	1423.262838	6	0.010072626	0.001611645	1041.775295	375	Nordhaus+CoR&DGreenClimateFund	4575
6.888888889	0.008	0.33	0.02	0.02	0.25	0.25	0.02	0.02	0	0	0	0	0.1443	2	45.55074	193.2	27.82166	257.54634	4	5	300	MPI-ESM-LR	4.673517049	285.9795089	1423.262838	6	0.010072626	0.001611645	1041.775295	376	Nordhaus+CoR&DGreenClimateFund	4576
7.666666667	0.008	0.33	0.02	0.02	0.25	0.25	0.02	0.02	0	0	0	0	0.1443	2	45.55074	193.2	27.82166	257.54634	4	5	300	MPI-ESM-LR	4.673517049	285.9795089	1423.262838	6	0.010072626	0.001611645	1041.775295	377	Nordhaus+CoR&DGreenClimateFund	4577
8.444444444	0.008	0.33	0.02	0.02	0.25	0.25	0.02	0.02	0	0	0	0	0.1443	2	45.55074	193.2	27.82166	257.54634	4	5	300	MPI-ESM-LR	4.673517049	285.9795089	1423.262838	6	0.010072626	0.001611645	1041.775295	378	Nordhaus+CoR&DGreenClimateFund	4578
9.222222222	0.008	0.33	0.02	0.02	0.25	0.25	0.02	0.02	0	0	0	0	0.1443	2	45.55074	193.2	27.82166	257.54634	4	5	300	MPI-ESM-LR	4.673517049	285.9795089	1423.262838	6	0.010072626	0.001611645	1041.775295	379	Nordhaus+CoR&DGreenClimateFund	4579
10	0.008	0.33	0.02	0.02	0.25	0.25	0.02	0.02	0	0	0	0	0.1443	2	45.55074	193.2	27.82166	257.54634	4	5	300	MPI-ESM-LR	4.673517049	285.9795089	1423.262838	6	0.010072626	0.001611645	1041.775295	380	Nordhaus+CoR&DGreenClimateFund	4580
3	0.0115	0.33	0.02	0.02	0.25	0.25	0.02	0.02	0	0	0	0	0.1443	2	45.55074	193.2	27.82166	257.54634	4	5	300	MPI-ESM-LR	4.673517049	285.9795089	1423.262838	6	0.010072626	0.001611645	1041.775295	381	Nordhaus+CoR&DGreenClimateFund	4581
3.777777778	0.0115	0.33	0.02	0.02	0.25	0.25	0.02	0.02	0	0	0	0	0.1443	2	45.55074	193.2	27.82166	257.54634	4	5	300	MPI-ESM-LR	4.673517049	285.9795089	1423.262838	6	0.010072626	0.001611645	1041.775295	382	Nordhaus+CoR&DGreenClimateFund	4582
4.555555556	0.0115	0.33	0.02	0.02	0.25	0.25	0.02	0.02	0	0	0	0	0.1443	2	45.55074	193.2	27.82166	257.54634	4	5	300	MPI-ESM-LR	4.673517049	285.9795089	1423.262838	6	0.010072626	0.001611645	1041.775295	383	Nordhaus+CoR&DGreenClimateFund	4583
5.333333333	0.0115	0.33	0.02	0.02	0.25	0.25	0.02	0.02	0	0	0	0	0.1443	2	45.55074	193.2	27.82166	257.54634	4	5	300	MPI-ESM-LR	4.673517049	285.9795089	1423.262838	6	0.010072626	0.001611645	1041.775295	384	Nordhaus+CoR&DGreenClimateFund	4584
6.111111111	0.0115	0.33	0.02	0.02	0.25	0.25	0.02	0.02	0	0	0	0	0.1443	2	45.55074	193.2	27.82166	257.54634	4	5	300	MPI-ESM-LR	4.673517049	285.9795089	1423.262838	6	0.010072626	0.001611645	1041.775295	385	Nordhaus+CoR&DGreenClimateFund	4585
6.888888889	0.0115	0.33	0.02	0.02	0.25	0.25	0.02	0.02	0	0	0	0	0.1443	2	45.55074	193.2	27.82166	257.54634	4	5	300	MPI-ESM-LR	4.673517049	285.9795089	1423.262838	6	0.010072626	0.001611645	1041.775295	386	Nordhaus+CoR&DGreenClimateFund	4586
7.666666667	0.0115	0.33	0.02	0.02	0.25	0.25	0.02	0.02	0	0	0	0	0.1443	2	45.55074	193.2	27.82166	257.54634	4	5	300	MPI-ESM-LR	4.673517049	285.9795089	1423.262838	6	0.010072626	0.001611645	1041.775295	387	Nordhaus+CoR&DGreenClimateFund	4587
8.444444444	0.0115	0.33	0.02	0.02	0.25	0.25	0.02	0.02	0	0	0	0	0.1443	2	45.55074	193.2	27.82166	257.54634	4	5	300	MPI-ESM-LR	4.673517049	285.9795089	1423.262838	6	0.010072626	0.001611645	1041.775295	388	Nordhaus+CoR&DGreenClimateFund	4588
9.222222222	0.0115	0.33	0.02	0.02	0.25	0.25	0.02	0.02	0	0	0	0	0.1443	2	45.55074	193.2	27.82166	257.54634	4	5	300	MPI-ESM-LR	4.673517049	285.9795089	1423.262838	6	0.010072626	0.001611645	1041.775295	389	Nordhaus+CoR&DGreenClimateFund	4589
10	0.0115	0.33	0.02	0.02	0.25	0.25	0.02	0.02	0	0	0	0	0.1443	2	45.55074	193.2	27.82166	257.54634	4	5	300	MPI-ESM-LR	4.673517049	285.9795089	1423.262838	6	0.010072626	0.001611645	1041.775295	390	Nordhaus+CoR&DGreenClimateFund	4590
3	0.015	0.33	0.02	0.02	0.25	0.25	0.02	0.02	0	0	0	0	0.1443	2	45.55074	193.2	27.82166	257.54634	4	5	300	MPI-ESM-LR	4.673517049	285.9795089	1423.262838	6	0.010072626	0.001611645	1041.775295	391	Nordhaus+CoR&DGreenClimateFund	4591
3.777777778	0.015	0.33	0.02	0.02	0.25	0.25	0.02	0.02	0	0	0	0	0.1443	2	45.55074	193.2	27.82166	257.54634	4	5	300	MPI-ESM-LR	4.673517049	285.9795089	1423.262838	6	0.010072626	0.001611645	1041.775295	392	Nordhaus+CoR&DGreenClimateFund	4592
4.555555556	0.015	0.33	0.02	0.02	0.25	0.25	0.02	0.02	0	0	0	0	0.1443	2	45.55074	193.2	27.82166	257.54634	4	5	300	MPI-ESM-LR	4.673517049	285.9795089	1423.262838	6	0.010072626	0.001611645	1041.775295	393	Nordhaus+CoR&DGreenClimateFund	4593
5.333333333	0.015	0.33	0.02	0.02	0.25	0.25	0.02	0.02	0	0	0	0	0.1443	2	45.55074	193.2	27.82166	257.54634	4	5	300	MPI-ESM-LR	4.673517049	285.9795089	1423.262838	6	0.010072626	0.001611645	1041.775295	394	Nordhaus+CoR&DGreenClimateFund	4594
6.111111111	0.015	0.33	0.02	0.02	0.25	0.25	0.02	0.02	0	0	0	0	0.1443	2	45.55074	193.2	27.82166	257.54634	4	5	300	MPI-ESM-LR	4.673517049	285.9795089	1423.262838	6	0.010072626	0.001611645	1041.775295	395	Nordhaus+CoR&DGreenClimateFund	4595
6.888888889	0.015	0.33	0.02	0.02	0.25	0.25	0.02	0.02	0	0	0	0	0.1443	2	45.55074	193.2	27.82166	257.54634	4	5	300	MPI-ESM-LR	4.673517049	285.9795089	1423.262838	6	0.010072626	0.001611645	1041.775295	396	Nordhaus+CoR&DGreenClimateFund	4596
7.666666667	0.015	0.33	0.02	0.02	0.25	0.25	0.02	0.02	0	0	0	0	0.1443	2	45.55074	193.2	27.82166	257.54634	4	5	300	MPI-ESM-LR	4.673517049	285.9795089	1423.262838	6	0.010072626	0.001611645	1041.775295	397	Nordhaus+CoR&DGreenClimateFund	4597
8.444444444	0.015	0.33	0.02	0.02	0.25	0.25	0.02	0.02	0	0	0	0	0.1443	2	45.55074	193.2	27.82166	257.54634	4	5	300	MPI-ESM-LR	4.673517049	285.9795089	1423.262838	6	0.010072626	0.001611645	1041.775295	398	Nordhaus+CoR&DGreenClimateFund	4598
9.222222222	0.015	0.33	0.02	0.02	0.25	0.25	0.02	0.02	0	0	0	0	0.1443	2	45.55074	193.2	27.82166	257.54634	4	5	300	MPI-ESM-LR	4.673517049	285.9795089	1423.262838	6	0.010072626	0.001611645	1041.775295	399	Nordhaus+CoR&DGreenClimateFund	4599
10	0.015	0.33	0.02	0.02	0.25	0.25	0.02	0.02	0	0	0	0	0.1443	2	45.55074	193.2	27.82166	257.54634	4	5	300	MPI-ESM-LR	4.673517049	285.9795089	1423.262838	6	0.010072626	0.001611645	1041.775295	400	Nordhaus+CoR&DGreenClimateFund	4600
3	0.001	0.33	0.02	0.02	0.25	0.25	0.02	0.02	0	0	0	0	0.1443	2	45.55074	193.2	27.82166	257.54634	4	5	300	MPI-ESM-MR	4.66520988	285.8769861	1426.824055	6	0.010072626	0.001606302	1045.336614	401	Nordhaus+CoR&DGreenClimateFund	4601
3.777777778	0.001	0.33	0.02	0.02	0.25	0.25	0.02	0.02	0	0	0	0	0.1443	2	45.55074	193.2	27.82166	257.54634	4	5	300	MPI-ESM-MR	4.66520988	285.8769861	1426.824055	6	0.010072626	0.001606302	1045.336614	402	Nordhaus+CoR&DGreenClimateFund	4602
4.555555556	0.001	0.33	0.02	0.02	0.25	0.25	0.02	0.02	0	0	0	0	0.1443	2	45.55074	193.2	27.82166	257.54634	4	5	300	MPI-ESM-MR	4.66520988	285.8769861	1426.824055	6	0.010072626	0.001606302	1045.336614	403	Nordhaus+CoR&DGreenClimateFund	4603
5.333333333	0.001	0.33	0.02	0.02	0.25	0.25	0.02	0.02	0	0	0	0	0.1443	2	45.55074	193.2	27.82166	257.54634	4	5	300	MPI-ESM-MR	4.66520988	285.8769861	1426.824055	6	0.010072626	0.001606302	1045.336614	404	Nordhaus+CoR&DGreenClimateFund	4604
6.111111111	0.001	0.33	0.02	0.02	0.25	0.25	0.02	0.02	0	0	0	0	0.1443	2	45.55074	193.2	27.82166	257.54634	4	5	300	MPI-ESM-MR	4.66520988	285.8769861	1426.824055	6	0.010072626	0.001606302	1045.336614	405	Nordhaus+CoR&DGreenClimateFund	4605
6.888888889	0.001	0.33	0.02	0.02	0.25	0.25	0.02	0.02	0	0	0	0	0.1443	2	45.55074	193.2	27.82166	257.54634	4	5	300	MPI-ESM-MR	4.66520988	285.8769861	1426.824055	6	0.010072626	0.001606302	1045.336614	406	Nordhaus+CoR&DGreenClimateFund	4606
7.666666667	0.001	0.33	0.02	0.02	0.25	0.25	0.02	0.02	0	0	0	0	0.1443	2	45.55074	193.2	27.82166	257.54634	4	5	300	MPI-ESM-MR	4.66520988	285.8769861	1426.824055	6	0.010072626	0.001606302	1045.336614	407	Nordhaus+CoR&DGreenClimateFund	4607
8.444444444	0.001	0.33	0.02	0.02	0.25	0.25	0.02	0.02	0	0	0	0	0.1443	2	45.55074	193.2	27.82166	257.54634	4	5	300	MPI-ESM-MR	4.66520988	285.8769861	1426.824055	6	0.010072626	0.001606302	1045.336614	408	Nordhaus+CoR&DGreenClimateFund	4608
9.222222222	0.001	0.33	0.02	0.02	0.25	0.25	0.02	0.02	0	0	0	0	0.1443	2	45.55074	193.2	27.82166	257.54634	4	5	300	MPI-ESM-MR	4.66520988	285.8769861	1426.824055	6	0.010072626	0.001606302	1045.336614	409	Nordhaus+CoR&DGreenClimateFund	4609
10	0.001	0.33	0.02	0.02	0.25	0.25	0.02	0.02	0	0	0	0	0.1443	2	45.55074	193.2	27.82166	257.54634	4	5	300	MPI-ESM-MR	4.66520988	285.8769861	1426.824055	6	0.010072626	0.001606302	1045.336614	410	Nordhaus+CoR&DGreenClimateFund	4610
3	0.0045	0.33	0.02	0.02	0.25	0.25	0.02	0.02	0	0	0	0	0.1443	2	45.55074	193.2	27.82166	257.54634	4	5	300	MPI-ESM-MR	4.66520988	285.8769861	1426.824055	6	0.010072626	0.001606302	1045.336614	411	Nordhaus+CoR&DGreenClimateFund	4611
3.777777778	0.0045	0.33	0.02	0.02	0.25	0.25	0.02	0.02	0	0	0	0	0.1443	2	45.55074	193.2	27.82166	257.54634	4	5	300	MPI-ESM-MR	4.66520988	285.8769861	1426.824055	6	0.010072626	0.001606302	1045.336614	412	Nordhaus+CoR&DGreenClimateFund	4612
4.555555556	0.0045	0.33	0.02	0.02	0.25	0.25	0.02	0.02	0	0	0	0	0.1443	2	45.55074	193.2	27.82166	257.54634	4	5	300	MPI-ESM-MR	4.66520988	285.8769861	1426.824055	6	0.010072626	0.001606302	1045.336614	413	Nordhaus+CoR&DGreenClimateFund	4613
5.333333333	0.0045	0.33	0.02	0.02	0.25	0.25	0.02	0.02	0	0	0	0	0.1443	2	45.55074	193.2	27.82166	257.54634	4	5	300	MPI-ESM-MR	4.66520988	285.8769861	1426.824055	6	0.010072626	0.001606302	1045.336614	414	Nordhaus+CoR&DGreenClimateFund	4614
6.111111111	0.0045	0.33	0.02	0.02	0.25	0.25	0.02	0.02	0	0	0	0	0.1443	2	45.55074	193.2	27.82166	257.54634	4	5	300	MPI-ESM-MR	4.66520988	285.8769861	1426.824055	6	0.010072626	0.001606302	1045.336614	415	Nordhaus+CoR&DGreenClimateFund	4615
6.888888889	0.0045	0.33	0.02	0.02	0.25	0.25	0.02	0.02	0	0	0	0	0.1443	2	45.55074	193.2	27.82166	257.54634	4	5	300	MPI-ESM-MR	4.66520988	285.8769861	1426.824055	6	0.010072626	0.001606302	1045.336614	416	Nordhaus+CoR&DGreenClimateFund	4616
7.666666667	0.0045	0.33	0.02	0.02	0.25	0.25	0.02	0.02	0	0	0	0	0.1443	2	45.55074	193.2	27.82166	257.54634	4	5	300	MPI-ESM-MR	4.66520988	285.8769861	1426.824055	6	0.010072626	0.001606302	1045.336614	417	Nordhaus+CoR&DGreenClimateFund	4617
8.444444444	0.0045	0.33	0.02	0.02	0.25	0.25	0.02	0.02	0	0	0	0	0.1443	2	45.55074	193.2	27.82166	257.54634	4	5	300	MPI-ESM-MR	4.66520988	285.8769861	1426.824055	6	0.010072626	0.001606302	1045.336614	418	Nordhaus+CoR&DGreenClimateFund	4618
9.222222222	0.0045	0.33	0.02	0.02	0.25	0.25	0.02	0.02	0	0	0	0	0.1443	2	45.55074	193.2	27.82166	257.54634	4	5	300	MPI-ESM-MR	4.66520988	285.8769861	1426.824055	6	0.010072626	0.001606302	1045.336614	419	Nordhaus+CoR&DGreenClimateFund	4619
10	0.0045	0.33	0.02	0.02	0.25	0.25	0.02	0.02	0	0	0	0	0.1443	2	45.55074	193.2	27.82166	257.54634	4	5	300	MPI-ESM-MR	4.66520988	285.8769861	1426.824055	6	0.010072626	0.001606302	1045.336614	420	Nordhaus+CoR&DGreenClimateFund	4620
3	0.008	0.33	0.02	0.02	0.25	0.25	0.02	0.02	0	0	0	0	0.1443	2	45.55074	193.2	27.82166	257.54634	4	5	300	MPI-ESM-MR	4.66520988	285.8769861	1426.824055	6	0.010072626	0.001606302	1045.336614	421	Nordhaus+CoR&DGreenClimateFund	4621
3.777777778	0.008	0.33	0.02	0.02	0.25	0.25	0.02	0.02	0	0	0	0	0.1443	2	45.55074	193.2	27.82166	257.54634	4	5	300	MPI-ESM-MR	4.66520988	285.8769861	1426.824055	6	0.010072626	0.001606302	1045.336614	422	Nordhaus+CoR&DGreenClimateFund	4622
4.555555556	0.008	0.33	0.02	0.02	0.25	0.25	0.02	0.02	0	0	0	0	0.1443	2	45.55074	193.2	27.82166	257.54634	4	5	300	MPI-ESM-MR	4.66520988	285.8769861	1426.824055	6	0.010072626	0.001606302	1045.336614	423	Nordhaus+CoR&DGreenClimateFund	4623
5.333333333	0.008	0.33	0.02	0.02	0.25	0.25	0.02	0.02	0	0	0	0	0.1443	2	45.55074	193.2	27.82166	257.54634	4	5	300	MPI-ESM-MR	4.66520988	285.8769861	1426.824055	6	0.010072626	0.001606302	1045.336614	424	Nordhaus+CoR&DGreenClimateFund	4624
6.111111111	0.008	0.33	0.02	0.02	0.25	0.25	0.02	0.02	0	0	0	0	0.1443	2	45.55074	193.2	27.82166	257.54634	4	5	300	MPI-ESM-MR	4.66520988	285.8769861	1426.824055	6	0.010072626	0.001606302	1045.336614	425	Nordhaus+CoR&DGreenClimateFund	4625
6.888888889	0.008	0.33	0.02	0.02	0.25	0.25	0.02	0.02	0	0	0	0	0.1443	2	45.55074	193.2	27.82166	257.54634	4	5	300	MPI-ESM-MR	4.66520988	285.8769861	1426.824055	6	0.010072626	0.001606302	1045.336614	426	Nordhaus+CoR&DGreenClimateFund	4626
7.666666667	0.008	0.33	0.02	0.02	0.25	0.25	0.02	0.02	0	0	0	0	0.1443	2	45.55074	193.2	27.82166	257.54634	4	5	300	MPI-ESM-MR	4.66520988	285.8769861	1426.824055	6	0.010072626	0.001606302	1045.336614	427	Nordhaus+CoR&DGreenClimateFund	4627
8.444444444	0.008	0.33	0.02	0.02	0.25	0.25	0.02	0.02	0	0	0	0	0.1443	2	45.55074	193.2	27.82166	257.54634	4	5	300	MPI-ESM-MR	4.66520988	285.8769861	1426.824055	6	0.010072626	0.001606302	1045.336614	428	Nordhaus+CoR&DGreenClimateFund	4628
9.222222222	0.008	0.33	0.02	0.02	0.25	0.25	0.02	0.02	0	0	0	0	0.1443	2	45.55074	193.2	27.82166	257.54634	4	5	300	MPI-ESM-MR	4.66520988	285.8769861	1426.824055	6	0.010072626	0.001606302	1045.336614	429	Nordhaus+CoR&DGreenClimateFund	4629
10	0.008	0.33	0.02	0.02	0.25	0.25	0.02	0.02	0	0	0	0	0.1443	2	45.55074	193.2	27.82166	257.54634	4	5	300	MPI-ESM-MR	4.66520988	285.8769861	1426.824055	6	0.010072626	0.001606302	1045.336614	430	Nordhaus+CoR&DGreenClimateFund	4630
3	0.0115	0.33	0.02	0.02	0.25	0.25	0.02	0.02	0	0	0	0	0.1443	2	45.55074	193.2	27.82166	257.54634	4	5	300	MPI-ESM-MR	4.66520988	285.8769861	1426.824055	6	0.010072626	0.001606302	1045.336614	431	Nordhaus+CoR&DGreenClimateFund	4631
3.777777778	0.0115	0.33	0.02	0.02	0.25	0.25	0.02	0.02	0	0	0	0	0.1443	2	45.55074	193.2	27.82166	257.54634	4	5	300	MPI-ESM-MR	4.66520988	285.8769861	1426.824055	6	0.010072626	0.001606302	1045.336614	432	Nordhaus+CoR&DGreenClimateFund	4632
4.555555556	0.0115	0.33	0.02	0.02	0.25	0.25	0.02	0.02	0	0	0	0	0.1443	2	45.55074	193.2	27.82166	257.54634	4	5	300	MPI-ESM-MR	4.66520988	285.8769861	1426.824055	6	0.010072626	0.001606302	1045.336614	433	Nordhaus+CoR&DGreenClimateFund	4633
5.333333333	0.0115	0.33	0.02	0.02	0.25	0.25	0.02	0.02	0	0	0	0	0.1443	2	45.55074	193.2	27.82166	257.54634	4	5	300	MPI-ESM-MR	4.66520988	285.8769861	1426.824055	6	0.010072626	0.001606302	1045.336614	434	Nordhaus+CoR&DGreenClimateFund	4634
6.111111111	0.0115	0.33	0.02	0.02	0.25	0.25	0.02	0.02	0	0	0	0	0.1443	2	45.55074	193.2	27.82166	257.54634	4	5	300	MPI-ESM-MR	4.66520988	285.8769861	1426.824055	6	0.010072626	0.001606302	1045.336614	435	Nordhaus+CoR&DGreenClimateFund	4635
6.888888889	0.0115	0.33	0.02	0.02	0.25	0.25	0.02	0.02	0	0	0	0	0.1443	2	45.55074	193.2	27.82166	257.54634	4	5	300	MPI-ESM-MR	4.66520988	285.8769861	1426.824055	6	0.010072626	0.001606302	1045.336614	436	Nordhaus+CoR&DGreenClimateFund	4636
7.666666667	0.0115	0.33	0.02	0.02	0.25	0.25	0.02	0.02	0	0	0	0	0.1443	2	45.55074	193.2	27.82166	257.54634	4	5	300	MPI-ESM-MR	4.66520988	285.8769861	1426.824055	6	0.010072626	0.001606302	1045.336614	437	Nordhaus+CoR&DGreenClimateFund	4637
8.444444444	0.0115	0.33	0.02	0.02	0.25	0.25	0.02	0.02	0	0	0	0	0.1443	2	45.55074	193.2	27.82166	257.54634	4	5	300	MPI-ESM-MR	4.66520988	285.8769861	1426.824055	6	0.010072626	0.001606302	1045.336614	438	Nordhaus+CoR&DGreenClimateFund	4638
9.222222222	0.0115	0.33	0.02	0.02	0.25	0.25	0.02	0.02	0	0	0	0	0.1443	2	45.55074	193.2	27.82166	257.54634	4	5	300	MPI-ESM-MR	4.66520988	285.8769861	1426.824055	6	0.010072626	0.001606302	1045.336614	439	Nordhaus+CoR&DGreenClimateFund	4639
10	0.0115	0.33	0.02	0.02	0.25	0.25	0.02	0.02	0	0	0	0	0.1443	2	45.55074	193.2	27.82166	257.54634	4	5	300	MPI-ESM-MR	4.66520988	285.8769861	1426.824055	6	0.010072626	0.001606302	1045.336614	440	Nordhaus+CoR&DGreenClimateFund	4640
3	0.015	0.33	0.02	0.02	0.25	0.25	0.02	0.02	0	0	0	0	0.1443	2	45.55074	193.2	27.82166	257.54634	4	5	300	MPI-ESM-MR	4.66520988	285.8769861	1426.824055	6	0.010072626	0.001606302	1045.336614	441	Nordhaus+CoR&DGreenClimateFund	4641
3.777777778	0.015	0.33	0.02	0.02	0.25	0.25	0.02	0.02	0	0	0	0	0.1443	2	45.55074	193.2	27.82166	257.54634	4	5	300	MPI-ESM-MR	4.66520988	285.8769861	1426.824055	6	0.010072626	0.001606302	1045.336614	442	Nordhaus+CoR&DGreenClimateFund	4642
4.555555556	0.015	0.33	0.02	0.02	0.25	0.25	0.02	0.02	0	0	0	0	0.1443	2	45.55074	193.2	27.82166	257.54634	4	5	300	MPI-ESM-MR	4.66520988	285.8769861	1426.824055	6	0.010072626	0.001606302	1045.336614	443	Nordhaus+CoR&DGreenClimateFund	4643
5.333333333	0.015	0.33	0.02	0.02	0.25	0.25	0.02	0.02	0	0	0	0	0.1443	2	45.55074	193.2	27.82166	257.54634	4	5	300	MPI-ESM-MR	4.66520988	285.8769861	1426.824055	6	0.010072626	0.001606302	1045.336614	444	Nordhaus+CoR&DGreenClimateFund	4644
6.111111111	0.015	0.33	0.02	0.02	0.25	0.25	0.02	0.02	0	0	0	0	0.1443	2	45.55074	193.2	27.82166	257.54634	4	5	300	MPI-ESM-MR	4.66520988	285.8769861	1426.824055	6	0.010072626	0.001606302	1045.336614	445	Nordhaus+CoR&DGreenClimateFund	4645
6.888888889	0.015	0.33	0.02	0.02	0.25	0.25	0.02	0.02	0	0	0	0	0.1443	2	45.55074	193.2	27.82166	257.54634	4	5	300	MPI-ESM-MR	4.66520988	285.8769861	1426.824055	6	0.010072626	0.001606302	1045.336614	446	Nordhaus+CoR&DGreenClimateFund	4646
7.666666667	0.015	0.33	0.02	0.02	0.25	0.25	0.02	0.02	0	0	0	0	0.1443	2	45.55074	193.2	27.82166	257.54634	4	5	300	MPI-ESM-MR	4.66520988	285.8769861	1426.824055	6	0.010072626	0.001606302	1045.336614	447	Nordhaus+CoR&DGreenClimateFund	4647
8.444444444	0.015	0.33	0.02	0.02	0.25	0.25	0.02	0.02	0	0	0	0	0.1443	2	45.55074	193.2	27.82166	257.54634	4	5	300	MPI-ESM-MR	4.66520988	285.8769861	1426.824055	6	0.010072626	0.001606302	1045.336614	448	Nordhaus+CoR&DGreenClimateFund	4648
9.222222222	0.015	0.33	0.02	0.02	0.25	0.25	0.02	0.02	0	0	0	0	0.1443	2	45.55074	193.2	27.82166	257.54634	4	5	300	MPI-ESM-MR	4.66520988	285.8769861	1426.824055	6	0.010072626	0.001606302	1045.336614	449	Nordhaus+CoR&DGreenClimateFund	4649
10	0.015	0.33	0.02	0.02	0.25	0.25	0.02	0.02	0	0	0	0	0.1443	2	45.55074	193.2	27.82166	257.54634	4	5	300	MPI-ESM-MR	4.66520988	285.8769861	1426.824055	6	0.010072626	0.001606302	1045.336614	450	Nordhaus+CoR&DGreenClimateFund	4650
3	0.001	0.33	0.02	0.02	0.25	0.25	0.02	0.02	0	0	0	0	0.1443	2	45.55074	193.2	27.82166	257.54634	4	5	300	MRI-ESM1	4.263734328	288.4375102	1674.885154	6	0.010045793	0.001300677	1294.45968	451	Nordhaus+CoR&DGreenClimateFund	4651
3.777777778	0.001	0.33	0.02	0.02	0.25	0.25	0.02	0.02	0	0	0	0	0.1443	2	45.55074	193.2	27.82166	257.54634	4	5	300	MRI-ESM1	4.263734328	288.4375102	1674.885154	6	0.010045793	0.001300677	1294.45968	452	Nordhaus+CoR&DGreenClimateFund	4652
4.555555556	0.001	0.33	0.02	0.02	0.25	0.25	0.02	0.02	0	0	0	0	0.1443	2	45.55074	193.2	27.82166	257.54634	4	5	300	MRI-ESM1	4.263734328	288.4375102	1674.885154	6	0.010045793	0.001300677	1294.45968	453	Nordhaus+CoR&DGreenClimateFund	4653
5.333333333	0.001	0.33	0.02	0.02	0.25	0.25	0.02	0.02	0	0	0	0	0.1443	2	45.55074	193.2	27.82166	257.54634	4	5	300	MRI-ESM1	4.263734328	288.4375102	1674.885154	6	0.010045793	0.001300677	1294.45968	454	Nordhaus+CoR&DGreenClimateFund	4654
6.111111111	0.001	0.33	0.02	0.02	0.25	0.25	0.02	0.02	0	0	0	0	0.1443	2	45.55074	193.2	27.82166	257.54634	4	5	300	MRI-ESM1	4.263734328	288.4375102	1674.885154	6	0.010045793	0.001300677	1294.45968	455	Nordhaus+CoR&DGreenClimateFund	4655
6.888888889	0.001	0.33	0.02	0.02	0.25	0.25	0.02	0.02	0	0	0	0	0.1443	2	45.55074	193.2	27.82166	257.54634	4	5	300	MRI-ESM1	4.263734328	288.4375102	1674.885154	6	0.010045793	0.001300677	1294.45968	456	Nordhaus+CoR&DGreenClimateFund	4656
7.666666667	0.001	0.33	0.02	0.02	0.25	0.25	0.02	0.02	0	0	0	0	0.1443	2	45.55074	193.2	27.82166	257.54634	4	5	300	MRI-ESM1	4.263734328	288.4375102	1674.885154	6	0.010045793	0.001300677	1294.45968	457	Nordhaus+CoR&DGreenClimateFund	4657
8.444444444	0.001	0.33	0.02	0.02	0.25	0.25	0.02	0.02	0	0	0	0	0.1443	2	45.55074	193.2	27.82166	257.54634	4	5	300	MRI-ESM1	4.263734328	288.4375102	1674.885154	6	0.010045793	0.001300677	1294.45968	458	Nordhaus+CoR&DGreenClimateFund	4658
9.222222222	0.001	0.33	0.02	0.02	0.25	0.25	0.02	0.02	0	0	0	0	0.1443	2	45.55074	193.2	27.82166	257.54634	4	5	300	MRI-ESM1	4.263734328	288.4375102	1674.885154	6	0.010045793	0.001300677	1294.45968	459	Nordhaus+CoR&DGreenClimateFund	4659
10	0.001	0.33	0.02	0.02	0.25	0.25	0.02	0.02	0	0	0	0	0.1443	2	45.55074	193.2	27.82166	257.54634	4	5	300	MRI-ESM1	4.263734328	288.4375102	1674.885154	6	0.010045793	0.001300677	1294.45968	460	Nordhaus+CoR&DGreenClimateFund	4660
3	0.0045	0.33	0.02	0.02	0.25	0.25	0.02	0.02	0	0	0	0	0.1443	2	45.55074	193.2	27.82166	257.54634	4	5	300	MRI-ESM1	4.263734328	288.4375102	1674.885154	6	0.010045793	0.001300677	1294.45968	461	Nordhaus+CoR&DGreenClimateFund	4661
3.777777778	0.0045	0.33	0.02	0.02	0.25	0.25	0.02	0.02	0	0	0	0	0.1443	2	45.55074	193.2	27.82166	257.54634	4	5	300	MRI-ESM1	4.263734328	288.4375102	1674.885154	6	0.010045793	0.001300677	1294.45968	462	Nordhaus+CoR&DGreenClimateFund	4662
4.555555556	0.0045	0.33	0.02	0.02	0.25	0.25	0.02	0.02	0	0	0	0	0.1443	2	45.55074	193.2	27.82166	257.54634	4	5	300	MRI-ESM1	4.263734328	288.4375102	1674.885154	6	0.010045793	0.001300677	1294.45968	463	Nordhaus+CoR&DGreenClimateFund	4663
5.333333333	0.0045	0.33	0.02	0.02	0.25	0.25	0.02	0.02	0	0	0	0	0.1443	2	45.55074	193.2	27.82166	257.54634	4	5	300	MRI-ESM1	4.263734328	288.4375102	1674.885154	6	0.010045793	0.001300677	1294.45968	464	Nordhaus+CoR&DGreenClimateFund	4664
6.111111111	0.0045	0.33	0.02	0.02	0.25	0.25	0.02	0.02	0	0	0	0	0.1443	2	45.55074	193.2	27.82166	257.54634	4	5	300	MRI-ESM1	4.263734328	288.4375102	1674.885154	6	0.010045793	0.001300677	1294.45968	465	Nordhaus+CoR&DGreenClimateFund	4665
6.888888889	0.0045	0.33	0.02	0.02	0.25	0.25	0.02	0.02	0	0	0	0	0.1443	2	45.55074	193.2	27.82166	257.54634	4	5	300	MRI-ESM1	4.263734328	288.4375102	1674.885154	6	0.010045793	0.001300677	1294.45968	466	Nordhaus+CoR&DGreenClimateFund	4666
7.666666667	0.0045	0.33	0.02	0.02	0.25	0.25	0.02	0.02	0	0	0	0	0.1443	2	45.55074	193.2	27.82166	257.54634	4	5	300	MRI-ESM1	4.263734328	288.4375102	1674.885154	6	0.010045793	0.001300677	1294.45968	467	Nordhaus+CoR&DGreenClimateFund	4667
8.444444444	0.0045	0.33	0.02	0.02	0.25	0.25	0.02	0.02	0	0	0	0	0.1443	2	45.55074	193.2	27.82166	257.54634	4	5	300	MRI-ESM1	4.263734328	288.4375102	1674.885154	6	0.010045793	0.001300677	1294.45968	468	Nordhaus+CoR&DGreenClimateFund	4668
9.222222222	0.0045	0.33	0.02	0.02	0.25	0.25	0.02	0.02	0	0	0	0	0.1443	2	45.55074	193.2	27.82166	257.54634	4	5	300	MRI-ESM1	4.263734328	288.4375102	1674.885154	6	0.010045793	0.001300677	1294.45968	469	Nordhaus+CoR&DGreenClimateFund	4669
10	0.0045	0.33	0.02	0.02	0.25	0.25	0.02	0.02	0	0	0	0	0.1443	2	45.55074	193.2	27.82166	257.54634	4	5	300	MRI-ESM1	4.263734328	288.4375102	1674.885154	6	0.010045793	0.001300677	1294.45968	470	Nordhaus+CoR&DGreenClimateFund	4670
3	0.008	0.33	0.02	0.02	0.25	0.25	0.02	0.02	0	0	0	0	0.1443	2	45.55074	193.2	27.82166	257.54634	4	5	300	MRI-ESM1	4.263734328	288.4375102	1674.885154	6	0.010045793	0.001300677	1294.45968	471	Nordhaus+CoR&DGreenClimateFund	4671
3.777777778	0.008	0.33	0.02	0.02	0.25	0.25	0.02	0.02	0	0	0	0	0.1443	2	45.55074	193.2	27.82166	257.54634	4	5	300	MRI-ESM1	4.263734328	288.4375102	1674.885154	6	0.010045793	0.001300677	1294.45968	472	Nordhaus+CoR&DGreenClimateFund	4672
4.555555556	0.008	0.33	0.02	0.02	0.25	0.25	0.02	0.02	0	0	0	0	0.1443	2	45.55074	193.2	27.82166	257.54634	4	5	300	MRI-ESM1	4.263734328	288.4375102	1674.885154	6	0.010045793	0.001300677	1294.45968	473	Nordhaus+CoR&DGreenClimateFund	4673
5.333333333	0.008	0.33	0.02	0.02	0.25	0.25	0.02	0.02	0	0	0	0	0.1443	2	45.55074	193.2	27.82166	257.54634	4	5	300	MRI-ESM1	4.263734328	288.4375102	1674.885154	6	0.010045793	0.001300677	1294.45968	474	Nordhaus+CoR&DGreenClimateFund	4674
6.111111111	0.008	0.33	0.02	0.02	0.25	0.25	0.02	0.02	0	0	0	0	0.1443	2	45.55074	193.2	27.82166	257.54634	4	5	300	MRI-ESM1	4.263734328	288.4375102	1674.885154	6	0.010045793	0.001300677	1294.45968	475	Nordhaus+CoR&DGreenClimateFund	4675
6.888888889	0.008	0.33	0.02	0.02	0.25	0.25	0.02	0.02	0	0	0	0	0.1443	2	45.55074	193.2	27.82166	257.54634	4	5	300	MRI-ESM1	4.263734328	288.4375102	1674.885154	6	0.010045793	0.001300677	1294.45968	476	Nordhaus+CoR&DGreenClimateFund	4676
7.666666667	0.008	0.33	0.02	0.02	0.25	0.25	0.02	0.02	0	0	0	0	0.1443	2	45.55074	193.2	27.82166	257.54634	4	5	300	MRI-ESM1	4.263734328	288.4375102	1674.885154	6	0.010045793	0.001300677	1294.45968	477	Nordhaus+CoR&DGreenClimateFund	4677
8.444444444	0.008	0.33	0.02	0.02	0.25	0.25	0.02	0.02	0	0	0	0	0.1443	2	45.55074	193.2	27.82166	257.54634	4	5	300	MRI-ESM1	4.263734328	288.4375102	1674.885154	6	0.010045793	0.001300677	1294.45968	478	Nordhaus+CoR&DGreenClimateFund	4678
9.222222222	0.008	0.33	0.02	0.02	0.25	0.25	0.02	0.02	0	0	0	0	0.1443	2	45.55074	193.2	27.82166	257.54634	4	5	300	MRI-ESM1	4.263734328	288.4375102	1674.885154	6	0.010045793	0.001300677	1294.45968	479	Nordhaus+CoR&DGreenClimateFund	4679
10	0.008	0.33	0.02	0.02	0.25	0.25	0.02	0.02	0	0	0	0	0.1443	2	45.55074	193.2	27.82166	257.54634	4	5	300	MRI-ESM1	4.263734328	288.4375102	1674.885154	6	0.010045793	0.001300677	1294.45968	480	Nordhaus+CoR&DGreenClimateFund	4680
3	0.0115	0.33	0.02	0.02	0.25	0.25	0.02	0.02	0	0	0	0	0.1443	2	45.55074	193.2	27.82166	257.54634	4	5	300	MRI-ESM1	4.263734328	288.4375102	1674.885154	6	0.010045793	0.001300677	1294.45968	481	Nordhaus+CoR&DGreenClimateFund	4681
3.777777778	0.0115	0.33	0.02	0.02	0.25	0.25	0.02	0.02	0	0	0	0	0.1443	2	45.55074	193.2	27.82166	257.54634	4	5	300	MRI-ESM1	4.263734328	288.4375102	1674.885154	6	0.010045793	0.001300677	1294.45968	482	Nordhaus+CoR&DGreenClimateFund	4682
4.555555556	0.0115	0.33	0.02	0.02	0.25	0.25	0.02	0.02	0	0	0	0	0.1443	2	45.55074	193.2	27.82166	257.54634	4	5	300	MRI-ESM1	4.263734328	288.4375102	1674.885154	6	0.010045793	0.001300677	1294.45968	483	Nordhaus+CoR&DGreenClimateFund	4683
5.333333333	0.0115	0.33	0.02	0.02	0.25	0.25	0.02	0.02	0	0	0	0	0.1443	2	45.55074	193.2	27.82166	257.54634	4	5	300	MRI-ESM1	4.263734328	288.4375102	1674.885154	6	0.010045793	0.001300677	1294.45968	484	Nordhaus+CoR&DGreenClimateFund	4684
6.111111111	0.0115	0.33	0.02	0.02	0.25	0.25	0.02	0.02	0	0	0	0	0.1443	2	45.55074	193.2	27.82166	257.54634	4	5	300	MRI-ESM1	4.263734328	288.4375102	1674.885154	6	0.010045793	0.001300677	1294.45968	485	Nordhaus+CoR&DGreenClimateFund	4685
6.888888889	0.0115	0.33	0.02	0.02	0.25	0.25	0.02	0.02	0	0	0	0	0.1443	2	45.55074	193.2	27.82166	257.54634	4	5	300	MRI-ESM1	4.263734328	288.4375102	1674.885154	6	0.010045793	0.001300677	1294.45968	486	Nordhaus+CoR&DGreenClimateFund	4686
7.666666667	0.0115	0.33	0.02	0.02	0.25	0.25	0.02	0.02	0	0	0	0	0.1443	2	45.55074	193.2	27.82166	257.54634	4	5	300	MRI-ESM1	4.263734328	288.4375102	1674.885154	6	0.010045793	0.001300677	1294.45968	487	Nordhaus+CoR&DGreenClimateFund	4687
8.444444444	0.0115	0.33	0.02	0.02	0.25	0.25	0.02	0.02	0	0	0	0	0.1443	2	45.55074	193.2	27.82166	257.54634	4	5	300	MRI-ESM1	4.263734328	288.4375102	1674.885154	6	0.010045793	0.001300677	1294.45968	488	Nordhaus+CoR&DGreenClimateFund	4688
9.222222222	0.0115	0.33	0.02	0.02	0.25	0.25	0.02	0.02	0	0	0	0	0.1443	2	45.55074	193.2	27.82166	257.54634	4	5	300	MRI-ESM1	4.263734328	288.4375102	1674.885154	6	0.010045793	0.001300677	1294.45968	489	Nordhaus+CoR&DGreenClimateFund	4689
10	0.0115	0.33	0.02	0.02	0.25	0.25	0.02	0.02	0	0	0	0	0.1443	2	45.55074	193.2	27.82166	257.54634	4	5	300	MRI-ESM1	4.263734328	288.4375102	1674.885154	6	0.010045793	0.001300677	1294.45968	490	Nordhaus+CoR&DGreenClimateFund	4690
3	0.015	0.33	0.02	0.02	0.25	0.25	0.02	0.02	0	0	0	0	0.1443	2	45.55074	193.2	27.82166	257.54634	4	5	300	MRI-ESM1	4.263734328	288.4375102	1674.885154	6	0.010045793	0.001300677	1294.45968	491	Nordhaus+CoR&DGreenClimateFund	4691
3.777777778	0.015	0.33	0.02	0.02	0.25	0.25	0.02	0.02	0	0	0	0	0.1443	2	45.55074	193.2	27.82166	257.54634	4	5	300	MRI-ESM1	4.263734328	288.4375102	1674.885154	6	0.010045793	0.001300677	1294.45968	492	Nordhaus+CoR&DGreenClimateFund	4692
4.555555556	0.015	0.33	0.02	0.02	0.25	0.25	0.02	0.02	0	0	0	0	0.1443	2	45.55074	193.2	27.82166	257.54634	4	5	300	MRI-ESM1	4.263734328	288.4375102	1674.885154	6	0.010045793	0.001300677	1294.45968	493	Nordhaus+CoR&DGreenClimateFund	4693
5.333333333	0.015	0.33	0.02	0.02	0.25	0.25	0.02	0.02	0	0	0	0	0.1443	2	45.55074	193.2	27.82166	257.54634	4	5	300	MRI-ESM1	4.263734328	288.4375102	1674.885154	6	0.010045793	0.001300677	1294.45968	494	Nordhaus+CoR&DGreenClimateFund	4694
6.111111111	0.015	0.33	0.02	0.02	0.25	0.25	0.02	0.02	0	0	0	0	0.1443	2	45.55074	193.2	27.82166	257.54634	4	5	300	MRI-ESM1	4.263734328	288.4375102	1674.885154	6	0.010045793	0.001300677	1294.45968	495	Nordhaus+CoR&DGreenClimateFund	4695
6.888888889	0.015	0.33	0.02	0.02	0.25	0.25	0.02	0.02	0	0	0	0	0.1443	2	45.55074	193.2	27.82166	257.54634	4	5	300	MRI-ESM1	4.263734328	288.4375102	1674.885154	6	0.010045793	0.001300677	1294.45968	496	Nordhaus+CoR&DGreenClimateFund	4696
7.666666667	0.015	0.33	0.02	0.02	0.25	0.25	0.02	0.02	0	0	0	0	0.1443	2	45.55074	193.2	27.82166	257.54634	4	5	300	MRI-ESM1	4.263734328	288.4375102	1674.885154	6	0.010045793	0.001300677	1294.45968	497	Nordhaus+CoR&DGreenClimateFund	4697
8.444444444	0.015	0.33	0.02	0.02	0.25	0.25	0.02	0.02	0	0	0	0	0.1443	2	45.55074	193.2	27.82166	257.54634	4	5	300	MRI-ESM1	4.263734328	288.4375102	1674.885154	6	0.010045793	0.001300677	1294.45968	498	Nordhaus+CoR&DGreenClimateFund	4698
9.222222222	0.015	0.33	0.02	0.02	0.25	0.25	0.02	0.02	0	0	0	0	0.1443	2	45.55074	193.2	27.82166	257.54634	4	5	300	MRI-ESM1	4.263734328	288.4375102	1674.885154	6	0.010045793	0.001300677	1294.45968	499	Nordhaus+CoR&DGreenClimateFund	4699
10	0.015	0.33	0.02	0.02	0.25	0.25	0.02	0.02	0	0	0	0	0.1443	2	45.55074	193.2	27.82166	257.54634	4	5	300	MRI-ESM1	4.263734328	288.4375102	1674.885154	6	0.010045793	0.001300677	1294.45968	500	Nordhaus+CoR&DGreenClimateFund	4700
3	0.001	0.33	0.02	0.02	0.25	0.25	0.02	0.02	0	0	0	0	0.1443	2	45.55074	193.2	27.82166	257.54634	4	5	300	NorESM1-M	4.125460043	291.6222494	1796.217539	6	0.010038454	0.001191234	1414.661684	501	Nordhaus+CoR&DGreenClimateFund	4701
3.777777778	0.001	0.33	0.02	0.02	0.25	0.25	0.02	0.02	0	0	0	0	0.1443	2	45.55074	193.2	27.82166	257.54634	4	5	300	NorESM1-M	4.125460043	291.6222494	1796.217539	6	0.010038454	0.001191234	1414.661684	502	Nordhaus+CoR&DGreenClimateFund	4702
4.555555556	0.001	0.33	0.02	0.02	0.25	0.25	0.02	0.02	0	0	0	0	0.1443	2	45.55074	193.2	27.82166	257.54634	4	5	300	NorESM1-M	4.125460043	291.6222494	1796.217539	6	0.010038454	0.001191234	1414.661684	503	Nordhaus+CoR&DGreenClimateFund	4703
5.333333333	0.001	0.33	0.02	0.02	0.25	0.25	0.02	0.02	0	0	0	0	0.1443	2	45.55074	193.2	27.82166	257.54634	4	5	300	NorESM1-M	4.125460043	291.6222494	1796.217539	6	0.010038454	0.001191234	1414.661684	504	Nordhaus+CoR&DGreenClimateFund	4704
6.111111111	0.001	0.33	0.02	0.02	0.25	0.25	0.02	0.02	0	0	0	0	0.1443	2	45.55074	193.2	27.82166	257.54634	4	5	300	NorESM1-M	4.125460043	291.6222494	1796.217539	6	0.010038454	0.001191234	1414.661684	505	Nordhaus+CoR&DGreenClimateFund	4705
6.888888889	0.001	0.33	0.02	0.02	0.25	0.25	0.02	0.02	0	0	0	0	0.1443	2	45.55074	193.2	27.82166	257.54634	4	5	300	NorESM1-M	4.125460043	291.6222494	1796.217539	6	0.010038454	0.001191234	1414.661684	506	Nordhaus+CoR&DGreenClimateFund	4706
7.666666667	0.001	0.33	0.02	0.02	0.25	0.25	0.02	0.02	0	0	0	0	0.1443	2	45.55074	193.2	27.82166	257.54634	4	5	300	NorESM1-M	4.125460043	291.6222494	1796.217539	6	0.010038454	0.001191234	1414.661684	507	Nordhaus+CoR&DGreenClimateFund	4707
8.444444444	0.001	0.33	0.02	0.02	0.25	0.25	0.02	0.02	0	0	0	0	0.1443	2	45.55074	193.2	27.82166	257.54634	4	5	300	NorESM1-M	4.125460043	291.6222494	1796.217539	6	0.010038454	0.001191234	1414.661684	508	Nordhaus+CoR&DGreenClimateFund	4708
9.222222222	0.001	0.33	0.02	0.02	0.25	0.25	0.02	0.02	0	0	0	0	0.1443	2	45.55074	193.2	27.82166	257.54634	4	5	300	NorESM1-M	4.125460043	291.6222494	1796.217539	6	0.010038454	0.001191234	1414.661684	509	Nordhaus+CoR&DGreenClimateFund	4709
10	0.001	0.33	0.02	0.02	0.25	0.25	0.02	0.02	0	0	0	0	0.1443	2	45.55074	193.2	27.82166	257.54634	4	5	300	NorESM1-M	4.125460043	291.6222494	1796.217539	6	0.010038454	0.001191234	1414.661684	510	Nordhaus+CoR&DGreenClimateFund	4710
3	0.0045	0.33	0.02	0.02	0.25	0.25	0.02	0.02	0	0	0	0	0.1443	2	45.55074	193.2	27.82166	257.54634	4	5	300	NorESM1-M	4.125460043	291.6222494	1796.217539	6	0.010038454	0.001191234	1414.661684	511	Nordhaus+CoR&DGreenClimateFund	4711
3.777777778	0.0045	0.33	0.02	0.02	0.25	0.25	0.02	0.02	0	0	0	0	0.1443	2	45.55074	193.2	27.82166	257.54634	4	5	300	NorESM1-M	4.125460043	291.6222494	1796.217539	6	0.010038454	0.001191234	1414.661684	512	Nordhaus+CoR&DGreenClimateFund	4712
4.555555556	0.0045	0.33	0.02	0.02	0.25	0.25	0.02	0.02	0	0	0	0	0.1443	2	45.55074	193.2	27.82166	257.54634	4	5	300	NorESM1-M	4.125460043	291.6222494	1796.217539	6	0.010038454	0.001191234	1414.661684	513	Nordhaus+CoR&DGreenClimateFund	4713
5.333333333	0.0045	0.33	0.02	0.02	0.25	0.25	0.02	0.02	0	0	0	0	0.1443	2	45.55074	193.2	27.82166	257.54634	4	5	300	NorESM1-M	4.125460043	291.6222494	1796.217539	6	0.010038454	0.001191234	1414.661684	514	Nordhaus+CoR&DGreenClimateFund	4714
6.111111111	0.0045	0.33	0.02	0.02	0.25	0.25	0.02	0.02	0	0	0	0	0.1443	2	45.55074	193.2	27.82166	257.54634	4	5	300	NorESM1-M	4.125460043	291.6222494	1796.217539	6	0.010038454	0.001191234	1414.661684	515	Nordhaus+CoR&DGreenClimateFund	4715
6.888888889	0.0045	0.33	0.02	0.02	0.25	0.25	0.02	0.02	0	0	0	0	0.1443	2	45.55074	193.2	27.82166	257.54634	4	5	300	NorESM1-M	4.125460043	291.6222494	1796.217539	6	0.010038454	0.001191234	1414.661684	516	Nordhaus+CoR&DGreenClimateFund	4716
7.666666667	0.0045	0.33	0.02	0.02	0.25	0.25	0.02	0.02	0	0	0	0	0.1443	2	45.55074	193.2	27.82166	257.54634	4	5	300	NorESM1-M	4.125460043	291.6222494	1796.217539	6	0.010038454	0.001191234	1414.661684	517	Nordhaus+CoR&DGreenClimateFund	4717
8.444444444	0.0045	0.33	0.02	0.02	0.25	0.25	0.02	0.02	0	0	0	0	0.1443	2	45.55074	193.2	27.82166	257.54634	4	5	300	NorESM1-M	4.125460043	291.6222494	1796.217539	6	0.010038454	0.001191234	1414.661684	518	Nordhaus+CoR&DGreenClimateFund	4718
9.222222222	0.0045	0.33	0.02	0.02	0.25	0.25	0.02	0.02	0	0	0	0	0.1443	2	45.55074	193.2	27.82166	257.54634	4	5	300	NorESM1-M	4.125460043	291.6222494	1796.217539	6	0.010038454	0.001191234	1414.661684	519	Nordhaus+CoR&DGreenClimateFund	4719
10	0.0045	0.33	0.02	0.02	0.25	0.25	0.02	0.02	0	0	0	0	0.1443	2	45.55074	193.2	27.82166	257.54634	4	5	300	NorESM1-M	4.125460043	291.6222494	1796.217539	6	0.010038454	0.001191234	1414.661684	520	Nordhaus+CoR&DGreenClimateFund	4720
3	0.008	0.33	0.02	0.02	0.25	0.25	0.02	0.02	0	0	0	0	0.1443	2	45.55074	193.2	27.82166	257.54634	4	5	300	NorESM1-M	4.125460043	291.6222494	1796.217539	6	0.010038454	0.001191234	1414.661684	521	Nordhaus+CoR&DGreenClimateFund	4721
3.777777778	0.008	0.33	0.02	0.02	0.25	0.25	0.02	0.02	0	0	0	0	0.1443	2	45.55074	193.2	27.82166	257.54634	4	5	300	NorESM1-M	4.125460043	291.6222494	1796.217539	6	0.010038454	0.001191234	1414.661684	522	Nordhaus+CoR&DGreenClimateFund	4722
4.555555556	0.008	0.33	0.02	0.02	0.25	0.25	0.02	0.02	0	0	0	0	0.1443	2	45.55074	193.2	27.82166	257.54634	4	5	300	NorESM1-M	4.125460043	291.6222494	1796.217539	6	0.010038454	0.001191234	1414.661684	523	Nordhaus+CoR&DGreenClimateFund	4723
5.333333333	0.008	0.33	0.02	0.02	0.25	0.25	0.02	0.02	0	0	0	0	0.1443	2	45.55074	193.2	27.82166	257.54634	4	5	300	NorESM1-M	4.125460043	291.6222494	1796.217539	6	0.010038454	0.001191234	1414.661684	524	Nordhaus+CoR&DGreenClimateFund	4724
6.111111111	0.008	0.33	0.02	0.02	0.25	0.25	0.02	0.02	0	0	0	0	0.1443	2	45.55074	193.2	27.82166	257.54634	4	5	300	NorESM1-M	4.125460043	291.6222494	1796.217539	6	0.010038454	0.001191234	1414.661684	525	Nordhaus+CoR&DGreenClimateFund	4725
6.888888889	0.008	0.33	0.02	0.02	0.25	0.25	0.02	0.02	0	0	0	0	0.1443	2	45.55074	193.2	27.82166	257.54634	4	5	300	NorESM1-M	4.125460043	291.6222494	1796.217539	6	0.010038454	0.001191234	1414.661684	526	Nordhaus+CoR&DGreenClimateFund	4726
7.666666667	0.008	0.33	0.02	0.02	0.25	0.25	0.02	0.02	0	0	0	0	0.1443	2	45.55074	193.2	27.82166	257.54634	4	5	300	NorESM1-M	4.125460043	291.6222494	1796.217539	6	0.010038454	0.001191234	1414.661684	527	Nordhaus+CoR&DGreenClimateFund	4727
8.444444444	0.008	0.33	0.02	0.02	0.25	0.25	0.02	0.02	0	0	0	0	0.1443	2	45.55074	193.2	27.82166	257.54634	4	5	300	NorESM1-M	4.125460043	291.6222494	1796.217539	6	0.010038454	0.001191234	1414.661684	528	Nordhaus+CoR&DGreenClimateFund	4728
9.222222222	0.008	0.33	0.02	0.02	0.25	0.25	0.02	0.02	0	0	0	0	0.1443	2	45.55074	193.2	27.82166	257.54634	4	5	300	NorESM1-M	4.125460043	291.6222494	1796.217539	6	0.010038454	0.001191234	1414.661684	529	Nordhaus+CoR&DGreenClimateFund	4729
10	0.008	0.33	0.02	0.02	0.25	0.25	0.02	0.02	0	0	0	0	0.1443	2	45.55074	193.2	27.82166	257.54634	4	5	300	NorESM1-M	4.125460043	291.6222494	1796.217539	6	0.010038454	0.001191234	1414.661684	530	Nordhaus+CoR&DGreenClimateFund	4730
3	0.0115	0.33	0.02	0.02	0.25	0.25	0.02	0.02	0	0	0	0	0.1443	2	45.55074	193.2	27.82166	257.54634	4	5	300	NorESM1-M	4.125460043	291.6222494	1796.217539	6	0.010038454	0.001191234	1414.661684	531	Nordhaus+CoR&DGreenClimateFund	4731
3.777777778	0.0115	0.33	0.02	0.02	0.25	0.25	0.02	0.02	0	0	0	0	0.1443	2	45.55074	193.2	27.82166	257.54634	4	5	300	NorESM1-M	4.125460043	291.6222494	1796.217539	6	0.010038454	0.001191234	1414.661684	532	Nordhaus+CoR&DGreenClimateFund	4732
4.555555556	0.0115	0.33	0.02	0.02	0.25	0.25	0.02	0.02	0	0	0	0	0.1443	2	45.55074	193.2	27.82166	257.54634	4	5	300	NorESM1-M	4.125460043	291.6222494	1796.217539	6	0.010038454	0.001191234	1414.661684	533	Nordhaus+CoR&DGreenClimateFund	4733
5.333333333	0.0115	0.33	0.02	0.02	0.25	0.25	0.02	0.02	0	0	0	0	0.1443	2	45.55074	193.2	27.82166	257.54634	4	5	300	NorESM1-M	4.125460043	291.6222494	1796.217539	6	0.010038454	0.001191234	1414.661684	534	Nordhaus+CoR&DGreenClimateFund	4734
6.111111111	0.0115	0.33	0.02	0.02	0.25	0.25	0.02	0.02	0	0	0	0	0.1443	2	45.55074	193.2	27.82166	257.54634	4	5	300	NorESM1-M	4.125460043	291.6222494	1796.217539	6	0.010038454	0.001191234	1414.661684	535	Nordhaus+CoR&DGreenClimateFund	4735
6.888888889	0.0115	0.33	0.02	0.02	0.25	0.25	0.02	0.02	0	0	0	0	0.1443	2	45.55074	193.2	27.82166	257.54634	4	5	300	NorESM1-M	4.125460043	291.6222494	1796.217539	6	0.010038454	0.001191234	1414.661684	536	Nordhaus+CoR&DGreenClimateFund	4736
7.666666667	0.0115	0.33	0.02	0.02	0.25	0.25	0.02	0.02	0	0	0	0	0.1443	2	45.55074	193.2	27.82166	257.54634	4	5	300	NorESM1-M	4.125460043	291.6222494	1796.217539	6	0.010038454	0.001191234	1414.661684	537	Nordhaus+CoR&DGreenClimateFund	4737
8.444444444	0.0115	0.33	0.02	0.02	0.25	0.25	0.02	0.02	0	0	0	0	0.1443	2	45.55074	193.2	27.82166	257.54634	4	5	300	NorESM1-M	4.125460043	291.6222494	1796.217539	6	0.010038454	0.001191234	1414.661684	538	Nordhaus+CoR&DGreenClimateFund	4738
9.222222222	0.0115	0.33	0.02	0.02	0.25	0.25	0.02	0.02	0	0	0	0	0.1443	2	45.55074	193.2	27.82166	257.54634	4	5	300	NorESM1-M	4.125460043	291.6222494	1796.217539	6	0.010038454	0.001191234	1414.661684	539	Nordhaus+CoR&DGreenClimateFund	4739
10	0.0115	0.33	0.02	0.02	0.25	0.25	0.02	0.02	0	0	0	0	0.1443	2	45.55074	193.2	27.82166	257.54634	4	5	300	NorESM1-M	4.125460043	291.6222494	1796.217539	6	0.010038454	0.001191234	1414.661684	540	Nordhaus+CoR&DGreenClimateFund	4740
3	0.015	0.33	0.02	0.02	0.25	0.25	0.02	0.02	0	0	0	0	0.1443	2	45.55074	193.2	27.82166	257.54634	4	5	300	NorESM1-M	4.125460043	291.6222494	1796.217539	6	0.010038454	0.001191234	1414.661684	541	Nordhaus+CoR&DGreenClimateFund	4741
3.777777778	0.015	0.33	0.02	0.02	0.25	0.25	0.02	0.02	0	0	0	0	0.1443	2	45.55074	193.2	27.82166	257.54634	4	5	300	NorESM1-M	4.125460043	291.6222494	1796.217539	6	0.010038454	0.001191234	1414.661684	542	Nordhaus+CoR&DGreenClimateFund	4742
4.555555556	0.015	0.33	0.02	0.02	0.25	0.25	0.02	0.02	0	0	0	0	0.1443	2	45.55074	193.2	27.82166	257.54634	4	5	300	NorESM1-M	4.125460043	291.6222494	1796.217539	6	0.010038454	0.001191234	1414.661684	543	Nordhaus+CoR&DGreenClimateFund	4743
5.333333333	0.015	0.33	0.02	0.02	0.25	0.25	0.02	0.02	0	0	0	0	0.1443	2	45.55074	193.2	27.82166	257.54634	4	5	300	NorESM1-M	4.125460043	291.6222494	1796.217539	6	0.010038454	0.001191234	1414.661684	544	Nordhaus+CoR&DGreenClimateFund	4744
6.111111111	0.015	0.33	0.02	0.02	0.25	0.25	0.02	0.02	0	0	0	0	0.1443	2	45.55074	193.2	27.82166	257.54634	4	5	300	NorESM1-M	4.125460043	291.6222494	1796.217539	6	0.010038454	0.001191234	1414.661684	545	Nordhaus+CoR&DGreenClimateFund	4745
6.888888889	0.015	0.33	0.02	0.02	0.25	0.25	0.02	0.02	0	0	0	0	0.1443	2	45.55074	193.2	27.82166	257.54634	4	5	300	NorESM1-M	4.125460043	291.6222494	1796.217539	6	0.010038454	0.001191234	1414.661684	546	Nordhaus+CoR&DGreenClimateFund	4746
7.666666667	0.015	0.33	0.02	0.02	0.25	0.25	0.02	0.02	0	0	0	0	0.1443	2	45.55074	193.2	27.82166	257.54634	4	5	300	NorESM1-M	4.125460043	291.6222494	1796.217539	6	0.010038454	0.001191234	1414.661684	547	Nordhaus+CoR&DGreenClimateFund	4747
8.444444444	0.015	0.33	0.02	0.02	0.25	0.25	0.02	0.02	0	0	0	0	0.1443	2	45.55074	193.2	27.82166	257.54634	4	5	300	NorESM1-M	4.125460043	291.6222494	1796.217539	6	0.010038454	0.001191234	1414.661684	548	Nordhaus+CoR&DGreenClimateFund	4748
9.222222222	0.015	0.33	0.02	0.02	0.25	0.25	0.02	0.02	0	0	0	0	0.1443	2	45.55074	193.2	27.82166	257.54634	4	5	300	NorESM1-M	4.125460043	291.6222494	1796.217539	6	0.010038454	0.001191234	1414.661684	549	Nordhaus+CoR&DGreenClimateFund	4749
10	0.015	0.33	0.02	0.02	0.25	0.25	0.02	0.02	0	0	0	0	0.1443	2	45.55074	193.2	27.82166	257.54634	4	5	300	NorESM1-M	4.125460043	291.6222494	1796.217539	6	0.010038454	0.001191234	1414.661684	550	Nordhaus+CoR&DGreenClimateFund	4750
3	0.001	0.33	0.02	0.02	0.25	0.25	0.02	0.02	0	0	0	0	0.1443	2	45.55074	193.2	27.82166	257.54634	4	5	300	NorESM1-ME	4.33692843	286.9870926	1617.717931	6	0.010038454	0.001359335	1236.157718	551	Nordhaus+CoR&DGreenClimateFund	4751
3.777777778	0.001	0.33	0.02	0.02	0.25	0.25	0.02	0.02	0	0	0	0	0.1443	2	45.55074	193.2	27.82166	257.54634	4	5	300	NorESM1-ME	4.33692843	286.9870926	1617.717931	6	0.010038454	0.001359335	1236.157718	552	Nordhaus+CoR&DGreenClimateFund	4752
4.555555556	0.001	0.33	0.02	0.02	0.25	0.25	0.02	0.02	0	0	0	0	0.1443	2	45.55074	193.2	27.82166	257.54634	4	5	300	NorESM1-ME	4.33692843	286.9870926	1617.717931	6	0.010038454	0.001359335	1236.157718	553	Nordhaus+CoR&DGreenClimateFund	4753
5.333333333	0.001	0.33	0.02	0.02	0.25	0.25	0.02	0.02	0	0	0	0	0.1443	2	45.55074	193.2	27.82166	257.54634	4	5	300	NorESM1-ME	4.33692843	286.9870926	1617.717931	6	0.010038454	0.001359335	1236.157718	554	Nordhaus+CoR&DGreenClimateFund	4754
6.111111111	0.001	0.33	0.02	0.02	0.25	0.25	0.02	0.02	0	0	0	0	0.1443	2	45.55074	193.2	27.82166	257.54634	4	5	300	NorESM1-ME	4.33692843	286.9870926	1617.717931	6	0.010038454	0.001359335	1236.157718	555	Nordhaus+CoR&DGreenClimateFund	4755
6.888888889	0.001	0.33	0.02	0.02	0.25	0.25	0.02	0.02	0	0	0	0	0.1443	2	45.55074	193.2	27.82166	257.54634	4	5	300	NorESM1-ME	4.33692843	286.9870926	1617.717931	6	0.010038454	0.001359335	1236.157718	556	Nordhaus+CoR&DGreenClimateFund	4756
7.666666667	0.001	0.33	0.02	0.02	0.25	0.25	0.02	0.02	0	0	0	0	0.1443	2	45.55074	193.2	27.82166	257.54634	4	5	300	NorESM1-ME	4.33692843	286.9870926	1617.717931	6	0.010038454	0.001359335	1236.157718	557	Nordhaus+CoR&DGreenClimateFund	4757
8.444444444	0.001	0.33	0.02	0.02	0.25	0.25	0.02	0.02	0	0	0	0	0.1443	2	45.55074	193.2	27.82166	257.54634	4	5	300	NorESM1-ME	4.33692843	286.9870926	1617.717931	6	0.010038454	0.001359335	1236.157718	558	Nordhaus+CoR&DGreenClimateFund	4758
9.222222222	0.001	0.33	0.02	0.02	0.25	0.25	0.02	0.02	0	0	0	0	0.1443	2	45.55074	193.2	27.82166	257.54634	4	5	300	NorESM1-ME	4.33692843	286.9870926	1617.717931	6	0.010038454	0.001359335	1236.157718	559	Nordhaus+CoR&DGreenClimateFund	4759
10	0.001	0.33	0.02	0.02	0.25	0.25	0.02	0.02	0	0	0	0	0.1443	2	45.55074	193.2	27.82166	257.54634	4	5	300	NorESM1-ME	4.33692843	286.9870926	1617.717931	6	0.010038454	0.001359335	1236.157718	560	Nordhaus+CoR&DGreenClimateFund	4760
3	0.0045	0.33	0.02	0.02	0.25	0.25	0.02	0.02	0	0	0	0	0.1443	2	45.55074	193.2	27.82166	257.54634	4	5	300	NorESM1-ME	4.33692843	286.9870926	1617.717931	6	0.010038454	0.001359335	1236.157718	561	Nordhaus+CoR&DGreenClimateFund	4761
3.777777778	0.0045	0.33	0.02	0.02	0.25	0.25	0.02	0.02	0	0	0	0	0.1443	2	45.55074	193.2	27.82166	257.54634	4	5	300	NorESM1-ME	4.33692843	286.9870926	1617.717931	6	0.010038454	0.001359335	1236.157718	562	Nordhaus+CoR&DGreenClimateFund	4762
4.555555556	0.0045	0.33	0.02	0.02	0.25	0.25	0.02	0.02	0	0	0	0	0.1443	2	45.55074	193.2	27.82166	257.54634	4	5	300	NorESM1-ME	4.33692843	286.9870926	1617.717931	6	0.010038454	0.001359335	1236.157718	563	Nordhaus+CoR&DGreenClimateFund	4763
5.333333333	0.0045	0.33	0.02	0.02	0.25	0.25	0.02	0.02	0	0	0	0	0.1443	2	45.55074	193.2	27.82166	257.54634	4	5	300	NorESM1-ME	4.33692843	286.9870926	1617.717931	6	0.010038454	0.001359335	1236.157718	564	Nordhaus+CoR&DGreenClimateFund	4764
6.111111111	0.0045	0.33	0.02	0.02	0.25	0.25	0.02	0.02	0	0	0	0	0.1443	2	45.55074	193.2	27.82166	257.54634	4	5	300	NorESM1-ME	4.33692843	286.9870926	1617.717931	6	0.010038454	0.001359335	1236.157718	565	Nordhaus+CoR&DGreenClimateFund	4765
6.888888889	0.0045	0.33	0.02	0.02	0.25	0.25	0.02	0.02	0	0	0	0	0.1443	2	45.55074	193.2	27.82166	257.54634	4	5	300	NorESM1-ME	4.33692843	286.9870926	1617.717931	6	0.010038454	0.001359335	1236.157718	566	Nordhaus+CoR&DGreenClimateFund	4766
7.666666667	0.0045	0.33	0.02	0.02	0.25	0.25	0.02	0.02	0	0	0	0	0.1443	2	45.55074	193.2	27.82166	257.54634	4	5	300	NorESM1-ME	4.33692843	286.9870926	1617.717931	6	0.010038454	0.001359335	1236.157718	567	Nordhaus+CoR&DGreenClimateFund	4767
8.444444444	0.0045	0.33	0.02	0.02	0.25	0.25	0.02	0.02	0	0	0	0	0.1443	2	45.55074	193.2	27.82166	257.54634	4	5	300	NorESM1-ME	4.33692843	286.9870926	1617.717931	6	0.010038454	0.001359335	1236.157718	568	Nordhaus+CoR&DGreenClimateFund	4768
9.222222222	0.0045	0.33	0.02	0.02	0.25	0.25	0.02	0.02	0	0	0	0	0.1443	2	45.55074	193.2	27.82166	257.54634	4	5	300	NorESM1-ME	4.33692843	286.9870926	1617.717931	6	0.010038454	0.001359335	1236.157718	569	Nordhaus+CoR&DGreenClimateFund	4769
10	0.0045	0.33	0.02	0.02	0.25	0.25	0.02	0.02	0	0	0	0	0.1443	2	45.55074	193.2	27.82166	257.54634	4	5	300	NorESM1-ME	4.33692843	286.9870926	1617.717931	6	0.010038454	0.001359335	1236.157718	570	Nordhaus+CoR&DGreenClimateFund	4770
3	0.008	0.33	0.02	0.02	0.25	0.25	0.02	0.02	0	0	0	0	0.1443	2	45.55074	193.2	27.82166	257.54634	4	5	300	NorESM1-ME	4.33692843	286.9870926	1617.717931	6	0.010038454	0.001359335	1236.157718	571	Nordhaus+CoR&DGreenClimateFund	4771
3.777777778	0.008	0.33	0.02	0.02	0.25	0.25	0.02	0.02	0	0	0	0	0.1443	2	45.55074	193.2	27.82166	257.54634	4	5	300	NorESM1-ME	4.33692843	286.9870926	1617.717931	6	0.010038454	0.001359335	1236.157718	572	Nordhaus+CoR&DGreenClimateFund	4772
4.555555556	0.008	0.33	0.02	0.02	0.25	0.25	0.02	0.02	0	0	0	0	0.1443	2	45.55074	193.2	27.82166	257.54634	4	5	300	NorESM1-ME	4.33692843	286.9870926	1617.717931	6	0.010038454	0.001359335	1236.157718	573	Nordhaus+CoR&DGreenClimateFund	4773
5.333333333	0.008	0.33	0.02	0.02	0.25	0.25	0.02	0.02	0	0	0	0	0.1443	2	45.55074	193.2	27.82166	257.54634	4	5	300	NorESM1-ME	4.33692843	286.9870926	1617.717931	6	0.010038454	0.001359335	1236.157718	574	Nordhaus+CoR&DGreenClimateFund	4774
6.111111111	0.008	0.33	0.02	0.02	0.25	0.25	0.02	0.02	0	0	0	0	0.1443	2	45.55074	193.2	27.82166	257.54634	4	5	300	NorESM1-ME	4.33692843	286.9870926	1617.717931	6	0.010038454	0.001359335	1236.157718	575	Nordhaus+CoR&DGreenClimateFund	4775
6.888888889	0.008	0.33	0.02	0.02	0.25	0.25	0.02	0.02	0	0	0	0	0.1443	2	45.55074	193.2	27.82166	257.54634	4	5	300	NorESM1-ME	4.33692843	286.9870926	1617.717931	6	0.010038454	0.001359335	1236.157718	576	Nordhaus+CoR&DGreenClimateFund	4776
7.666666667	0.008	0.33	0.02	0.02	0.25	0.25	0.02	0.02	0	0	0	0	0.1443	2	45.55074	193.2	27.82166	257.54634	4	5	300	NorESM1-ME	4.33692843	286.9870926	1617.717931	6	0.010038454	0.001359335	1236.157718	577	Nordhaus+CoR&DGreenClimateFund	4777
8.444444444	0.008	0.33	0.02	0.02	0.25	0.25	0.02	0.02	0	0	0	0	0.1443	2	45.55074	193.2	27.82166	257.54634	4	5	300	NorESM1-ME	4.33692843	286.9870926	1617.717931	6	0.010038454	0.001359335	1236.157718	578	Nordhaus+CoR&DGreenClimateFund	4778
9.222222222	0.008	0.33	0.02	0.02	0.25	0.25	0.02	0.02	0	0	0	0	0.1443	2	45.55074	193.2	27.82166	257.54634	4	5	300	NorESM1-ME	4.33692843	286.9870926	1617.717931	6	0.010038454	0.001359335	1236.157718	579	Nordhaus+CoR&DGreenClimateFund	4779
10	0.008	0.33	0.02	0.02	0.25	0.25	0.02	0.02	0	0	0	0	0.1443	2	45.55074	193.2	27.82166	257.54634	4	5	300	NorESM1-ME	4.33692843	286.9870926	1617.717931	6	0.010038454	0.001359335	1236.157718	580	Nordhaus+CoR&DGreenClimateFund	4780
3	0.0115	0.33	0.02	0.02	0.25	0.25	0.02	0.02	0	0	0	0	0.1443	2	45.55074	193.2	27.82166	257.54634	4	5	300	NorESM1-ME	4.33692843	286.9870926	1617.717931	6	0.010038454	0.001359335	1236.157718	581	Nordhaus+CoR&DGreenClimateFund	4781
3.777777778	0.0115	0.33	0.02	0.02	0.25	0.25	0.02	0.02	0	0	0	0	0.1443	2	45.55074	193.2	27.82166	257.54634	4	5	300	NorESM1-ME	4.33692843	286.9870926	1617.717931	6	0.010038454	0.001359335	1236.157718	582	Nordhaus+CoR&DGreenClimateFund	4782
4.555555556	0.0115	0.33	0.02	0.02	0.25	0.25	0.02	0.02	0	0	0	0	0.1443	2	45.55074	193.2	27.82166	257.54634	4	5	300	NorESM1-ME	4.33692843	286.9870926	1617.717931	6	0.010038454	0.001359335	1236.157718	583	Nordhaus+CoR&DGreenClimateFund	4783
5.333333333	0.0115	0.33	0.02	0.02	0.25	0.25	0.02	0.02	0	0	0	0	0.1443	2	45.55074	193.2	27.82166	257.54634	4	5	300	NorESM1-ME	4.33692843	286.9870926	1617.717931	6	0.010038454	0.001359335	1236.157718	584	Nordhaus+CoR&DGreenClimateFund	4784
6.111111111	0.0115	0.33	0.02	0.02	0.25	0.25	0.02	0.02	0	0	0	0	0.1443	2	45.55074	193.2	27.82166	257.54634	4	5	300	NorESM1-ME	4.33692843	286.9870926	1617.717931	6	0.010038454	0.001359335	1236.157718	585	Nordhaus+CoR&DGreenClimateFund	4785
6.888888889	0.0115	0.33	0.02	0.02	0.25	0.25	0.02	0.02	0	0	0	0	0.1443	2	45.55074	193.2	27.82166	257.54634	4	5	300	NorESM1-ME	4.33692843	286.9870926	1617.717931	6	0.010038454	0.001359335	1236.157718	586	Nordhaus+CoR&DGreenClimateFund	4786
7.666666667	0.0115	0.33	0.02	0.02	0.25	0.25	0.02	0.02	0	0	0	0	0.1443	2	45.55074	193.2	27.82166	257.54634	4	5	300	NorESM1-ME	4.33692843	286.9870926	1617.717931	6	0.010038454	0.001359335	1236.157718	587	Nordhaus+CoR&DGreenClimateFund	4787
8.444444444	0.0115	0.33	0.02	0.02	0.25	0.25	0.02	0.02	0	0	0	0	0.1443	2	45.55074	193.2	27.82166	257.54634	4	5	300	NorESM1-ME	4.33692843	286.9870926	1617.717931	6	0.010038454	0.001359335	1236.157718	588	Nordhaus+CoR&DGreenClimateFund	4788
9.222222222	0.0115	0.33	0.02	0.02	0.25	0.25	0.02	0.02	0	0	0	0	0.1443	2	45.55074	193.2	27.82166	257.54634	4	5	300	NorESM1-ME	4.33692843	286.9870926	1617.717931	6	0.010038454	0.001359335	1236.157718	589	Nordhaus+CoR&DGreenClimateFund	4789
10	0.0115	0.33	0.02	0.02	0.25	0.25	0.02	0.02	0	0	0	0	0.1443	2	45.55074	193.2	27.82166	257.54634	4	5	300	NorESM1-ME	4.33692843	286.9870926	1617.717931	6	0.010038454	0.001359335	1236.157718	590	Nordhaus+CoR&DGreenClimateFund	4790
3	0.015	0.33	0.02	0.02	0.25	0.25	0.02	0.02	0	0	0	0	0.1443	2	45.55074	193.2	27.82166	257.54634	4	5	300	NorESM1-ME	4.33692843	286.9870926	1617.717931	6	0.010038454	0.001359335	1236.157718	591	Nordhaus+CoR&DGreenClimateFund	4791
3.777777778	0.015	0.33	0.02	0.02	0.25	0.25	0.02	0.02	0	0	0	0	0.1443	2	45.55074	193.2	27.82166	257.54634	4	5	300	NorESM1-ME	4.33692843	286.9870926	1617.717931	6	0.010038454	0.001359335	1236.157718	592	Nordhaus+CoR&DGreenClimateFund	4792
4.555555556	0.015	0.33	0.02	0.02	0.25	0.25	0.02	0.02	0	0	0	0	0.1443	2	45.55074	193.2	27.82166	257.54634	4	5	300	NorESM1-ME	4.33692843	286.9870926	1617.717931	6	0.010038454	0.001359335	1236.157718	593	Nordhaus+CoR&DGreenClimateFund	4793
5.333333333	0.015	0.33	0.02	0.02	0.25	0.25	0.02	0.02	0	0	0	0	0.1443	2	45.55074	193.2	27.82166	257.54634	4	5	300	NorESM1-ME	4.33692843	286.9870926	1617.717931	6	0.010038454	0.001359335	1236.157718	594	Nordhaus+CoR&DGreenClimateFund	4794
6.111111111	0.015	0.33	0.02	0.02	0.25	0.25	0.02	0.02	0	0	0	0	0.1443	2	45.55074	193.2	27.82166	257.54634	4	5	300	NorESM1-ME	4.33692843	286.9870926	1617.717931	6	0.010038454	0.001359335	1236.157718	595	Nordhaus+CoR&DGreenClimateFund	4795
6.888888889	0.015	0.33	0.02	0.02	0.25	0.25	0.02	0.02	0	0	0	0	0.1443	2	45.55074	193.2	27.82166	257.54634	4	5	300	NorESM1-ME	4.33692843	286.9870926	1617.717931	6	0.010038454	0.001359335	1236.157718	596	Nordhaus+CoR&DGreenClimateFund	4796
7.666666667	0.015	0.33	0.02	0.02	0.25	0.25	0.02	0.02	0	0	0	0	0.1443	2	45.55074	193.2	27.82166	257.54634	4	5	300	NorESM1-ME	4.33692843	286.9870926	1617.717931	6	0.010038454	0.001359335	1236.157718	597	Nordhaus+CoR&DGreenClimateFund	4797
8.444444444	0.015	0.33	0.02	0.02	0.25	0.25	0.02	0.02	0	0	0	0	0.1443	2	45.55074	193.2	27.82166	257.54634	4	5	300	NorESM1-ME	4.33692843	286.9870926	1617.717931	6	0.010038454	0.001359335	1236.157718	598	Nordhaus+CoR&DGreenClimateFund	4798
9.222222222	0.015	0.33	0.02	0.02	0.25	0.25	0.02	0.02	0	0	0	0	0.1443	2	45.55074	193.2	27.82166	257.54634	4	5	300	NorESM1-ME	4.33692843	286.9870926	1617.717931	6	0.010038454	0.001359335	1236.157718	599	Nordhaus+CoR&DGreenClimateFund	4799
10	0.015	0.33	0.02	0.02	0.25	0.25	0.02	0.02	0	0	0	0	0.1443	2	45.55074	193.2	27.82166	257.54634	4	5	300	NorESM1-ME	4.33692843	286.9870926	1617.717931	6	0.010038454	0.001359335	1236.157718	600	Nordhaus+CoR&DGreenClimateFund	4800
