# Supplementary material for: Computational Intelligence for Studying Sustainability Challenges: Tools and Methods for Dealing With Deep Uncertainty and Complexity
Source: Front Robot AI. 2020 Sep 17;7:111. doi: 10.3389/frobt.2020.00111 (PMC7805846; doi:10.3389/frobt.2020.00111)
Supplement: Supplementary file 3 [file Data_Sheet_3.ZIP › Experimental Design/Limits_original.csv]

VarName	Min	Max	Cte	Type	Gradient	Description	Comments
alfa	0.33	0.33	0.33	1	5
epsilon	3	10	5	3	5	elasticity of substitution
Eta.re	0.013333333	0.026666667	0.02	1	2	probability of successful innovation
Eta.ce	0.013333333	0.026666667	0.02	1	2	probability of successful innovation
Gamma.re	0.166666667	0.333333333	0.25	1	2
Gamma.ce	0.166666667	0.333333333	0.25	1	2
Nu.re	0.013333333	0.026666667	0.02	1	2
Nu.ce	0.013333333	0.026666667	0.02	1	2
k.re	0	0.693147181	0	1	2	this coefficient controls decreasing returns to research in the "ce" sector	when zero this effect is not active
k.ce	0	0.693147181	0	1	2	this coefficient controls decreasing returns to research in the "re" sector	when zero this effect is not active
labor.growth_N	0	0	0	1	5	this coeficient control demographic exogenous labor growth in the north	when zero this effect is not active
labor.growth_S	0	0	0	1	5	this coeficient control demographic exogenous labor growth in the south	when zero this effect is not active
lambda.S	0.1443	0.1443	0.1443	1	5	parameters of utility function	# based on acemoglous calibration
sigma.utility	2	2	2	1	5	parameters of utility function	# based on acemoglous calibration
rho	0.001	0.015	0.008	3	5	utility discount rate
Yre.0_N	45.55074	45.55074	45.55074	1	5	production of renewable energy in North [ Quadrillion of Btu]	data from iea for 2012 from eia
Yce.0_N	193.15726	193.15726	193.2	1	5	production of fossil fuel energy in North [ Quadrillion of Btu]	data from iea for 2012 from eia
Yre.0_S	27.82166	27.82166	27.82166	1	5	production of renewable energy in South [ Quadrillion of Btu]	data from iea for 2012 from eia
Yce.0_S	257.54634	257.54634	257.54634	1	5	production of fossil fuel energy in South [ Quadrillion of Btu]	data from iea for 2012 from eia
size.factor	4	4	4	1	5	this factor specifies how much times the market in the emerging region is bigger than the market in the advanced region.
TimeStep	5	5	5	1	5
EndTime	300	300	300	1	5
