# Supplementary material for: Computational Intelligence for Studying Sustainability Challenges: Tools and Methods for Dealing With Deep Uncertainty and Complexity
Source: Front Robot AI. 2020 Sep 17;7:111. doi: 10.3389/frobt.2020.00111 (PMC7805846; doi:10.3389/frobt.2020.00111)
Supplement: Supplementary file 3 [file Data_Sheet_3.ZIP › Experimental Design/Policies.csv]

policy.name
FWA
Nordhaus
Nordhauds+TechnologyPolicy
Nordhaus+TraditionalGreenClimateFund
Nordhaus+R&DGreenClimateFund
