# Supplementary material for: Computational Intelligence for Studying Sustainability Challenges: Tools and Methods for Dealing With Deep Uncertainty and Complexity
Source: Front Robot AI. 2020 Sep 17;7:111. doi: 10.3389/frobt.2020.00111 (PMC7805846; doi:10.3389/frobt.2020.00111)
Supplement: Supplementary file 4 [file Data_Sheet_4.ZIP › Experimental Results Short/prim.data.csv]

Future.ID	Run.ID	time	Are.N	Ace.N	Are.S	Ace.S	S	RelPrice_N	RelLabor_N	Labor.re_N	Price.re_N	Agg.demand.re.tech_N	Profits.re_N	Yre_N	sre_N	Labor.ce_N	Price.ce_N	Agg.demand.ce.tech_N	Profits.ce_N	Yce_N	sce_N	Y_N	RelPrice_S	RelLabor_S	Labor.re_S	Price.re_S	Agg.demand.re.tech_S	Profits.re_S	Yre_S	sre_S	Labor.ce_S	Price.ce_S	Agg.demand.ce.tech_S	Profits.ce_S	Yce_S	sce_S	Y_S	Delta.Temp	Gamma.re.t_N	Gamma.re.t_S	Gamma.ce.t_N	Gamma.ce.t_S	L_N	L_S	Consumption_N	Consumption_S	Utility.Consumer_N	Utility.Consumer_S	CO2.Concentration
1	1	2112	140.3364151	347.8872419	33.85788506	150.1472801	414.3620354	1.837213563	0.29626525	0.228552952	2.091734609	96.49954088	0.42672097	46.13374013	0.266273333	0.771447048	1.138536451	325.7200801	1.440334194	286.0866508	0.733726667	422.2196209	2.712655361	0.135897278	0.478554816	2.8911069	79.0218086	0.349434438	27.33271765	0.09780292	3.521445184	1.065784818	581.4819082	2.571312998	545.5903466	0.90219708	660.5037168	5.578862043	0.25	0.25	0.25	0.25	1	4	376.2399042	147.1437155	0.605526436	0.602785666	883.8541646
1	601	2112	156.6897266	311.5791561	46.75184836	125.8989449	678.180454	1.5849431	1.343527085	0.573292749	1.874044992	229.3777665	1.014308483	122.3971503	0.56447626	0.426707251	1.182405218	170.7280553	0.754959461	144.3904786	0.43552374	376.8666623	1.942001738	0.894900084	1.889070757	2.184346756	283.463492	1.253475562	129.7703724	0.46326328	2.110929243	1.12479135	316.7543474	1.400687724	281.6116496	0.53673672	568.1262115	3.80733207	0.25	0.25	0.25	0.25	1	4	333.2951383	125.6906222	0.902021789	0.897296507	620.035746
1	1201	2112	187.6570743	260.1620694	50.31133794	119.2290641	718.8981198	1.179688106	2.425154301	0.70804235	1.546500574	324.6243784	4.306467004	178.4226442	0.978190055	0.29195765	1.310940211	113.7786249	0.503129079	86.79162021	0.021809945	367.3888808	1.782624617	1.062072046	2.060203566	2.043954629	301.2769656	1.332246742	147.3990476	0.519455725	1.939796434	1.146598453	283.6690476	1.254384528	247.4005147	0.480544275	552.269065	3.467905031	0.25	0.25	0.25	0.25	1	4	319.6467938	122.1421111	0.901935871	0.897170938	579.3180802
1	1801	2112	187.6569454	260.1622484	61.64267163	103.046216	775.4073867	1.179689192	2.425149834	0.708041969	1.546501403	324.6242406	4.306465175	178.4224728	0.978190001	0.291958031	1.310939706	113.7787862	0.503129793	86.79177664	0.021809999	367.3889158	1.254276404	2.145296246	2.728259697	1.604122594	579.8141718	2.563938268	253.0167717	0.849071522	1.271740303	1.278922723	189.1906169	0.836600908	147.9296704	0.150928478	560.4251845	2.955028255	0.25	0.25	0.25	0.25	1	4	319.6468262	119.1701408	0.901976459	0.897087484	522.8088133
1	2401	2112	187.6568987	260.1623115	72.72653858	81.38959587	822.4351526	1.17968958	2.425148237	0.708041833	1.546501699	324.6241902	4.306464508	178.4224109	0.978189981	0.291958167	1.310939526	113.7788435	0.503130046	86.79183229	0.021810019	367.3889272	0.95858197	3.672952106	3.144010058	1.385236223	633.2911382	19.60289389	320.0203615	0.999999995	0.855989942	1.445088961	120.6941403	0.533709488	83.52021471	5.23E-09	534.8874395	2.484015656	0.25	0.25	0.25	0.25	1	4	319.6468368	113.1946107	0.902003019	0.896750982	475.7810474
1	3001	2112	187.6569826	260.1621926	72.35104785	82.34427056	810.9346186	1.179688866	2.425151175	0.708042084	1.546501154	324.6242794	4.30646569	178.4225228	0.978190016	0.291957916	1.310939858	113.7787369	0.503129575	86.79172901	0.021809984	367.3889024	1.033604953	3.159109022	3.038255555	1.438172173	481.8952457	8.523763106	284.8135756	0.999647605	0.961744445	1.391413778	129.6602795	0.573357756	93.18599652	0.000352395	510.1149771	2.603367208	0.25	0.25	0.25	0.25	1	4	319.6468139	110.8791451	0.901997079	0.896564046	487.2815814
1	3601	2112	187.6570248	260.1621345	72.64199416	81.61080476	821.795443	1.179688511	2.425152633	0.708042208	1.546500884	324.6243247	4.306466292	178.4225789	0.978190034	0.291957792	1.310940023	113.7786844	0.503129342	86.79167802	0.021809966	367.3888914	0.961075459	3.653918038	3.140509144	1.386962883	633.0264378	11.19697163	319.4883669	0.999976552	0.859490856	1.4431363	121.2721527	0.536265459	84.03374836	2.34E-05	535.2086317	2.490729912	0.25	0.25	0.25	0.25	1	4	319.6468037	113.2663788	0.902002697	0.896755227	476.420757
1	4201	2112	187.6569402	260.1622518	72.658468	81.56889319	805.5979623	1.179689224	2.425149702	0.708041958	1.546501428	324.6242341	4.30646509	178.4224664	0.978189999	0.291958042	1.310939691	113.7787902	0.50312981	86.79178066	0.021810001	367.3889142	1.080586862	2.890376457	2.971821868	1.47230023	384.6359526	11.90602128	261.2483139	0.999987843	1.028178132	1.362500583	133.0746905	0.588456282	97.66945583	1.22E-05	489.0739382	2.657796891	0.25	0.25	0.25	0.25	1	4	319.6468249	108.1738123	0.901994203	0.896347508	492.6182377
1	4801	2112	187.6569996	260.1621695	72.71372775	81.42390973	813.5750818	1.179688724	2.425151758	0.708042133	1.546501046	324.6242976	4.306465933	178.4225453	0.978190024	0.291957867	1.310939924	113.7787159	0.503129482	86.79170866	0.021809976	367.3888982	1.022419347	3.228610535	3.054062802	1.4301543	482.7852915	14.94413591	286.9393169	0.999999433	0.945937198	1.398794246	127.1034376	0.562051401	90.86642868	5.67E-07	508.5889136	2.576215734	0.25	0.25	0.25	0.25	1	4	319.64681	110.5430077	0.901998473	0.896542784	484.6411182
2	2	2112	162.4732356	348.8059921	40.84495842	150.4429498	403.8695265	1.668427779	0.241256688	0.194364864	1.803422924	76.14384304	0.336708074	42.22184492	0.25751315	0.805635136	1.080911591	315.6133978	1.395642445	291.9881705	0.74248685	391.7572409	2.395390737	0.088343922	0.324691196	2.469517915	51.12075986	0.226056	20.70070419	0.088445746	3.675308804	1.030945756	578.6562166	2.55881779	561.286773	0.911554254	629.7769765	5.637834269	0.25	0.25	0.25	0.25	1	4	349.0948773	140.2985659	0.605383361	0.602550645	894.3466735
2	602	2112	184.9959607	306.3398756	59.09231524	120.6942145	731.3053767	1.402031146	1.809562056	0.644072642	1.578962897	235.5996266	1.041821549	149.2116294	0.61445795	0.355927358	1.126196734	130.1970418	0.575731319	115.6077246	0.38554205	339.1490853	1.613630705	1.22461589	2.201936785	1.755984092	301.5032084	1.333247187	171.7004213	0.560832344	1.798063215	1.08821931	246.202267	1.088706425	226.2432442	0.439167656	509.4560073	3.359720458	0.25	0.25	0.25	0.25	1	4	299.3138281	112.4527203	0.901746164	0.896534341	566.9108233
2	1202	2112	218.6832692	259.1494088	63.61486457	114.8095453	774.9467596	1.061965653	3.914755052	0.79653106	1.324251469	337.6048118	4.478665434	216.6990914	0.984549133	0.20346894	1.246981449	73.30320448	0.32414677	58.78451884	0.015450867	336.8573502	1.485254892	1.541731231	2.426269485	1.64728823	325.1130128	1.437649743	197.3625543	0.623671002	1.573730515	1.109094634	210.875285	0.93249051	190.1328151	0.376328998	497.2986676	2.959429032	0.25	0.25	0.25	0.25	1	4	292.1094672	109.7323855	0.901702174	0.8964162	523.2694404
2	1802	2112	218.6837698	259.1488138	76.56293289	97.56421428	844.0509288	1.061962391	3.914788455	0.796532443	1.324249266	337.6053324	4.478672339	216.699786	0.984549272	0.203467557	1.246983205	73.30269203	0.324144504	58.78402513	0.015450728	336.8573472	1.045718007	4.086055616	3.21353593	1.313346271	629.3382347	2.782933674	335.4307801	0.909387339	0.78646407	1.255927757	107.8146765	0.476756499	85.84464818	0.090612661	513.2066125	2.251669688	0.25	0.25	0.25	0.25	1	4	292.1094633	108.2326651	0.901742754	0.896408408	454.1652712
2	2402	2112	218.6839145	259.1486426	85.04189497	82.7053621	875.6460602	1.06196145	3.914798091	0.796532842	1.32424863	337.6054829	4.478674337	216.6999867	0.984549313	0.203467158	1.246983711	73.30254431	0.324143851	58.7838828	0.015450687	336.8573467	0.872520919	6.75686483	3.484327742	1.206552943	667.8207407	6.851199692	387.4463372	0.998565156	0.515672258	1.382835549	69.18512214	0.30593661	50.0313448	0.001434844	508.8932388	1.89135358	0.25	0.25	0.25	0.25	1	4	292.1094626	107.1583251	0.901756794	0.896361719	422.5701398
2	3002	2112	218.6839207	259.148635	85.60186911	81.51377781	867.8894823	1.061961409	3.91479851	0.796532859	1.324248602	337.6054894	4.478674422	216.6999953	0.984549314	0.203467141	1.246983733	73.30253786	0.324143822	58.78387658	0.015450686	336.8573466	0.917210999	5.881468365	3.418728709	1.232335265	509.4587287	9.011305994	351.3978148	0.999831047	0.581271291	1.343567911	73.62785831	0.325582389	54.80025066	0.000168953	478.5998632	1.982246398	0.25	0.25	0.25	0.25	1	4	292.1094624	103.7754335	0.9017536	0.896074963	430.3267177
2	3602	2112	218.6836264	259.1489837	85.83762107	80.9838758	879.8898539	1.061963324	3.914778902	0.796532048	1.324249896	337.6051831	4.47867036	216.6995871	0.984549232	0.203467952	1.246982702	73.30283852	0.324145152	58.78416628	0.015450768	336.8573477	0.854959113	7.149479168	3.509171087	1.196788666	670.6920404	11.86320081	392.2868269	0.999990581	0.490828913	1.399819766	65.66694123	0.290379214	46.91099727	9.42E-06	508.2728043	1.840915404	0.25	0.25	0.25	0.25	1	4	292.1094641	107.0208278	0.901758472	0.896355352	418.3263461
2	4202	2112	218.6838627	259.1487037	85.29786349	82.17992503	856.4910451	1.061961786	3.914794648	0.796532699	1.324248857	337.6054291	4.478673622	216.6999149	0.984549298	0.203467301	1.24698353	73.30259707	0.324144084	58.78393363	0.015450702	336.8573468	0.975358973	4.958294787	3.328666986	1.267788716	404.585038	7.871930168	319.1265493	0.999453323	0.671333014	1.299817555	81.5976168	0.360824662	62.77620769	0.000546677	457.1631762	2.112885046	0.25	0.25	0.25	0.25	1	4	292.1094628	101.0544713	0.901748609	0.895823383	441.7251549
2	4802	2112	218.6841331	259.1483834	80.72378057	90.86367559	845.1359744	1.061960027	3.914812662	0.796533445	1.324247669	337.6057104	4.478677354	216.70029	0.984549373	0.203466555	1.246984477	73.30232085	0.324142863	58.78366749	0.015450627	336.8573458	1.025979649	4.308168881	3.246444473	1.300287353	494.2678099	3.890461015	323.1036874	0.96950529	0.753555527	1.267361739	97.51884154	0.431228317	76.94633547	0.03049471	485.0619103	2.239716952	0.25	0.25	0.25	0.25	1	4	292.1094612	105.154086	0.901743282	0.896161775	453.0802256
3	3	2112	178.2378092	348.6951611	46.10629009	150.3984954	395.3645223	1.567721366	0.202167142	0.168168914	1.651045301	63.35180177	0.280141667	38.37072293	0.24870112	0.831831086	1.053149709	313.3634924	1.385693363	297.5488571	0.75129888	376.7152942	2.208176684	0.059809268	0.225735969	2.244549116	34.7883834	0.153834231	15.49905197	0.081791894	3.774264031	1.016471704	581.6553941	2.572080153	572.2297944	0.918208106	616.4437775	5.685130411	0.25	0.25	0.25	0.25	1	4	335.6909986	137.3282625	0.605301977	0.60243505	902.8516777
3	603	2112	207.1468577	300.0318821	70.67492125	114.0049031	792.1898076	1.281727399	2.623735537	0.724041672	1.412820577	251.2189391	1.110890149	177.8137601	0.665408321	0.275958328	1.102278518	95.7485751	0.423400199	86.86423037	0.334591679	317.3696401	1.377624925	2.030044506	2.679887377	1.489544396	343.2974761	1.518061439	230.471463	0.683578068	1.320112623	1.081240887	169.1083496	0.747797122	156.4021039	0.316421932	468.2405369	2.791989344	0.25	0.25	0.25	0.25	1	4	279.5848778	103.1098856	0.901571667	0.895904876	506.0263924
3	1203	2112	241.4530594	257.4026675	75.81791268	109.2990265	833.9772304	0.989284187	6.589156155	0.868233045	1.208780964	354.5853546	4.703929314	249.3400877	0.989031087	0.131766955	1.221874341	45.74144918	0.202268688	37.43547732	0.010968913	324.2779532	1.27769088	2.653326644	2.905107484	1.40967706	367.7059392	1.625995663	260.8440966	0.733642348	1.094892516	1.103300557	138.5829898	0.612813981	125.6076496	0.266357652	463.1472991	2.361296412	0.25	0.25	0.25	0.25	1	4	280.6823643	102.0031087	0.901609663	0.895876391	464.2389696
3	1803	2112	241.4530594	257.4026676	88.25980271	92.99792772	903.5172887	0.989284187	6.589156153	0.868233045	1.208780964	354.5853546	4.703929314	249.3400876	0.989031087	0.131766955	1.221874341	45.74144919	0.202268688	37.43547733	0.010968913	324.2779532	0.920657864	8.508327813	3.579316145	1.169575189	679.6643864	3.005475917	406.7845104	0.940375259	0.420683855	1.270368977	55.9175764	0.247267523	44.01679936	0.059624741	500.8581041	1.55039356	0.25	0.25	0.25	0.25	1	4	280.6823643	105.1883071	0.901640069	0.896230245	394.6989113
3	2403	2112	241.4530594	257.4026675	94.88624163	81.98650439	923.9250676	0.989284187	6.589156153	0.868233045	1.208780964	354.5853546	4.703929314	249.3400876	0.989031087	0.131766955	1.221874341	45.74144919	0.202268688	37.43547733	0.010968913	324.2779532	0.806052941	13.64970209	3.726956905	1.113288409	706.8353866	6.68883981	444.4353922	0.998541006	0.273043095	1.381160408	36.24875968	0.160292015	26.24514827	0.001458994	507.9545015	1.28510351	0.25	0.25	0.25	0.25	1	4	280.6823643	106.7581595	0.901646373	0.896374048	374.2911324
3	3003	2112	241.4530594	257.4026675	92.14569001	86.91022272	901.9224835	0.989284187	6.589156153	0.868233045	1.208780964	354.5853546	4.703929314	249.3400876	0.989031087	0.131766955	1.221874341	45.74144919	0.202268688	37.43547733	0.010968913	324.2779532	0.911354738	8.821188446	3.592717315	1.164565693	529.6575744	4.356391177	386.5895596	0.984182658	0.407282685	1.277840169	51.03722032	0.225686588	39.94022223	0.015817342	472.753453	1.570543778	0.25	0.25	0.25	0.25	1	4	280.6823643	102.3789475	0.901639526	0.895991327	396.2937165
3	3603	2112	241.4530601	257.402667	93.45047801	84.61547155	918.9944197	0.989284183	6.589156228	0.868233046	1.208780962	354.5853553	4.703929323	249.3400885	0.989031088	0.131766954	1.221874343	45.74144876	0.202268686	37.43547691	0.010968912	324.2779535	0.831733285	12.20940976	3.697185561	1.12485097	701.3114117	4.9619185	436.4293592	0.991707839	0.302814439	1.352417885	40.20816714	0.177800515	29.73057928	0.008292161	506.2810759	1.350501355	0.25	0.25	0.25	0.25	1	4	280.6823645	106.3823984	0.90164496	0.896340268	379.2217803
3	4203	2112	241.4530594	257.4026676	89.38667988	91.42858788	879.1025382	0.989284187	6.589156152	0.868233045	1.208780964	354.5853546	4.703929314	249.3400876	0.989031087	0.131766955	1.221874341	45.7414492	0.202268688	37.43547733	0.010968913	324.2779532	1.015248059	6.00932761	3.429331853	1.22460198	414.7802573	3.558267098	338.706179	0.962782503	0.570668147	1.206209624	69.02274002	0.305218556	57.22283974	0.037217497	450.62606	1.850311324	0.25	0.25	0.25	0.25	1	4	280.6823643	99.48497839	0.901630961	0.895708519	419.1136618
3	4803	2112	241.4530601	257.402667	93.88108604	83.87565141	908.5493057	0.989284183	6.589156228	0.868233046	1.208780962	354.5853553	4.703929323	249.3400885	0.989031088	0.131766954	1.221874343	45.74144876	0.202268686	37.43547691	0.010968912	324.2779535	0.878854483	10.03690787	3.637579651	1.147662244	534.5770024	5.48424685	395.926985	0.994953767	0.362420349	1.305861512	45.27195606	0.20019259	34.66826737	0.005046233	473.2790228	1.486276536	0.25	0.25	0.25	0.25	1	4	280.6823645	102.5333678	0.901641735	0.896010765	389.6668943
4	4	2112	190.0137459	348.4510476	50.20704607	150.3041935	388.2682523	1.501236192	0.171944233	0.146717077	1.557222356	53.99532749	0.238767338	34.67412812	0.240513725	0.853282923	1.037293375	314.0281394	1.388632432	302.738017	0.759486275	368.0234669	2.084770755	0.041439462	0.159162251	2.104397117	24.2596701	0.107276261	11.5280856	0.077167441	3.840837749	1.009414158	585.4243443	2.58874645	579.9644671	0.922832559	609.6840144	5.724252902	0.25	0.25	0.25	0.25	1	4	327.9457113	135.8223563	0.605250387	0.602369874	909.9479477
4	604	2112	224.9754682	294.3009039	81.00933773	107.561373	852.5694863	1.197180982	3.98529838	0.799410201	1.306116949	267.9244885	1.184762088	205.1305503	0.708369638	0.200589799	1.090993734	67.22821304	0.297283158	61.62108083	0.291630362	303.9390833	1.209180796	3.816728831	3.169560891	1.315139991	386.4597837	1.708925164	293.8544843	0.779229023	0.830439109	1.08762891	101.2541893	0.447746025	93.09626514	0.220770977	441.8811754	2.157052244	0.25	0.25	0.25	0.25	1	4	267.4409541	97.19228093	0.901457564	0.895457981	445.6467137
4	1204	2112	258.7106877	255.9248098	86.30729861	104.1173944	888.515691	0.940931305	11.31711344	0.918812147	1.140556891	368.667767	4.890746596	274.749646	0.991576767	0.081187853	1.212157449	27.68971113	0.122443903	22.84332877	0.008423233	320.232813	1.133936577	5.041990569	3.337966527	1.260185464	406.8475344	1.799079797	322.8473476	0.808804451	0.662033473	1.111336815	80.69184756	0.35681935	72.60791371	0.191195549	444.8431721	1.73679964	0.25	0.25	0.25	0.25	1	4	277.0694837	97.93753336	0.901592321	0.895574204	409.700509
4	1804	2112	258.7113132	255.9241972	97.16917509	89.87083259	944.51303	0.940928272	11.31727152	0.918813189	1.140555294	368.6683058	4.890753745	274.7504323	0.99157684	0.081186811	1.212159659	27.68936482	0.122442371	22.84300143	0.00842316	320.2330852	0.84365099	18.15994006	3.79123108	1.094463457	717.8192128	3.174196559	459.1048206	0.954862017	0.20876892	1.297294106	27.66933411	0.122353795	21.32849751	0.045137983	506.213514	1.002390914	0.25	0.25	0.25	0.25	1	4	277.0697349	106.2574528	0.901609363	0.896347478	353.70317
4	2404	2112	257.3312328	257.2967355	101.190853	83.23674136	921.5247021	0.954997738	7.62942354	0.884117404	1.148067938	344.1724286	4.565791438	260.8121026	0.987778265	0.115882596	1.202168228	39.24674142	0.173549091	32.64663008	0.012221735	321.3458368	0.808272259	15.71877157	3.760747972	1.080308883	618.7851483	5.691437286	446.7726069	0.996149359	0.239252028	1.336565583	30.70547935	0.13577963	22.97341765	0.003850641	496.5964407	1.317047775	0.25	0.25	0.25	0.25	1	4	279.5914892	106.4667278	0.901633065	0.896348969	376.6914979
4	3004	2112	258.7114324	255.9240801	98.81615268	87.47347541	936.6814825	0.940927693	11.3173017	0.918813388	1.140554989	368.6684084	4.890755106	274.7505822	0.991576854	0.081186612	1.212160081	27.68929869	0.122442079	22.84293892	0.008423146	320.233137	0.873435221	15.62500865	3.759398621	1.107468061	551.3878485	3.803649823	423.1992668	0.975180908	0.240601379	1.267945274	29.99548236	0.132640023	23.6567642	0.024819092	473.7426516	1.111826454	0.25	0.25	0.25	0.25	1	4	277.0697827	102.6075017	0.901607542	0.896038947	361.5347175
4	3604	2112	257.01151	257.6168086	97.76582174	88.73836903	901.9451528	0.956590009	7.018865247	0.875294076	1.148931172	340.6962852	4.51967692	257.9839204	0.987041197	0.124705924	1.201069593	42.22987017	0.186740486	35.16021922	0.012958803	322.2342521	0.863377166	10.94484912	3.665127625	1.102965613	600.9721147	3.933098063	424.9980634	0.976880947	0.334872375	1.277501487	42.82911935	0.189390366	33.52569042	0.023119053	492.3721619	1.570257922	0.25	0.25	0.25	0.25	1	4	280.5335937	105.5655519	0.901637814	0.896259741	396.2710472
4	4204	2112	258.7115257	255.9239778	97.85110636	89.01430788	923.1657855	0.940927214	11.31732668	0.918813552	1.140554736	368.6684856	4.89075613	274.7507005	0.991576864	0.081186448	1.21216043	27.68924338	0.122441834	22.84288672	0.008423136	320.2331731	0.938553499	11.44188305	3.678505256	1.139307754	437.2965055	3.635403277	383.826498	0.969716454	0.321494744	1.213897509	38.21892809	0.1690041	31.4844769	0.030283546	446.6641197	1.295230198	0.25	0.25	0.25	0.25	1	4	277.0698164	98.72012224	0.901603961	0.895680653	375.0504145
4	4804	2112	258.7113901	255.924126	101.7219303	82.76069411	943.0200792	0.940927909	11.31729044	0.918813313	1.140555102	368.6683733	4.89075464	274.7505286	0.991576849	0.081186687	1.212159923	27.68932359	0.122442189	22.84296244	0.008423151	320.2331204	0.825434528	19.9615943	3.80917482	1.086999652	559.3248615	5.540269364	437.3746866	0.995657488	0.19082518	1.316881733	23.81704212	0.10531896	18.08593856	0.004342512	478.1695979	1.023438657	0.25	0.25	0.25	0.25	1	4	277.0697672	103.6663612	0.90160903	0.896133257	355.1961208
5	5	2112	199.1214811	348.2561311	53.48983278	150.2178312	382.2202365	1.454330259	0.147438582	0.128493659	1.49399532	46.58247425	0.205987701	31.17979931	0.233058536	0.871506341	1.027273764	315.9449419	1.397108533	307.5567126	0.766941464	362.5274161	1.997384455	0.029127759	0.113213385	2.008636314	17.14985774	0.075836671	8.538060188	0.073935495	3.886786615	1.005633296	588.7805379	2.603587539	585.4823424	0.926064505	605.9303957	5.757356182	0.25	0.25	0.25	0.25	1	4	323.0481805	134.9861439	0.605215346	0.602329439	915.9959635
5	605	2112	239.417971	289.6411966	89.48344093	102.5223494	904.2633852	1.136086511	6.207252288	0.861250868	1.23322388	281.9485657	1.246776558	228.627235	0.739990372	0.138749132	1.085501736	45.4224434	0.200858045	41.84465293	0.260009628	296.1552813	1.095420428	7.478442952	3.52821526	1.204957512	417.0144303	1.844037811	346.0822694	0.831662717	0.47178474	1.099995473	55.76219983	0.246580448	50.69311757	0.168337283	430.6277256	1.540938727	0.25	0.25	0.25	0.25	1	4	260.5045784	94.78558764	0.901389183	0.89528139	393.9528148
5	1205	2112	272.1649059	254.791511	94.70223547	100.0341191	931.7454321	0.906806535	19.64538817	0.951563032	1.09719198	379.0861286	5.028956582	293.6798804	0.993011158	0.048436968	1.209951558	16.40197722	0.072529543	13.55589579	0.006988842	320.6869719	1.037380087	9.877631421	3.632272887	1.167452622	433.4068901	1.916525268	371.2415237	0.848450374	0.367727113	1.125385609	43.87761313	0.194026805	38.98895877	0.151549626	439.6108951	1.179589909	0.25	0.25	0.25	0.25	1	4	277.6183172	96.90865318	0.901612771	0.895515325	366.4707679
5	1805	2112	266.0710112	260.6270685	76.97300868	118.3048377	737.0214522	0.952543331	5.013606912	0.833710448	1.119421795	307.2080407	4.075421868	246.9911144	0.9787841	0.166289552	1.175192517	55.14737024	0.243861671	46.92624351	0.0212159	322.3072424	1.288145545	1.071975483	2.069475226	1.350673105	291.9742684	1.291110215	194.5525091	0.551598392	1.930524774	1.048540757	245.133257	1.083979263	233.785149	0.448401608	490.2128861	3.309080203	0.25	0.25	0.25	0.25	1	4	282.8467382	107.9304691	0.901568467	0.896197404	561.1947478
5	2405	2112	268.7193829	258.0584508	107.6121492	81.30886331	909.6847058	0.936525256	7.281568382	0.879249925	1.111334101	329.1345503	4.366298945	263.583876	0.985056265	0.120750075	1.18665684	40.22893619	0.177892356	33.90106967	0.014943735	321.235462	0.785513326	17.88709085	3.788215134	1.051266668	559.8196424	7.921671868	452.6412856	0.999592081	0.211784866	1.338318057	26.60279976	0.117637581	19.87778587	0.000407919	492.5559311	1.471695014	0.25	0.25	0.25	0.25	1	4	281.0117783	107.1736318	0.9016459	0.896395846	388.5314942
5	3005	2112	272.1648296	254.7915823	104.8942816	86.62371313	957.4597154	0.906806876	19.64535047	0.951562944	1.097192135	379.0860673	5.028955769	293.6797913	0.993011152	0.048437056	1.209951275	16.40200604	0.072529671	13.55592277	0.006988848	320.6869268	0.833721851	30.18441231	3.871730788	1.067263097	570.4244203	3.682728509	454.302935	0.973704158	0.128269212	1.280118897	16.063283	0.071031837	12.54827426	0.026295842	481.4259351	0.816051019	0.25	0.25	0.25	0.25	1	4	277.6182756	104.389356	0.901618419	0.896201622	340.7564846
5	3605	2112	266.0702584	260.6278046	91.84194405	103.1571167	791.8331593	0.952546939	5.013509845	0.833707764	1.119423653	307.2069435	4.075407313	246.9898223	0.978783718	0.166292236	1.175190016	55.148241	0.243865522	46.92708433	0.021216282	322.3070453	1.044015564	3.137721765	3.033284443	1.171559732	412.9357219	2.739002644	317.2199758	0.901610306	0.966715557	1.122166922	118.4433094	0.523756314	105.5487442	0.098389694	473.6711759	2.795510036	0.25	0.25	0.25	0.25	1	4	282.8465657	103.9509999	0.901609613	0.895976879	506.3830407
5	4205	2112	272.1648208	254.7915906	105.0451114	86.46775284	949.8863357	0.906806915	19.64534611	0.951562934	1.097192153	379.0860602	5.028955675	293.6797809	0.993011151	0.048437066	1.209951242	16.40200938	0.072529685	13.5559259	0.006988849	320.6869216	0.877749274	23.2034733	3.834734463	1.084464317	454.6437678	3.860034703	419.2334966	0.977541926	0.165265537	1.235505798	19.59378072	0.086643698	15.85891442	0.022458074	451.8390036	0.925895318	0.25	0.25	0.25	0.25	1	4	277.6182708	100.0486336	0.901616968	0.895820962	348.3298643
5	4805	2112	272.1648833	254.7915321	108.0689895	81.68998712	960.820331	0.906806636	19.64537702	0.951563006	1.097192026	379.0861104	5.028956341	293.679854	0.993011156	0.048436994	1.209951474	16.40198575	0.072529581	13.55590377	0.006988844	320.6869585	0.785745006	40.86395969	3.904452421	1.051336619	579.5041463	5.791402177	468.5259845	0.996789455	0.095547579	1.338012474	12.05410656	0.053303259	9.008964259	0.003210545	489.1622464	0.766524355	0.25	0.25	0.25	0.25	1	4	277.6183049	106.1853882	0.901619005	0.896349984	337.395869
6	6	2112	206.3573362	348.1393523	56.17560771	150.1493511	376.9815866	1.419643331	0.127008653	0.112695366	1.448762117	40.44083582	0.178829376	27.91406217	0.226324974	0.887304634	1.02051134	318.4100846	1.408009394	312.0103347	0.773675026	358.8509204	1.932296227	0.020670153	0.081006203	1.939021166	12.22626325	0.054064536	6.305378952	0.071656356	3.918993797	1.003480284	591.4935889	2.61558465	589.4421627	0.928343644	603.7198521	5.785853293	0.25	0.25	0.25	0.25	1	4	319.7720552	134.4936901	0.605190407	0.602302451	921.2346134
6	606	2112	251.1291994	286.0723095	96.14775416	98.98031338	942.6182488	1.09120832	9.768752003	0.907138729	1.181629772	292.2484066	1.292322454	247.326543	0.761338347	0.092861271	1.082863602	29.91665736	0.132291459	27.6273552	0.238661653	292.3088767	1.019643807	14.5653506	3.743018959	1.13622269	435.4541678	1.92557833	383.2472028	0.857340643	0.256981041	1.114332949	29.89657988	0.132202676	26.8291267	0.142659357	429.8104809	1.029088586	0.25	0.25	0.25	0.25	1	4	257.2251013	94.78344612	0.901356377	0.895313018	355.5979512
6	1206	2112	281.9770527	254.7764415	101.043543	97.16782103	944.0484663	0.885506454	17.0183226	0.944500938	1.069900173	375.4541892	4.980775274	298.2858298	0.99259268	0.055499062	1.208235319	18.75249802	0.082923546	15.52056766	0.00740732	326.3559924	0.974135368	19.05867692	3.800585053	1.110829155	449.2512303	1.98658894	404.4287354	0.867881224	0.199414947	1.140323194	23.57200514	0.104235407	20.67133709	0.132118776	441.9077532	1.008949877	0.25	0.25	0.25	0.25	1	4	283.4268841	97.60432572	0.90168268	0.895590501	354.1677337
6	1806	2112	279.7072338	256.8439706	95.90305781	103.2171133	862.3510401	0.908836385	10.14643108	0.910285185	1.079554404	339.6543516	4.505854629	280.0158768	0.987557419	0.089714815	1.187842412	29.79297554	0.131744538	25.08158931	0.012442581	322.0966306	1.001767193	5.719059451	3.404678582	1.125907466	483.0979016	2.136258921	371.5783004	0.85969742	0.595321418	1.123921281	73.15237521	0.323479803	65.08674269	0.14030258	471.3958792	2.046149713	0.25	0.25	0.25	0.25	1	4	281.8638166	102.705056	0.901637393	0.895976399	435.8651599
6	2406	2112	278.0043674	258.4171995	106.6213455	89.78669639	871.5189455	0.919688577	7.615837372	0.883934671	1.084319044	324.5187624	4.305065902	269.35512	0.984256865	0.116065329	1.179006754	38.34993736	0.169583423	32.52732626	0.015743135	321.7623593	0.86078854	11.24578421	3.673356975	1.060544118	500.385426	4.425408707	424.637576	0.985913143	0.326643025	1.232061149	40.04584073	0.177082708	32.5031276	0.014086857	480.3580768	1.939921495	0.25	0.25	0.25	0.25	1	4	282.2459579	105.376278	0.901645819	0.896212966	426.6972545
6	3006	2112	282.9169391	253.9300457	109.9550174	85.76292831	968.2809537	0.881566725	34.3130443	0.971681852	1.068349022	386.7082056	5.130071055	307.6728372	0.993865727	0.028318148	1.211875394	9.579504863	0.042360571	7.904694585	0.006134273	323.4644652	0.802425818	59.70656783	3.934109271	1.041917728	586.169764	3.654780202	478.1992725	0.973861993	0.065890729	1.298459875	8.344882607	0.036901071	6.426754317	0.026138007	492.2828479	0.654787679	0.25	0.25	0.25	0.25	1	4	280.3087335	106.8850507	0.901651487	0.896408874	329.9352463
6	3606	2112	278.0046673	258.4169413	100.3265673	98.09033938	842.0951787	0.919687296	7.615899813	0.883935512	1.084318471	324.5191656	4.305071251	269.3555969	0.984256966	0.116064488	1.179007773	38.34967059	0.169582243	32.52707187	0.015743034	321.7624938	0.951351306	6.239506613	3.447476159	1.09921096	466.1513931	3.091982191	381.67037	0.942386181	0.552523841	1.155420667	67.23869046	0.297329489	58.19412132	0.057613819	472.5610743	2.273142058	0.25	0.25	0.25	0.25	1	4	282.2460776	103.6187236	0.901632035	0.896028363	456.1210213
6	4206	2112	279.9602961	256.6117821	110.8444719	83.90403601	908.7869425	0.90773567	10.77743776	0.915091888	1.079080852	341.5330695	4.5307777	281.6882824	0.987943965	0.084908112	1.188761099	28.20377521	0.124717094	23.72535175	0.012056035	321.8302129	0.82980511	18.28453119	3.792579868	1.050062587	452.181957	5.998645841	430.6238149	0.9972387	0.207420132	1.265432779	24.73030084	0.10935739	19.54295894	0.0027613	466.6515962	1.483228173	0.25	0.25	0.25	0.25	1	4	281.5658705	103.6789628	0.901651981	0.896109002	389.4292575
6	4806	2112	278.0036597	258.4178571	104.3098827	93.05786359	851.8816658	0.919691713	7.615684413	0.88393261	1.084320446	324.5178062	4.305053216	269.353978	0.984256623	0.11606739	1.179004258	38.3505946	0.169586329	32.52795258	0.015743377	321.7620609	0.910825741	8.06275316	3.558633019	1.080414809	449.7717025	3.977780937	395.4806191	0.976874864	0.441366981	1.186192661	52.99469163	0.234342526	44.67629365	0.023125136	468.1114092	2.164758856	0.25	0.25	0.25	0.25	1	4	282.2456921	103.3400372	0.901636889	0.896017754	446.3345342
7	7	2112	212.2313078	348.0929585	58.41308953	150.0976261	372.3896445	1.393071726	0.109692458	0.098849422	1.414991636	35.2200009	0.155742844	24.89060713	0.220273929	0.901150578	1.015734947	321.0795134	1.419813608	316.1056085	0.779726071	356.2995143	1.881952437	0.014766434	0.058206236	1.886094971	8.76533638	0.038760317	4.647346244	0.070036208	3.941793764	1.00220119	593.5987345	2.624893604	592.2949809	0.929963792	602.3640709	5.810699493	0.25	0.25	0.25	0.25	1	4	317.4984972	134.1916559	0.605172059	0.602283339	925.8265555
7	607	2112	260.6565775	283.4237177	101.3729303	96.57469957	961.9696492	1.057709064	15.40251103	0.939033725	1.144116528	299.2395016	1.323237076	261.5463497	0.775098327	0.060966275	1.081693035	19.42796866	0.085910477	17.96070422	0.224901673	291.0464573	0.968034231	27.8032107	3.861126593	1.092650059	446.7561188	1.975555557	408.8739254	0.870400059	0.138873407	1.128730808	16.06850819	0.071054943	14.23590823	0.129599941	434.3428844	0.749473144	0.25	0.25	0.25	0.25	1	4	256.3435698	95.98532062	0.901348354	0.895443801	336.2465508
7	1207	2112	290.2095797	254.5616325	98.97947566	103.5315485	900.2081362	0.878099415	22.43084298	0.957321211	1.054046827	363.7059205	4.824922742	303.6498967	0.991522501	0.042678789	1.200372997	14.2687999	0.063096633	11.88697174	0.008477499	324.6025848	1.030584166	7.713421312	3.540938071	1.127260106	419.0940032	1.853233682	371.7811008	0.833823707	0.459061929	1.093806933	54.33308856	0.240260918	49.67338103	0.166176293	446.9797394	1.592114162	0.25	0.25	0.25	0.25	1	4	283.4411377	98.85588227	0.901670505	0.895672775	398.0080638
7	1807	2112	287.7520978	256.7356766	95.14281836	107.4029119	836.5800205	0.894774098	11.61147673	0.920707145	1.060196329	338.3177378	4.48812311	287.1977158	0.987533504	0.079292855	1.184875972	26.22284581	0.115957424	22.13130019	0.012466496	323.0314957	1.04753576	4.059922483	3.209474055	1.137670172	433.2226637	1.915710619	342.7183088	0.816233959	0.790525945	1.086044234	96.03641422	0.424673024	88.42771891	0.183766041	466.6521925	2.333201232	0.25	0.25	0.25	0.25	1	4	283.3330261	102.2539697	0.901641657	0.895902295	461.6361795
7	2407	2112	287.7520054	256.7358522	112.16086	87.32972755	905.2061369	0.894774701	11.61142458	0.920706817	1.06019656	338.3176185	4.488121527	287.197552	0.987533478	0.079293183	1.184875431	26.22295433	0.115957904	22.13140187	0.012466522	323.0314736	0.816742109	21.33424016	3.820902794	1.035195509	528.1089687	4.670595719	459.1384601	0.989769307	0.179097206	1.26746925	22.27865011	0.098516191	17.57727069	0.010230693	490.2089346	1.528966162	0.25	0.25	0.25	0.25	1	4	283.3330053	107.5679307	0.901670966	0.896423133	393.0100631
7	3007	2112	287.7509348	256.7366978	103.7333413	98.32355074	860.7434366	0.894778906	11.61106081	0.92070453	1.060198168	338.3162851	4.488103838	287.1959845	0.987533222	0.07929547	1.18487166	26.22367254	0.11596108	22.13207845	0.012466778	323.0308417	0.948558336	7.868340995	3.548957353	1.083155377	447.7594404	2.969988368	392.7150966	0.93882727	0.451042647	1.141896429	54.06113801	0.239058352	47.34329369	0.06117273	465.2808207	2.064546461	0.25	0.25	0.25	0.25	1	4	283.3324403	102.6581399	0.901653486	0.895970318	437.4727634
7	3607	2112	287.7518033	256.7359276	107.0923139	94.17649162	884.9050474	0.894775298	11.61137294	0.920706492	1.060196788	338.3173703	4.488118234	287.1972795	0.987533433	0.079293508	1.184874896	26.22305172	0.115958335	22.13149406	0.012466567	323.0313277	0.886142254	12.38664942	3.701194834	1.056956455	503.849839	3.342035982	429.0288906	0.960080426	0.298805166	1.192761602	36.60916198	0.161885714	30.69277374	0.039919574	479.1852507	1.780645174	0.25	0.25	0.25	0.25	1	4	283.3328757	105.0823164	0.901663676	0.896203381	413.3111526
7	4207	2112	287.7525198	256.7352877	107.8707805	93.32882173	870.6062423	0.894772311	11.61163135	0.920708117	1.060195646	338.3182657	4.488130112	287.198349	0.987533607	0.079291883	1.184877575	26.22253755	0.115956061	22.13101009	0.012466393	323.0317271	0.907538409	10.56517552	3.654134086	1.065211439	433.1489717	3.830769506	406.6319192	0.974654386	0.345865914	1.173737032	40.99780179	0.18129228	34.92929053	0.025345614	462.4336686	1.95059875	0.25	0.25	0.25	0.25	1	4	283.3332337	102.6997712	0.901657851	0.895985947	427.6099577
7	4807	2112	287.7517697	256.7360606	110.3083647	90.00976	890.2427906	0.894775679	11.61134001	0.920706285	1.060196934	338.317324	4.48811762	287.1972008	0.987533421	0.079293715	1.184874554	26.22312252	0.115958648	22.13156019	0.012466579	323.0313416	0.857976051	15.36298899	3.755545885	1.047221913	479.1135002	4.237279795	434.6335952	0.98379774	0.244454115	1.22057243	29.62690564	0.131010177	24.27295989	0.01620226	475.5444951	1.715689951	0.25	0.25	0.25	0.25	1	4	283.3328869	105.0356662	0.901665705	0.896204999	407.9734094
8	8	2112	217.0851844	348.1023077	60.30574802	150.0595278	368.3253395	1.372149402	0.094868704	0.086648475	1.388957124	30.71563704	0.135824547	22.11417222	0.214858169	0.913351525	1.012249192	323.7699664	1.431710791	319.8520373	0.785141831	354.4856034	1.841858492	0.010600214	0.041956111	1.844469177	6.309238202	0.027899451	3.420625447	0.068876865	3.958043889	1.001417419	595.1991502	2.631970642	594.3566977	0.931123135	601.5083884	5.832588149	0.25	0.25	0.25	0.25	1	4	315.8821212	134.0010312	0.605158226	0.602269122	929.8908605
8	608	2112	268.4647902	281.4814401	105.5272825	94.93937311	970.8088886	1.032230834	24.23438226	0.960371528	1.116171742	303.7854326	1.343339183	272.1672851	0.783792895	0.039628472	1.0813199	12.53530746	0.05543113	11.59259851	0.216207105	291.3541709	0.931611145	52.00241475	3.92453174	1.064288064	454.5058249	2.009824758	427.05151	0.877737379	0.07546826	1.142416629	8.740090766	0.038648681	7.650528313	0.122262621	441.051266	0.616353268	0.25	0.25	0.25	0.25	1	4	256.9068423	97.65094645	0.901357542	0.895608584	327.4073114
8	1208	2112	291.1498297	259.54972	108.3513498	94.83884211	940.3845154	0.925911965	1.773658581	0.639465359	1.061901617	203.6410501	0.900500723	191.7701667	0.5969548	0.360534641	1.146871038	114.8141205	0.507708041	100.1107506	0.4030452	318.4551706	0.914622296	1.943270986	2.640967815	1.057350526	310.989105	1.375193822	294.1211049	0.660948567	1.359032185	1.156051553	160.0338333	0.707669611	138.4313986	0.339051433	471.0229383	1.060380028	0.25	0.25	0.25	0.25	1	4	283.7754025	104.9321351	0.901685796	0.896237204	357.8316846
8	1808	2112	295.6717606	255.5802266	107.9065088	96.60252737	920.3030806	0.882686203	19.05488744	0.950136843	1.045728495	339.5653267	4.504673625	299.0639228	0.988250172	0.049863157	1.184711499	16.41256958	0.072576383	13.8536425	0.011749828	321.7732259	0.880735362	19.37134548	3.803645763	1.045077453	556.7356398	2.461884999	453.8790534	0.913220359	0.196354237	1.186596448	24.48661945	0.108279831	20.63601276	0.086779641	487.778769	1.333227143	0.25	0.25	0.25	0.25	1	4	283.007233	106.1209162	0.901671936	0.89632023	377.9131194
8	2408	2112	291.1495961	259.5499236	112.8178188	90.07086423	881.1752139	0.92591295	1.773644541	0.639463534	1.061902024	203.640422	0.900497946	191.7695017	0.596953541	0.360536466	1.146870259	114.8146753	0.507710494	100.1113024	0.403046459	318.4550973	0.85996038	3.074479228	3.018279447	1.038552445	360.2941357	1.593220668	346.9195394	0.74554896	0.981720553	1.207674759	117.1886713	0.518208305	97.03661555	0.25445104	477.4828071	1.825537698	0.25	0.25	0.25	0.25	1	4	283.7753372	106.3712323	0.901667232	0.896304646	417.0409861
8	3008	2112	293.9855269	257.0461784	101.6978674	103.7057943	817.6294541	0.882732492	11.80086207	0.921880261	1.045744024	339.0692068	4.498092097	291.8135596	0.987675222	0.078119739	1.184666967	25.85932149	0.11434992	21.82834689	0.012324778	325.6968236	0.996180137	4.797502096	3.310047684	1.095498345	416.4054691	2.762017476	361.1006785	0.916628433	0.689952316	1.099699045	82.45649251	0.36462261	74.9809622	0.083371567	465.1653728	2.534235943	0.25	0.25	0.25	0.25	1	4	285.9561069	102.7098263	0.901661022	0.895913297	480.5867459
8	3608	2112	293.9859877	257.0457737	107.4071561	97.35354963	856.9490398	0.882730634	11.80104699	0.92188139	1.045743401	339.0698516	4.498100651	291.8142885	0.987675345	0.07811861	1.184668754	25.85896545	0.114348345	21.82801341	0.012324655	325.6971028	0.904281138	9.861385835	3.63172287	1.053386159	493.3481769	3.272378458	421.5105311	0.955776844	0.36827713	1.164887903	45.02545247	0.199102551	38.6521762	0.044223156	480.1524938	2.107701255	0.25	0.25	0.25	0.25	1	4	285.9563546	105.3809014	0.901681384	0.896195886	441.2671602
8	4208	2112	291.5674677	259.1779416	109.3366283	94.60489997	882.9100912	0.924135196	1.799202601	0.642755405	1.061169851	204.7716036	0.905500031	192.9677926	0.599221284	0.357244595	1.148284207	113.8124208	0.503278525	99.11520175	0.400778716	318.5840244	0.907588802	2.058221074	2.692050083	1.054633033	318.6606731	1.409117497	302.1531311	0.673594684	1.307949917	1.162016356	154.8233458	0.684628835	133.2368043	0.326405316	473.4840189	1.804706757	0.25	0.25	0.25	0.25	1	4	283.8902241	105.4804023	0.901669218	0.896234044	415.3061088
8	4808	2112	291.1497561	259.5497867	109.7718232	94.08314156	856.168908	0.925912281	1.773654069	0.639464773	1.061901748	203.6408492	0.900499835	191.769954	0.596954396	0.360535227	1.146870788	114.8142993	0.507708832	100.1109284	0.403045604	318.4551486	0.901828644	2.158125425	2.733425858	1.052474439	323.8543641	1.432083998	307.7075814	0.683197678	1.266574142	1.167044811	150.0628093	0.663577743	128.5835882	0.316802322	473.9171734	2.11652792	0.25	0.25	0.25	0.25	1	4	283.7753829	105.5768983	0.901656416	0.896211034	442.047292
9	9	2112	221.1565443	348.153491	61.92766359	150.0320595	364.6987042	1.355306567	0.082102808	0.07587339	1.368375646	26.79667015	0.118494875	19.58283183	0.210028258	0.92412661	1.009642895	326.3794585	1.443249966	323.2622743	0.789971742	353.1761287	1.809175016	0.007637259	0.030317492	1.810849869	4.554882083	0.020141689	2.515328388	0.068042716	3.969682508	1.000925755	596.4027566	2.63729299	595.8511444	0.931957284	600.9576387	5.852039078	0.25	0.25	0.25	0.25	1	4	314.7152483	133.878338	0.605147601	0.602258098	933.5174958
9	609	2112	274.9274855	280.0608444	108.8902532	93.81346898	974.4455419	1.012471802	37.99207222	0.974353761	1.094893226	306.6893254	1.356180197	280.1088891	0.789262186	0.025646239	1.081406143	8.072455841	0.0356964	7.464777128	0.210737814	292.5426123	0.904971799	95.61124318	3.958596951	1.045345781	460.5497158	2.036550843	440.5716503	0.882389008	0.041403049	1.155114206	4.816899148	0.021300328	4.170063118	0.117610992	448.3315742	0.560538301	0.25	0.25	0.25	0.25	1	4	258.2650544	99.41328745	0.901376589	0.89577431	323.7706581
9	1209	2112	286.8482288	268.4221721	107.8323594	97.03728473	911.5220004	0.956492047	1.441591192	0.590431026	1.066180603	186.3630531	0.824097421	174.7950136	0.562776786	0.409568974	1.11467796	129.2759377	0.571658196	115.9760418	0.437223214	315.6389908	0.931766267	1.787988803	2.565274008	1.055514009	299.8498023	1.325935826	284.0794151	0.642069182	1.434725992	1.132809854	167.7022819	0.741579491	148.0409809	0.357930818	467.5520842	1.448008813	0.25	0.25	0.25	0.25	1	4	281.2659047	104.1589156	0.901649407	0.896151783	386.6941996
9	1809	2112	301.0732398	255.7398535	103.8306024	103.8222433	863.0504056	0.865794095	17.57186752	0.946155119	1.032980921	349.9149879	4.64197223	304.8686407	0.989674106	0.053844881	1.193102293	17.92202729	0.079251205	15.02136689	0.010325894	328.3156505	0.954306941	7.892891308	3.550202531	1.06518788	500.3509841	2.212552052	407.7258691	0.877528647	0.449797469	1.116190016	55.02478588	0.243319603	49.29697013	0.122471353	477.8699533	2.038125274	0.25	0.25	0.25	0.25	1	4	288.2581995	104.347383	0.901709691	0.896117429	435.1657944
9	2409	2112	287.3079335	267.9926957	113.6242738	90.73176852	897.493727	0.954441857	1.4672506	0.594690543	1.065248893	187.7631788	0.830288777	176.2622614	0.565719588	0.405309457	1.116096161	127.9693999	0.565880686	114.6580415	0.434280412	315.7325787	0.860068677	3.453688215	3.101867978	1.031410358	369.0977757	1.632150364	357.8573482	0.761254303	0.898132022	1.199218604	106.8706127	0.47258185	89.11687356	0.238745697	475.9683885	1.626078305	0.25	0.25	0.25	0.25	1	4	281.3493009	106.0338577	0.901645671	0.89629371	400.722473
9	3009	2112	287.3590794	267.9450295	113.7294481	90.52960199	919.9634773	0.954214306	1.470129985	0.595163005	1.065146009	187.9187101	0.830976536	176.4253055	0.566045889	0.404836995	1.116254496	127.8245543	0.565240179	114.5120174	0.433954111	315.7432645	0.858252042	3.514256692	3.113918354	1.030924091	370.6137085	1.638853819	359.4966028	0.763598311	0.886081646	1.201190375	105.4600563	0.466344369	87.79628817	0.236401689	476.0737648	1.337715618	0.25	0.25	0.25	0.25	1	4	281.358823	106.0573329	0.901653027	0.896314835	378.2527227
9	3609	2112	287.3081552	267.9924826	114.9154915	89.0594276	903.4109499	0.954440855	1.467263264	0.594692624	1.065248439	187.7638613	0.830291795	176.2629771	0.565721024	0.405307376	1.116096858	127.9687606	0.565877859	114.657397	0.434278976	315.7326218	0.843008366	4.07217758	3.211384078	1.02706701	384.0452873	1.698248261	373.9242752	0.782655908	0.788615922	1.218335489	94.30956283	0.417036887	77.40853296	0.217344092	478.3548502	1.551739672	0.25	0.25	0.25	0.25	1	4	281.3493393	106.5655017	0.90164772	0.896341968	394.8052501
9	4209	2112	287.3945776	267.911886	111.0717112	93.94731024	883.4130374	0.954056261	1.472133589	0.595491116	1.065074614	188.0267234	0.831454171	176.5385456	0.566272473	0.404508884	1.116364577	127.7239544	0.564795326	114.4106119	0.433727527	315.7506777	0.893877889	2.515367815	2.862138982	1.041549817	337.8176308	1.493829563	324.3413086	0.710938899	1.137861018	1.165203693	134.3014842	0.593881163	115.2600914	0.289061101	472.119115	1.798651532	0.25	0.25	0.25	0.25	1	4	281.3654289	105.1763358	0.901640582	0.896209573	414.8031626
9	4809	2112	287.5855284	267.7340001	112.2993915	92.33064453	923.3390987	0.953207507	1.482946123	0.597252638	1.064692068	188.60707	0.834020463	177.1470604	0.567488769	0.402747362	1.116957283	127.1840339	0.562407798	113.8665156	0.432511231	315.7911039	0.877059124	2.940554747	2.984914496	1.036242799	353.4973822	1.563165424	341.1337406	0.737221479	1.015085504	1.181497085	120.2145216	0.531588615	101.7476244	0.262778521	473.7119038	1.292920494	0.25	0.25	0.25	0.25	1	4	281.4014527	105.5311694	0.901654479	0.896274684	374.8771013
10	10	2112	224.6155456	348.2349626	63.33317171	150.0127793	361.4406416	1.341497341	0.071070874	0.066354968	1.351770457	23.37172637	0.103349774	17.28971532	0.205734832	0.933645032	1.007657947	328.8509791	1.45417903	326.3517943	0.794265168	352.2227055	1.782021761	0.005518016	0.021950939	1.783111671	3.295927829	0.014574593	1.848413581	0.067439733	3.978049061	1.000611614	597.3030329	2.641274012	596.937937	0.932560267	600.5989608	5.869448893	0.25	0.25	0.25	0.25	1	4	313.8656529	133.7984335	0.605139318	0.602249249	936.7755584
10	610	2112	280.3395083	279.0153283	111.6644491	93.02218196	975.4248736	0.996832792	59.33510907	0.983425902	1.078360203	308.5511871	1.364413349	286.1299834	0.792723085	0.016574098	1.081786446	5.200145275	0.022995042	4.806997994	0.207276915	294.1783062	0.88480989	173.4853778	3.977075443	1.032399958	465.7441209	2.059520503	451.1276054	0.885709854	0.022924557	1.166804271	2.684630411	0.011871436	2.300840405	0.114290146	455.4636456	0.54540046	0.25	0.25	0.25	0.25	1	4	260.0107861	101.1129387	0.901400257	0.895927744	322.7913264
10	1210	2112	299.5463257	261.1249499	68.29277936	134.1379656	583.1850196	0.880962775	8.115379442	0.890295296	1.031294689	326.7887809	4.335179968	285.185123	0.984856462	0.109704704	1.170645024	36.24105378	0.16025794	30.95819232	0.015143538	328.4468334	1.571913129	0.044265969	0.169558219	1.574871534	22.80811294	0.100857475	14.48252282	0.101781478	3.830441781	1.001882041	515.2516309	2.278442712	514.2837277	0.898218522	537.3297554	4.519657075	0.25	0.25	0.25	0.25	1	4	288.9128844	119.6837623	0.901453395	0.896604562	715.0311804
10	1810	2112	303.5089772	257.7156791	108.6017866	100.4312113	903.9443772	0.896209269	2.68111301	0.728343032	1.035847932	232.9900457	1.030281982	224.9268821	0.656110311	0.271656968	1.155810332	86.90049426	0.384273986	75.18577389	0.343889689	319.89054	0.948945476	1.60261301	2.463083069	1.055353322	289.8933412	1.281908355	274.6884245	0.618225216	1.536916931	1.112132729	180.8879245	0.799886402	162.6495829	0.381774784	470.7812658	1.544983514	0.25	0.25	0.25	0.25	1	4	285.0544602	104.8782965	0.901689945	0.896205055	394.2718228
10	2410	2112	290.0129286	269.7087606	117.5962765	88.0677563	907.4077184	0.952533054	1.549100176	0.607704707	1.056900627	191.4175852	0.846448562	181.1121881	0.574451196	0.392295293	1.109568453	123.5669508	0.546413056	111.3648739	0.425548804	314.984536	0.823879415	5.717775913	3.404564836	1.018069901	411.2098746	1.818370066	403.9112384	0.817626604	0.595435164	1.235702558	71.91780176	0.318020519	58.19992948	0.182373396	483.1276764	1.500894745	0.25	0.25	0.25	0.25	1	4	280.68272	107.6287681	0.901641368	0.896429811	390.8084816
10	3010	2112	289.1283885	270.5341149	117.4012669	87.31560088	925.7790001	0.956440533	1.493063384	0.598887053	1.058618435	188.5212092	0.833640787	178.0823032	0.568393154	0.401112947	1.106831422	126.264706	0.55834253	114.0776305	0.431606846	314.7859152	0.820069713	5.961328388	3.425397025	1.017380081	412.6223047	1.824615831	405.573406	0.820323455	0.574602975	1.240601946	69.21650307	0.306075377	55.79267655	0.179676545	481.8388078	1.260290689	0.25	0.25	0.25	0.25	1	4	280.505729	107.3416404	0.901644848	0.896421639	372.4371999
10	3610	2112	292.803122	267.1386684	109.250643	98.5643025	853.0896994	0.940389792	1.738716779	0.634865493	1.051778413	200.4380604	0.886337103	190.5706163	0.593046051	0.365134507	1.118449416	115.2793041	0.509765083	103.0706463	0.406953949	315.7173645	0.933357639	1.860232483	2.601512282	1.04896101	305.2347536	1.349748081	290.9877019	0.651165846	1.398487718	1.123857529	164.0841972	0.72558032	146.000888	0.348834154	469.3189508	2.151215668	0.25	0.25	0.25	0.25	1	4	281.3357435	104.5525293	0.901626974	0.896122128	445.1265006
10	4210	2112	290.231197	269.505895	111.561072	95.63339727	876.2814396	0.951573191	1.563220415	0.609865779	1.056483842	192.1297271	0.849597653	181.8577051	0.575934433	0.390134221	1.110249692	122.9063575	0.543491913	110.7015461	0.424065567	315.0360846	0.901934348	2.531778234	2.867426057	1.037679136	338.0490032	1.494852692	325.7741159	0.711856314	1.132573943	1.150504067	133.5223594	0.590435873	116.0555301	0.288143686	471.5713626	1.883834321	0.25	0.25	0.25	0.25	1	4	280.728655	105.0543103	0.901630336	0.89619177	421.9347604
10	4810	2112	290.2313228	269.5057928	115.8273976	90.46925871	905.3363271	0.951572673	1.563228074	0.609866945	1.056483618	192.1301167	0.849599376	181.8581125	0.575935235	0.390133055	1.110250061	122.9060045	0.543490352	110.7011914	0.424064765	315.0361212	0.847426657	4.436912977	3.26428839	1.02284056	391.0556253	1.729247975	382.3231505	0.792408812	0.73571161	1.20699597	88.13687068	0.389741242	73.02167766	0.207591188	479.192496	1.527310542	0.25	0.25	0.25	0.25	1	4	280.7286876	106.7521083	0.901641215	0.896358598	392.8798729
11	11	2112	140.3364151	347.8872419	33.85788506	150.1472801	414.3620354	1.837213563	0.29626525	0.228552952	2.091734609	96.49954088	0.42672097	46.13374013	0.266273333	0.771447048	1.138536451	325.7200801	1.440334194	286.0866508	0.733726667	422.2196209	2.712655361	0.135897278	0.478554816	2.8911069	79.0218086	0.349434438	27.33271765	0.09780292	3.521445184	1.065784818	581.4819082	2.571312998	545.5903466	0.90219708	660.5037168	5.578862043	0.25	0.25	0.25	0.25	1	4	376.2399042	147.1437155	0.107747603	0.107259909	883.8541646
11	611	2112	156.6897266	311.5791561	46.75184836	125.8989449	678.180454	1.5849431	1.343527085	0.573292749	1.874044992	229.3777665	1.014308483	122.3971503	0.56447626	0.426707251	1.182405218	170.7280553	0.754959461	144.3904786	0.43552374	376.8666623	1.942001738	0.894900084	1.889070757	2.184346756	283.463492	1.253475562	129.7703724	0.46326328	2.110929243	1.12479135	316.7543474	1.400687724	281.6116496	0.53673672	568.1262115	3.80733207	0.25	0.25	0.25	0.25	1	4	333.2951383	125.6906222	0.636254208	0.632921162	620.035746
11	1211	2112	187.6570743	260.1620694	50.31133794	119.2290641	718.8981198	1.179688106	2.425154301	0.70804235	1.546500574	324.6243784	4.306467004	178.4226442	0.978190055	0.29195765	1.310940211	113.7786249	0.503129079	86.79162021	0.021809945	367.3888808	1.782624617	1.062072046	2.060203566	2.043954629	301.2769656	1.332246742	147.3990476	0.519455725	1.939796434	1.146598453	283.6690476	1.254384528	247.4005147	0.480544275	552.269065	3.467905031	0.25	0.25	0.25	0.25	1	4	319.6467938	122.1421111	0.636193605	0.63283259	579.3180802
11	1811	2112	187.6569454	260.1622484	61.64267163	103.046216	775.4073867	1.179689192	2.425149834	0.708041969	1.546501403	324.6242406	4.306465175	178.4224728	0.978190001	0.291958031	1.310939706	113.7787862	0.503129793	86.79177664	0.021809999	367.3889158	1.254276404	2.145296246	2.728259697	1.604122594	579.8141718	2.563938268	253.0167717	0.849071522	1.271740303	1.278922723	189.1906169	0.836600908	147.9296704	0.150928478	560.4251845	2.955028255	0.25	0.25	0.25	0.25	1	4	319.6468262	119.1701408	0.636222234	0.632773724	522.8088133
11	2411	2112	187.6568987	260.1623115	72.72653858	81.38959587	822.4351526	1.17968958	2.425148237	0.708041833	1.546501699	324.6241902	4.306464508	178.4224109	0.978189981	0.291958167	1.310939526	113.7788435	0.503130046	86.79183229	0.021810019	367.3889272	0.95858197	3.672952106	3.144010058	1.385236223	633.2911382	19.60289389	320.0203615	0.999999995	0.855989942	1.445088961	120.6941403	0.533709488	83.52021471	5.23E-09	534.8874395	2.484015656	0.25	0.25	0.25	0.25	1	4	319.6468368	113.1946107	0.636240969	0.632536368	475.7810474
11	3011	2112	187.6569826	260.1621926	72.35104785	82.34427056	810.9346186	1.179688866	2.425151175	0.708042084	1.546501154	324.6242794	4.30646569	178.4225228	0.978190016	0.291957916	1.310939858	113.7787369	0.503129575	86.79172901	0.021809984	367.3889024	1.033604953	3.159109022	3.038255555	1.438172173	481.8952457	8.523763106	284.8135756	0.999647605	0.961744445	1.391413778	129.6602795	0.573357756	93.18599652	0.000352395	510.1149771	2.603367208	0.25	0.25	0.25	0.25	1	4	319.6468139	110.8791451	0.636236779	0.63240451	487.2815814
11	3611	2112	187.6570248	260.1621345	72.64199416	81.61080476	821.795443	1.179688511	2.425152633	0.708042208	1.546500884	324.6243247	4.306466292	178.4225789	0.978190034	0.291957792	1.310940023	113.7786844	0.503129342	86.79167802	0.021809966	367.3888914	0.961075459	3.653918038	3.140509144	1.386962883	633.0264378	11.19697163	319.4883669	0.999976552	0.859490856	1.4431363	121.2721527	0.536265459	84.03374836	2.34E-05	535.2086317	2.490729912	0.25	0.25	0.25	0.25	1	4	319.6468037	113.2663788	0.636240742	0.632539362	476.420757
11	4211	2112	187.6569402	260.1622518	72.658468	81.56889319	805.5979623	1.179689224	2.425149702	0.708041958	1.546501428	324.6242341	4.30646509	178.4224664	0.978189999	0.291958042	1.310939691	113.7787902	0.50312981	86.79178066	0.021810001	367.3889142	1.080586862	2.890376457	2.971821868	1.47230023	384.6359526	11.90602128	261.2483139	0.999987843	1.028178132	1.362500583	133.0746905	0.588456282	97.66945583	1.22E-05	489.0739382	2.657796891	0.25	0.25	0.25	0.25	1	4	319.6468249	108.1738123	0.63623475	0.632251772	492.6182377
11	4811	2112	187.6569996	260.1621695	72.71372775	81.42390973	813.5750818	1.179688724	2.425151758	0.708042133	1.546501046	324.6242976	4.306465933	178.4225453	0.978190024	0.291957867	1.310939924	113.7787159	0.503129482	86.79170866	0.021809976	367.3888982	1.022419347	3.228610535	3.054062802	1.4301543	482.7852915	14.94413591	286.9393169	0.999999433	0.945937198	1.398794246	127.1034376	0.562051401	90.86642868	5.67E-07	508.5889136	2.576215734	0.25	0.25	0.25	0.25	1	4	319.64681	110.5430077	0.636237762	0.632389513	484.6411182
12	12	2112	162.4732356	348.8059921	40.84495842	150.4429498	403.8695265	1.668427779	0.241256688	0.194364864	1.803422924	76.14384304	0.336708074	42.22184492	0.25751315	0.805635136	1.080911591	315.6133978	1.395642445	291.9881705	0.74248685	391.7572409	2.395390737	0.088343922	0.324691196	2.469517915	51.12075986	0.226056	20.70070419	0.088445746	3.675308804	1.030945756	578.6562166	2.55881779	561.286773	0.911554254	629.7769765	5.637834269	0.25	0.25	0.25	0.25	1	4	349.0948773	140.2985659	0.107722144	0.107218089	894.3466735
12	612	2112	184.9959607	306.3398756	59.09231524	120.6942145	731.3053767	1.402031146	1.809562056	0.644072642	1.578962897	235.5996266	1.041821549	149.2116294	0.61445795	0.355927358	1.126196734	130.1970418	0.575731319	115.6077246	0.38554205	339.1490853	1.613630705	1.22461589	2.201936785	1.755984092	301.5032084	1.333247187	171.7004213	0.560832344	1.798063215	1.08821931	246.202267	1.088706425	226.2432442	0.439167656	509.4560073	3.359720458	0.25	0.25	0.25	0.25	1	4	299.3138281	112.4527203	0.636059792	0.632383557	566.9108233
12	1212	2112	218.6832692	259.1494088	63.61486457	114.8095453	774.9467596	1.061965653	3.914755052	0.79653106	1.324251469	337.6048118	4.478665434	216.6990914	0.984549133	0.20346894	1.246981449	73.30320448	0.32414677	58.78451884	0.015450867	336.8573502	1.485254892	1.541731231	2.426269485	1.64728823	325.1130128	1.437649743	197.3625543	0.623671002	1.573730515	1.109094634	210.875285	0.93249051	190.1328151	0.376328998	497.2986676	2.959429032	0.25	0.25	0.25	0.25	1	4	292.1094672	109.7323855	0.636028763	0.632300224	523.2694404
12	1812	2112	218.6837698	259.1488138	76.56293289	97.56421428	844.0509288	1.061962391	3.914788455	0.796532443	1.324249266	337.6053324	4.478672339	216.699786	0.984549272	0.203467557	1.246983205	73.30269203	0.324144504	58.78402513	0.015450728	336.8573472	1.045718007	4.086055616	3.21353593	1.313346271	629.3382347	2.782933674	335.4307801	0.909387339	0.78646407	1.255927757	107.8146765	0.476756499	85.84464818	0.090612661	513.2066125	2.251669688	0.25	0.25	0.25	0.25	1	4	292.1094633	108.2326651	0.636057387	0.632294728	454.1652712
12	2412	2112	218.6838513	259.1487175	84.60930046	83.59468118	873.5998832	1.061961861	3.91479388	0.796532668	1.324248908	337.6054172	4.478673465	216.699899	0.984549295	0.203467332	1.24698349	73.30260889	0.324144136	58.78394501	0.015450705	336.857347	0.881803698	6.561125946	3.470978261	1.211799098	666.1779811	6.127345188	384.8200477	0.997020621	0.529021739	1.374227734	71.07386607	0.314288636	51.71913236	0.002979379	509.1728733	1.915492008	0.25	0.25	0.25	0.25	1	4	292.109463	107.2215368	0.636066707	0.63226375	424.6163168
12	3012	2112	218.6839207	259.148635	85.60186911	81.51377781	867.8894823	1.061961409	3.91479851	0.796532859	1.324248602	337.6054894	4.478674422	216.6999953	0.984549314	0.203467141	1.246983733	73.30253786	0.324143822	58.78387658	0.015450686	336.8573466	0.917210999	5.881468365	3.418728709	1.232335265	509.4587287	9.011305994	351.3978148	0.999831047	0.581271291	1.343567911	73.62785831	0.325582389	54.80025066	0.000168953	478.5998632	1.982246398	0.25	0.25	0.25	0.25	1	4	292.1094624	103.7754335	0.636065037	0.632059528	430.3267177
12	3612	2112	218.6836264	259.1489837	85.83762107	80.9838758	879.8898539	1.061963324	3.914778902	0.796532048	1.324249896	337.6051831	4.47867036	216.6995871	0.984549232	0.203467952	1.246982702	73.30283852	0.324145152	58.78416628	0.015450768	336.8573477	0.854959113	7.149479168	3.509171087	1.196788666	670.6920404	11.86320081	392.2868269	0.999990581	0.490828913	1.399819766	65.66694123	0.290379214	46.91099727	9.42E-06	508.2728043	1.840915404	0.25	0.25	0.25	0.25	1	4	292.1094641	107.0208278	0.636068474	0.632257304	418.3263461
12	4212	2112	218.6838861	259.1486761	81.97997702	88.67588667	839.2761621	1.061961635	3.914796203	0.796532764	1.324248755	337.6054534	4.478673944	216.6999473	0.984549305	0.203467236	1.246983612	73.30257322	0.324143979	58.78391066	0.015450695	336.8573467	1.054011843	3.997366631	3.199578439	1.318895666	396.4780263	4.488258131	300.6136395	0.982870293	0.800421561	1.251310101	99.18480413	0.438595204	79.2647674	0.017129707	463.6672863	2.303930866	0.25	0.25	0.25	0.25	1	4	292.1094626	102.422401	0.636055722	0.631950889	458.9400379
12	4812	2112	218.6840298	259.1485058	80.57407399	91.12207995	844.5418056	1.061960699	3.914805779	0.79653316	1.324248123	337.6056029	4.478675928	216.7001467	0.984549345	0.20346684	1.246984115	73.30242639	0.32414333	58.78376918	0.015450655	336.8573462	1.029212868	4.270679639	3.24108459	1.302411995	493.7383098	3.842627018	322.2310335	0.967956081	0.75891541	1.265444726	98.26950246	0.43454774	77.65610022	0.032043919	485.24394	2.246265788	0.25	0.25	0.25	0.25	1	4	292.1094618	105.1935723	0.636057556	0.632122506	453.6743944
13	13	2112	178.2378092	348.6951611	46.10629009	150.3984954	395.3645223	1.567721366	0.202167142	0.168168914	1.651045301	63.35180177	0.280141667	38.37072293	0.24870112	0.831831086	1.053149709	313.3634924	1.385693363	297.5488571	0.75129888	376.7152942	2.208176684	0.059809268	0.225735969	2.244549116	34.7883834	0.153834231	15.49905197	0.081791894	3.774264031	1.016471704	581.6553941	2.572080153	572.2297944	0.918208106	616.4437775	5.685130411	0.25	0.25	0.25	0.25	1	4	335.6909986	137.3282625	0.107707662	0.10719752	902.8516777
13	613	2112	207.1468577	300.0318821	70.67492125	114.0049031	792.1898076	1.281727399	2.623735537	0.724041672	1.412820577	251.2189391	1.110890149	177.8137601	0.665408321	0.275958328	1.102278518	95.7485751	0.423400199	86.86423037	0.334591679	317.3696401	1.377624925	2.030044506	2.679887377	1.489544396	343.2974761	1.518061439	230.471463	0.683578068	1.320112623	1.081240887	169.1083496	0.747797122	156.4021039	0.316421932	468.2405369	2.791989344	0.25	0.25	0.25	0.25	1	4	279.5848778	103.1098856	0.635936709	0.631939554	506.0263924
13	1213	2112	241.4530594	257.4026675	75.81791268	109.2990265	833.9772304	0.989284187	6.589156155	0.868233045	1.208780964	354.5853546	4.703929314	249.3400877	0.989031087	0.131766955	1.221874341	45.74144918	0.202268688	37.43547732	0.010968913	324.2779532	1.27769088	2.653326644	2.905107484	1.40967706	367.7059392	1.625995663	260.8440966	0.733642348	1.094892516	1.103300557	138.5829898	0.612813981	125.6076496	0.266357652	463.1472991	2.361296412	0.25	0.25	0.25	0.25	1	4	280.6823643	102.0031087	0.635963509	0.631919463	464.2389696
13	1813	2112	241.4530594	257.4026676	88.25980271	92.99792772	903.5172887	0.989284187	6.589156153	0.868233045	1.208780964	354.5853546	4.703929314	249.3400876	0.989031087	0.131766955	1.221874341	45.74144919	0.202268688	37.43547733	0.010968913	324.2779532	0.920657864	8.508327813	3.579316145	1.169575189	679.6643864	3.005475917	406.7845104	0.940375259	0.420683855	1.270368977	55.9175764	0.247267523	44.01679936	0.059624741	500.8581041	1.55039356	0.25	0.25	0.25	0.25	1	4	280.6823643	105.1883071	0.635984957	0.632169058	394.6989113
13	2413	2112	241.4530594	257.4026675	94.6461258	82.44097316	923.0625326	0.989284187	6.589156155	0.868233045	1.208780964	354.5853546	4.703929314	249.3400876	0.989031087	0.131766955	1.221874341	45.74144918	0.202268688	37.43547732	0.010968913	324.2779532	0.810418475	13.39006455	3.722030434	1.115210091	705.9295211	6.243240685	443.1009627	0.997717161	0.277969566	1.376091643	36.904278	0.163190717	26.81818336	0.002282839	507.6754225	1.296605718	0.25	0.25	0.25	0.25	1	4	280.6823643	106.6952054	0.635989232	0.632266502	375.1536674
13	3013	2112	241.4530594	257.4026675	90.82655716	89.08777463	897.2389204	0.989284187	6.589156153	0.868233045	1.208780964	354.5853546	4.703929314	249.3400876	0.989031087	0.131766955	1.221874341	45.74144919	0.202268688	37.43547733	0.010968913	324.2779532	0.935586117	8.035388367	3.557296285	1.177769381	525.6998667	3.835663937	379.3993068	0.973136561	0.442703715	1.258857266	55.60961914	0.245905736	44.17468178	0.026863439	472.4259913	1.629254761	0.25	0.25	0.25	0.25	1	4	280.6823643	102.2803471	0.635983419	0.631991319	400.9772796
13	3613	2112	241.4530594	257.4026675	93.12287496	85.19032486	917.9242563	0.989284187	6.589156152	0.868233045	1.208780964	354.5853546	4.703929314	249.3400876	0.989031087	0.131766955	1.221874341	45.7414492	0.202268688	37.43547733	0.010968913	324.2779532	0.837483126	11.91397005	3.690257916	1.127524648	700.0194666	4.736093704	434.5923857	0.989586867	0.309742084	1.346325213	41.12933173	0.181873905	30.5493289	0.010413133	505.9033409	1.364583172	0.25	0.25	0.25	0.25	1	4	280.6823643	106.2980592	0.635988184	0.632241296	380.2919437
13	4213	2112	241.4530601	257.402667	85.87306277	96.61530179	866.4899919	0.989284183	6.589156229	0.868233046	1.208780962	354.5853553	4.703929324	249.3400885	0.989031088	0.131766954	1.221874343	45.74144876	0.202268686	37.43547691	0.010968912	324.2779535	1.082172777	4.789057967	3.309041294	1.267689205	404.8643859	2.828690297	319.37196	0.920915894	0.690958706	1.171429583	84.53946239	0.373833503	72.16777142	0.079084106	452.8080548	1.998471234	0.25	0.25	0.25	0.25	1	4	280.6823645	99.87799393	0.635974746	0.631815874	431.7262081
13	4813	2112	241.4530594	257.4026675	93.12937512	85.21708807	905.5953506	0.989284187	6.589156152	0.868233045	1.208780964	354.5853546	4.703929314	249.3400876	0.989031087	0.131766955	1.221874341	45.7414492	0.202268688	37.43547733	0.010968913	324.2779532	0.893044389	9.481285565	3.618367425	1.154927153	532.4873603	4.897690943	391.8985325	0.990866176	0.381632575	1.293247197	47.73764625	0.211095872	36.91300965	0.009133824	473.0416642	1.524014926	0.25	0.25	0.25	0.25	1	4	280.6823643	102.4637903	0.635985448	0.632008123	392.6208494
14	14	2112	190.0137459	348.4510476	50.20704607	150.3041935	388.2682523	1.501236192	0.171944233	0.146717077	1.557222356	53.99532749	0.238767338	34.67412812	0.240513725	0.853282923	1.037293375	314.0281394	1.388632432	302.738017	0.759486275	368.0234669	2.084770755	0.041439462	0.159162251	2.104397117	24.2596701	0.107276261	11.5280856	0.077167441	3.840837749	1.009414158	585.4243443	2.58874645	579.9644671	0.922832559	609.6840144	5.724252902	0.25	0.25	0.25	0.25	1	4	327.9457113	135.8223563	0.107698482	0.107185923	909.9479477
14	614	2112	224.9754682	294.3009039	81.00933773	107.561373	852.5694863	1.197180982	3.98529838	0.799410201	1.306116949	267.9244885	1.184762088	205.1305503	0.708369638	0.200589799	1.090993734	67.22821304	0.297283158	61.62108083	0.291630362	303.9390833	1.209180796	3.816728831	3.169560891	1.315139991	386.4597837	1.708925164	293.8544843	0.779229023	0.830439109	1.08762891	101.2541893	0.447746025	93.09626514	0.220770977	441.8811754	2.157052244	0.25	0.25	0.25	0.25	1	4	267.4409541	97.19228093	0.635856224	0.631624331	445.6467137
14	1214	2112	258.7106877	255.9248098	86.30729861	104.1173944	888.515691	0.940931305	11.31711344	0.918812147	1.140556891	368.667767	4.890746596	274.749646	0.991576767	0.081187853	1.212157449	27.68971113	0.122443903	22.84332877	0.008423233	320.232813	1.133936577	5.041990569	3.337966527	1.260185464	406.8475344	1.799079797	322.8473476	0.808804451	0.662033473	1.111336815	80.69184756	0.35681935	72.60791371	0.191195549	444.8431721	1.73679964	0.25	0.25	0.25	0.25	1	4	277.0694837	97.93753336	0.635951277	0.63170631	409.700509
14	1814	2112	258.7113132	255.9241972	97.16917509	89.87083259	944.51303	0.940928272	11.31727152	0.918813189	1.140555294	368.6683058	4.890753745	274.7504323	0.99157684	0.081186811	1.212159659	27.68936482	0.122442371	22.84300143	0.00842316	320.2330852	0.84365099	18.15994006	3.79123108	1.094463457	717.8192128	3.174196559	459.1048206	0.954862017	0.20876892	1.297294106	27.66933411	0.122353795	21.32849751	0.045137983	506.213514	1.002390914	0.25	0.25	0.25	0.25	1	4	277.0697349	106.2574528	0.635963297	0.632251751	353.70317
14	2414	2112	257.3312562	257.2967118	100.950451	83.65209196	920.6972647	0.954997621	7.629427598	0.884117459	1.148067875	344.1724527	4.565791758	260.8121353	0.98777827	0.115882541	1.202168309	39.2467233	0.17354901	32.6466128	0.01222173	321.3458443	0.812265752	15.38662031	3.755898414	1.081836229	617.8204474	5.464004037	445.4463034	0.995157691	0.244101586	1.331874729	31.31941514	0.138494454	23.51528598	0.004842309	496.2053162	1.328012223	0.25	0.25	0.25	0.25	1	4	279.591496	106.3784963	0.635979847	0.632247367	377.5189353
14	3014	2112	258.7110389	255.924469	98.44384649	88.04357024	935.8827349	0.94092961	11.3172018	0.918812729	1.140555998	368.6680704	4.890750623	274.7500872	0.991576808	0.081187271	1.212158684	27.68951773	0.122443047	22.84314595	0.008423192	320.2329672	0.879466544	15.16594833	3.752566325	1.110221914	550.3483295	3.674796873	421.3536718	0.971760827	0.247433675	1.262381067	30.84515851	0.136397291	24.43411051	0.028239173	473.2162572	1.122854388	0.25	0.25	0.25	0.25	1	4	277.0696258	102.4810716	0.635961873	0.632026054	362.3334651
14	3614	2112	257.01151	257.6168086	97.76582174	88.73836903	901.9451528	0.956590009	7.018865247	0.875294076	1.148931172	340.6962852	4.51967692	257.9839204	0.987041197	0.124705924	1.201069593	42.22987017	0.186740486	35.16021922	0.012958803	322.2342521	0.863377166	10.94484912	3.665127625	1.102965613	600.9721147	3.933098063	424.9980634	0.976880947	0.334872375	1.277501487	42.82911935	0.189390366	33.52569042	0.023119053	492.3721619	1.570257922	0.25	0.25	0.25	0.25	1	4	280.5335937	105.5655519	0.635983366	0.632189864	396.2710472
14	4214	2112	258.7113539	255.9241564	97.71101281	89.22467737	922.7586818	0.940928072	11.31728194	0.918813257	1.140555188	368.6683406	4.890754207	274.7504836	0.991576845	0.081186743	1.212159804	27.68934194	0.12244227	22.84297981	0.008423155	320.2331026	0.940941852	11.31656379	3.675234094	1.140562444	436.9994203	3.594285272	383.1437923	0.968431737	0.324765906	1.212149765	38.61591102	0.170759559	31.85737616	0.031568263	446.5740888	1.300651376	0.25	0.25	0.25	0.25	1	4	277.0697509	98.69489481	0.635959405	0.631779506	375.4575182
14	4814	2112	258.7108289	255.9246804	101.1719376	83.69453883	941.7700332	0.940930643	11.31714799	0.918812374	1.140556542	368.6678911	4.890748244	274.7498226	0.991576784	0.081187626	1.212157932	27.68963591	0.12244357	22.84325762	0.008423216	320.2328781	0.834689732	19.02003544	3.800200154	1.090745188	557.846698	5.032268121	434.7208667	0.992768332	0.199799846	1.306767228	24.93001103	0.110240509	19.07762186	0.007231668	477.2929195	1.040993974	0.25	0.25	0.25	0.25	1	4	277.0695434	103.457134	0.635962861	0.632087629	356.4461668
15	15	2112	199.1214811	348.2561311	53.48983278	150.2178312	382.2202365	1.454330259	0.147438582	0.128493659	1.49399532	46.58247425	0.205987701	31.17979931	0.233058536	0.871506341	1.027273764	315.9449419	1.397108533	307.5567126	0.766941464	362.5274161	1.997384455	0.029127759	0.113213385	2.008636314	17.14985774	0.075836671	8.538060188	0.073935495	3.886786615	1.005633296	588.7805379	2.603587539	585.4823424	0.926064505	605.9303957	5.757356182	0.25	0.25	0.25	0.25	1	4	323.0481805	134.9861439	0.107692247	0.107178728	915.9959635
15	615	2112	239.417971	289.6411966	89.48344093	102.5223494	904.2633852	1.136086511	6.207252288	0.861250868	1.23322388	281.9485657	1.246776558	228.627235	0.739990372	0.138749132	1.085501736	45.4224434	0.200858045	41.84465293	0.260009628	296.1552813	1.095420428	7.478442952	3.52821526	1.204957512	417.0144303	1.844037811	346.0822694	0.831662717	0.47178474	1.099995473	55.76219983	0.246580448	50.69311757	0.168337283	430.6277256	1.540938727	0.25	0.25	0.25	0.25	1	4	260.5045784	94.78558764	0.63580799	0.63149977	393.9528148
15	1215	2112	272.1649059	254.791511	94.70223547	100.0341191	931.7454321	0.906806535	19.64538817	0.951563032	1.09719198	379.0861286	5.028956582	293.6798804	0.993011158	0.048436968	1.209951558	16.40197722	0.072529543	13.55589579	0.006988842	320.6869719	1.037380087	9.877631421	3.632272887	1.167452622	433.4068901	1.916525268	371.2415237	0.848450374	0.367727113	1.125385609	43.87761313	0.194026805	38.98895877	0.151549626	439.6108951	1.179589909	0.25	0.25	0.25	0.25	1	4	277.6183172	96.90865318	0.635965702	0.631664779	366.4707679
15	1815	2112	266.0710112	260.6270685	76.97300868	118.3048377	737.0214522	0.952543331	5.013606912	0.833710448	1.119421795	307.2080407	4.075421868	246.9911144	0.9787841	0.166289552	1.175192517	55.14737024	0.243861671	46.92624351	0.0212159	322.3072424	1.288145545	1.071975483	2.069475226	1.350673105	291.9742684	1.291110215	194.5525091	0.551598392	1.930524774	1.048540757	245.133257	1.083979263	233.785149	0.448401608	490.2128861	3.309080203	0.25	0.25	0.25	0.25	1	4	282.8467382	107.9304691	0.635934451	0.632145894	561.1947478
15	2415	2112	268.7193829	258.0584508	107.6121492	81.30886331	909.6847058	0.936525256	7.281568382	0.879249925	1.111334101	329.1345503	4.366298945	263.583876	0.985056265	0.120750075	1.18665684	40.22893619	0.177892356	33.90106967	0.014943735	321.235462	0.785513326	17.88709085	3.788215134	1.051266668	559.8196424	7.921671868	452.6412856	0.999592081	0.211784866	1.338318057	26.60279976	0.117637581	19.87778587	0.000407919	492.5559311	1.471695014	0.25	0.25	0.25	0.25	1	4	281.0117783	107.1736318	0.635989069	0.632285867	388.5314942
15	3015	2112	272.1649743	254.7914469	103.4060656	88.80573529	952.0492876	0.90680623	19.64542199	0.951563112	1.09719184	379.0861835	5.02895731	293.6799602	0.993011164	0.048436888	1.209951811	16.40195136	0.072529429	13.55587157	0.006988836	320.6870123	0.878536143	23.0974475	3.834007316	1.08479457	506.9958886	3.273226296	429.9765414	0.960224929	0.165992684	1.234775119	20.19427547	0.089299086	16.35461806	0.039775071	463.5720226	0.894769413	0.25	0.25	0.25	0.25	1	4	277.6183544	101.5402534	0.635968968	0.631975094	346.1669124
15	3615	2112	266.0702584	260.6278046	91.84194405	103.1571167	791.8331593	0.952546939	5.013509845	0.833707764	1.119423653	307.2069435	4.075407313	246.9898223	0.978783718	0.166292236	1.175190016	55.148241	0.243865522	46.92708433	0.021216282	322.3070453	1.044015564	3.137721765	3.033284443	1.171559732	412.9357219	2.739002644	317.2199758	0.901610306	0.966715557	1.122166922	118.4433094	0.523756314	105.5487442	0.098389694	473.6711759	2.795510036	0.25	0.25	0.25	0.25	1	4	282.8465657	103.9509999	0.635963474	0.631990343	506.3830407
15	4215	2112	272.1649423	254.7914769	104.8160477	86.80777226	949.5304712	0.906806373	19.64540616	0.951563075	1.097191905	379.0861578	5.02895697	293.6799229	0.993011161	0.048436925	1.209951693	16.40196347	0.072529482	13.55588291	0.006988839	320.6869934	0.881348474	22.72320801	3.83138874	1.085981485	454.2033139	3.775955662	418.242226	0.975578493	0.16861126	1.232181727	19.98852071	0.088389239	16.22205578	0.024421507	451.4624047	0.930997855	0.25	0.25	0.25	0.25	1	4	277.618337	99.95572848	0.635968611	0.631874281	348.6857288
15	4815	2112	272.1648781	254.791537	107.6790112	82.33062644	960.3782853	0.906806659	19.64537442	0.951563	1.097192036	379.0861062	5.028956285	293.6798478	0.993011156	0.048437	1.209951455	16.40198773	0.07252959	13.55590563	0.006988844	320.6869554	0.791783755	39.29580744	3.90073409	1.053183116	578.3758947	5.319762669	466.7939536	0.994854327	0.09926591	1.330139838	12.51073696	0.055322479	9.40558023	0.005145673	488.1773947	0.773067056	0.25	0.25	0.25	0.25	1	4	277.618302	105.9574601	0.635970046	0.632240433	337.8379147
16	16	2112	206.3573362	348.1393523	56.17560771	150.1493511	376.9815866	1.419643331	0.127008653	0.112695366	1.448762117	40.44083582	0.178829376	27.91406217	0.226324974	0.887304634	1.02051134	318.4100846	1.408009394	312.0103347	0.773675026	358.8509204	1.932296227	0.020670153	0.081006203	1.939021166	12.22626325	0.054064536	6.305378952	0.071656356	3.918993797	1.003480284	591.4935889	2.61558465	589.4421627	0.928343644	603.7198521	5.785853293	0.25	0.25	0.25	0.25	1	4	319.7720552	134.4936901	0.10768781	0.107173926	921.2346134
16	616	2112	251.1291994	286.0723095	96.14775416	98.98031338	942.6182488	1.09120832	9.768752003	0.907138729	1.181629772	292.2484066	1.292322454	247.326543	0.761338347	0.092861271	1.082863602	29.91665736	0.132291459	27.6273552	0.238661653	292.3088767	1.019643807	14.5653506	3.743018959	1.13622269	435.4541678	1.92557833	383.2472028	0.857340643	0.256981041	1.114332949	29.89657988	0.132202676	26.8291267	0.142659357	429.8104809	1.029088586	0.25	0.25	0.25	0.25	1	4	257.2251013	94.78344612	0.635784851	0.631522079	355.5979512
16	1216	2112	279.3036352	257.2150914	100.4931137	97.37737957	920.4724038	0.8968825	7.900988534	0.887652928	1.074507399	351.759532	4.666441951	278.2629533	0.989003285	0.112347072	1.198047012	37.84280927	0.167340903	31.58708206	0.010996715	329.5809354	0.979119259	18.49444536	3.794813347	1.113469585	447.7090919	1.979769604	402.0847069	0.866773024	0.205186653	1.137215487	24.20775985	0.107046714	21.28687142	0.133226976	440.4907402	1.330987723	0.25	0.25	0.25	0.25	1	4	287.1532405	97.27474876	0.636040167	0.631683388	377.7437962
16	1816	2112	279.7072338	256.8439706	95.90305781	103.2171133	862.3510401	0.908836385	10.14643108	0.910285185	1.079554404	339.6543516	4.505854629	280.0158768	0.987557419	0.089714815	1.187842412	29.79297554	0.131744538	25.08158931	0.012442581	322.0966306	1.001767193	5.719059451	3.404678582	1.125907466	483.0979016	2.136258921	371.5783004	0.85969742	0.595321418	1.123921281	73.15237521	0.323479803	65.08674269	0.14030258	471.3958792	2.046149713	0.25	0.25	0.25	0.25	1	4	281.8638166	102.705056	0.635983069	0.631990005	435.8651599
16	2416	2112	278.0043674	258.4171995	106.6213455	89.78669639	871.5189455	0.919688577	7.615837372	0.883934671	1.084319044	324.5187624	4.305065902	269.35512	0.984256865	0.116065329	1.179006754	38.34993736	0.169583423	32.52732626	0.015743135	321.7623593	0.86078854	11.24578421	3.673356975	1.060544118	500.385426	4.425408707	424.637576	0.985913143	0.326643025	1.232061149	40.04584073	0.177082708	32.5031276	0.014086857	480.3580768	1.939921495	0.25	0.25	0.25	0.25	1	4	282.2459579	105.376278	0.635989012	0.63215687	426.6972545
16	3016	2112	282.9169198	253.9300642	110.1662312	85.46146208	968.3690662	0.881566809	34.31302519	0.971681837	1.068349055	386.7081907	5.130070858	307.672816	0.993865725	0.028318163	1.211875316	9.579509831	0.042360592	7.904699191	0.006134275	323.4644517	0.799506261	61.00204079	3.935485995	1.041109116	586.8208762	3.736687557	479.1022737	0.975885455	0.064514005	1.302190073	8.176738652	0.036157538	6.279220538	0.024114545	492.9121764	0.653452988	0.25	0.25	0.25	0.25	1	4	280.3087211	107.029234	0.635993019	0.632303132	329.8471338
16	3616	2112	278.0046673	258.4169413	100.3265673	98.09033938	842.0951787	0.919687296	7.615899813	0.883935512	1.084318471	324.5191656	4.305071251	269.3555969	0.984256966	0.116064488	1.179007773	38.34967059	0.169582243	32.52707187	0.015743034	321.7624938	0.951351306	6.239506613	3.447476159	1.09921096	466.1513931	3.091982191	381.67037	0.942386181	0.552523841	1.155420667	67.23869046	0.297329489	58.19412132	0.057613819	472.5610743	2.273142058	0.25	0.25	0.25	0.25	1	4	282.2460776	103.6187236	0.63597929	0.632026658	456.1210213
16	4216	2112	279.9602961	256.6117821	110.8444719	83.90403601	908.7869425	0.90773567	10.77743776	0.915091888	1.079080852	341.5330695	4.5307777	281.6882824	0.987943965	0.084908112	1.188761099	28.20377521	0.124717094	23.72535175	0.012056035	321.8302129	0.82980511	18.28453119	3.792579868	1.050062587	452.181957	5.998645841	430.6238149	0.9972387	0.207420132	1.265432779	24.73030084	0.10935739	19.54295894	0.0027613	466.6515962	1.483228173	0.25	0.25	0.25	0.25	1	4	281.5658705	103.6789628	0.635993359	0.632083538	389.4292575
16	4816	2112	278.0036597	258.4178571	104.3098827	93.05786359	851.8816658	0.919691713	7.615684413	0.88393261	1.084320446	324.5178062	4.305053216	269.353978	0.984256623	0.11606739	1.179004258	38.3505946	0.169586329	32.52795258	0.015743377	321.7620609	0.910825741	8.06275316	3.558633019	1.080414809	449.7717025	3.977780937	395.4806191	0.976874864	0.441366981	1.186192661	52.99469163	0.234342526	44.67629365	0.023125136	468.1114092	2.164758856	0.25	0.25	0.25	0.25	1	4	282.2456921	103.3400372	0.635982713	0.632019175	446.3345342
17	17	2112	212.2313078	348.0929585	58.41308953	150.0976261	372.3896445	1.393071726	0.109692458	0.098849422	1.414991636	35.2200009	0.155742844	24.89060713	0.220273929	0.901150578	1.015734947	321.0795134	1.419813608	316.1056085	0.779726071	356.2995143	1.881952437	0.014766434	0.058206236	1.886094971	8.76533638	0.038760317	4.647346244	0.070036208	3.941793764	1.00220119	593.5987345	2.624893604	592.2949809	0.929963792	602.3640709	5.810699493	0.25	0.25	0.25	0.25	1	4	317.4984972	134.1916559	0.107684545	0.107170525	925.8265555
17	617	2112	260.6565775	283.4237177	101.3729303	96.57469957	961.9696492	1.057709064	15.40251103	0.939033725	1.144116528	299.2395016	1.323237076	261.5463497	0.775098327	0.060966275	1.081693035	19.42796866	0.085910477	17.96070422	0.224901673	291.0464573	0.968034231	27.8032107	3.861126593	1.092650059	446.7561188	1.975555557	408.8739254	0.870400059	0.138873407	1.128730808	16.06850819	0.071054943	14.23590823	0.129599941	434.3428844	0.749473144	0.25	0.25	0.25	0.25	1	4	256.3435698	95.98532062	0.635779191	0.631614328	336.2465508
17	1217	2112	290.2095797	254.5616325	98.97947566	103.5315485	900.2081362	0.878099415	22.43084298	0.957321211	1.054046827	363.7059205	4.824922742	303.6498967	0.991522501	0.042678789	1.200372997	14.2687999	0.063096633	11.88697174	0.008477499	324.6025848	1.030584166	7.713421312	3.540938071	1.127260106	419.0940032	1.853233682	371.7811008	0.833823707	0.459061929	1.093806933	54.33308856	0.240260918	49.67338103	0.166176293	446.9797394	1.592114162	0.25	0.25	0.25	0.25	1	4	283.4411377	98.85588227	0.636006425	0.631775838	398.0080638
17	1817	2112	287.7520978	256.7356766	95.14281836	107.4029119	836.5800205	0.894774098	11.61147673	0.920707145	1.060196329	338.3177378	4.48812311	287.1977158	0.987533504	0.079292855	1.184875972	26.22284581	0.115957424	22.13130019	0.012466496	323.0314957	1.04753576	4.059922483	3.209474055	1.137670172	433.2226637	1.915710619	342.7183088	0.816233959	0.790525945	1.086044234	96.03641422	0.424673024	88.42771891	0.183766041	466.6521925	2.333201232	0.25	0.25	0.25	0.25	1	4	283.3330261	102.2539697	0.635986077	0.631937734	461.6361795
17	2417	2112	287.7520054	256.7358522	112.16086	87.32972755	905.2061369	0.894774701	11.61142458	0.920706817	1.06019656	338.3176185	4.488121527	287.197552	0.987533478	0.079293183	1.184875431	26.22295433	0.115957904	22.13140187	0.012466522	323.0314736	0.816742109	21.33424016	3.820902794	1.035195509	528.1089687	4.670595719	459.1384601	0.989769307	0.179097206	1.26746925	22.27865011	0.098516191	17.57727069	0.010230693	490.2089346	1.528966162	0.25	0.25	0.25	0.25	1	4	283.3330053	107.5679307	0.63600675	0.632305115	393.0100631
17	3017	2112	287.7509348	256.7366978	103.7333413	98.32355074	860.7434366	0.894778906	11.61106081	0.92070453	1.060198168	338.3162851	4.488103838	287.1959845	0.987533222	0.07929547	1.18487166	26.22367254	0.11596108	22.13207845	0.012466778	323.0308417	0.948558336	7.868340995	3.548957353	1.083155377	447.7594404	2.969988368	392.7150966	0.93882727	0.451042647	1.141896429	54.06113801	0.239058352	47.34329369	0.06117273	465.2808207	2.064546461	0.25	0.25	0.25	0.25	1	4	283.3324403	102.6581399	0.635994421	0.631985715	437.4727634
17	3617	2112	287.7518033	256.7359276	107.0923139	94.17649162	884.9050474	0.894775298	11.61137294	0.920706492	1.060196788	338.3173703	4.488118234	287.1972795	0.987533433	0.079293508	1.184874896	26.22305172	0.115958335	22.13149406	0.012466567	323.0313277	0.886142254	12.38664942	3.701194834	1.056956455	503.849839	3.342035982	429.0288906	0.960080426	0.298805166	1.192761602	36.60916198	0.161885714	30.69277374	0.039919574	479.1852507	1.780645174	0.25	0.25	0.25	0.25	1	4	283.3328757	105.0823164	0.636001608	0.632150109	413.3111526
17	4217	2112	287.7525198	256.7352877	107.8707805	93.32882173	870.6062423	0.894772311	11.61163135	0.920708117	1.060195646	338.3182657	4.488130112	287.198349	0.987533607	0.079291883	1.184877575	26.22253755	0.115956061	22.13101009	0.012466393	323.0317271	0.907538409	10.56517552	3.654134086	1.065211439	433.1489717	3.830769506	406.6319192	0.974654386	0.345865914	1.173737032	40.99780179	0.18129228	34.92929053	0.025345614	462.4336686	1.95059875	0.25	0.25	0.25	0.25	1	4	283.3332337	102.6997712	0.635997499	0.63199674	427.6099577
17	4817	2112	287.7517697	256.7360606	110.3083647	90.00976	890.2427906	0.894775679	11.61134001	0.920706285	1.060196934	338.317324	4.48811762	287.1972008	0.987533421	0.079293715	1.184874554	26.22312252	0.115958648	22.13156019	0.012466579	323.0313416	0.857976051	15.36298899	3.755545885	1.047221913	479.1135002	4.237279795	434.6335952	0.98379774	0.244454115	1.22057243	29.62690564	0.131010177	24.27295989	0.01620226	475.5444951	1.715689951	0.25	0.25	0.25	0.25	1	4	283.3328869	105.0356662	0.636003039	0.632151251	407.9734094
18	18	2112	217.0851844	348.1023077	60.30574802	150.0595278	368.3253395	1.372149402	0.094868704	0.086648475	1.388957124	30.71563704	0.135824547	22.11417222	0.214858169	0.913351525	1.012249192	323.7699664	1.431710791	319.8520373	0.785141831	354.4856034	1.841858492	0.010600214	0.041956111	1.844469177	6.309238202	0.027899451	3.420625447	0.068876865	3.958043889	1.001417419	595.1991502	2.631970642	594.3566977	0.931123135	601.5083884	5.832588149	0.25	0.25	0.25	0.25	1	4	315.8821212	134.0010312	0.107682083	0.107167995	929.8908605
18	618	2112	268.4647902	281.4814401	105.5272825	94.93937311	970.8088886	1.032230834	24.23438226	0.960371528	1.116171742	303.7854326	1.343339183	272.1672851	0.783792895	0.039628472	1.0813199	12.53530746	0.05543113	11.59259851	0.216207105	291.3541709	0.931611145	52.00241475	3.92453174	1.064288064	454.5058249	2.009824758	427.05151	0.877737379	0.07546826	1.142416629	8.740090766	0.038648681	7.650528313	0.122262621	441.051266	0.616353268	0.25	0.25	0.25	0.25	1	4	256.9068423	97.65094645	0.635785672	0.631730561	327.4073114
18	1218	2112	291.1498297	259.54972	108.3513498	94.83884211	940.3845154	0.925911965	1.773658581	0.639465359	1.061901617	203.6410501	0.900500723	191.7701667	0.5969548	0.360534641	1.146871038	114.8141205	0.507708041	100.1107506	0.4030452	318.4551706	0.914622296	1.943270986	2.640967815	1.057350526	310.989105	1.375193822	294.1211049	0.660948567	1.359032185	1.156051553	160.0338333	0.707669611	138.4313986	0.339051433	471.0229383	1.060380028	0.25	0.25	0.25	0.25	1	4	283.7754025	104.9321351	0.636017211	0.632173967	357.8316846
18	1818	2112	295.6717606	255.5802266	107.9065088	96.60252737	920.3030806	0.882686203	19.05488744	0.950136843	1.045728495	339.5653267	4.504673625	299.0639228	0.988250172	0.049863157	1.184711499	16.41256958	0.072576383	13.8536425	0.011749828	321.7732259	0.880735362	19.37134548	3.803645763	1.045077453	556.7356398	2.461884999	453.8790534	0.913220359	0.196354237	1.186596448	24.48661945	0.108279831	20.63601276	0.086779641	487.778769	1.333227143	0.25	0.25	0.25	0.25	1	4	283.007233	106.1209162	0.636007434	0.63223253	377.9131194
18	2418	2112	291.1495961	259.5499236	112.8178188	90.07086423	881.1752139	0.92591295	1.773644541	0.639463534	1.061902024	203.640422	0.900497946	191.7695017	0.596953541	0.360536466	1.146870259	114.8146753	0.507710494	100.1113024	0.403046459	318.4550973	0.85996038	3.074479228	3.018279447	1.038552445	360.2941357	1.593220668	346.9195394	0.74554896	0.981720553	1.207674759	117.1886713	0.518208305	97.03661555	0.25445104	477.4828071	1.825537698	0.25	0.25	0.25	0.25	1	4	283.7753372	106.3712323	0.636004116	0.632221538	417.0409861
18	3018	2112	293.9855269	257.0461784	101.6978674	103.7057943	817.6294541	0.882732492	11.80086207	0.921880261	1.045744024	339.0692068	4.498092097	291.8135596	0.987675222	0.078119739	1.184666967	25.85932149	0.11434992	21.82834689	0.012324778	325.6968236	0.996180137	4.797502096	3.310047684	1.095498345	416.4054691	2.762017476	361.1006785	0.916628433	0.689952316	1.099699045	82.45649251	0.36462261	74.9809622	0.083371567	465.1653728	2.534235943	0.25	0.25	0.25	0.25	1	4	285.9561069	102.7098263	0.635999736	0.631945495	480.5867459
18	3618	2112	293.9859877	257.0457737	107.4071561	97.35354963	856.9490398	0.882730634	11.80104699	0.92188139	1.045743401	339.0698516	4.498100651	291.8142885	0.987675345	0.07811861	1.184668754	25.85896545	0.114348345	21.82801341	0.012324655	325.6971028	0.904281138	9.861385835	3.63172287	1.053386159	493.3481769	3.272378458	421.5105311	0.955776844	0.36827713	1.164887903	45.02545247	0.199102551	38.6521762	0.044223156	480.1524938	2.107701255	0.25	0.25	0.25	0.25	1	4	285.9563546	105.3809014	0.636014099	0.632144823	441.2671602
18	4218	2112	291.5674677	259.1779416	109.3366283	94.60489997	882.9100912	0.924135196	1.799202601	0.642755405	1.061169851	204.7716036	0.905500031	192.9677926	0.599221284	0.357244595	1.148284207	113.8124208	0.503278525	99.11520175	0.400778716	318.5840244	0.907588802	2.058221074	2.692050083	1.054633033	318.6606731	1.409117497	302.1531311	0.673594684	1.307949917	1.162016356	154.8233458	0.684628835	133.2368043	0.326405316	473.4840189	1.804706757	0.25	0.25	0.25	0.25	1	4	283.8902241	105.4804023	0.636005518	0.632171738	415.3061088
18	4818	2112	291.1497561	259.5497867	109.7718232	94.08314156	856.168908	0.925912281	1.773654069	0.639464773	1.061901748	203.6408492	0.900499835	191.769954	0.596954396	0.360535227	1.146870788	114.8142993	0.507708832	100.1109284	0.403045604	318.4551486	0.901828644	2.158125425	2.733425858	1.052474439	323.8543641	1.432083998	307.7075814	0.683197678	1.266574142	1.167044811	150.0628093	0.663577743	128.5835882	0.316802322	473.9171734	2.11652792	0.25	0.25	0.25	0.25	1	4	283.7753829	105.5768983	0.635996487	0.632155508	442.047292
19	19	2112	221.1565443	348.153491	61.92766359	150.0320595	364.6987042	1.355306567	0.082102808	0.07587339	1.368375646	26.79667015	0.118494875	19.58283183	0.210028258	0.92412661	1.009642895	326.3794585	1.443249966	323.2622743	0.789971742	353.1761287	1.809175016	0.007637259	0.030317492	1.810849869	4.554882083	0.020141689	2.515328388	0.068042716	3.969682508	1.000925755	596.4027566	2.63729299	595.8511444	0.931957284	600.9576387	5.852039078	0.25	0.25	0.25	0.25	1	4	314.7152483	133.878338	0.107680193	0.107166033	933.5174958
19	619	2112	274.9274855	280.0608444	108.8902532	93.81346898	974.4455419	1.012471802	37.99207222	0.974353761	1.094893226	306.6893254	1.356180197	280.1088891	0.789262186	0.025646239	1.081406143	8.072455841	0.0356964	7.464777128	0.210737814	292.5426123	0.904971799	95.61124318	3.958596951	1.045345781	460.5497158	2.036550843	440.5716503	0.882389008	0.041403049	1.155114206	4.816899148	0.021300328	4.170063118	0.117610992	448.3315742	0.560538301	0.25	0.25	0.25	0.25	1	4	258.2650544	99.41328745	0.635799107	0.631847458	323.7706581
19	1219	2112	286.8482288	268.4221721	107.8323594	97.03728473	911.5220004	0.956492047	1.441591192	0.590431026	1.066180603	186.3630531	0.824097421	174.7950136	0.562776786	0.409568974	1.11467796	129.2759377	0.571658196	115.9760418	0.437223214	315.6389908	0.931766267	1.787988803	2.565274008	1.055514009	299.8498023	1.325935826	284.0794151	0.642069182	1.434725992	1.132809854	167.7022819	0.741579491	148.0409809	0.357930818	467.5520842	1.448008813	0.25	0.25	0.25	0.25	1	4	281.2659047	104.1589156	0.635991543	0.632113714	386.6941996
19	1819	2112	301.0732398	255.7398535	103.8306024	103.8222433	863.0504056	0.865794095	17.57186752	0.946155119	1.032980921	349.9149879	4.64197223	304.8686407	0.989674106	0.053844881	1.193102293	17.92202729	0.079251205	15.02136689	0.010325894	328.3156505	0.954306941	7.892891308	3.550202531	1.06518788	500.3509841	2.212552052	407.7258691	0.877528647	0.449797469	1.116190016	55.02478588	0.243319603	49.29697013	0.122471353	477.8699533	2.038125274	0.25	0.25	0.25	0.25	1	4	288.2581995	104.347383	0.636034066	0.632089482	435.1657944
19	2419	2112	287.3077055	267.9928966	114.097439	90.12668006	899.4995094	0.954442844	1.467238125	0.594688494	1.065249339	187.7625002	0.830285776	176.2615505	0.565718171	0.405311506	1.116095475	127.9700254	0.565883452	114.6586724	0.434281829	315.7325256	0.853840812	3.666353057	3.142799537	1.029767193	374.6330491	1.656627343	363.803636	0.769374247	0.857200463	1.206041194	102.1813893	0.451846104	84.72462615	0.230625753	476.8144384	1.601003172	0.25	0.25	0.25	0.25	1	4	281.3492536	106.2223365	0.635989405	0.632225893	398.7166906
19	3019	2112	287.3588197	267.9452261	112.8172569	91.66371044	917.0199698	0.954215353	1.470116724	0.595160832	1.065146483	187.9179786	0.830973301	176.4245404	0.566044382	0.404839168	1.116253767	127.8252098	0.565243078	114.5126794	0.433955618	315.7431884	0.870123045	3.138926426	3.033565812	1.034207198	359.8580978	1.591292508	347.9555145	0.747314055	0.966434188	1.188575805	114.6436867	0.506954383	96.45466976	0.252685945	474.5017845	1.376451432	0.25	0.25	0.25	0.25	1	4	281.3587552	105.707135	0.635993485	0.632207077	381.1962302
19	3619	2112	287.3081552	267.9924826	114.9154915	89.0594276	903.4109499	0.954440855	1.467263264	0.594692624	1.065248439	187.7638613	0.830291795	176.2629771	0.565721024	0.405307376	1.116096858	127.9687606	0.565877859	114.657397	0.434278976	315.7326218	0.843008366	4.07217758	3.211384078	1.02706701	384.0452873	1.698248261	373.9242752	0.782655908	0.788615922	1.218335489	94.30956283	0.417036887	77.40853296	0.217344092	478.3548502	1.551739672	0.25	0.25	0.25	0.25	1	4	281.3493393	106.5655017	0.635990353	0.632247864	394.8052501
19	4219	2112	287.4644184	267.8468001	109.4644268	95.79606337	885.8533215	0.953745683	1.476079849	0.596135803	1.064934462	188.2390497	0.832393078	176.7611591	0.566717655	0.403864197	1.116581161	127.5263326	0.563921443	114.2114314	0.433282345	315.7653823	0.914513285	2.084991455	2.703399974	1.048802904	317.7383988	1.405039199	302.9533933	0.675059057	1.296600026	1.14684272	152.393142	0.673882474	132.880594	0.324940943	470.1315408	1.76916709	0.25	0.25	0.25	0.25	1	4	281.3785322	104.733554	0.635986098	0.632130422	412.3628785
19	4819	2112	287.4174701	267.8905493	112.2914732	92.43070767	898.2229662	0.953954442	1.473426019	0.595702482	1.065028645	188.0963276	0.831761961	176.6115198	0.566418435	0.404297518	1.116435543	127.6591598	0.564508805	114.3453024	0.433581565	315.7554874	0.877737319	2.921925431	2.980092796	1.036446566	353.0050523	1.560988341	340.5916559	0.736286411	1.019907204	1.180816337	120.8124782	0.534232778	102.312675	0.263713589	473.8175305	1.616976328	0.25	0.25	0.25	0.25	1	4	281.3697148	105.5547003	0.635989256	0.632186808	399.9932338
20	20	2112	224.6155456	348.2349626	63.33317171	150.0127793	361.4406416	1.341497341	0.071070874	0.066354968	1.351770457	23.37172637	0.103349774	17.28971532	0.205734832	0.933645032	1.007657947	328.8509791	1.45417903	326.3517943	0.794265168	352.2227055	1.782021761	0.005518016	0.021950939	1.783111671	3.295927829	0.014574593	1.848413581	0.067439733	3.978049061	1.000611614	597.3030329	2.641274012	596.937937	0.932560267	600.5989608	5.869448893	0.25	0.25	0.25	0.25	1	4	313.8656529	133.7984335	0.107678719	0.107164459	936.7755584
20	620	2112	280.3395083	279.0153283	111.6644491	93.02218196	975.4248736	0.996832792	59.33510907	0.983425902	1.078360203	308.5511871	1.364413349	286.1299834	0.792723085	0.016574098	1.081786446	5.200145275	0.022995042	4.806997994	0.207276915	294.1783062	0.88480989	173.4853778	3.977075443	1.032399958	465.7441209	2.059520503	451.1276054	0.885709854	0.022924557	1.166804271	2.684630411	0.011871436	2.300840405	0.114290146	455.4636456	0.54540046	0.25	0.25	0.25	0.25	1	4	260.0107861	101.1129387	0.635815801	0.631955685	322.7913264
20	1220	2112	299.5463257	261.1249499	68.29277936	134.1379656	583.1850196	0.880962775	8.115379442	0.890295296	1.031294689	326.7887809	4.335179968	285.185123	0.984856462	0.109704704	1.170645024	36.24105378	0.16025794	30.95819232	0.015143538	328.4468334	1.571913129	0.044265969	0.169558219	1.574871534	22.80811294	0.100857475	14.48252282	0.101781478	3.830441781	1.001882041	515.2516309	2.278442712	514.2837277	0.898218522	537.3297554	4.519657075	0.25	0.25	0.25	0.25	1	4	288.9128844	119.6837623	0.635853283	0.632433089	715.0311804
20	1820	2112	303.5089772	257.7156791	108.6017866	100.4312113	903.9443772	0.896209269	2.68111301	0.728343032	1.035847932	232.9900457	1.030281982	224.9268821	0.656110311	0.271656968	1.155810332	86.90049426	0.384273986	75.18577389	0.343889689	319.89054	0.948945476	1.60261301	2.463083069	1.055353322	289.8933412	1.281908355	274.6884245	0.618225216	1.536916931	1.112132729	180.8879245	0.799886402	162.6495829	0.381774784	470.7812658	1.544983514	0.25	0.25	0.25	0.25	1	4	285.0544602	104.8782965	0.636020137	0.63215129	394.2718228
20	2420	2112	290.0137828	269.7079519	117.275546	88.49501271	906.0219062	0.952529261	1.549155698	0.607713252	1.056898976	191.4203941	0.846460983	181.1151287	0.57445706	0.392286748	1.109571138	123.5643353	0.546401491	111.3622471	0.42554294	314.9847293	0.828069126	5.462615902	3.381055588	1.018854023	407.7248524	1.802959297	400.1798524	0.813498546	0.618944412	1.230397306	74.63912156	0.330054196	60.66261782	0.186501454	482.3639739	1.51858302	0.25	0.25	0.25	0.25	1	4	280.6828923	107.4586343	0.635985552	0.632299545	392.1942938
20	3020	2112	289.1283885	270.5341149	117.4012669	87.31560088	925.7790001	0.956440533	1.493063384	0.598887053	1.058618435	188.5212092	0.833640787	178.0823032	0.568393154	0.401112947	1.106831422	126.264706	0.55834253	114.0776305	0.431606846	314.7859152	0.820069713	5.961328388	3.425397025	1.017380081	412.6223047	1.824615831	405.573406	0.820323455	0.574602975	1.240601946	69.21650307	0.306075377	55.79267655	0.179676545	481.8388078	1.260290689	0.25	0.25	0.25	0.25	1	4	280.505729	107.3416404	0.635988327	0.632304061	372.4371999
20	3620	2112	292.803122	267.1386684	109.250643	98.5643025	853.0896994	0.940389792	1.738716779	0.634865493	1.051778413	200.4380604	0.886337103	190.5706163	0.593046051	0.365134507	1.118449416	115.2793041	0.509765083	103.0706463	0.406953949	315.7173645	0.933357639	1.860232483	2.601512282	1.04896101	305.2347536	1.349748081	290.9877019	0.651165846	1.398487718	1.123857529	164.0841972	0.72558032	146.000888	0.348834154	469.3189508	2.151215668	0.25	0.25	0.25	0.25	1	4	281.3357435	104.5525293	0.63597572	0.632092796	445.1265006
20	4220	2112	290.231197	269.505895	111.561072	95.63339727	876.2814396	0.951573191	1.563220415	0.609865779	1.056483842	192.1297271	0.849597653	181.8577051	0.575934433	0.390134221	1.110249692	122.9063575	0.543491913	110.7015461	0.424065567	315.0360846	0.901934348	2.531778234	2.867426057	1.037679136	338.0490032	1.494852692	325.7741159	0.711856314	1.132573943	1.150504067	133.5223594	0.590435873	116.0555301	0.288143686	471.5713626	1.883834321	0.25	0.25	0.25	0.25	1	4	280.728655	105.0543103	0.635978091	0.63214192	421.9347604
20	4820	2112	290.2313228	269.5057928	115.8273976	90.46925871	905.3363271	0.951572673	1.563228074	0.609866945	1.056483618	192.1301167	0.849599376	181.8581125	0.575935235	0.390133055	1.110250061	122.9060045	0.543490352	110.7011914	0.424064765	315.0361212	0.847426657	4.436912977	3.26428839	1.02284056	391.0556253	1.729247975	382.3231505	0.792408812	0.73571161	1.20699597	88.13687068	0.389741242	73.02167766	0.207591188	479.192496	1.527310542	0.25	0.25	0.25	0.25	1	4	280.7286876	106.7521083	0.635985765	0.632259594	392.8798729
21	21	2112	140.3364151	347.8872419	33.85788506	150.1472801	414.3620354	1.837213563	0.29626525	0.228552952	2.091734609	96.49954088	0.42672097	46.13374013	0.266273333	0.771447048	1.138536451	325.7200801	1.440334194	286.0866508	0.733726667	422.2196209	2.712655361	0.135897278	0.478554816	2.8911069	79.0218086	0.349434438	27.33271765	0.09780292	3.521445184	1.065784818	581.4819082	2.571312998	545.5903466	0.90219708	660.5037168	5.578862043	0.25	0.25	0.25	0.25	1	4	376.2399042	147.1437155	0.019742646	0.019653285	883.8541646
21	621	2112	156.6897266	311.5791561	46.75184836	125.8989449	678.180454	1.5849431	1.343527085	0.573292749	1.874044992	229.3777665	1.014308483	122.3971503	0.56447626	0.426707251	1.182405218	170.7280553	0.754959461	144.3904786	0.43552374	376.8666623	1.942001738	0.894900084	1.889070757	2.184346756	283.463492	1.253475562	129.7703724	0.46326328	2.110929243	1.12479135	316.7543474	1.400687724	281.6116496	0.53673672	568.1262115	3.80733207	0.25	0.25	0.25	0.25	1	4	333.2951383	125.6906222	0.449336363	0.446982493	620.035746
21	1221	2112	187.6570743	260.1620694	50.31133794	119.2290641	718.8981198	1.179688106	2.425154301	0.70804235	1.546500574	324.6243784	4.306467004	178.4226442	0.978190055	0.29195765	1.310940211	113.7786249	0.503129079	86.79162021	0.021809945	367.3888808	1.782624617	1.062072046	2.060203566	2.043954629	301.2769656	1.332246742	147.3990476	0.519455725	1.939796434	1.146598453	283.6690476	1.254384528	247.4005147	0.480544275	552.269065	3.467905031	0.25	0.25	0.25	0.25	1	4	319.6467938	122.1421111	0.449293563	0.446919942	579.3180802
21	1821	2112	187.6569454	260.1622484	61.64267163	103.046216	775.4073867	1.179689192	2.425149834	0.708041969	1.546501403	324.6242406	4.306465175	178.4224728	0.978190001	0.291958031	1.310939706	113.7787862	0.503129793	86.79177664	0.021809999	367.3889158	1.254276404	2.145296246	2.728259697	1.604122594	579.8141718	2.563938268	253.0167717	0.849071522	1.271740303	1.278922723	189.1906169	0.836600908	147.9296704	0.150928478	560.4251845	2.955028255	0.25	0.25	0.25	0.25	1	4	319.6468262	119.1701408	0.449313782	0.44687837	522.8088133
21	2421	2112	187.6568987	260.1623115	72.72653858	81.38959587	822.4351526	1.17968958	2.425148237	0.708041833	1.546501699	324.6241902	4.306464508	178.4224109	0.978189981	0.291958167	1.310939526	113.7788435	0.503130046	86.79183229	0.021810019	367.3889272	0.95858197	3.672952106	3.144010058	1.385236223	633.2911382	19.60289389	320.0203615	0.999999995	0.855989942	1.445088961	120.6941403	0.533709488	83.52021471	5.23E-09	534.8874395	2.484015656	0.25	0.25	0.25	0.25	1	4	319.6468368	113.1946107	0.449327012	0.446710744	475.7810474
21	3021	2112	187.6569826	260.1621926	72.35104785	82.34427056	810.9346186	1.179688866	2.425151175	0.708042084	1.546501154	324.6242794	4.30646569	178.4225228	0.978190016	0.291957916	1.310939858	113.7787369	0.503129575	86.79172901	0.021809984	367.3889024	1.033604953	3.159109022	3.038255555	1.438172173	481.8952457	8.523763106	284.8135756	0.999647605	0.961744445	1.391413778	129.6602795	0.573357756	93.18599652	0.000352395	510.1149771	2.603367208	0.25	0.25	0.25	0.25	1	4	319.6468139	110.8791451	0.449324053	0.446617623	487.2815814
21	3621	2112	187.6570248	260.1621345	72.64199416	81.61080476	821.795443	1.179688511	2.425152633	0.708042208	1.546500884	324.6243247	4.306466292	178.4225789	0.978190034	0.291957792	1.310940023	113.7786844	0.503129342	86.79167802	0.021809966	367.3888914	0.961075459	3.653918038	3.140509144	1.386962883	633.0264378	11.19697163	319.4883669	0.999976552	0.859490856	1.4431363	121.2721527	0.536265459	84.03374836	2.34E-05	535.2086317	2.490729912	0.25	0.25	0.25	0.25	1	4	319.6468037	113.2663788	0.449326852	0.446712859	476.420757
21	4221	2112	187.6569402	260.1622518	72.658468	81.56889319	805.5979623	1.179689224	2.425149702	0.708041958	1.546501428	324.6242341	4.30646509	178.4224664	0.978189999	0.291958042	1.310939691	113.7787902	0.50312981	86.79178066	0.021810001	367.3889142	1.080586862	2.890376457	2.971821868	1.47230023	384.6359526	11.90602128	261.2483139	0.999987843	1.028178132	1.362500583	133.0746905	0.588456282	97.66945583	1.22E-05	489.0739382	2.657796891	0.25	0.25	0.25	0.25	1	4	319.6468249	108.1738123	0.449322621	0.446509756	492.6182377
21	4821	2112	187.6569996	260.1621695	72.71372775	81.42390973	813.5750818	1.179688724	2.425151758	0.708042133	1.546501046	324.6242976	4.306465933	178.4225453	0.978190024	0.291957867	1.310939924	113.7787159	0.503129482	86.79170866	0.021809976	367.3888982	1.022419347	3.228610535	3.054062802	1.4301543	482.7852915	14.94413591	286.9393169	0.999999433	0.945937198	1.398794246	127.1034376	0.562051401	90.86642868	5.67E-07	508.5889136	2.576215734	0.25	0.25	0.25	0.25	1	4	319.64681	110.5430077	0.449324748	0.446607032	484.6411182
22	22	2112	162.4732356	348.8059921	40.84495842	150.4429498	403.8695265	1.668427779	0.241256688	0.194364864	1.803422924	76.14384304	0.336708074	42.22184492	0.25751315	0.805635136	1.080911591	315.6133978	1.395642445	291.9881705	0.74248685	391.7572409	2.395390737	0.088343922	0.324691196	2.469517915	51.12075986	0.226056	20.70070419	0.088445746	3.675308804	1.030945756	578.6562166	2.55881779	561.286773	0.911554254	629.7769765	5.637834269	0.25	0.25	0.25	0.25	1	4	349.0948773	140.2985659	0.019737981	0.019645623	894.3466735
22	622	2112	184.9959607	306.3398756	59.09231524	120.6942145	731.3053767	1.402031146	1.809562056	0.644072642	1.578962897	235.5996266	1.041821549	149.2116294	0.61445795	0.355927358	1.126196734	130.1970418	0.575731319	115.6077246	0.38554205	339.1490853	1.613630705	1.22461589	2.201936785	1.755984092	301.5032084	1.333247187	171.7004213	0.560832344	1.798063215	1.08821931	246.202267	1.088706425	226.2432442	0.439167656	509.4560073	3.359720458	0.25	0.25	0.25	0.25	1	4	299.3138281	112.4527203	0.449199062	0.446602826	566.9108233
22	1222	2112	218.6832692	259.1494088	63.61486457	114.8095453	774.9467596	1.061965653	3.914755052	0.79653106	1.324251469	337.6048118	4.478665434	216.6990914	0.984549133	0.20346894	1.246981449	73.30320448	0.32414677	58.78451884	0.015450867	336.8573502	1.485254892	1.541731231	2.426269485	1.64728823	325.1130128	1.437649743	197.3625543	0.623671002	1.573730515	1.109094634	210.875285	0.93249051	190.1328151	0.376328998	497.2986676	2.959429032	0.25	0.25	0.25	0.25	1	4	292.1094672	109.7323855	0.449177148	0.446543974	523.2694404
22	1822	2112	218.6837698	259.1488138	76.56293289	97.56421428	844.0509288	1.061962391	3.914788455	0.796532443	1.324249266	337.6053324	4.478672339	216.699786	0.984549272	0.203467557	1.246983205	73.30269203	0.324144504	58.78402513	0.015450728	336.8573472	1.045718007	4.086055616	3.21353593	1.313346271	629.3382347	2.782933674	335.4307801	0.909387339	0.78646407	1.255927757	107.8146765	0.476756499	85.84464818	0.090612661	513.2066125	2.251669688	0.25	0.25	0.25	0.25	1	4	292.1094633	108.2326651	0.449197363	0.446540093	454.1652712
22	2422	2112	218.6838681	259.1486976	84.36519524	84.08635405	872.4915973	1.061961752	3.914795001	0.796532714	1.324248834	337.6054347	4.478673697	216.6999224	0.9845493	0.203467286	1.246983549	73.3025917	0.32414406	58.78392845	0.0154507	336.857347	0.886990629	6.455101172	3.463454632	1.214755745	665.2313417	5.824472926	383.3379187	0.995952	0.536545368	1.369524893	72.13859655	0.318996874	52.67417696	0.004048	509.3212394	1.928517764	0.25	0.25	0.25	0.25	1	4	292.1094629	107.2554133	0.44920372	0.446518942	425.7246027
22	3022	2112	218.6839207	259.148635	85.60186911	81.51377781	867.8894823	1.061961409	3.91479851	0.796532859	1.324248602	337.6054894	4.478674422	216.6999953	0.984549314	0.203467141	1.246983733	73.30253786	0.324143822	58.78387658	0.015450686	336.8573466	0.917210999	5.881468365	3.418728709	1.232335265	509.4587287	9.011305994	351.3978148	0.999831047	0.581271291	1.343567911	73.62785831	0.325582389	54.80025066	0.000168953	478.5998632	1.982246398	0.25	0.25	0.25	0.25	1	4	292.1094624	103.7754335	0.449202766	0.446373989	430.3267177
22	3622	2112	218.6836264	259.1489837	85.83762107	80.9838758	879.8898539	1.061963324	3.914778902	0.796532048	1.324249896	337.6051831	4.47867036	216.6995871	0.984549232	0.203467952	1.246982702	73.30283852	0.324145152	58.78416628	0.015450768	336.8573477	0.854959113	7.149479168	3.509171087	1.196788666	670.6920404	11.86320081	392.2868269	0.999990581	0.490828913	1.399819766	65.66694123	0.290379214	46.91099727	9.42E-06	508.2728043	1.840915404	0.25	0.25	0.25	0.25	1	4	292.1094641	107.0208278	0.449205193	0.446513663	418.3263461
22	4222	2112	218.6836119	259.1490009	85.84052286	80.97824949	860.1223525	1.061963418	3.914777936	0.796532008	1.324249959	337.6051681	4.47867016	216.699567	0.984549228	0.203467992	1.246982652	73.30285333	0.324145217	58.78418055	0.015450772	336.8573478	0.961685217	5.156611467	3.350291955	1.259265515	405.6989002	12.55800376	322.1710555	0.99999502	0.649708045	1.309436282	78.67548347	0.347902988	60.08347602	4.98E-06	455.9269697	2.071635792	0.25	0.25	0.25	0.25	1	4	292.1094642	100.7946498	0.449201091	0.446239385	438.0938475
22	4822	2112	218.6840298	259.1485058	80.57407399	91.12207995	844.5418056	1.061960699	3.914805779	0.79653316	1.324248123	337.6056029	4.478675928	216.7001467	0.984549345	0.20346684	1.246984115	73.30242639	0.32414333	58.78376918	0.015450655	336.8573462	1.029212868	4.270679639	3.24108459	1.302411995	493.7383098	3.842627018	322.2310335	0.967956081	0.75891541	1.265444726	98.26950246	0.43454774	77.65610022	0.032043919	485.24394	2.246265788	0.25	0.25	0.25	0.25	1	4	292.1094618	105.1935723	0.449197482	0.446418466	453.6743944
23	23	2112	178.2378092	348.6951611	46.10629009	150.3984954	395.3645223	1.567721366	0.202167142	0.168168914	1.651045301	63.35180177	0.280141667	38.37072293	0.24870112	0.831831086	1.053149709	313.3634924	1.385693363	297.5488571	0.75129888	376.7152942	2.208176684	0.059809268	0.225735969	2.244549116	34.7883834	0.153834231	15.49905197	0.081791894	3.774264031	1.016471704	581.6553941	2.572080153	572.2297944	0.918208106	616.4437775	5.685130411	0.25	0.25	0.25	0.25	1	4	335.6909986	137.3282625	0.019735328	0.019641854	902.8516777
23	623	2112	207.1468577	300.0318821	70.67492125	114.0049031	792.1898076	1.281727399	2.623735537	0.724041672	1.412820577	251.2189391	1.110890149	177.8137601	0.665408321	0.275958328	1.102278518	95.7485751	0.423400199	86.86423037	0.334591679	317.3696401	1.377624925	2.030044506	2.679887377	1.489544396	343.2974761	1.518061439	230.471463	0.683578068	1.320112623	1.081240887	169.1083496	0.747797122	156.4021039	0.316421932	468.2405369	2.791989344	0.25	0.25	0.25	0.25	1	4	279.5848778	103.1098856	0.449112137	0.446289261	506.0263924
23	1223	2112	241.4530594	257.4026675	75.81791268	109.2990265	833.9772304	0.989284187	6.589156155	0.868233045	1.208780964	354.5853546	4.703929314	249.3400877	0.989031087	0.131766955	1.221874341	45.74144918	0.202268688	37.43547732	0.010968913	324.2779532	1.27769088	2.653326644	2.905107484	1.40967706	367.7059392	1.625995663	260.8440966	0.733642348	1.094892516	1.103300557	138.5829898	0.612813981	125.6076496	0.266357652	463.1472991	2.361296412	0.25	0.25	0.25	0.25	1	4	280.6823643	102.0031087	0.449131065	0.446275072	464.2389696
23	1823	2112	241.4530594	257.4026676	88.25980271	92.99792772	903.5172887	0.989284187	6.589156153	0.868233045	1.208780964	354.5853546	4.703929314	249.3400876	0.989031087	0.131766955	1.221874341	45.74144919	0.202268688	37.43547733	0.010968913	324.2779532	0.920657864	8.508327813	3.579316145	1.169575189	679.6643864	3.005475917	406.7845104	0.940375259	0.420683855	1.270368977	55.9175764	0.247267523	44.01679936	0.059624741	500.8581041	1.55039356	0.25	0.25	0.25	0.25	1	4	280.6823643	105.1883071	0.449146211	0.446451342	394.6989113
23	2423	2112	241.4530599	257.4026672	94.52143934	82.67424357	922.6217511	0.989284184	6.589156209	0.868233046	1.208780962	354.5853551	4.703929321	249.3400883	0.989031088	0.131766954	1.221874343	45.74144887	0.202268687	37.43547702	0.010968912	324.2779534	0.812671611	13.25853498	3.71946627	1.116208967	705.4558787	6.051880238	442.4074074	0.997232891	0.28053373	1.373505549	37.2453756	0.164699051	27.11701866	0.002767109	507.5299107	1.302473488	0.25	0.25	0.25	0.25	1	4	280.6823645	106.662436	0.449149169	0.446518693	375.5944489
23	3023	2112	241.4530594	257.4026675	90.11038329	90.23103506	894.7837543	0.989284187	6.589156153	0.868233045	1.208780964	354.5853546	4.703929314	249.3400876	0.989031087	0.131766955	1.221874341	45.74144919	0.202268688	37.43547733	0.010968913	324.2779532	0.948631593	7.649347914	3.537537391	1.185084895	523.4733634	3.611086772	375.4603243	0.96623117	0.462462609	1.24925725	58.16866534	0.257221838	46.56259976	0.03376883	472.281993	1.659758205	0.25	0.25	0.25	0.25	1	4	280.6823643	102.235294	0.449144685	0.446322656	403.4324457
23	3623	2112	241.4530594	257.4026675	92.96740102	85.46042139	917.4233886	0.989284187	6.589156152	0.868233045	1.208780964	354.5853546	4.703929314	249.3400876	0.989031087	0.131766955	1.221874341	45.7414492	0.202268688	37.43547733	0.010968913	324.2779532	0.840201323	11.77749115	3.686949499	1.128799336	699.4026766	4.639137954	433.7191368	0.988516778	0.313050501	1.34348674	41.56928394	0.183819374	30.94134292	0.011483222	505.7252078	1.371160266	0.25	0.25	0.25	0.25	1	4	280.6823643	106.2583403	0.449148416	0.44650057	380.7928114
23	4223	2112	241.4530601	257.402667	85.62626825	96.96184201	865.639609	0.989284183	6.589156229	0.868233046	1.208780962	354.5853553	4.703929324	249.3400885	0.989031088	0.131766954	1.221874343	45.74144876	0.202268686	37.43547691	0.010968912	324.2779535	1.086865674	4.715939768	3.300202563	1.270828732	404.1116618	2.787691559	317.9906556	0.917493451	0.699797437	1.16926016	85.69059015	0.37892379	73.28616254	0.082506549	452.9868746	2.008304385	0.25	0.25	0.25	0.25	1	4	280.6823645	99.91185233	0.449138812	0.446202932	432.576591
23	4823	2112	241.4530594	257.4026675	92.7239864	85.92275376	904.0591053	0.989284187	6.589156152	0.868233045	1.208780964	354.5853546	4.703929314	249.3400876	0.989031087	0.131766955	1.221874341	45.7414492	0.202268688	37.43547733	0.010968913	324.2779532	0.900620914	9.200723045	3.607870934	1.158879603	531.3339365	4.652126161	389.7159332	0.988284576	0.392129066	1.286756265	49.08677761	0.217061731	38.14768884	0.011715424	472.9190852	1.543529223	0.25	0.25	0.25	0.25	1	4	280.6823643	102.4278174	0.449146302	0.446335431	394.1570947
24	24	2112	190.0137459	348.4510476	50.20704607	150.3041935	388.2682523	1.501236192	0.171944233	0.146717077	1.557222356	53.99532749	0.238767338	34.67412812	0.240513725	0.853282923	1.037293375	314.0281394	1.388632432	302.738017	0.759486275	368.0234669	2.084770755	0.041439462	0.159162251	2.104397117	24.2596701	0.107276261	11.5280856	0.077167441	3.840837749	1.009414158	585.4243443	2.58874645	579.9644671	0.922832559	609.6840144	5.724252902	0.25	0.25	0.25	0.25	1	4	327.9457113	135.8223563	0.019733645	0.019639729	909.9479477
24	624	2112	224.9754682	294.3009039	81.00933773	107.561373	852.5694863	1.197180982	3.98529838	0.799410201	1.306116949	267.9244885	1.184762088	205.1305503	0.708369638	0.200589799	1.090993734	67.22821304	0.297283158	61.62108083	0.291630362	303.9390833	1.209180796	3.816728831	3.169560891	1.315139991	386.4597837	1.708925164	293.8544843	0.779229023	0.830439109	1.08762891	101.2541893	0.447746025	93.09626514	0.220770977	441.8811754	2.157052244	0.25	0.25	0.25	0.25	1	4	267.4409541	97.19228093	0.449055297	0.446066644	445.6467137
24	1224	2112	258.7106877	255.9248098	86.30729861	104.1173944	888.515691	0.940931305	11.31711344	0.918812147	1.140556891	368.667767	4.890746596	274.749646	0.991576767	0.081187853	1.212157449	27.68971113	0.122443903	22.84332877	0.008423233	320.232813	1.133936577	5.041990569	3.337966527	1.260185464	406.8475344	1.799079797	322.8473476	0.808804451	0.662033473	1.111336815	80.69184756	0.35681935	72.60791371	0.191195549	444.8431721	1.73679964	0.25	0.25	0.25	0.25	1	4	277.0694837	97.93753336	0.449122426	0.446124539	409.700509
24	1824	2112	258.7113132	255.9241972	97.16917509	89.87083259	944.51303	0.940928272	11.31727152	0.918813189	1.140555294	368.6683058	4.890753745	274.7504323	0.99157684	0.081186811	1.212159659	27.68936482	0.122442371	22.84300143	0.00842316	320.2330852	0.84365099	18.15994006	3.79123108	1.094463457	717.8192128	3.174196559	459.1048206	0.954862017	0.20876892	1.297294106	27.66933411	0.122353795	21.32849751	0.045137983	506.213514	1.002390914	0.25	0.25	0.25	0.25	1	4	277.0697349	106.2574528	0.449130915	0.446509741	353.70317
24	2424	2112	257.3312098	257.2967581	100.8849787	83.76438251	920.4622096	0.954997852	7.629419612	0.884117351	1.148067999	344.1724047	4.565791121	260.8120706	0.987778261	0.115882649	1.202168149	39.2467589	0.173549168	32.64664676	0.012221739	321.3458291	0.813349589	15.29796855	3.754570639	1.08225384	617.5571206	5.407058422	445.0846337	0.994871604	0.245429361	1.330613373	31.48748492	0.139237658	23.66388733	0.005128396	496.0993	1.331122576	0.25	0.25	0.25	0.25	1	4	279.5914822	106.3545856	0.449142569	0.446505599	377.7539904
24	3024	2112	258.7113653	255.9241458	98.05648095	88.63501703	934.3146234	0.940928019	11.31728475	0.918813276	1.14055516	368.6683506	4.890754339	274.7504979	0.991576846	0.081186724	1.212159844	27.68933582	0.122442243	22.84297403	0.008423154	320.2331078	0.889182565	14.46080842	3.741281316	1.114742884	540.3438178	3.56020654	416.8635566	0.968265635	0.258718684	1.25367155	32.13483437	0.142100238	25.63257847	0.031734365	470.7036276	1.144434038	0.25	0.25	0.25	0.25	1	4	277.0697557	102.0901756	0.449129715	0.446332931	363.9015766
24	3624	2112	257.1767342	257.4513014	97.43488068	89.28557795	902.783336	0.955766581	7.319669808	0.879802922	1.14848443	342.4725933	4.543241423	259.4298611	0.987423158	0.120197078	1.201636941	40.70554602	0.179999924	33.87507877	0.012576842	321.7873358	0.876202503	10.66751677	3.657167838	1.108726567	579.9670631	3.795629243	418.4743689	0.97348827	0.342832162	1.265377082	43.49406337	0.192330748	34.37241276	0.02651173	487.0596915	1.559677078	0.25	0.25	0.25	0.25	1	4	280.0592364	104.7911937	0.449142493	0.446434676	395.432864
24	4224	2112	258.7115257	255.9239778	97.85110636	89.01430788	923.1657855	0.940927214	11.31732668	0.918813552	1.140554736	368.6684856	4.89075613	274.7507005	0.991576864	0.081186448	1.21216043	27.68924338	0.122441834	22.84288672	0.008423136	320.2331731	0.938553499	11.44188305	3.678505256	1.139307754	437.2965055	3.635403277	383.826498	0.969716454	0.321494744	1.213897509	38.21892809	0.1690041	31.4844769	0.030283546	446.6641197	1.295230198	0.25	0.25	0.25	0.25	1	4	277.0698164	98.72012224	0.449128224	0.446177567	375.0504145
24	4824	2112	258.7108958	255.9246137	100.8969608	84.15304267	941.1598609	0.940930315	11.31716504	0.918812487	1.140556369	368.6679484	4.890749003	274.7499068	0.991576792	0.081187513	1.21215817	27.68959849	0.122443405	22.84322226	0.008423208	320.2329067	0.839279684	18.57337753	3.795640788	1.092638418	557.1031816	4.828480127	433.3892132	0.991126202	0.204359212	1.301876406	25.49550848	0.112741139	19.58366275	0.008873798	476.8605668	1.049540724	0.25	0.25	0.25	0.25	1	4	277.0695699	103.3538924	0.449130537	0.446389285	357.0563391
25	25	2112	199.1214811	348.2561311	53.48983278	150.2178312	382.2202365	1.454330259	0.147438582	0.128493659	1.49399532	46.58247425	0.205987701	31.17979931	0.233058536	0.871506341	1.027273764	315.9449419	1.397108533	307.5567126	0.766941464	362.5274161	1.997384455	0.029127759	0.113213385	2.008636314	17.14985774	0.075836671	8.538060188	0.073935495	3.886786615	1.005633296	588.7805379	2.603587539	585.4823424	0.926064505	605.9303957	5.757356182	0.25	0.25	0.25	0.25	1	4	323.0481805	134.9861439	0.019732503	0.019638411	915.9959635
25	625	2112	239.417971	289.6411966	89.48344093	102.5223494	904.2633852	1.136086511	6.207252288	0.861250868	1.23322388	281.9485657	1.246776558	228.627235	0.739990372	0.138749132	1.085501736	45.4224434	0.200858045	41.84465293	0.260009628	296.1552813	1.095420428	7.478442952	3.52821526	1.204957512	417.0144303	1.844037811	346.0822694	0.831662717	0.47178474	1.099995473	55.76219983	0.246580448	50.69311757	0.168337283	430.6277256	1.540938727	0.25	0.25	0.25	0.25	1	4	260.5045784	94.78558764	0.449021234	0.445978676	393.9528148
25	1225	2112	272.1649059	254.791511	94.70223547	100.0341191	931.7454321	0.906806535	19.64538817	0.951563032	1.09719198	379.0861286	5.028956582	293.6798804	0.993011158	0.048436968	1.209951558	16.40197722	0.072529543	13.55589579	0.006988842	320.6869719	1.037380087	9.877631421	3.632272887	1.167452622	433.4068901	1.916525268	371.2415237	0.848450374	0.367727113	1.125385609	43.87761313	0.194026805	38.98895877	0.151549626	439.6108951	1.179589909	0.25	0.25	0.25	0.25	1	4	277.6183172	96.90865318	0.449132613	0.44609521	366.4707679
25	1825	2112	266.0710112	260.6270685	76.97300868	118.3048377	737.0214522	0.952543331	5.013606912	0.833710448	1.119421795	307.2080407	4.075421868	246.9911144	0.9787841	0.166289552	1.175192517	55.14737024	0.243861671	46.92624351	0.0212159	322.3072424	1.288145545	1.071975483	2.069475226	1.350673105	291.9742684	1.291110215	194.5525091	0.551598392	1.930524774	1.048540757	245.133257	1.083979263	233.785149	0.448401608	490.2128861	3.309080203	0.25	0.25	0.25	0.25	1	4	282.8467382	107.9304691	0.449110543	0.446434983	561.1947478
25	2425	2112	268.7193829	258.0584508	107.6121492	81.30886331	909.6847058	0.936525256	7.281568382	0.879249925	1.111334101	329.1345503	4.366298945	263.583876	0.985056265	0.120750075	1.18665684	40.22893619	0.177892356	33.90106967	0.014943735	321.235462	0.785513326	17.88709085	3.788215134	1.051266668	559.8196424	7.921671868	452.6412856	0.999592081	0.211784866	1.338318057	26.60279976	0.117637581	19.87778587	0.000407919	492.5559311	1.471695014	0.25	0.25	0.25	0.25	1	4	281.0117783	107.1736318	0.449149116	0.446533835	388.5314942
25	3025	2112	272.164916	254.7915015	101.9158176	90.91647856	946.1474381	0.90680649	19.64539316	0.951563044	1.097191959	379.0861367	5.028956689	293.6798921	0.993011159	0.048436956	1.209951595	16.40197341	0.072529526	13.55589222	0.006988841	320.6869778	0.920800337	18.16634227	3.791300816	1.103710383	460.0093024	2.969875257	409.2823097	0.945829028	0.208699184	1.198642462	24.86626797	0.109958637	20.74535882	0.054170972	450.0082603	0.979246785	0.25	0.25	0.25	0.25	1	4	277.6183227	99.30132768	0.449134314	0.4462124	352.0687619
25	3625	2112	270.3067727	256.5429905	102.1143719	90.39936331	913.6410645	0.925704645	10.1596238	0.910391245	1.106054261	346.1661858	4.592240621	275.4170878	0.988565856	0.089608755	1.194824144	29.98400821	0.132589284	25.09491321	0.011434144	320.3885859	0.877526001	13.351161	3.721276906	1.084370755	535.2304882	3.502848044	425.4713425	0.966106127	0.278723094	1.235713533	34.5564465	0.152808606	27.96477143	0.033893873	478.1823049	1.420549917	0.25	0.25	0.25	0.25	1	4	279.4258298	104.0331269	0.449140588	0.446407887	384.5751355
25	4225	2112	272.1649423	254.7914769	104.8160477	86.80777226	949.5304712	0.906806373	19.64540616	0.951563075	1.097191905	379.0861578	5.02895697	293.6799229	0.993011161	0.048436925	1.209951693	16.40196347	0.072529482	13.55588291	0.006988839	320.6869934	0.881348474	22.72320801	3.83138874	1.085981485	454.2033139	3.775955662	418.242226	0.975578493	0.16861126	1.232181727	19.98852071	0.088389239	16.22205578	0.024421507	451.4624047	0.930997855	0.25	0.25	0.25	0.25	1	4	277.618337	99.95572848	0.449134668	0.446243164	348.6857288
25	4825	2112	272.1649283	254.7914901	107.4636371	82.67924035	960.137125	0.906806435	19.64539922	0.951563058	1.097191934	379.0861466	5.02895682	293.6799065	0.99301116	0.048436942	1.209951641	16.40196877	0.072529506	13.55588787	0.00698884	320.6869851	0.795094331	38.4666643	3.898648643	1.054214467	577.7538722	5.109655246	465.8357543	0.993651709	0.101351357	1.325898608	12.76665914	0.056454167	9.628684324	0.006348291	487.6369848	0.77663285	0.25	0.25	0.25	0.25	1	4	277.6183294	105.8323247	0.44913566	0.446496658	338.079075
26	26	2112	206.3573362	348.1393523	56.17560771	150.1493511	376.9815866	1.419643331	0.127008653	0.112695366	1.448762117	40.44083582	0.178829376	27.91406217	0.226324974	0.887304634	1.02051134	318.4100846	1.408009394	312.0103347	0.773675026	358.8509204	1.932296227	0.020670153	0.081006203	1.939021166	12.22626325	0.054064536	6.305378952	0.071656356	3.918993797	1.003480284	591.4935889	2.61558465	589.4421627	0.928343644	603.7198521	5.785853293	0.25	0.25	0.25	0.25	1	4	319.7720552	134.4936901	0.01973169	0.019637531	921.2346134
26	626	2112	251.1291994	286.0723095	96.14775416	98.98031338	942.6182488	1.09120832	9.768752003	0.907138729	1.181629772	292.2484066	1.292322454	247.326543	0.761338347	0.092861271	1.082863602	29.91665736	0.132291459	27.6273552	0.238661653	292.3088767	1.019643807	14.5653506	3.743018959	1.13622269	435.4541678	1.92557833	383.2472028	0.857340643	0.256981041	1.114332949	29.89657988	0.132202676	26.8291267	0.142659357	429.8104809	1.029088586	0.25	0.25	0.25	0.25	1	4	257.2251013	94.78344612	0.449004892	0.445994431	355.5979512
26	1226	2112	279.3036352	257.2150914	100.4931137	97.37737957	920.4724038	0.8968825	7.900988534	0.887652928	1.074507399	351.759532	4.666441951	278.2629533	0.989003285	0.112347072	1.198047012	37.84280927	0.167340903	31.58708206	0.010996715	329.5809354	0.979119259	18.49444536	3.794813347	1.113469585	447.7090919	1.979769604	402.0847069	0.866773024	0.205186653	1.137215487	24.20775985	0.107046714	21.28687142	0.133226976	440.4907402	1.330987723	0.25	0.25	0.25	0.25	1	4	287.1532405	97.27474876	0.449185202	0.446108351	377.7437962
26	1826	2112	279.7072338	256.8439706	95.90305781	103.2171133	862.3510401	0.908836385	10.14643108	0.910285185	1.079554404	339.6543516	4.505854629	280.0158768	0.987557419	0.089714815	1.187842412	29.79297554	0.131744538	25.08158931	0.012442581	322.0966306	1.001767193	5.719059451	3.404678582	1.125907466	483.0979016	2.136258921	371.5783004	0.85969742	0.595321418	1.123921281	73.15237521	0.323479803	65.08674269	0.14030258	471.3958792	2.046149713	0.25	0.25	0.25	0.25	1	4	281.8638166	102.705056	0.449144878	0.446324891	435.8651599
26	2426	2112	278.0043674	258.4171995	106.6213455	89.78669639	871.5189455	0.919688577	7.615837372	0.883934671	1.084319044	324.5187624	4.305065902	269.35512	0.984256865	0.116065329	1.179006754	38.34993736	0.169583423	32.52732626	0.015743135	321.7623593	0.86078854	11.24578421	3.673356975	1.060544118	500.385426	4.425408707	424.637576	0.985913143	0.326643025	1.232061149	40.04584073	0.177082708	32.5031276	0.014086857	480.3580768	1.939921495	0.25	0.25	0.25	0.25	1	4	282.2459579	105.376278	0.449149076	0.446442734	426.6972545
26	3026	2112	282.9170238	253.9299702	110.3009246	85.26828374	968.4241742	0.881566373	34.31312509	0.971681917	1.068348884	386.7082727	5.130071946	307.6729303	0.993865733	0.028318083	1.211875722	9.579483971	0.042360478	7.904675204	0.006134267	323.4645257	0.797641704	61.84659497	3.936352956	1.040598622	587.2377462	3.791277358	479.6778253	0.977147749	0.063647044	1.304594052	8.070809469	0.035689119	6.186452758	0.022852251	493.3151258	0.652618054	0.25	0.25	0.25	0.25	1	4	280.308789	107.121506	0.449151909	0.446549669	329.7920258
26	3626	2112	278.0046673	258.4169413	100.3265673	98.09033938	842.0951787	0.919687296	7.615899813	0.883935512	1.084318471	324.5191656	4.305071251	269.3555969	0.984256966	0.116064488	1.179007773	38.34967059	0.169582243	32.52707187	0.015743034	321.7624938	0.951351306	6.239506613	3.447476159	1.09921096	466.1513931	3.091982191	381.67037	0.942386181	0.552523841	1.155420667	67.23869046	0.297329489	58.19412132	0.057613819	472.5610743	2.273142058	0.25	0.25	0.25	0.25	1	4	282.2460776	103.6187236	0.449142209	0.446350776	456.1210213
26	4226	2112	279.9602961	256.6117821	110.8444719	83.90403601	908.7869425	0.90773567	10.77743776	0.915091888	1.079080852	341.5330695	4.5307777	281.6882824	0.987943965	0.084908112	1.188761099	28.20377521	0.124717094	23.72535175	0.012056035	321.8302129	0.82980511	18.28453119	3.792579868	1.050062587	452.181957	5.998645841	430.6238149	0.9972387	0.207420132	1.265432779	24.73030084	0.10935739	19.54295894	0.0027613	466.6515962	1.483228173	0.25	0.25	0.25	0.25	1	4	281.5658705	103.6789628	0.449152145	0.446390946	389.4292575
26	4826	2112	278.0036597	258.4178571	104.3098827	93.05786359	851.8816658	0.919691713	7.615684413	0.88393261	1.084320446	324.5178062	4.305053216	269.353978	0.984256623	0.11606739	1.179004258	38.3505946	0.169586329	32.52795258	0.015743377	321.7620609	0.910825741	8.06275316	3.558633019	1.080414809	449.7717025	3.977780937	395.4806191	0.976874864	0.441366981	1.186192661	52.99469163	0.234342526	44.67629365	0.023125136	468.1114092	2.164758856	0.25	0.25	0.25	0.25	1	4	282.2456921	103.3400372	0.449144627	0.446345491	446.3345342
27	27	2112	212.2313078	348.0929585	58.41308953	150.0976261	372.3896445	1.393071726	0.109692458	0.098849422	1.414991636	35.2200009	0.155742844	24.89060713	0.220273929	0.901150578	1.015734947	321.0795134	1.419813608	316.1056085	0.779726071	356.2995143	1.881952437	0.014766434	0.058206236	1.886094971	8.76533638	0.038760317	4.647346244	0.070036208	3.941793764	1.00220119	593.5987345	2.624893604	592.2949809	0.929963792	602.3640709	5.810699493	0.25	0.25	0.25	0.25	1	4	317.4984972	134.1916559	0.019731092	0.019636908	925.8265555
27	627	2112	260.6565775	283.4237177	101.3729303	96.57469957	961.9696492	1.057709064	15.40251103	0.939033725	1.144116528	299.2395016	1.323237076	261.5463497	0.775098327	0.060966275	1.081693035	19.42796866	0.085910477	17.96070422	0.224901673	291.0464573	0.968034231	27.8032107	3.861126593	1.092650059	446.7561188	1.975555557	408.8739254	0.870400059	0.138873407	1.128730808	16.06850819	0.071054943	14.23590823	0.129599941	434.3428844	0.749473144	0.25	0.25	0.25	0.25	1	4	256.3435698	95.98532062	0.449000895	0.44605958	336.2465508
27	1227	2112	290.8872206	253.9686224	104.0091601	97.8548482	946.4028774	0.872064255	31.10214194	0.968849431	1.051932125	374.1693353	4.963730401	309.4565838	0.992735379	0.031150569	1.206255294	10.4663956	0.046282401	8.676766562	0.007264621	325.4138071	0.959957946	19.31357384	3.803087333	1.088637121	449.0113815	1.985528329	412.4527564	0.867923642	0.196912667	1.13404668	23.24848758	0.102804812	20.50046793	0.132076358	447.5148612	0.975619916	0.25	0.25	0.25	0.25	1	4	283.5269761	99.02144036	0.449168251	0.446199618	351.8133226
27	1827	2112	287.7520978	256.7356766	95.14281836	107.4029119	836.5800205	0.894774098	11.61147673	0.920707145	1.060196329	338.3177378	4.48812311	287.1977158	0.987533504	0.079292855	1.184875972	26.22284581	0.115957424	22.13130019	0.012466496	323.0314957	1.04753576	4.059922483	3.209474055	1.137670172	433.2226637	1.915710619	342.7183088	0.816233959	0.790525945	1.086044234	96.03641422	0.424673024	88.42771891	0.183766041	466.6521925	2.333201232	0.25	0.25	0.25	0.25	1	4	283.3330261	102.2539697	0.449147002	0.446287976	461.6361795
27	2427	2112	287.7520054	256.7358522	112.16086	87.32972755	905.2061369	0.894774701	11.61142458	0.920706817	1.06019656	338.3176185	4.488121527	287.197552	0.987533478	0.079293183	1.184875431	26.22295433	0.115957904	22.13140187	0.012466522	323.0314736	0.816742109	21.33424016	3.820902794	1.035195509	528.1089687	4.670595719	459.1384601	0.989769307	0.179097206	1.26746925	22.27865011	0.098516191	17.57727069	0.010230693	490.2089346	1.528966162	0.25	0.25	0.25	0.25	1	4	283.3330053	107.5679307	0.449161602	0.446547428	393.0100631
27	3027	2112	287.7509348	256.7366978	103.7333413	98.32355074	860.7434366	0.894778906	11.61106081	0.92070453	1.060198168	338.3162851	4.488103838	287.1959845	0.987533222	0.07929547	1.18487166	26.22367254	0.11596108	22.13207845	0.012466778	323.0308417	0.948558336	7.868340995	3.548957353	1.083155377	447.7594404	2.969988368	392.7150966	0.93882727	0.451042647	1.141896429	54.06113801	0.239058352	47.34329369	0.06117273	465.2808207	2.064546461	0.25	0.25	0.25	0.25	1	4	283.3324403	102.6581399	0.449152895	0.446321861	437.4727634
27	3627	2112	287.7518033	256.7359276	107.0923139	94.17649162	884.9050474	0.894775298	11.61137294	0.920706492	1.060196788	338.3173703	4.488118234	287.1972795	0.987533433	0.079293508	1.184874896	26.22305172	0.115958335	22.13149406	0.012466567	323.0313277	0.886142254	12.38664942	3.701194834	1.056956455	503.849839	3.342035982	429.0288906	0.960080426	0.298805166	1.192761602	36.60916198	0.161885714	30.69277374	0.039919574	479.1852507	1.780645174	0.25	0.25	0.25	0.25	1	4	283.3328757	105.0823164	0.449157971	0.44643796	413.3111526
27	4227	2112	287.7525198	256.7352877	107.8707805	93.32882173	870.6062423	0.894772311	11.61163135	0.920708117	1.060195646	338.3182657	4.488130112	287.198349	0.987533607	0.079291883	1.184877575	26.22253755	0.115956061	22.13101009	0.012466393	323.0317271	0.907538409	10.56517552	3.654134086	1.065211439	433.1489717	3.830769506	406.6319192	0.974654386	0.345865914	1.173737032	40.99780179	0.18129228	34.92929053	0.025345614	462.4336686	1.95059875	0.25	0.25	0.25	0.25	1	4	283.3332337	102.6997712	0.449155069	0.446329647	427.6099577
27	4827	2112	287.7517697	256.7360606	110.3083647	90.00976	890.2427906	0.894775679	11.61134001	0.920706285	1.060196934	338.317324	4.48811762	287.1972008	0.987533421	0.079293715	1.184874554	26.22312252	0.115958648	22.13156019	0.012466579	323.0313416	0.857976051	15.36298899	3.755545885	1.047221913	479.1135002	4.237279795	434.6335952	0.98379774	0.244454115	1.22057243	29.62690564	0.131010177	24.27295989	0.01620226	475.5444951	1.715689951	0.25	0.25	0.25	0.25	1	4	283.3328869	105.0356662	0.449158982	0.446438766	407.9734094
28	28	2112	217.0851844	348.1023077	60.30574802	150.0595278	368.3253395	1.372149402	0.094868704	0.086648475	1.388957124	30.71563704	0.135824547	22.11417222	0.214858169	0.913351525	1.012249192	323.7699664	1.431710791	319.8520373	0.785141831	354.4856034	1.841858492	0.010600214	0.041956111	1.844469177	6.309238202	0.027899451	3.420625447	0.068876865	3.958043889	1.001417419	595.1991502	2.631970642	594.3566977	0.931123135	601.5083884	5.832588149	0.25	0.25	0.25	0.25	1	4	315.8821212	134.0010312	0.019730641	0.019636444	929.8908605
28	628	2112	268.4647902	281.4814401	105.5272825	94.93937311	970.8088886	1.032230834	24.23438226	0.960371528	1.116171742	303.7854326	1.343339183	272.1672851	0.783792895	0.039628472	1.0813199	12.53530746	0.05543113	11.59259851	0.216207105	291.3541709	0.931611145	52.00241475	3.92453174	1.064288064	454.5058249	2.009824758	427.05151	0.877737379	0.07546826	1.142416629	8.740090766	0.038648681	7.650528313	0.122262621	441.051266	0.616353268	0.25	0.25	0.25	0.25	1	4	256.9068423	97.65094645	0.449005472	0.446141666	327.4073114
28	1228	2112	291.1498297	259.54972	108.3513498	94.83884211	940.3845154	0.925911965	1.773658581	0.639465359	1.061901617	203.6410501	0.900500723	191.7701667	0.5969548	0.360534641	1.146871038	114.8141205	0.507708041	100.1107506	0.4030452	318.4551706	0.914622296	1.943270986	2.640967815	1.057350526	310.989105	1.375193822	294.1211049	0.660948567	1.359032185	1.156051553	160.0338333	0.707669611	138.4313986	0.339051433	471.0229383	1.060380028	0.25	0.25	0.25	0.25	1	4	283.7754025	104.9321351	0.44916899	0.446454809	357.8316846
28	1828	2112	295.6717606	255.5802266	107.9065088	96.60252737	920.3030806	0.882686203	19.05488744	0.950136843	1.045728495	339.5653267	4.504673625	299.0639228	0.988250172	0.049863157	1.184711499	16.41256958	0.072576383	13.8536425	0.011749828	321.7732259	0.880735362	19.37134548	3.803645763	1.045077453	556.7356398	2.461884999	453.8790534	0.913220359	0.196354237	1.186596448	24.48661945	0.108279831	20.63601276	0.086779641	487.778769	1.333227143	0.25	0.25	0.25	0.25	1	4	283.007233	106.1209162	0.449162086	0.446496167	377.9131194
28	2428	2112	291.1495961	259.5499236	112.8178188	90.07086423	881.1752139	0.92591295	1.773644541	0.639463534	1.061902024	203.640422	0.900497946	191.7695017	0.596953541	0.360536466	1.146870259	114.8146753	0.507710494	100.1113024	0.403046459	318.4550973	0.85996038	3.074479228	3.018279447	1.038552445	360.2941357	1.593220668	346.9195394	0.74554896	0.981720553	1.207674759	117.1886713	0.518208305	97.03661555	0.25445104	477.4828071	1.825537698	0.25	0.25	0.25	0.25	1	4	283.7753372	106.3712323	0.449159742	0.446488404	417.0409861
28	3028	2112	293.9855269	257.0461784	101.6978674	103.7057943	817.6294541	0.882732492	11.80086207	0.921880261	1.045744024	339.0692068	4.498092097	291.8135596	0.987675222	0.078119739	1.184666967	25.85932149	0.11434992	21.82834689	0.012324778	325.6968236	0.996180137	4.797502096	3.310047684	1.095498345	416.4054691	2.762017476	361.1006785	0.916628433	0.689952316	1.099699045	82.45649251	0.36462261	74.9809622	0.083371567	465.1653728	2.534235943	0.25	0.25	0.25	0.25	1	4	285.9561069	102.7098263	0.449156649	0.446293457	480.5867459
28	3628	2112	293.9859877	257.0457737	107.4071561	97.35354963	856.9490398	0.882730634	11.80104699	0.92188139	1.045743401	339.0698516	4.498100651	291.8142885	0.987675345	0.07811861	1.184668754	25.85896545	0.114348345	21.82801341	0.012324655	325.6971028	0.904281138	9.861385835	3.63172287	1.053386159	493.3481769	3.272378458	421.5105311	0.955776844	0.36827713	1.164887903	45.02545247	0.199102551	38.6521762	0.044223156	480.1524938	2.107701255	0.25	0.25	0.25	0.25	1	4	285.9563546	105.3809014	0.449166792	0.446434227	441.2671602
28	4228	2112	291.5674677	259.1779416	109.3366283	94.60489997	882.9100912	0.924135196	1.799202601	0.642755405	1.061169851	204.7716036	0.905500031	192.9677926	0.599221284	0.357244595	1.148284207	113.8124208	0.503278525	99.11520175	0.400778716	318.5840244	0.907588802	2.058221074	2.692050083	1.054633033	318.6606731	1.409117497	302.1531311	0.673594684	1.307949917	1.162016356	154.8233458	0.684628835	133.2368043	0.326405316	473.4840189	1.804706757	0.25	0.25	0.25	0.25	1	4	283.8902241	105.4804023	0.449160732	0.446453235	415.3061088
28	4828	2112	291.1497561	259.5497867	109.7718232	94.08314156	856.168908	0.925912281	1.773654069	0.639464773	1.061901748	203.6408492	0.900499835	191.769954	0.596954396	0.360535227	1.146870788	114.8142993	0.507708832	100.1109284	0.403045604	318.4551486	0.901828644	2.158125425	2.733425858	1.052474439	323.8543641	1.432083998	307.7075814	0.683197678	1.266574142	1.167044811	150.0628093	0.663577743	128.5835882	0.316802322	473.9171734	2.11652792	0.25	0.25	0.25	0.25	1	4	283.7753829	105.5768983	0.449154355	0.446441773	442.047292
29	29	2112	221.1565443	348.153491	61.92766359	150.0320595	364.6987042	1.355306567	0.082102808	0.07587339	1.368375646	26.79667015	0.118494875	19.58283183	0.210028258	0.92412661	1.009642895	326.3794585	1.443249966	323.2622743	0.789971742	353.1761287	1.809175016	0.007637259	0.030317492	1.810849869	4.554882083	0.020141689	2.515328388	0.068042716	3.969682508	1.000925755	596.4027566	2.63729299	595.8511444	0.931957284	600.9576387	5.852039078	0.25	0.25	0.25	0.25	1	4	314.7152483	133.878338	0.019730294	0.019636085	933.5174958
29	629	2112	274.9274855	280.0608444	108.8902532	93.81346898	974.4455419	1.012471802	37.99207222	0.974353761	1.094893226	306.6893254	1.356180197	280.1088891	0.789262186	0.025646239	1.081406143	8.072455841	0.0356964	7.464777128	0.210737814	292.5426123	0.904971799	95.61124318	3.958596951	1.045345781	460.5497158	2.036550843	440.5716503	0.882389008	0.041403049	1.155114206	4.816899148	0.021300328	4.170063118	0.117610992	448.3315742	0.560538301	0.25	0.25	0.25	0.25	1	4	258.2650544	99.41328745	0.44901496	0.446224221	323.7706581
29	1229	2112	286.8482288	268.4221721	107.8323594	97.03728473	911.5220004	0.956492047	1.441591192	0.590431026	1.066180603	186.3630531	0.824097421	174.7950136	0.562776786	0.409568974	1.11467796	129.2759377	0.571658196	115.9760418	0.437223214	315.6389908	0.931766267	1.787988803	2.565274008	1.055514009	299.8498023	1.325935826	284.0794151	0.642069182	1.434725992	1.132809854	167.7022819	0.741579491	148.0409809	0.357930818	467.5520842	1.448008813	0.25	0.25	0.25	0.25	1	4	281.2659047	104.1589156	0.449150863	0.446412257	386.6941996
29	1829	2112	301.0732398	255.7398535	103.8306024	103.8222433	863.0504056	0.865794095	17.57186752	0.946155119	1.032980921	349.9149879	4.64197223	304.8686407	0.989674106	0.053844881	1.193102293	17.92202729	0.079251205	15.02136689	0.010325894	328.3156505	0.954306941	7.892891308	3.550202531	1.06518788	500.3509841	2.212552052	407.7258691	0.877528647	0.449797469	1.116190016	55.02478588	0.243319603	49.29697013	0.122471353	477.8699533	2.038125274	0.25	0.25	0.25	0.25	1	4	288.2581995	104.347383	0.449180893	0.446395144	435.1657944
29	2429	2112	287.3088124	267.9920084	114.3869275	89.7528737	900.7343997	0.954438261	1.467296056	0.594698011	1.065247266	187.7656828	0.830299849	176.2648813	0.565724761	0.405301989	1.116098662	127.967142	0.565870702	114.6557615	0.434275239	315.7328248	0.850022102	3.803999144	3.167360385	1.028792698	377.9842347	1.671446286	367.4056351	0.774177943	0.832639615	1.210312879	99.36496312	0.439391867	82.09857534	0.225822057	477.3491978	1.585502471	0.25	0.25	0.25	0.25	1	4	281.3495202	106.3414675	0.449149568	0.446496828	397.4818003
29	3029	2112	287.3589596	267.9450866	112.2966497	92.30015581	915.3284679	0.954214709	1.470124881	0.595162169	1.065146192	187.9184156	0.830975234	176.4249988	0.566045305	0.404837831	1.116254215	127.8247978	0.565241256	114.5122643	0.433954695	315.7432133	0.876879415	2.945513477	2.986190258	1.036188947	353.6124039	1.56367405	341.2624744	0.737459861	1.013809742	1.18167781	120.051192	0.530866371	101.5938448	0.262540139	473.6635959	1.398576065	0.25	0.25	0.25	0.25	1	4	281.3587774	105.5204076	0.449151981	0.446469936	382.8877321
29	3629	2112	287.3081552	267.9924826	114.9154915	89.0594276	903.4109499	0.954440855	1.467263264	0.594692624	1.065248439	187.7638613	0.830291795	176.2629771	0.565721024	0.405307376	1.116096858	127.9687606	0.565877859	114.657397	0.434278976	315.7326218	0.843008366	4.07217758	3.211384078	1.02706701	384.0452873	1.698248261	373.9242752	0.782655908	0.788615922	1.218335489	94.30956283	0.417036887	77.40853296	0.217344092	478.3548502	1.551739672	0.25	0.25	0.25	0.25	1	4	281.3493393	106.5655017	0.449150023	0.446506996	394.8052501
29	4229	2112	287.4644184	267.8468001	109.4644268	95.79606337	885.8533215	0.953745683	1.476079849	0.596135803	1.064934462	188.2390497	0.832393078	176.7611591	0.566717655	0.403864197	1.116581161	127.5263326	0.563921443	114.2114314	0.433282345	315.7653823	0.914513285	2.084991455	2.703399974	1.048802904	317.7383988	1.405039199	302.9533933	0.675059057	1.296600026	1.14684272	152.393142	0.673882474	132.880594	0.324940943	470.1315408	1.76916709	0.25	0.25	0.25	0.25	1	4	281.3785322	104.733554	0.449147017	0.446424056	412.3628785
29	4829	2112	287.3943879	267.9120644	111.8834554	92.93900271	892.2539408	0.954057108	1.472122839	0.595489357	1.065074997	188.0261446	0.831451612	176.5379388	0.566271258	0.404510643	1.116363986	127.724494	0.564797712	114.4111558	0.433728742	315.7506386	0.883119617	2.778685486	2.941430819	1.03809393	347.983232	1.538781852	335.2136277	0.728099465	1.058569181	1.175485076	125.2330405	0.553780505	106.5373292	0.271900535	473.2162725	1.690995507	0.25	0.25	0.25	0.25	1	4	281.3653941	105.4207551	0.449148149	0.446455552	405.9622592
30	30	2112	224.6155456	348.2349626	63.33317171	150.0127793	361.4406416	1.341497341	0.071070874	0.066354968	1.351770457	23.37172637	0.103349774	17.28971532	0.205734832	0.933645032	1.007657947	328.8509791	1.45417903	326.3517943	0.794265168	352.2227055	1.782021761	0.005518016	0.021950939	1.783111671	3.295927829	0.014574593	1.848413581	0.067439733	3.978049061	1.000611614	597.3030329	2.641274012	596.937937	0.932560267	600.5989608	5.869448893	0.25	0.25	0.25	0.25	1	4	313.8656529	133.7984335	0.019730024	0.019635796	936.7755584
30	630	2112	280.3395083	279.0153283	111.6644491	93.02218196	975.4248736	0.996832792	59.33510907	0.983425902	1.078360203	308.5511871	1.364413349	286.1299834	0.792723085	0.016574098	1.081786446	5.200145275	0.022995042	4.806997994	0.207276915	294.1783062	0.88480989	173.4853778	3.977075443	1.032399958	465.7441209	2.059520503	451.1276054	0.885709854	0.022924557	1.166804271	2.684630411	0.011871436	2.300840405	0.114290146	455.4636456	0.54540046	0.25	0.25	0.25	0.25	1	4	260.0107861	101.1129387	0.44902675	0.446300653	322.7913264
30	1230	2112	299.5463257	261.1249499	68.29277936	134.1379656	583.1850196	0.880962775	8.115379442	0.890295296	1.031294689	326.7887809	4.335179968	285.185123	0.984856462	0.109704704	1.170645024	36.24105378	0.16025794	30.95819232	0.015143538	328.4468334	1.571913129	0.044265969	0.169558219	1.574871534	22.80811294	0.100857475	14.48252282	0.101781478	3.830441781	1.001882041	515.2516309	2.278442712	514.2837277	0.898218522	537.3297554	4.519657075	0.25	0.25	0.25	0.25	1	4	288.9128844	119.6837623	0.449053221	0.446637806	715.0311804
30	1830	2112	303.5089772	257.7156791	108.6017866	100.4312113	903.9443772	0.896209269	2.68111301	0.728343032	1.035847932	232.9900457	1.030281982	224.9268821	0.656110311	0.271656968	1.155810332	86.90049426	0.384273986	75.18577389	0.343889689	319.89054	0.948945476	1.60261301	2.463083069	1.055353322	289.8933412	1.281908355	274.6884245	0.618225216	1.536916931	1.112132729	180.8879245	0.799886402	162.6495829	0.381774784	470.7812658	1.544983514	0.25	0.25	0.25	0.25	1	4	285.0544602	104.8782965	0.449171057	0.446438794	394.2718228
30	2430	2112	290.0137828	269.7079519	117.275546	88.49501271	906.0219062	0.952529261	1.549155698	0.607713252	1.056898976	191.4203941	0.846460983	181.1151287	0.57445706	0.392286748	1.109571138	123.5643353	0.546401491	111.3622471	0.42554294	314.9847293	0.828069126	5.462615902	3.381055588	1.018854023	407.7248524	1.802959297	400.1798524	0.813498546	0.618944412	1.230397306	74.63912156	0.330054196	60.66261782	0.186501454	482.3639739	1.51858302	0.25	0.25	0.25	0.25	1	4	280.6828923	107.4586343	0.449146632	0.446543495	392.1942938
30	3030	2112	289.1283885	270.5341149	117.4012669	87.31560088	925.7790001	0.956440533	1.493063384	0.598887053	1.058618435	188.5212092	0.833640787	178.0823032	0.568393154	0.401112947	1.106831422	126.264706	0.55834253	114.0776305	0.431606846	314.7859152	0.820069713	5.961328388	3.425397025	1.017380081	412.6223047	1.824615831	405.573406	0.820323455	0.574602975	1.240601946	69.21650307	0.306075377	55.79267655	0.179676545	481.8388078	1.260290689	0.25	0.25	0.25	0.25	1	4	280.505729	107.3416404	0.449148592	0.446546684	372.4371999
30	3630	2112	292.803122	267.1386684	109.250643	98.5643025	853.0896994	0.940389792	1.738716779	0.634865493	1.051778413	200.4380604	0.886337103	190.5706163	0.593046051	0.365134507	1.118449416	115.2793041	0.509765083	103.0706463	0.406953949	315.7173645	0.933357639	1.860232483	2.601512282	1.04896101	305.2347536	1.349748081	290.9877019	0.651165846	1.398487718	1.123857529	164.0841972	0.72558032	146.000888	0.348834154	469.3189508	2.151215668	0.25	0.25	0.25	0.25	1	4	281.3357435	104.5525293	0.449139688	0.446397484	445.1265006
30	4230	2112	290.231197	269.505895	111.561072	95.63339727	876.2814396	0.951573191	1.563220415	0.609865779	1.056483842	192.1297271	0.849597653	181.8577051	0.575934433	0.390134221	1.110249692	122.9063575	0.543491913	110.7015461	0.424065567	315.0360846	0.901934348	2.531778234	2.867426057	1.037679136	338.0490032	1.494852692	325.7741159	0.711856314	1.132573943	1.150504067	133.5223594	0.590435873	116.0555301	0.288143686	471.5713626	1.883834321	0.25	0.25	0.25	0.25	1	4	280.728655	105.0543103	0.449141363	0.446432176	421.9347604
30	4830	2112	290.2313228	269.5057928	115.8273976	90.46925871	905.3363271	0.951572673	1.563228074	0.609866945	1.056483618	192.1301167	0.849599376	181.8581125	0.575935235	0.390133055	1.110250061	122.9060045	0.543490352	110.7011914	0.424064765	315.0361212	0.847426657	4.436912977	3.26428839	1.02284056	391.0556253	1.729247975	382.3231505	0.792408812	0.73571161	1.20699597	88.13687068	0.389741242	73.02167766	0.207591188	479.192496	1.527310542	0.25	0.25	0.25	0.25	1	4	280.7286876	106.7521083	0.449146782	0.44651528	392.8798729
31	31	2112	140.3364151	347.8872419	33.85788506	150.1472801	414.3620354	1.837213563	0.29626525	0.228552952	2.091734609	96.49954088	0.42672097	46.13374013	0.266273333	0.771447048	1.138536451	325.7200801	1.440334194	286.0866508	0.733726667	422.2196209	2.712655361	0.135897278	0.478554816	2.8911069	79.0218086	0.349434438	27.33271765	0.09780292	3.521445184	1.065784818	581.4819082	2.571312998	545.5903466	0.90219708	660.5037168	5.578862043	0.25	0.25	0.25	0.25	1	4	376.2399042	147.1437155	0.00372136	0.003704516	883.8541646
31	631	2112	156.6897266	311.5791561	46.75184836	125.8989449	678.180454	1.5849431	1.343527085	0.573292749	1.874044992	229.3777665	1.014308483	122.3971503	0.56447626	0.426707251	1.182405218	170.7280553	0.754959461	144.3904786	0.43552374	376.8666623	1.942001738	0.894900084	1.889070757	2.184346756	283.463492	1.253475562	129.7703724	0.46326328	2.110929243	1.12479135	316.7543474	1.400687724	281.6116496	0.53673672	568.1262115	3.80733207	0.25	0.25	0.25	0.25	1	4	333.2951383	125.6906222	0.31771379	0.316049432	620.035746
31	1231	2112	187.6570743	260.1620694	50.31133794	119.2290641	718.8981198	1.179688106	2.425154301	0.70804235	1.546500574	324.6243784	4.306467004	178.4226442	0.978190055	0.29195765	1.310940211	113.7786249	0.503129079	86.79162021	0.021809945	367.3888808	1.782624617	1.062072046	2.060203566	2.043954629	301.2769656	1.332246742	147.3990476	0.519455725	1.939796434	1.146598453	283.6690476	1.254384528	247.4005147	0.480544275	552.269065	3.467905031	0.25	0.25	0.25	0.25	1	4	319.6467938	122.1421111	0.317683528	0.316005204	579.3180802
31	1831	2112	187.6569454	260.1622484	61.64267163	103.046216	775.4073867	1.179689192	2.425149834	0.708041969	1.546501403	324.6242406	4.306465175	178.4224728	0.978190001	0.291958031	1.310939706	113.7787862	0.503129793	86.79177664	0.021809999	367.3889158	1.254276404	2.145296246	2.728259697	1.604122594	579.8141718	2.563938268	253.0167717	0.849071522	1.271740303	1.278922723	189.1906169	0.836600908	147.9296704	0.150928478	560.4251845	2.955028255	0.25	0.25	0.25	0.25	1	4	319.6468262	119.1701408	0.317697824	0.315975809	522.8088133
31	2431	2112	187.6568987	260.1623115	72.72653858	81.38959587	822.4351526	1.17968958	2.425148237	0.708041833	1.546501699	324.6241902	4.306464508	178.4224109	0.978189981	0.291958167	1.310939526	113.7788435	0.503130046	86.79183229	0.021810019	367.3889272	0.95858197	3.672952106	3.144010058	1.385236223	633.2911382	19.60289389	320.0203615	0.999999995	0.855989942	1.445088961	120.6941403	0.533709488	83.52021471	5.23E-09	534.8874395	2.484015656	0.25	0.25	0.25	0.25	1	4	319.6468368	113.1946107	0.317707179	0.315857285	475.7810474
31	3031	2112	187.6569826	260.1621926	72.35104785	82.34427056	810.9346186	1.179688866	2.425151175	0.708042084	1.546501154	324.6242794	4.30646569	178.4225228	0.978190016	0.291957916	1.310939858	113.7787369	0.503129575	86.79172901	0.021809984	367.3889024	1.033604953	3.159109022	3.038255555	1.438172173	481.8952457	8.523763106	284.8135756	0.999647605	0.961744445	1.391413778	129.6602795	0.573357756	93.18599652	0.000352395	510.1149771	2.603367208	0.25	0.25	0.25	0.25	1	4	319.6468139	110.8791451	0.317705087	0.315791442	487.2815814
31	3631	2112	187.6570248	260.1621345	72.64199416	81.61080476	821.795443	1.179688511	2.425152633	0.708042208	1.546500884	324.6243247	4.306466292	178.4225789	0.978190034	0.291957792	1.310940023	113.7786844	0.503129342	86.79167802	0.021809966	367.3888914	0.961075459	3.653918038	3.140509144	1.386962883	633.0264378	11.19697163	319.4883669	0.999976552	0.859490856	1.4431363	121.2721527	0.536265459	84.03374836	2.34E-05	535.2086317	2.490729912	0.25	0.25	0.25	0.25	1	4	319.6468037	113.2663788	0.317707066	0.31585878	476.420757
31	4231	2112	187.6569402	260.1622518	72.658468	81.56889319	805.5979623	1.179689224	2.425149702	0.708041958	1.546501428	324.6242341	4.30646509	178.4224664	0.978189999	0.291958042	1.310939691	113.7787902	0.50312981	86.79178066	0.021810001	367.3889142	1.080586862	2.890376457	2.971821868	1.47230023	384.6359526	11.90602128	261.2483139	0.999987843	1.028178132	1.362500583	133.0746905	0.588456282	97.66945583	1.22E-05	489.0739382	2.657796891	0.25	0.25	0.25	0.25	1	4	319.6468249	108.1738123	0.317704074	0.315715172	492.6182377
31	4831	2112	187.6569996	260.1621695	72.71372775	81.42390973	813.5750818	1.179688724	2.425151758	0.708042133	1.546501046	324.6242976	4.306465933	178.4225453	0.978190024	0.291957867	1.310939924	113.7787159	0.503129482	86.79170866	0.021809976	367.3888982	1.022419347	3.228610535	3.054062802	1.4301543	482.7852915	14.94413591	286.9393169	0.999999433	0.945937198	1.398794246	127.1034376	0.562051401	90.86642868	5.67E-07	508.5889136	2.576215734	0.25	0.25	0.25	0.25	1	4	319.64681	110.5430077	0.317705578	0.315783953	484.6411182
32	32	2112	162.4732356	348.8059921	40.84495842	150.4429498	403.8695265	1.668427779	0.241256688	0.194364864	1.803422924	76.14384304	0.336708074	42.22184492	0.25751315	0.805635136	1.080911591	315.6133978	1.395642445	291.9881705	0.74248685	391.7572409	2.395390737	0.088343922	0.324691196	2.469517915	51.12075986	0.226056	20.70070419	0.088445746	3.675308804	1.030945756	578.6562166	2.55881779	561.286773	0.911554254	629.7769765	5.637834269	0.25	0.25	0.25	0.25	1	4	349.0948773	140.2985659	0.003720481	0.003703072	894.3466735
32	632	2112	184.9959607	306.3398756	59.09231524	120.6942145	731.3053767	1.402031146	1.809562056	0.644072642	1.578962897	235.5996266	1.041821549	149.2116294	0.61445795	0.355927358	1.126196734	130.1970418	0.575731319	115.6077246	0.38554205	339.1490853	1.613630705	1.22461589	2.201936785	1.755984092	301.5032084	1.333247187	171.7004213	0.560832344	1.798063215	1.08821931	246.202267	1.088706425	226.2432442	0.439167656	509.4560073	3.359720458	0.25	0.25	0.25	0.25	1	4	299.3138281	112.4527203	0.317616709	0.315780979	566.9108233
32	1232	2112	218.6832692	259.1494088	63.61486457	114.8095453	774.9467596	1.061965653	3.914755052	0.79653106	1.324251469	337.6048118	4.478665434	216.6990914	0.984549133	0.20346894	1.246981449	73.30320448	0.32414677	58.78451884	0.015450867	336.8573502	1.485254892	1.541731231	2.426269485	1.64728823	325.1130128	1.437649743	197.3625543	0.623671002	1.573730515	1.109094634	210.875285	0.93249051	190.1328151	0.376328998	497.2986676	2.959429032	0.25	0.25	0.25	0.25	1	4	292.1094672	109.7323855	0.317601214	0.315739367	523.2694404
32	1832	2112	218.6837698	259.1488138	76.56293289	97.56421428	844.0509288	1.061962391	3.914788455	0.796532443	1.324249266	337.6053324	4.478672339	216.699786	0.984549272	0.203467557	1.246983205	73.30269203	0.324144504	58.78402513	0.015450728	336.8573472	1.045718007	4.086055616	3.21353593	1.313346271	629.3382347	2.782933674	335.4307801	0.909387339	0.78646407	1.255927757	107.8146765	0.476756499	85.84464818	0.090612661	513.2066125	2.251669688	0.25	0.25	0.25	0.25	1	4	292.1094633	108.2326651	0.317615507	0.315736622	454.1652712
32	2432	2112	218.6838726	259.1486921	84.25417268	84.30779068	871.9967375	1.061961722	3.914795303	0.796532727	1.324248814	337.6054393	4.478673758	216.6999286	0.984549301	0.203467273	1.246983564	73.30258703	0.32414404	58.78392396	0.015450699	336.8573468	0.889339266	6.407859083	3.460032925	1.216100427	664.796411	5.703075675	382.663699	0.995422148	0.539967075	1.367420144	72.62292782	0.321138587	53.10944712	0.004577852	509.3869103	1.934322936	0.25	0.25	0.25	0.25	1	4	292.1094627	107.2704861	0.31761993	0.315721894	426.2194625
32	3032	2112	218.6839207	259.148635	85.60186911	81.51377781	867.8894823	1.061961409	3.91479851	0.796532859	1.324248602	337.6054894	4.478674422	216.6999953	0.984549314	0.203467141	1.246983733	73.30253786	0.324143822	58.78387658	0.015450686	336.8573466	0.917210999	5.881468365	3.418728709	1.232335265	509.4587287	9.011305994	351.3978148	0.999831047	0.581271291	1.343567911	73.62785831	0.325582389	54.80025066	0.000168953	478.5998632	1.982246398	0.25	0.25	0.25	0.25	1	4	292.1094624	103.7754335	0.317619328	0.315619175	430.3267177
32	3632	2112	218.6836264	259.1489837	85.83762107	80.9838758	879.8898539	1.061963324	3.914778902	0.796532048	1.324249896	337.6051831	4.47867036	216.6995871	0.984549232	0.203467952	1.246982702	73.30283852	0.324145152	58.78416628	0.015450768	336.8573477	0.854959113	7.149479168	3.509171087	1.196788666	670.6920404	11.86320081	392.2868269	0.999990581	0.490828913	1.399819766	65.66694123	0.290379214	46.91099727	9.42E-06	508.2728043	1.840915404	0.25	0.25	0.25	0.25	1	4	292.1094641	107.0208278	0.317621044	0.315717935	418.3263461
32	4232	2112	209.4602915	270.5603012	62.79592919	115.8318181	649.85742	1.146512558	1.589144342	0.613772016	1.383127958	244.1438998	3.238812974	158.8641951	0.932603506	0.386227984	1.206378376	138.2690697	0.611425826	114.6150101	0.067396494	349.7669998	1.507129518	0.74343288	1.705675941	1.665543872	229.3552716	2.028418022	137.7059322	0.660201877	2.294324059	1.10510998	308.5083776	1.364224046	279.1653168	0.339798123	526.6499374	4.03053586	0.25	0.25	0.25	0.25	1	4	308.1222274	117.0191465	0.317620724	0.315823139	648.35878
32	4832	2112	218.6841331	259.1483834	80.72378057	90.86367559	845.1359744	1.061960027	3.914812662	0.796533445	1.324247669	337.6057104	4.478677354	216.70029	0.984549373	0.203466555	1.246984477	73.30232085	0.324142863	58.78366749	0.015450627	336.8573458	1.025979649	4.308168881	3.246444473	1.300287353	494.2678099	3.890461015	323.1036874	0.96950529	0.753555527	1.267361739	97.51884154	0.431228317	76.94633547	0.03049471	485.0619103	2.239716952	0.25	0.25	0.25	0.25	1	4	292.1094612	105.154086	0.317615693	0.315649752	453.0802256
33	33	2112	178.2378092	348.6951611	46.10629009	150.3984954	395.3645223	1.567721366	0.202167142	0.168168914	1.651045301	63.35180177	0.280141667	38.37072293	0.24870112	0.831831086	1.053149709	313.3634924	1.385693363	297.5488571	0.75129888	376.7152942	2.208176684	0.059809268	0.225735969	2.244549116	34.7883834	0.153834231	15.49905197	0.081791894	3.774264031	1.016471704	581.6553941	2.572080153	572.2297944	0.918208106	616.4437775	5.685130411	0.25	0.25	0.25	0.25	1	4	335.6909986	137.3282625	0.003719981	0.003702361	902.8516777
33	633	2112	207.1468577	300.0318821	70.67492125	114.0049031	792.1898076	1.281727399	2.623735537	0.724041672	1.412820577	251.2189391	1.110890149	177.8137601	0.665408321	0.275958328	1.102278518	95.7485751	0.423400199	86.86423037	0.334591679	317.3696401	1.377624925	2.030044506	2.679887377	1.489544396	343.2974761	1.518061439	230.471463	0.683578068	1.320112623	1.081240887	169.1083496	0.747797122	156.4021039	0.316421932	468.2405369	2.791989344	0.25	0.25	0.25	0.25	1	4	279.5848778	103.1098856	0.317555247	0.315559266	506.0263924
33	1233	2112	241.4530594	257.4026675	75.81791268	109.2990265	833.9772304	0.989284187	6.589156155	0.868233045	1.208780964	354.5853546	4.703929314	249.3400877	0.989031087	0.131766955	1.221874341	45.74144918	0.202268688	37.43547732	0.010968913	324.2779532	1.27769088	2.653326644	2.905107484	1.40967706	367.7059392	1.625995663	260.8440966	0.733642348	1.094892516	1.103300557	138.5829898	0.612813981	125.6076496	0.266357652	463.1472991	2.361296412	0.25	0.25	0.25	0.25	1	4	280.6823643	102.0031087	0.317568629	0.315549233	464.2389696
33	1833	2112	241.4530594	257.4026676	88.25980271	92.99792772	903.5172887	0.989284187	6.589156153	0.868233045	1.208780964	354.5853546	4.703929314	249.3400876	0.989031087	0.131766955	1.221874341	45.74144919	0.202268688	37.43547733	0.010968913	324.2779532	0.920657864	8.508327813	3.579316145	1.169575189	679.6643864	3.005475917	406.7845104	0.940375259	0.420683855	1.270368977	55.9175764	0.247267523	44.01679936	0.059624741	500.8581041	1.55039356	0.25	0.25	0.25	0.25	1	4	280.6823643	105.1883071	0.317579339	0.315673869	394.6989113
33	2433	2112	241.4530594	257.4026676	93.53967574	84.4751975	912.7226896	0.989284187	6.589156152	0.868233045	1.208780964	354.5853546	4.703929314	249.3400876	0.989031087	0.131766955	1.221874341	45.7414492	0.202268688	37.43547733	0.010968913	324.2779532	0.860463727	10.82070616	3.661610741	1.13851684	602.2954876	5.113633241	412.6337564	0.992765608	0.338389259	1.323143329	43.41588001	0.191985021	32.81268104	0.007234392	487.3058464	1.432468777	0.25	0.25	0.25	0.25	1	4	280.6823643	104.2469696	0.317580393	0.315649187	385.4935104
33	3033	2112	241.4530594	257.4026675	89.75722103	90.78557822	893.5917924	0.989284187	6.589156153	0.868233045	1.208780964	354.5853546	4.703929314	249.3400876	0.989031087	0.131766955	1.221874341	45.74144919	0.202268688	37.43547733	0.010968913	324.2779532	0.955043268	7.468317353	3.527651146	1.188732539	522.3550675	3.510978245	373.5085839	0.962604211	0.472348854	1.244689721	59.45138461	0.262894023	47.7640199	0.037395789	472.2205092	1.674500487	0.25	0.25	0.25	0.25	1	4	280.6823643	102.2154466	0.317578107	0.315581849	404.6244076
33	3633	2112	241.4530594	257.4026675	92.91340314	85.55383502	917.2504129	0.989284187	6.589156152	0.868233045	1.208780964	354.5853546	4.703929314	249.3400876	0.989031087	0.131766955	1.221874341	45.7414492	0.202268688	37.43547733	0.010968913	324.2779532	0.841143901	11.73063298	3.685797242	1.129242959	699.187917	4.606795364	433.4156241	0.988135844	0.314202758	1.342508646	41.72251767	0.184496973	31.0780253	0.011864156	505.6635268	1.37342967	0.25	0.25	0.25	0.25	1	4	280.6823643	106.2445951	0.31758088	0.315708239	380.9657871
33	4233	2112	241.4530601	257.402667	85.87306277	96.61530179	866.4899919	0.989284183	6.589156229	0.868233046	1.208780962	354.5853553	4.703929324	249.3400885	0.989031088	0.131766954	1.221874343	45.74144876	0.202268686	37.43547691	0.010968912	324.2779535	1.082172777	4.789057967	3.309041294	1.267689205	404.8643859	2.828690297	319.37196	0.920915894	0.690958706	1.171429583	84.53946239	0.373833503	72.16777142	0.079084106	452.8080548	1.998471234	0.25	0.25	0.25	0.25	1	4	280.6823645	99.87799393	0.317574241	0.315497506	431.7262081
33	4833	2112	241.4530594	257.4026675	92.14569001	86.91022272	901.9224835	0.989284187	6.589156153	0.868233045	1.208780964	354.5853546	4.703929314	249.3400876	0.989031087	0.131766955	1.221874341	45.74144919	0.202268688	37.43547733	0.010968913	324.2779532	0.911354738	8.821188446	3.592717315	1.164565693	529.6575744	4.356391177	386.5895596	0.984182658	0.407282685	1.277840169	51.03722032	0.225686588	39.94022223	0.015817342	472.753453	1.570543778	0.25	0.25	0.25	0.25	1	4	280.6823643	102.3789475	0.317579148	0.315589716	396.2937165
34	34	2112	190.0137459	348.4510476	50.20704607	150.3041935	388.2682523	1.501236192	0.171944233	0.146717077	1.557222356	53.99532749	0.238767338	34.67412812	0.240513725	0.853282923	1.037293375	314.0281394	1.388632432	302.738017	0.759486275	368.0234669	2.084770755	0.041439462	0.159162251	2.104397117	24.2596701	0.107276261	11.5280856	0.077167441	3.840837749	1.009414158	585.4243443	2.58874645	579.9644671	0.922832559	609.6840144	5.724252902	0.25	0.25	0.25	0.25	1	4	327.9457113	135.8223563	0.003719663	0.003701961	909.9479477
34	634	2112	224.9754682	294.3009039	81.00933773	107.561373	852.5694863	1.197180982	3.98529838	0.799410201	1.306116949	267.9244885	1.184762088	205.1305503	0.708369638	0.200589799	1.090993734	67.22821304	0.297283158	61.62108083	0.291630362	303.9390833	1.209180796	3.816728831	3.169560891	1.315139991	386.4597837	1.708925164	293.8544843	0.779229023	0.830439109	1.08762891	101.2541893	0.447746025	93.09626514	0.220770977	441.8811754	2.157052244	0.25	0.25	0.25	0.25	1	4	267.4409541	97.19228093	0.317515057	0.315401859	445.6467137
34	1234	2112	258.7106877	255.9248098	86.30729861	104.1173944	888.515691	0.940931305	11.31711344	0.918812147	1.140556891	368.667767	4.890746596	274.749646	0.991576767	0.081187853	1.212157449	27.68971113	0.122443903	22.84332877	0.008423233	320.232813	1.133936577	5.041990569	3.337966527	1.260185464	406.8475344	1.799079797	322.8473476	0.808804451	0.662033473	1.111336815	80.69184756	0.35681935	72.60791371	0.191195549	444.8431721	1.73679964	0.25	0.25	0.25	0.25	1	4	277.0694837	97.93753336	0.317562521	0.315442796	409.700509
34	1834	2112	258.7113132	255.9241972	97.16917509	89.87083259	944.51303	0.940928272	11.31727152	0.918813189	1.140555294	368.6683058	4.890753745	274.7504323	0.99157684	0.081186811	1.212159659	27.68936482	0.122442371	22.84300143	0.00842316	320.2330852	0.84365099	18.15994006	3.79123108	1.094463457	717.8192128	3.174196559	459.1048206	0.954862017	0.20876892	1.297294106	27.66933411	0.122353795	21.32849751	0.045137983	506.213514	1.002390914	0.25	0.25	0.25	0.25	1	4	277.0697349	106.2574528	0.317568524	0.315715161	353.70317
34	2434	2112	257.1767267	257.4513116	100.1016644	85.05655075	910.857486	0.955766625	7.319668345	0.879802901	1.148484454	342.4725857	4.543241322	259.4298499	0.987423156	0.120197099	1.20163691	40.70555325	0.179999956	33.87508564	0.012576844	321.7873346	0.83842899	12.91206022	3.71247968	1.092285744	574.2875796	4.977419367	429.0257084	0.991973368	0.28752032	1.30277669	36.29309786	0.160488079	27.8582647	0.008026632	486.9751953	1.456588625	0.25	0.25	0.25	0.25	1	4	280.0592353	105.1207399	0.317577647	0.315674173	387.358714
34	3034	2112	257.9396688	256.6898105	95.7394299	91.87255703	911.7713849	0.944702087	8.303476997	0.892513304	1.142550025	357.9799106	4.748961494	266.3191259	0.989918457	0.107486696	1.20942892	36.645242	0.16204526	30.29962438	0.010081543	323.4341482	0.953428662	10.68819661	3.657774408	1.147219855	470.7074632	3.080573236	386.0948894	0.947713726	0.342225592	1.20325715	41.44157703	0.183254654	34.44116415	0.052286274	453.8276981	1.444785104	0.25	0.25	0.25	0.25	1	4	280.4594691	99.51366692	0.317579381	0.315502761	386.4448151
34	3634	2112	258.7110937	255.9244124	95.48864681	92.42412001	920.5566462	0.940929337	11.31721603	0.918812823	1.140555854	368.6681168	4.890751237	274.7501563	0.991576814	0.081187177	1.212158883	27.6894864	0.122442909	22.84311635	0.008423186	320.2329898	0.962628455	10.25255966	3.644525324	1.152228699	462.7289287	3.007895364	382.318146	0.943635313	0.355474676	1.196960981	42.96663026	0.189998439	35.89643352	0.056364687	452.2824374	1.329873182	0.25	0.25	0.25	0.25	1	4	277.0696468	99.30304777	0.317566355	0.315498575	377.6595538
34	4234	2112	258.7115257	255.9239778	97.85110636	89.01430788	923.1657855	0.940927214	11.31732668	0.918813552	1.140554736	368.6684856	4.89075613	274.7507005	0.991576864	0.081186448	1.21216043	27.68924338	0.122441834	22.84288672	0.008423136	320.2331731	0.938553499	11.44188305	3.678505256	1.139307754	437.2965055	3.635403277	383.826498	0.969716454	0.321494744	1.213897509	38.21892809	0.1690041	31.4844769	0.030283546	446.6641197	1.295230198	0.25	0.25	0.25	0.25	1	4	277.0698164	98.72012224	0.317566621	0.31548029	375.0504145
34	4834	2112	258.7113207	255.9241911	99.54476904	86.36999194	932.6759446	0.940928239	11.31727327	0.9188132	1.140555276	368.6683126	4.890753835	274.7504416	0.991576841	0.0811868	1.212159683	27.68936105	0.122442355	22.84299787	0.008423159	320.233089	0.888378466	14.5176127	3.742228391	1.114364772	486.3923497	4.172604322	406.7946883	0.982613568	0.257771609	1.254380665	31.22535911	0.138078538	24.8930488	0.017386432	459.1264348	1.166885665	0.25	0.25	0.25	0.25	1	4	277.0697383	100.6894666	0.317567529	0.315546179	365.5402554
35	35	2112	199.1214811	348.2561311	53.48983278	150.2178312	382.2202365	1.454330259	0.147438582	0.128493659	1.49399532	46.58247425	0.205987701	31.17979931	0.233058536	0.871506341	1.027273764	315.9449419	1.397108533	307.5567126	0.766941464	362.5274161	1.997384455	0.029127759	0.113213385	2.008636314	17.14985774	0.075836671	8.538060188	0.073935495	3.886786615	1.005633296	588.7805379	2.603587539	585.4823424	0.926064505	605.9303957	5.757356182	0.25	0.25	0.25	0.25	1	4	323.0481805	134.9861439	0.003719448	0.003701712	915.9959635
35	635	2112	239.417971	289.6411966	89.48344093	102.5223494	904.2633852	1.136086511	6.207252288	0.861250868	1.23322388	281.9485657	1.246776558	228.627235	0.739990372	0.138749132	1.085501736	45.4224434	0.200858045	41.84465293	0.260009628	296.1552813	1.095420428	7.478442952	3.52821526	1.204957512	417.0144303	1.844037811	346.0822694	0.831662717	0.47178474	1.099995473	55.76219983	0.246580448	50.69311757	0.168337283	430.6277256	1.540938727	0.25	0.25	0.25	0.25	1	4	260.5045784	94.78558764	0.317490971	0.315339659	393.9528148
35	1235	2112	272.1649059	254.791511	94.70223547	100.0341191	931.7454321	0.906806535	19.64538817	0.951563032	1.09719198	379.0861286	5.028956582	293.6798804	0.993011158	0.048436968	1.209951558	16.40197722	0.072529543	13.55589579	0.006988842	320.6869719	1.037380087	9.877631421	3.632272887	1.167452622	433.4068901	1.916525268	371.2415237	0.848450374	0.367727113	1.125385609	43.87761313	0.194026805	38.98895877	0.151549626	439.6108951	1.179589909	0.25	0.25	0.25	0.25	1	4	277.6183172	96.90865318	0.317569724	0.315422057	366.4707679
35	1835	2112	269.9546501	256.8776188	94.96731448	99.63905631	884.5860309	0.927323009	9.203858623	0.901997858	1.106834454	342.8885882	4.548760012	272.6170627	0.987916865	0.098002142	1.193580276	32.78428863	0.144972124	27.46718364	0.012083135	321.0880877	0.971882693	7.240876208	3.514614721	1.129612761	526.82962	2.32964058	388.0287645	0.88715028	0.485385279	1.162293319	60.53442031	0.267683207	52.08187927	0.11284972	476.0326237	1.78450069	0.25	0.25	0.25	0.25	1	4	280.1773114	103.0171699	0.317574841	0.315603003	413.6301691
35	2435	2112	268.7193829	258.0584508	107.6121492	81.30886331	909.6847058	0.936525256	7.281568382	0.879249925	1.111334101	329.1345503	4.366298945	263.583876	0.985056265	0.120750075	1.18665684	40.22893619	0.177892356	33.90106967	0.014943735	321.235462	0.785513326	17.88709085	3.788215134	1.051266668	559.8196424	7.921671868	452.6412856	0.999592081	0.211784866	1.338318057	26.60279976	0.117637581	19.87778587	0.000407919	492.5559311	1.471695014	0.25	0.25	0.25	0.25	1	4	281.0117783	107.1736318	0.317581393	0.315732198	388.5314942
35	3035	2112	257.761763	269.028683	98.90019356	91.74001482	852.0679308	0.975341957	2.149779936	0.682517503	1.131484141	269.6183949	3.576757626	202.5442755	0.957113041	0.317482497	1.160089682	106.6042304	0.471403907	91.89309417	0.042886959	333.1862299	0.947745933	15.67629279	3.760138536	1.116965715	445.2632789	2.894362703	394.6501136	0.941033983	0.239861464	1.178549731	28.11957214	0.124344748	23.85947016	0.058966017	440.2131039	2.162673042	0.25	0.25	0.25	0.25	1	4	292.215586	97.16542785	0.317617255	0.315400695	446.1482692
35	3635	2112	272.1649457	254.7914737	101.9664094	90.84598376	946.3572199	0.906806357	19.64540785	0.951563078	1.097191898	379.0861605	5.028957006	293.6799268	0.993011162	0.048436922	1.209951705	16.40196218	0.072529477	13.5558817	0.006988838	320.6869954	0.919397187	18.30849207	3.792837266	1.103045447	461.4121159	2.978931989	409.9412899	0.946328989	0.207162734	1.199748556	24.69804023	0.109214734	20.58601372	0.053671011	450.4136883	0.97626838	0.25	0.25	0.25	0.25	1	4	277.6183389	99.36907307	0.317570943	0.315507157	351.8589801
35	4235	2112	272.1649985	254.7914243	104.9322565	86.63559807	949.7118419	0.906806122	19.64543395	0.95156314	1.097191791	379.086203	5.028957569	293.6799886	0.993011166	0.04843686	1.209951901	16.40194222	0.072529388	13.55586301	0.006988834	320.6870267	0.879523677	22.96520184	3.833091329	1.08521018	454.4268028	3.818003112	418.7454294	0.976580822	0.166908671	1.233861246	19.78762503	0.087500878	16.03715579	0.023419178	451.6529504	0.928397936	0.25	0.25	0.25	0.25	1	4	277.6183677	100.0027498	0.317571191	0.31552821	348.5043581
35	4835	2112	272.1647847	254.7916244	107.3442762	82.87094237	960.0063024	0.906807076	19.64532826	0.951562892	1.097192227	379.0860312	5.02895529	293.6797388	0.993011148	0.048437108	1.209951108	16.40202303	0.072529746	13.55593868	0.006988852	320.6869002	0.796922179	38.01783994	3.897482792	1.05478971	577.40951	5.004477512	465.3042011	0.992948167	0.102517208	1.323579313	12.9096783	0.057086597	9.75361142	0.007051833	487.3386065	0.77856613	0.25	0.25	0.25	0.25	1	4	277.6182511	105.7632117	0.317571871	0.315703919	338.2098976
36	36	2112	206.3573362	348.1393523	56.17560771	150.1493511	376.9815866	1.419643331	0.127008653	0.112695366	1.448762117	40.44083582	0.178829376	27.91406217	0.226324974	0.887304634	1.02051134	318.4100846	1.408009394	312.0103347	0.773675026	358.8509204	1.932296227	0.020670153	0.081006203	1.939021166	12.22626325	0.054064536	6.305378952	0.071656356	3.918993797	1.003480284	591.4935889	2.61558465	589.4421627	0.928343644	603.7198521	5.785853293	0.25	0.25	0.25	0.25	1	4	319.7720552	134.4936901	0.003719295	0.003701546	921.2346134
36	636	2112	251.1291994	286.0723095	96.14775416	98.98031338	942.6182488	1.09120832	9.768752003	0.907138729	1.181629772	292.2484066	1.292322454	247.326543	0.761338347	0.092861271	1.082863602	29.91665736	0.132291459	27.6273552	0.238661653	292.3088767	1.019643807	14.5653506	3.743018959	1.13622269	435.4541678	1.92557833	383.2472028	0.857340643	0.256981041	1.114332949	29.89657988	0.132202676	26.8291267	0.142659357	429.8104809	1.029088586	0.25	0.25	0.25	0.25	1	4	257.2251013	94.78344612	0.317479416	0.3153508	355.5979512
36	1236	2112	279.3036352	257.2150914	100.4931137	97.37737957	920.4724038	0.8968825	7.900988534	0.887652928	1.074507399	351.759532	4.666441951	278.2629533	0.989003285	0.112347072	1.198047012	37.84280927	0.167340903	31.58708206	0.010996715	329.5809354	0.979119259	18.49444536	3.794813347	1.113469585	447.7090919	1.979769604	402.0847069	0.866773024	0.205186653	1.137215487	24.20775985	0.107046714	21.28687142	0.133226976	440.4907402	1.330987723	0.25	0.25	0.25	0.25	1	4	287.1532405	97.27474876	0.317606909	0.315431349	377.7437962
36	1836	2112	279.7072338	256.8439706	95.90305781	103.2171133	862.3510401	0.908836385	10.14643108	0.910285185	1.079554404	339.6543516	4.505854629	280.0158768	0.987557419	0.089714815	1.187842412	29.79297554	0.131744538	25.08158931	0.012442581	322.0966306	1.001767193	5.719059451	3.404678582	1.125907466	483.0979016	2.136258921	371.5783004	0.85969742	0.595321418	1.123921281	73.15237521	0.323479803	65.08674269	0.14030258	471.3958792	2.046149713	0.25	0.25	0.25	0.25	1	4	281.8638166	102.705056	0.317578397	0.315584458	435.8651599
36	2436	2112	278.0043674	258.4171995	106.6213455	89.78669639	871.5189455	0.919688577	7.615837372	0.883934671	1.084319044	324.5187624	4.305065902	269.35512	0.984256865	0.116065329	1.179006754	38.34993736	0.169583423	32.52732626	0.015743135	321.7623593	0.86078854	11.24578421	3.673356975	1.060544118	500.385426	4.425408707	424.637576	0.985913143	0.326643025	1.232061149	40.04584073	0.177082708	32.5031276	0.014086857	480.3580768	1.939921495	0.25	0.25	0.25	0.25	1	4	282.2459579	105.376278	0.317581365	0.315667783	426.6972545
36	3036	2112	282.9168832	253.9300963	110.3663494	85.17413193	968.452723	0.88156696	34.31299054	0.971681809	1.068349114	386.7081615	5.130070471	307.6727757	0.993865723	0.028318191	1.211875175	9.579518779	0.042360632	7.904707493	0.006134277	323.4644254	0.7967349	62.26227312	3.936771162	1.040352012	587.4406437	3.818563914	479.9573043	0.977754107	0.063228838	1.305769349	8.019696713	0.035463099	6.141740666	0.022245893	493.5112679	0.65218546	0.25	0.25	0.25	0.25	1	4	280.308697	107.1664092	0.317583369	0.315744645	329.763477
36	3636	2112	278.0046673	258.4169413	100.3265673	98.09033938	842.0951787	0.919687296	7.615899813	0.883935512	1.084318471	324.5191656	4.305071251	269.3555969	0.984256966	0.116064488	1.179007773	38.34967059	0.169582243	32.52707187	0.015743034	321.7624938	0.951351306	6.239506613	3.447476159	1.09921096	466.1513931	3.091982191	381.67037	0.942386181	0.552523841	1.155420667	67.23869046	0.297329489	58.19412132	0.057613819	472.5610743	2.273142058	0.25	0.25	0.25	0.25	1	4	282.2460776	103.6187236	0.317576509	0.315602761	456.1210213
36	4236	2112	279.9602961	256.6117821	110.8444719	83.90403601	908.7869425	0.90773567	10.77743776	0.915091888	1.079080852	341.5330695	4.5307777	281.6882824	0.987943965	0.084908112	1.188761099	28.20377521	0.124717094	23.72535175	0.012056035	321.8302129	0.82980511	18.28453119	3.792579868	1.050062587	452.181957	5.998645841	430.6238149	0.9972387	0.207420132	1.265432779	24.73030084	0.10935739	19.54295894	0.0027613	466.6515962	1.483228173	0.25	0.25	0.25	0.25	1	4	281.5658705	103.6789628	0.317583535	0.315631164	389.4292575
36	4836	2112	278.0036597	258.4178571	104.3098827	93.05786359	851.8816658	0.919691713	7.615684413	0.88393261	1.084320446	324.5178062	4.305053216	269.353978	0.984256623	0.11606739	1.179004258	38.3505946	0.169586329	32.52795258	0.015743377	321.7620609	0.910825741	8.06275316	3.558633019	1.080414809	449.7717025	3.977780937	395.4806191	0.976874864	0.441366981	1.186192661	52.99469163	0.234342526	44.67629365	0.023125136	468.1114092	2.164758856	0.25	0.25	0.25	0.25	1	4	282.2456921	103.3400372	0.317578219	0.315599025	446.3345342
37	37	2112	212.2313078	348.0929585	58.41308953	150.0976261	372.3896445	1.393071726	0.109692458	0.098849422	1.414991636	35.2200009	0.155742844	24.89060713	0.220273929	0.901150578	1.015734947	321.0795134	1.419813608	316.1056085	0.779726071	356.2995143	1.881952437	0.014766434	0.058206236	1.886094971	8.76533638	0.038760317	4.647346244	0.070036208	3.941793764	1.00220119	593.5987345	2.624893604	592.2949809	0.929963792	602.3640709	5.810699493	0.25	0.25	0.25	0.25	1	4	317.4984972	134.1916559	0.003719182	0.003701429	925.8265555
37	637	2112	260.6565775	283.4237177	101.3729303	96.57469957	961.9696492	1.057709064	15.40251103	0.939033725	1.144116528	299.2395016	1.323237076	261.5463497	0.775098327	0.060966275	1.081693035	19.42796866	0.085910477	17.96070422	0.224901673	291.0464573	0.968034231	27.8032107	3.861126593	1.092650059	446.7561188	1.975555557	408.8739254	0.870400059	0.138873407	1.128730808	16.06850819	0.071054943	14.23590823	0.129599941	434.3428844	0.749473144	0.25	0.25	0.25	0.25	1	4	256.3435698	95.98532062	0.31747659	0.315396864	336.2465508
37	1237	2112	270.1466632	273.4672174	102.2564272	96.3610567	860.7400331	0.955571174	1.968026931	0.663075834	1.086502295	258.3954017	3.427873399	202.1496802	0.949519482	0.336924166	1.1370187	111.6021778	0.49350483	98.15333533	0.050480518	330.5361331	0.960995445	29.18933415	3.867502874	1.089146648	449.235465	1.986519226	412.4655444	0.871966928	0.132497126	1.133352559	15.39039783	0.068056339	13.57953243	0.128033072	436.9336014	2.064585338	0.25	0.25	0.25	0.25	1	4	290.2433967	96.58396124	0.317611147	0.315384894	437.4761669
37	1837	2112	287.7520978	256.7356766	95.14281836	107.4029119	836.5800205	0.894774098	11.61147673	0.920707145	1.060196329	338.3177378	4.48812311	287.1977158	0.987533504	0.079292855	1.184875972	26.22284581	0.115957424	22.13130019	0.012466496	323.0314957	1.04753576	4.059922483	3.209474055	1.137670172	433.2226637	1.915710619	342.7183088	0.816233959	0.790525945	1.086044234	96.03641422	0.424673024	88.42771891	0.183766041	466.6521925	2.333201232	0.25	0.25	0.25	0.25	1	4	283.3330261	102.2539697	0.317579899	0.315558357	461.6361795
37	2437	2112	287.7520054	256.7358522	112.16086	87.32972755	905.2061369	0.894774701	11.61142458	0.920706817	1.06019656	338.3176185	4.488121527	287.197552	0.987533478	0.079293183	1.184875431	26.22295433	0.115957904	22.13140187	0.012466522	323.0314736	0.816742109	21.33424016	3.820902794	1.035195509	528.1089687	4.670595719	459.1384601	0.989769307	0.179097206	1.26746925	22.27865011	0.098516191	17.57727069	0.010230693	490.2089346	1.528966162	0.25	0.25	0.25	0.25	1	4	283.3330053	107.5679307	0.317590222	0.315741809	393.0100631
37	3037	2112	287.7509348	256.7366978	103.7333413	98.32355074	860.7434366	0.894778906	11.61106081	0.92070453	1.060198168	338.3162851	4.488103838	287.1959845	0.987533222	0.07929547	1.18487166	26.22367254	0.11596108	22.13207845	0.012466778	323.0308417	0.948558336	7.868340995	3.548957353	1.083155377	447.7594404	2.969988368	392.7150966	0.93882727	0.451042647	1.141896429	54.06113801	0.239058352	47.34329369	0.06117273	465.2808207	2.064546461	0.25	0.25	0.25	0.25	1	4	283.3324403	102.6581399	0.317584065	0.315582316	437.4727634
37	3637	2112	287.7518033	256.7359276	107.0923139	94.17649162	884.9050474	0.894775298	11.61137294	0.920706492	1.060196788	338.3173703	4.488118234	287.1972795	0.987533433	0.079293508	1.184874896	26.22305172	0.115958335	22.13149406	0.012466567	323.0313277	0.886142254	12.38664942	3.701194834	1.056956455	503.849839	3.342035982	429.0288906	0.960080426	0.298805166	1.192761602	36.60916198	0.161885714	30.69277374	0.039919574	479.1852507	1.780645174	0.25	0.25	0.25	0.25	1	4	283.3328757	105.0823164	0.317587654	0.315664407	413.3111526
37	4237	2112	287.7525198	256.7352877	107.8707805	93.32882173	870.6062423	0.894772311	11.61163135	0.920708117	1.060195646	338.3182657	4.488130112	287.198349	0.987533607	0.079291883	1.184877575	26.22253755	0.115956061	22.13101009	0.012466393	323.0317271	0.907538409	10.56517552	3.654134086	1.065211439	433.1489717	3.830769506	406.6319192	0.974654386	0.345865914	1.173737032	40.99780179	0.18129228	34.92929053	0.025345614	462.4336686	1.95059875	0.25	0.25	0.25	0.25	1	4	283.3332337	102.6997712	0.317585602	0.315587822	427.6099577
37	4837	2112	287.7517697	256.7360606	110.3083647	90.00976	890.2427906	0.894775679	11.61134001	0.920706285	1.060196934	338.317324	4.48811762	287.1972008	0.987533421	0.079293715	1.184874554	26.22312252	0.115958648	22.13156019	0.012466579	323.0313416	0.857976051	15.36298899	3.755545885	1.047221913	479.1135002	4.237279795	434.6335952	0.98379774	0.244454115	1.22057243	29.62690564	0.131010177	24.27295989	0.01620226	475.5444951	1.715689951	0.25	0.25	0.25	0.25	1	4	283.3328869	105.0356662	0.317588369	0.315664977	407.9734094
38	38	2112	217.0851844	348.1023077	60.30574802	150.0595278	368.3253395	1.372149402	0.094868704	0.086648475	1.388957124	30.71563704	0.135824547	22.11417222	0.214858169	0.913351525	1.012249192	323.7699664	1.431710791	319.8520373	0.785141831	354.4856034	1.841858492	0.010600214	0.041956111	1.844469177	6.309238202	0.027899451	3.420625447	0.068876865	3.958043889	1.001417419	595.1991502	2.631970642	594.3566977	0.931123135	601.5083884	5.832588149	0.25	0.25	0.25	0.25	1	4	315.8821212	134.0010312	0.003719097	0.003701342	929.8908605
38	638	2112	268.4647902	281.4814401	105.5272825	94.93937311	970.8088886	1.032230834	24.23438226	0.960371528	1.116171742	303.7854326	1.343339183	272.1672851	0.783792895	0.039628472	1.0813199	12.53530746	0.05543113	11.59259851	0.216207105	291.3541709	0.931611145	52.00241475	3.92453174	1.064288064	454.5058249	2.009824758	427.05151	0.877737379	0.07546826	1.142416629	8.740090766	0.038648681	7.650528313	0.122262621	441.051266	0.616353268	0.25	0.25	0.25	0.25	1	4	256.9068423	97.65094645	0.317479826	0.315454905	327.4073114
38	1238	2112	291.1498297	259.54972	108.3513498	94.83884211	940.3845154	0.925911965	1.773658581	0.639465359	1.061901617	203.6410501	0.900500723	191.7701667	0.5969548	0.360534641	1.146871038	114.8141205	0.507708041	100.1107506	0.4030452	318.4551706	0.914622296	1.943270986	2.640967815	1.057350526	310.989105	1.375193822	294.1211049	0.660948567	1.359032185	1.156051553	160.0338333	0.707669611	138.4313986	0.339051433	471.0229383	1.060380028	0.25	0.25	0.25	0.25	1	4	283.7754025	104.9321351	0.317595445	0.31567632	357.8316846
38	1838	2112	295.6717606	255.5802266	107.9065088	96.60252737	920.3030806	0.882686203	19.05488744	0.950136843	1.045728495	339.5653267	4.504673625	299.0639228	0.988250172	0.049863157	1.184711499	16.41256958	0.072576383	13.8536425	0.011749828	321.7732259	0.880735362	19.37134548	3.803645763	1.045077453	556.7356398	2.461884999	453.8790534	0.913220359	0.196354237	1.186596448	24.48661945	0.108279831	20.63601276	0.086779641	487.778769	1.333227143	0.25	0.25	0.25	0.25	1	4	283.007233	106.1209162	0.317590564	0.315705564	377.9131194
38	2438	2112	291.1495961	259.5499236	112.8178188	90.07086423	881.1752139	0.92591295	1.773644541	0.639463534	1.061902024	203.640422	0.900497946	191.7695017	0.596953541	0.360536466	1.146870259	114.8146753	0.507710494	100.1113024	0.403046459	318.4550973	0.85996038	3.074479228	3.018279447	1.038552445	360.2941357	1.593220668	346.9195394	0.74554896	0.981720553	1.207674759	117.1886713	0.518208305	97.03661555	0.25445104	477.4828071	1.825537698	0.25	0.25	0.25	0.25	1	4	283.7753372	106.3712323	0.317588907	0.315700075	417.0409861
38	3038	2112	293.9855269	257.0461784	101.6978674	103.7057943	817.6294541	0.882732492	11.80086207	0.921880261	1.045744024	339.0692068	4.498092097	291.8135596	0.987675222	0.078119739	1.184666967	25.85932149	0.11434992	21.82834689	0.012324778	325.6968236	0.996180137	4.797502096	3.310047684	1.095498345	416.4054691	2.762017476	361.1006785	0.916628433	0.689952316	1.099699045	82.45649251	0.36462261	74.9809622	0.083371567	465.1653728	2.534235943	0.25	0.25	0.25	0.25	1	4	285.9561069	102.7098263	0.317586719	0.315562232	480.5867459
38	3638	2112	293.9859877	257.0457737	107.4071561	97.35354963	856.9490398	0.882730634	11.80104699	0.92188139	1.045743401	339.0698516	4.498100651	291.8142885	0.987675345	0.07811861	1.184668754	25.85896545	0.114348345	21.82801341	0.012324655	325.6971028	0.904281138	9.861385835	3.63172287	1.053386159	493.3481769	3.272378458	421.5105311	0.955776844	0.36827713	1.164887903	45.02545247	0.199102551	38.6521762	0.044223156	480.1524938	2.107701255	0.25	0.25	0.25	0.25	1	4	285.9563546	105.3809014	0.317593891	0.315661767	441.2671602
38	4238	2112	291.5674677	259.1779416	109.3366283	94.60489997	882.9100912	0.924135196	1.799202601	0.642755405	1.061169851	204.7716036	0.905500031	192.9677926	0.599221284	0.357244595	1.148284207	113.8124208	0.503278525	99.11520175	0.400778716	318.5840244	0.907588802	2.058221074	2.692050083	1.054633033	318.6606731	1.409117497	302.1531311	0.673594684	1.307949917	1.162016356	154.8233458	0.684628835	133.2368043	0.326405316	473.4840189	1.804706757	0.25	0.25	0.25	0.25	1	4	283.8902241	105.4804023	0.317589606	0.315675207	415.3061088
38	4838	2112	291.1497561	259.5497867	109.7718232	94.08314156	856.168908	0.925912281	1.773654069	0.639464773	1.061901748	203.6408492	0.900499835	191.769954	0.596954396	0.360535227	1.146870788	114.8142993	0.507708832	100.1109284	0.403045604	318.4551486	0.901828644	2.158125425	2.733425858	1.052474439	323.8543641	1.432083998	307.7075814	0.683197678	1.266574142	1.167044811	150.0628093	0.663577743	128.5835882	0.316802322	473.9171734	2.11652792	0.25	0.25	0.25	0.25	1	4	283.7753829	105.5768983	0.317585097	0.315667103	442.047292
39	39	2112	221.1565443	348.153491	61.92766359	150.0320595	364.6987042	1.355306567	0.082102808	0.07587339	1.368375646	26.79667015	0.118494875	19.58283183	0.210028258	0.92412661	1.009642895	326.3794585	1.443249966	323.2622743	0.789971742	353.1761287	1.809175016	0.007637259	0.030317492	1.810849869	4.554882083	0.020141689	2.515328388	0.068042716	3.969682508	1.000925755	596.4027566	2.63729299	595.8511444	0.931957284	600.9576387	5.852039078	0.25	0.25	0.25	0.25	1	4	314.7152483	133.878338	0.003719032	0.003701274	933.5174958
39	639	2112	274.9274855	280.0608444	108.8902532	93.81346898	974.4455419	1.012471802	37.99207222	0.974353761	1.094893226	306.6893254	1.356180197	280.1088891	0.789262186	0.025646239	1.081406143	8.072455841	0.0356964	7.464777128	0.210737814	292.5426123	0.904971799	95.61124318	3.958596951	1.045345781	460.5497158	2.036550843	440.5716503	0.882389008	0.041403049	1.155114206	4.816899148	0.021300328	4.170063118	0.117610992	448.3315742	0.560538301	0.25	0.25	0.25	0.25	1	4	258.2650544	99.41328745	0.317486535	0.315513278	323.7706581
39	1239	2112	286.8482288	268.4221721	107.8323594	97.03728473	911.5220004	0.956492047	1.441591192	0.590431026	1.066180603	186.3630531	0.824097421	174.7950136	0.562776786	0.409568974	1.11467796	129.2759377	0.571658196	115.9760418	0.437223214	315.6389908	0.931766267	1.787988803	2.565274008	1.055514009	299.8498023	1.325935826	284.0794151	0.642069182	1.434725992	1.132809854	167.7022819	0.741579491	148.0409809	0.357930818	467.5520842	1.448008813	0.25	0.25	0.25	0.25	1	4	281.2659047	104.1589156	0.317582628	0.315646233	386.6941996
39	1839	2112	301.0732398	255.7398535	103.8306024	103.8222433	863.0504056	0.865794095	17.57186752	0.946155119	1.032980921	349.9149879	4.64197223	304.8686407	0.989674106	0.053844881	1.193102293	17.92202729	0.079251205	15.02136689	0.010325894	328.3156505	0.954306941	7.892891308	3.550202531	1.06518788	500.3509841	2.212552052	407.7258691	0.877528647	0.449797469	1.116190016	55.02478588	0.243319603	49.29697013	0.122471353	477.8699533	2.038125274	0.25	0.25	0.25	0.25	1	4	288.2581995	104.347383	0.317603862	0.315634133	435.1657944
39	2439	2112	287.3081204	267.9925097	114.5235834	89.57506139	901.3078826	0.954440997	1.467261469	0.594692329	1.065248504	187.7637624	0.830291357	176.2628736	0.565720819	0.405307671	1.116096759	127.9688496	0.565878253	114.657487	0.434279181	315.732612	0.848214641	3.871163152	3.17884089	1.028340092	379.5581301	1.678406051	369.0978627	0.776405312	0.82115911	1.212358337	98.04756739	0.433566343	80.87342198	0.223594688	477.6056974	1.578287565	0.25	0.25	0.25	0.25	1	4	281.3493306	106.3986092	0.317581782	0.315707835	396.9083174
39	3039	2112	287.3590232	267.9450359	111.9607751	92.70676744	914.2321513	0.954214447	1.470128206	0.595162714	1.065146073	187.918598	0.83097604	176.4251897	0.566045682	0.404837286	1.116254398	127.8246327	0.565240526	114.5120977	0.433954318	315.7432307	0.881232515	2.827990805	2.955065411	1.03751021	349.5442946	1.545684871	336.9068479	0.730885216	1.044934589	1.177339911	123.6016376	0.546566441	104.9838169	0.269114784	473.1459322	1.412863605	0.25	0.25	0.25	0.25	1	4	281.3587929	105.405085	0.317583301	0.315683382	383.9840487
39	3639	2112	287.3081552	267.9924826	114.9154915	89.0594276	903.4109499	0.954440855	1.467263264	0.594692624	1.065248439	187.7638613	0.830291795	176.2629771	0.565721024	0.405307376	1.116096858	127.9687606	0.565877859	114.657397	0.434278976	315.7326218	0.843008366	4.07217758	3.211384078	1.02706701	384.0452873	1.698248261	373.9242752	0.782655908	0.788615922	1.218335489	94.30956283	0.417036887	77.40853296	0.217344092	478.3548502	1.551739672	0.25	0.25	0.25	0.25	1	4	281.3493393	106.5655017	0.317582034	0.315713221	394.8052501
39	4239	2112	287.4644184	267.8468001	109.4644268	95.79606337	885.8533215	0.953745683	1.476079849	0.596135803	1.064934462	188.2390497	0.832393078	176.7611591	0.566717655	0.403864197	1.116581161	127.5263326	0.563921443	114.2114314	0.433282345	315.7653823	0.914513285	2.084991455	2.703399974	1.048802904	317.7383988	1.405039199	302.9533933	0.675059057	1.296600026	1.14684272	152.393142	0.673882474	132.880594	0.324940943	470.1315408	1.76916709	0.25	0.25	0.25	0.25	1	4	281.3785322	104.733554	0.317579909	0.315654576	412.3628785
39	4839	2112	287.3947173	267.9118768	112.0321374	92.75939186	892.7746219	0.954055928	1.47213781	0.595491806	1.065074464	188.0269933	0.831455364	176.538824	0.566272965	0.404508194	1.116364809	127.7237715	0.564794517	114.4104243	0.433727035	315.7507648	0.881191362	2.829076893	2.955361798	1.037497555	349.7958022	1.546797037	337.153375	0.731067879	1.044638202	1.177380532	123.6430876	0.546749733	105.0154001	0.268932121	473.4388898	1.684582247	0.25	0.25	0.25	0.25	1	4	281.3655065	105.4703487	0.317580778	0.315678458	405.4415781
40	40	2112	224.6155456	348.2349626	63.33317171	150.0127793	361.4406416	1.341497341	0.071070874	0.066354968	1.351770457	23.37172637	0.103349774	17.28971532	0.205734832	0.933645032	1.007657947	328.8509791	1.45417903	326.3517943	0.794265168	352.2227055	1.782021761	0.005518016	0.021950939	1.783111671	3.295927829	0.014574593	1.848413581	0.067439733	3.978049061	1.000611614	597.3030329	2.641274012	596.937937	0.932560267	600.5989608	5.869448893	0.25	0.25	0.25	0.25	1	4	313.8656529	133.7984335	0.003718981	0.003701219	936.7755584
40	640	2112	280.3395083	279.0153283	111.6644491	93.02218196	975.4248736	0.996832792	59.33510907	0.983425902	1.078360203	308.5511871	1.364413349	286.1299834	0.792723085	0.016574098	1.081786446	5.200145275	0.022995042	4.806997994	0.207276915	294.1783062	0.88480989	173.4853778	3.977075443	1.032399958	465.7441209	2.059520503	451.1276054	0.885709854	0.022924557	1.166804271	2.684630411	0.011871436	2.300840405	0.114290146	455.4636456	0.54540046	0.25	0.25	0.25	0.25	1	4	260.0107861	101.1129387	0.317494872	0.315567321	322.7913264
40	1240	2112	299.5463257	261.1249499	68.29277936	134.1379656	583.1850196	0.880962775	8.115379442	0.890295296	1.031294689	326.7887809	4.335179968	285.185123	0.984856462	0.109704704	1.170645024	36.24105378	0.16025794	30.95819232	0.015143538	328.4468334	1.571913129	0.044265969	0.169558219	1.574871534	22.80811294	0.100857475	14.48252282	0.101781478	3.830441781	1.001882041	515.2516309	2.278442712	514.2837277	0.898218522	537.3297554	4.519657075	0.25	0.25	0.25	0.25	1	4	288.9128844	119.6837623	0.317513588	0.315805713	715.0311804
40	1840	2112	303.5089772	257.7156791	108.6017866	100.4312113	903.9443772	0.896209269	2.68111301	0.728343032	1.035847932	232.9900457	1.030281982	224.9268821	0.656110311	0.271656968	1.155810332	86.90049426	0.384273986	75.18577389	0.343889689	319.89054	0.948945476	1.60261301	2.463083069	1.055353322	289.8933412	1.281908355	274.6884245	0.618225216	1.536916931	1.112132729	180.8879245	0.799886402	162.6495829	0.381774784	470.7812658	1.544983514	0.25	0.25	0.25	0.25	1	4	285.0544602	104.8782965	0.317596907	0.315664996	394.2718228
40	2440	2112	290.0120542	269.7095493	117.1599038	88.64766188	905.5192688	0.952536845	1.549044695	0.607696169	1.056902277	191.4147646	0.846436089	181.1092367	0.574445332	0.392303831	1.109565769	123.5695556	0.546424575	111.3674908	0.425554668	314.9843202	0.829574028	5.374074427	3.372457908	1.019142301	406.4586145	1.797359993	398.8242014	0.811977324	0.627542092	1.228512787	75.63323136	0.334450149	61.5648711	0.188022676	482.0918459	1.524983159	0.25	0.25	0.25	0.25	1	4	280.6825278	107.398011	0.317579577	0.315737191	392.6969312
40	3040	2112	289.1283885	270.5341149	117.4012669	87.31560088	925.7790001	0.956440533	1.493063384	0.598887053	1.058618435	188.5212092	0.833640787	178.0823032	0.568393154	0.401112947	1.106831422	126.264706	0.55834253	114.0776305	0.431606846	314.7859152	0.820069713	5.961328388	3.425397025	1.017380081	412.6223047	1.824615831	405.573406	0.820323455	0.574602975	1.240601946	69.21650307	0.306075377	55.79267655	0.179676545	481.8388078	1.260290689	0.25	0.25	0.25	0.25	1	4	280.505729	107.3416404	0.317581022	0.315741283	372.4371999
40	3640	2112	292.803122	267.1386684	109.250643	98.5643025	853.0896994	0.940389792	1.738716779	0.634865493	1.051778413	200.4380604	0.886337103	190.5706163	0.593046051	0.365134507	1.118449416	115.2793041	0.509765083	103.0706463	0.406953949	315.7173645	0.933357639	1.860232483	2.601512282	1.04896101	305.2347536	1.349748081	290.9877019	0.651165846	1.398487718	1.123857529	164.0841972	0.72558032	146.000888	0.348834154	469.3189508	2.151215668	0.25	0.25	0.25	0.25	1	4	281.3357435	104.5525293	0.317574727	0.315635788	445.1265006
40	4240	2112	290.231197	269.505895	111.561072	95.63339727	876.2814396	0.951573191	1.563220415	0.609865779	1.056483842	192.1297271	0.849597653	181.8577051	0.575934433	0.390134221	1.110249692	122.9063575	0.543491913	110.7015461	0.424065567	315.0360846	0.901934348	2.531778234	2.867426057	1.037679136	338.0490032	1.494852692	325.7741159	0.711856314	1.132573943	1.150504067	133.5223594	0.590435873	116.0555301	0.288143686	471.5713626	1.883834321	0.25	0.25	0.25	0.25	1	4	280.728655	105.0543103	0.317575911	0.315660317	421.9347604
40	4840	2112	290.2313228	269.5057928	115.8273976	90.46925871	905.3363271	0.951572673	1.563228074	0.609866945	1.056483618	192.1301167	0.849599376	181.8581125	0.575935235	0.390133055	1.110250061	122.9060045	0.543490352	110.7011914	0.424064765	315.0361212	0.847426657	4.436912977	3.26428839	1.02284056	391.0556253	1.729247975	382.3231505	0.792408812	0.73571161	1.20699597	88.13687068	0.389741242	73.02167766	0.207591188	479.192496	1.527310542	0.25	0.25	0.25	0.25	1	4	280.7286876	106.7521083	0.317579743	0.315719078	392.8798729
41	41	2112	140.3364151	347.8872419	33.85788506	150.1472801	414.3620354	1.837213563	0.29626525	0.228552952	2.091734609	96.49954088	0.42672097	46.13374013	0.266273333	0.771447048	1.138536451	325.7200801	1.440334194	286.0866508	0.733726667	422.2196209	2.712655361	0.135897278	0.478554816	2.8911069	79.0218086	0.349434438	27.33271765	0.09780292	3.521445184	1.065784818	581.4819082	2.571312998	545.5903466	0.90219708	660.5037168	5.578862043	0.25	0.25	0.25	0.25	1	4	376.2399042	147.1437155	0.00072093	0.000717666	883.8541646
41	641	2112	156.6897266	311.5791561	46.75184836	125.8989449	678.180454	1.5849431	1.343527085	0.573292749	1.874044992	229.3777665	1.014308483	122.3971503	0.56447626	0.426707251	1.182405218	170.7280553	0.754959461	144.3904786	0.43552374	376.8666623	1.942001738	0.894900084	1.889070757	2.184346756	283.463492	1.253475562	129.7703724	0.46326328	2.110929243	1.12479135	316.7543474	1.400687724	281.6116496	0.53673672	568.1262115	3.80733207	0.25	0.25	0.25	0.25	1	4	333.2951383	125.6906222	0.224916104	0.22373787	620.035746
41	1241	2112	187.6570743	260.1620694	50.31133794	119.2290641	718.8981198	1.179688106	2.425154301	0.70804235	1.546500574	324.6243784	4.306467004	178.4226442	0.978190055	0.29195765	1.310940211	113.7786249	0.503129079	86.79162021	0.021809945	367.3888808	1.782624617	1.062072046	2.060203566	2.043954629	301.2769656	1.332246742	147.3990476	0.519455725	1.939796434	1.146598453	283.6690476	1.254384528	247.4005147	0.480544275	552.269065	3.467905031	0.25	0.25	0.25	0.25	1	4	319.6467938	122.1421111	0.22489468	0.22370656	579.3180802
41	1841	2112	187.6569454	260.1622484	61.64267163	103.046216	775.4073867	1.179689192	2.425149834	0.708041969	1.546501403	324.6242406	4.306465175	178.4224728	0.978190001	0.291958031	1.310939706	113.7787862	0.503129793	86.79177664	0.021809999	367.3889158	1.254276404	2.145296246	2.728259697	1.604122594	579.8141718	2.563938268	253.0167717	0.849071522	1.271740303	1.278922723	189.1906169	0.836600908	147.9296704	0.150928478	560.4251845	2.955028255	0.25	0.25	0.25	0.25	1	4	319.6468262	119.1701408	0.224904801	0.223685751	522.8088133
41	2441	2112	187.6568987	260.1623115	72.72653858	81.38959587	822.4351526	1.17968958	2.425148237	0.708041833	1.546501699	324.6241902	4.306464508	178.4224109	0.978189981	0.291958167	1.310939526	113.7788435	0.503130046	86.79183229	0.021810019	367.3889272	0.95858197	3.672952106	3.144010058	1.385236223	633.2911382	19.60289389	320.0203615	0.999999995	0.855989942	1.445088961	120.6941403	0.533709488	83.52021471	5.23E-09	534.8874395	2.484015656	0.25	0.25	0.25	0.25	1	4	319.6468368	113.1946107	0.224911423	0.223601846	475.7810474
41	3041	2112	187.6569826	260.1621926	72.35104785	82.34427056	810.9346186	1.179688866	2.425151175	0.708042084	1.546501154	324.6242794	4.30646569	178.4225228	0.978190016	0.291957916	1.310939858	113.7787369	0.503129575	86.79172901	0.021809984	367.3889024	1.033604953	3.159109022	3.038255555	1.438172173	481.8952457	8.523763106	284.8135756	0.999647605	0.961744445	1.391413778	129.6602795	0.573357756	93.18599652	0.000352395	510.1149771	2.603367208	0.25	0.25	0.25	0.25	1	4	319.6468139	110.8791451	0.224909942	0.223555234	487.2815814
41	3641	2112	187.6570248	260.1621345	72.64199416	81.61080476	821.795443	1.179688511	2.425152633	0.708042208	1.546500884	324.6243247	4.306466292	178.4225789	0.978190034	0.291957792	1.310940023	113.7786844	0.503129342	86.79167802	0.021809966	367.3888914	0.961075459	3.653918038	3.140509144	1.386962883	633.0264378	11.19697163	319.4883669	0.999976552	0.859490856	1.4431363	121.2721527	0.536265459	84.03374836	2.34E-05	535.2086317	2.490729912	0.25	0.25	0.25	0.25	1	4	319.6468037	113.2663788	0.224911343	0.223602904	476.420757
41	4241	2112	187.6569402	260.1622518	72.658468	81.56889319	805.5979623	1.179689224	2.425149702	0.708041958	1.546501428	324.6242341	4.30646509	178.4224664	0.978189999	0.291958042	1.310939691	113.7787902	0.50312981	86.79178066	0.021810001	367.3889142	1.080586862	2.890376457	2.971821868	1.47230023	384.6359526	11.90602128	261.2483139	0.999987843	1.028178132	1.362500583	133.0746905	0.588456282	97.66945583	1.22E-05	489.0739382	2.657796891	0.25	0.25	0.25	0.25	1	4	319.6468249	108.1738123	0.224909225	0.223501241	492.6182377
41	4841	2112	187.6569996	260.1621695	72.71372775	81.42390973	813.5750818	1.179688724	2.425151758	0.708042133	1.546501046	324.6242976	4.306465933	178.4225453	0.978190024	0.291957867	1.310939924	113.7787159	0.503129482	86.79170866	0.021809976	367.3888982	1.022419347	3.228610535	3.054062802	1.4301543	482.7852915	14.94413591	286.9393169	0.999999433	0.945937198	1.398794246	127.1034376	0.562051401	90.86642868	5.67E-07	508.5889136	2.576215734	0.25	0.25	0.25	0.25	1	4	319.64681	110.5430077	0.22491029	0.223549932	484.6411182
42	42	2112	162.4732356	348.8059921	40.84495842	150.4429498	403.8695265	1.668427779	0.241256688	0.194364864	1.803422924	76.14384304	0.336708074	42.22184492	0.25751315	0.805635136	1.080911591	315.6133978	1.395642445	291.9881705	0.74248685	391.7572409	2.395390737	0.088343922	0.324691196	2.469517915	51.12075986	0.226056	20.70070419	0.088445746	3.675308804	1.030945756	578.6562166	2.55881779	561.286773	0.911554254	629.7769765	5.637834269	0.25	0.25	0.25	0.25	1	4	349.0948773	140.2985659	0.000720759	0.000717387	894.3466735
42	642	2112	184.9959607	306.3398756	59.09231524	120.6942145	731.3053767	1.402031146	1.809562056	0.644072642	1.578962897	235.5996266	1.041821549	149.2116294	0.61445795	0.355927358	1.126196734	130.1970418	0.575731319	115.6077246	0.38554205	339.1490853	1.613630705	1.22461589	2.201936785	1.755984092	301.5032084	1.333247187	171.7004213	0.560832344	1.798063215	1.08821931	246.202267	1.088706425	226.2432442	0.439167656	509.4560073	3.359720458	0.25	0.25	0.25	0.25	1	4	299.3138281	112.4527203	0.224847378	0.223547827	566.9108233
42	1242	2112	218.6832692	259.1494088	63.61486457	114.8095453	774.9467596	1.061965653	3.914755052	0.79653106	1.324251469	337.6048118	4.478665434	216.6990914	0.984549133	0.20346894	1.246981449	73.30320448	0.32414677	58.78451884	0.015450867	336.8573502	1.485254892	1.541731231	2.426269485	1.64728823	325.1130128	1.437649743	197.3625543	0.623671002	1.573730515	1.109094634	210.875285	0.93249051	190.1328151	0.376328998	497.2986676	2.959429032	0.25	0.25	0.25	0.25	1	4	292.1094672	109.7323855	0.224836409	0.223518369	523.2694404
42	1842	2112	218.6837698	259.1488138	76.56293289	97.56421428	844.0509288	1.061962391	3.914788455	0.796532443	1.324249266	337.6053324	4.478672339	216.699786	0.984549272	0.203467557	1.246983205	73.30269203	0.324144504	58.78402513	0.015450728	336.8573472	1.045718007	4.086055616	3.21353593	1.313346271	629.3382347	2.782933674	335.4307801	0.909387339	0.78646407	1.255927757	107.8146765	0.476756499	85.84464818	0.090612661	513.2066125	2.251669688	0.25	0.25	0.25	0.25	1	4	292.1094633	108.2326651	0.224846527	0.223516426	454.1652712
42	2442	2112	218.683541	259.149085	79.456232	92.96165413	853.6107582	1.06196388	3.914773207	0.796531812	1.324250271	337.6050942	4.47866918	216.6994686	0.984549208	0.203468188	1.246982403	73.30292584	0.324145538	58.78425041	0.015450792	336.857348	0.987552495	4.790096549	3.309165233	1.275482612	643.8231253	3.399301117	353.3377746	0.95181199	0.690834767	1.291559303	94.08499039	0.416043827	72.84604754	0.04818801	511.7947264	2.145362762	0.25	0.25	0.25	0.25	1	4	292.1094647	107.8591331	0.224847659	0.223512172	444.6054418
42	3042	2112	218.6839207	259.148635	85.60186911	81.51377781	867.8894823	1.061961409	3.91479851	0.796532859	1.324248602	337.6054894	4.478674422	216.6999953	0.984549314	0.203467141	1.246983733	73.30253786	0.324143822	58.78387658	0.015450686	336.8573466	0.917210999	5.881468365	3.418728709	1.232335265	509.4587287	9.011305994	351.3978148	0.999831047	0.581271291	1.343567911	73.62785831	0.325582389	54.80025066	0.000168953	478.5998632	1.982246398	0.25	0.25	0.25	0.25	1	4	292.1094624	103.7754335	0.224849232	0.223433283	430.3267177
42	3642	2112	218.6836264	259.1489837	85.83762107	80.9838758	879.8898539	1.061963324	3.914778902	0.796532048	1.324249896	337.6051831	4.47867036	216.6995871	0.984549232	0.203467952	1.246982702	73.30283852	0.324145152	58.78416628	0.015450768	336.8573477	0.854959113	7.149479168	3.509171087	1.196788666	670.6920404	11.86320081	392.2868269	0.999990581	0.490828913	1.399819766	65.66694123	0.290379214	46.91099727	9.42E-06	508.2728043	1.840915404	0.25	0.25	0.25	0.25	1	4	292.1094641	107.0208278	0.224850446	0.223503197	418.3263461
42	4242	2112	209.4602915	270.5603012	62.79592919	115.8318181	649.85742	1.146512558	1.589144342	0.613772016	1.383127958	244.1438998	3.238812974	158.8641951	0.932603506	0.386227984	1.206378376	138.2690697	0.611425826	114.6150101	0.067396494	349.7669998	1.507129518	0.74343288	1.705675941	1.665543872	229.3552716	2.028418022	137.7059322	0.660201877	2.294324059	1.10510998	308.5083776	1.364224046	279.1653168	0.339798123	526.6499374	4.03053586	0.25	0.25	0.25	0.25	1	4	308.1222274	117.0191465	0.22485022	0.223577673	648.35878
42	4842	2112	218.6837887	259.1487914	85.88752027	80.86877836	869.7672984	1.061962268	3.914789715	0.796532495	1.324249182	337.605352	4.4786726	216.6998123	0.984549277	0.203467505	1.246983271	73.30267271	0.324144419	58.78400651	0.015450723	336.8573471	0.910307863	6.006196601	3.429076826	1.228267134	510.1819021	15.7921706	353.0621351	0.999999809	0.570923174	1.349287625	72.20120246	0.319273717	53.51060895	1.91E-07	478.1089489	1.960393049	0.25	0.25	0.25	0.25	1	4	292.1094632	103.6718572	0.224849428	0.223431642	428.4489016
43	43	2112	178.2378092	348.6951611	46.10629009	150.3984954	395.3645223	1.567721366	0.202167142	0.168168914	1.651045301	63.35180177	0.280141667	38.37072293	0.24870112	0.831831086	1.053149709	313.3634924	1.385693363	297.5488571	0.75129888	376.7152942	2.208176684	0.059809268	0.225735969	2.244549116	34.7883834	0.153834231	15.49905197	0.081791894	3.774264031	1.016471704	581.6553941	2.572080153	572.2297944	0.918208106	616.4437775	5.685130411	0.25	0.25	0.25	0.25	1	4	335.6909986	137.3282625	0.000720662	0.000717249	902.8516777
43	643	2112	207.1468577	300.0318821	70.67492125	114.0049031	792.1898076	1.281727399	2.623735537	0.724041672	1.412820577	251.2189391	1.110890149	177.8137601	0.665408321	0.275958328	1.102278518	95.7485751	0.423400199	86.86423037	0.334591679	317.3696401	1.377624925	2.030044506	2.679887377	1.489544396	343.2974761	1.518061439	230.471463	0.683578068	1.320112623	1.081240887	169.1083496	0.747797122	156.4021039	0.316421932	468.2405369	2.791989344	0.25	0.25	0.25	0.25	1	4	279.5848778	103.1098856	0.224803867	0.223390872	506.0263924
43	1243	2112	241.4530594	257.4026675	75.81791268	109.2990265	833.9772304	0.989284187	6.589156155	0.868233045	1.208780964	354.5853546	4.703929314	249.3400877	0.989031087	0.131766955	1.221874341	45.74144918	0.202268688	37.43547732	0.010968913	324.2779532	1.27769088	2.653326644	2.905107484	1.40967706	367.7059392	1.625995663	260.8440966	0.733642348	1.094892516	1.103300557	138.5829898	0.612813981	125.6076496	0.266357652	463.1472991	2.361296412	0.25	0.25	0.25	0.25	1	4	280.6823643	102.0031087	0.224813341	0.223383769	464.2389696
43	1843	2112	241.4530594	257.4026676	88.25980271	92.99792772	903.5172887	0.989284187	6.589156153	0.868233045	1.208780964	354.5853546	4.703929314	249.3400876	0.989031087	0.131766955	1.221874341	45.74144919	0.202268688	37.43547733	0.010968913	324.2779532	0.920657864	8.508327813	3.579316145	1.169575189	679.6643864	3.005475917	406.7845104	0.940375259	0.420683855	1.270368977	55.9175764	0.247267523	44.01679936	0.059624741	500.8581041	1.55039356	0.25	0.25	0.25	0.25	1	4	280.6823643	105.1883071	0.224820923	0.223472001	394.6989113
43	2443	2112	238.2440237	260.8697612	91.5788212	86.97106244	843.0940289	1.007180715	3.453287655	0.775446799	1.219630447	316.6779332	4.201049461	220.7031185	0.979293104	0.224553201	1.210935068	77.9478196	0.344685258	64.36994159	0.020706896	334.1433369	0.858738175	6.087556879	3.435630631	1.137674568	649.5423915	5.11265209	399.6570608	0.991693476	0.564369369	1.324821233	74.69000834	0.330279217	56.37742398	0.008306524	513.9145806	2.262187113	0.25	0.25	0.25	0.25	1	4	291.1685924	108.7614181	0.22484388	0.223526385	455.1221711
43	3043	2112	241.4530594	257.4026676	88.72768424	92.38415662	887.3851789	0.989284187	6.589156152	0.868233045	1.208780964	354.5853546	4.703929314	249.3400876	0.989031087	0.131766955	1.221874341	45.7414492	0.202268688	37.43547733	0.010968913	324.2779532	0.984985818	6.691965214	3.479976847	1.206212523	494.339477	3.278953751	360.6485021	0.952188492	0.520023153	1.224598874	65.00612688	0.287457093	53.08360826	0.047811508	467.3281978	1.750569331	0.25	0.25	0.25	0.25	1	4	280.6823643	101.6038654	0.22481947	0.223391875	410.8310211
43	3643	2112	239.2938462	259.7252815	90.32164217	89.39070675	855.711408	1.001264115	4.04011023	0.801591641	1.216016056	327.3442266	4.342548511	228.8149002	0.98267291	0.198408359	1.214480813	68.87004978	0.30454336	56.70740042	0.01732709	331.8439121	0.882810966	6.321415427	3.453657556	1.149669737	654.1474681	4.223254552	398.291103	0.980216766	0.546342444	1.302283028	72.43681941	0.320315615	55.62294667	0.019783234	511.2447312	2.121696982	0.25	0.25	0.25	0.25	1	4	288.6961774	108.0299256	0.224838658	0.223516169	442.504792
43	4243	2112	241.4530601	257.402667	85.62626825	96.96184201	865.639609	0.989284183	6.589156229	0.868233046	1.208780962	354.5853553	4.703929324	249.3400885	0.989031088	0.131766954	1.221874343	45.74144876	0.202268686	37.43547691	0.010968912	324.2779535	1.086865674	4.715939768	3.300202563	1.270828732	404.1116618	2.787691559	317.9906556	0.917493451	0.699797437	1.16926016	85.69059015	0.37892379	73.28616254	0.082506549	452.9868746	2.008304385	0.25	0.25	0.25	0.25	1	4	280.6823645	99.91185233	0.224817219	0.223347659	432.576591
43	4843	2112	241.4530594	257.4026676	84.68792192	98.18076676	877.426486	0.989284187	6.589156152	0.868233045	1.208780964	354.5853546	4.703929314	249.3400876	0.989031087	0.131766955	1.221874341	45.7414492	0.202268688	37.43547733	0.010968913	324.2779532	1.046467048	5.395830113	3.374592519	1.244300323	504.739306	2.504255991	344.7949038	0.895916885	0.625407481	1.189048738	79.51110414	0.351598103	66.86950803	0.104083115	472.1176111	1.870254887	0.25	0.25	0.25	0.25	1	4	280.6823643	102.1231854	0.224818481	0.223400535	420.789714
44	44	2112	190.0137459	348.4510476	50.20704607	150.3041935	388.2682523	1.501236192	0.171944233	0.146717077	1.557222356	53.99532749	0.238767338	34.67412812	0.240513725	0.853282923	1.037293375	314.0281394	1.388632432	302.738017	0.759486275	368.0234669	2.084770755	0.041439462	0.159162251	2.104397117	24.2596701	0.107276261	11.5280856	0.077167441	3.840837749	1.009414158	585.4243443	2.58874645	579.9644671	0.922832559	609.6840144	5.724252902	0.25	0.25	0.25	0.25	1	4	327.9457113	135.8223563	0.000720601	0.000717171	909.9479477
44	644	2112	224.9754682	294.3009039	81.00933773	107.561373	852.5694863	1.197180982	3.98529838	0.799410201	1.306116949	267.9244885	1.184762088	205.1305503	0.708369638	0.200589799	1.090993734	67.22821304	0.297283158	61.62108083	0.291630362	303.9390833	1.209180796	3.816728831	3.169560891	1.315139991	386.4597837	1.708925164	293.8544843	0.779229023	0.830439109	1.08762891	101.2541893	0.447746025	93.09626514	0.220770977	441.8811754	2.157052244	0.25	0.25	0.25	0.25	1	4	267.4409541	97.19228093	0.224775416	0.22327944	445.6467137
44	1244	2112	258.7106877	255.9248098	86.30729861	104.1173944	888.515691	0.940931305	11.31711344	0.918812147	1.140556891	368.667767	4.890746596	274.749646	0.991576767	0.081187853	1.212157449	27.68971113	0.122443903	22.84332877	0.008423233	320.232813	1.133936577	5.041990569	3.337966527	1.260185464	406.8475344	1.799079797	322.8473476	0.808804451	0.662033473	1.111336815	80.69184756	0.35681935	72.60791371	0.191195549	444.8431721	1.73679964	0.25	0.25	0.25	0.25	1	4	277.0694837	97.93753336	0.224809017	0.22330842	409.700509
44	1844	2112	258.7113132	255.9241972	97.16917509	89.87083259	944.51303	0.940928272	11.31727152	0.918813189	1.140555294	368.6683058	4.890753745	274.7504323	0.99157684	0.081186811	1.212159659	27.68936482	0.122442371	22.84300143	0.00842316	320.2330852	0.84365099	18.15994006	3.79123108	1.094463457	717.8192128	3.174196559	459.1048206	0.954862017	0.20876892	1.297294106	27.66933411	0.122353795	21.32849751	0.045137983	506.213514	1.002390914	0.25	0.25	0.25	0.25	1	4	277.0697349	106.2574528	0.224813267	0.223501233	353.70317
44	2444	2112	258.7114439	255.9240694	99.75116222	86.0375321	934.00221	0.940927639	11.31730454	0.918813406	1.14055496	368.6684185	4.89075524	274.7505966	0.991576855	0.081186594	1.21216012	27.68929251	0.122442051	22.84293308	0.008423145	320.2331422	0.881081068	15.04588954	3.750714973	1.110965938	495.7812645	4.253148818	410.5605292	0.984000912	0.249285027	1.260912279	30.31517426	0.134053701	24.04225477	0.015999088	461.5022391	1.14872222	0.25	0.25	0.25	0.25	1	4	277.0697875	101.0525842	0.224812646	0.223389916	364.21399
44	3044	2112	251.2931459	263.4790872	76.84035171	114.3572179	714.6189063	0.996962718	3.331026285	0.769107843	1.171682926	286.5261667	3.801056127	220.0881691	0.969490251	0.230892157	1.1752525	77.41564551	0.342331984	65.87150038	0.030509749	325.7739549	1.283336447	1.115264255	2.108983314	1.372829376	280.7428435	1.862167281	194.2744714	0.690975674	1.891016686	1.06973458	239.141262	1.057482661	223.5519599	0.309024326	490.0768821	3.504680799	0.25	0.25	0.25	0.25	1	4	286.1406916	108.3653757	0.224807664	0.223459519	583.5972937
44	3644	2112	258.7113783	255.924136	100.2402051	85.1926967	946.6280576	0.940927963	11.31728766	0.918813295	1.140555131	368.6683626	4.890754498	274.7505139	0.991576847	0.081186705	1.212159884	27.68932961	0.122442216	22.84296813	0.008423153	320.2331146	0.811928803	21.44085915	3.821753705	1.081706668	675.1354172	4.328900781	461.8629278	0.985597729	0.178246295	1.332267883	23.30131481	0.103038414	17.48996211	0.014402271	501.9468274	0.972420499	0.25	0.25	0.25	0.25	1	4	277.0697619	106.4717668	0.224813381	0.223505815	351.5881424
44	4244	2112	258.7113103	255.9241998	97.98718203	88.80904706	923.5530479	0.940928286	11.31727082	0.918813184	1.140555301	368.6683032	4.89075371	274.7504286	0.99157684	0.081186816	1.212159649	27.68936633	0.122442378	22.84300286	0.00842316	320.2330838	0.936230793	11.56539994	3.681665524	1.138093338	437.583747	3.676491126	384.488453	0.970947903	0.318334476	1.215611948	37.83559145	0.167308985	31.12472817	0.029052097	446.7528867	1.29006777	0.25	0.25	0.25	0.25	1	4	277.0697336	98.74493019	0.224811947	0.223335616	374.6631521
44	4844	2112	258.7116198	255.9238943	98.69009171	87.72262685	927.6104306	0.940926779	11.31734936	0.918813702	1.140554507	368.6685692	4.890757238	274.750818	0.991576875	0.081186298	1.212160747	27.68919416	0.122441617	22.84284014	0.008423125	320.2332176	0.915485306	12.74473096	3.708979389	1.127501883	456.7972822	3.878318557	393.797088	0.976437697	0.291020611	1.231589274	34.83847245	0.154055725	28.28741139	0.023562303	451.593493	1.23565746	0.25	0.25	0.25	0.25	1	4	277.0698571	99.51358982	0.224812229	0.223354117	370.6057694
45	45	2112	199.1214811	348.2561311	53.48983278	150.2178312	382.2202365	1.454330259	0.147438582	0.128493659	1.49399532	46.58247425	0.205987701	31.17979931	0.233058536	0.871506341	1.027273764	315.9449419	1.397108533	307.5567126	0.766941464	362.5274161	1.997384455	0.029127759	0.113213385	2.008636314	17.14985774	0.075836671	8.538060188	0.073935495	3.886786615	1.005633296	588.7805379	2.603587539	585.4823424	0.926064505	605.9303957	5.757356182	0.25	0.25	0.25	0.25	1	4	323.0481805	134.9861439	0.000720559	0.000717123	915.9959635
45	645	2112	239.417971	289.6411966	89.48344093	102.5223494	904.2633852	1.136086511	6.207252288	0.861250868	1.23322388	281.9485657	1.246776558	228.627235	0.739990372	0.138749132	1.085501736	45.4224434	0.200858045	41.84465293	0.260009628	296.1552813	1.095420428	7.478442952	3.52821526	1.204957512	417.0144303	1.844037811	346.0822694	0.831662717	0.47178474	1.099995473	55.76219983	0.246580448	50.69311757	0.168337283	430.6277256	1.540938727	0.25	0.25	0.25	0.25	1	4	260.5045784	94.78558764	0.224758365	0.223235408	393.9528148
45	1245	2112	272.1649059	254.791511	94.70223547	100.0341191	931.7454321	0.906806535	19.64538817	0.951563032	1.09719198	379.0861286	5.028956582	293.6798804	0.993011158	0.048436968	1.209951558	16.40197722	0.072529543	13.55589579	0.006988842	320.6869719	1.037380087	9.877631421	3.632272887	1.167452622	433.4068901	1.916525268	371.2415237	0.848450374	0.367727113	1.125385609	43.87761313	0.194026805	38.98895877	0.151549626	439.6108951	1.179589909	0.25	0.25	0.25	0.25	1	4	277.6183172	96.90865318	0.224814116	0.223293739	366.4707679
45	1845	2112	272.1648524	254.7915582	95.4199667	99.17237855	935.1334197	0.906806767	19.64536248	0.951562972	1.097192086	379.0860847	5.028956	293.679818	0.993011153	0.048437028	1.209951365	16.40199677	0.07252963	13.5559141	0.006988847	320.6869394	1.019361177	10.80307627	3.661105299	1.156546794	447.3220808	1.978058241	379.0383939	0.857980729	0.338894701	1.13457999	40.57877849	0.179439358	35.76546285	0.142019271	442.7894112	1.133177756	0.25	0.25	0.25	0.25	1	4	277.6182873	97.41425191	0.224814331	0.223306473	363.0827803
45	2445	2112	268.7193829	258.0584508	107.6121492	81.30886331	909.6847058	0.936525256	7.281568382	0.879249925	1.111334101	329.1345503	4.366298945	263.583876	0.985056265	0.120750075	1.18665684	40.22893619	0.177892356	33.90106967	0.014943735	321.235462	0.785513326	17.88709085	3.788215134	1.051266668	559.8196424	7.921671868	452.6412856	0.999592081	0.211784866	1.338318057	26.60279976	0.117637581	19.87778587	0.000407919	492.5559311	1.471695014	0.25	0.25	0.25	0.25	1	4	281.0117783	107.1736318	0.224822377	0.223513294	388.5314942
45	3045	2112	267.945912	258.8033796	101.6271939	90.24597705	908.8367585	0.925990491	5.515539974	0.846520779	1.10619182	336.0842935	4.458494237	258.2478411	0.985648727	0.153479221	1.194603866	51.79395867	0.229032885	43.35659722	0.014351273	329.1093465	0.912712541	19.00423831	3.800042374	1.099912341	469.4835779	3.072563445	411.8979629	0.951067589	0.199957626	1.205102693	23.83950597	0.105418295	19.7821365	0.048932411	451.0638301	1.482588907	0.25	0.25	0.25	0.25	1	4	286.8694048	99.33523657	0.22483879	0.223346119	389.3794415
45	3645	2112	272.1648892	254.7915266	102.0671221	90.70799509	946.5139585	0.90680661	19.6453799	0.951563013	1.097192014	379.0861152	5.028956404	293.6798608	0.993011157	0.048436987	1.209951496	16.40198354	0.072529571	13.55590171	0.006988843	320.686962	0.917853996	18.46636766	3.794517392	1.102317061	461.6171122	3.000668179	410.3944193	0.947466427	0.205482608	1.200972122	24.49776688	0.108329125	20.39828106	0.052533573	450.5625406	0.974041904	0.25	0.25	0.25	0.25	1	4	277.6183081	99.40615756	0.224814988	0.223354855	351.7022415
45	4245	2112	272.1649985	254.7914243	104.9322565	86.63559807	949.7118419	0.906806122	19.64543395	0.95156314	1.097191791	379.086203	5.028957569	293.6799886	0.993011166	0.04843686	1.209951901	16.40194222	0.072529388	13.55586301	0.006988834	320.6870267	0.879523677	22.96520184	3.833091329	1.08521018	454.4268028	3.818003112	418.7454294	0.976580822	0.166908671	1.233861246	19.78762503	0.087500878	16.03715579	0.023419178	451.6529504	0.928397936	0.25	0.25	0.25	0.25	1	4	277.6183677	100.0027498	0.224815154	0.223368887	348.5043581
45	4845	2112	272.1647418	254.7916646	107.2814847	82.97139993	959.9376882	0.906807268	19.64530703	0.951562842	1.097192314	379.0859967	5.028954833	293.6796886	0.993011144	0.048437158	1.209950949	16.40203926	0.072529818	13.55595388	0.006988856	320.6868749	0.797882034	37.78465756	3.896866435	1.055093446	577.2284896	4.951858499	465.0244184	0.992567536	0.103133565	1.32236772	12.98527624	0.057420892	9.819716591	0.007432464	487.1819899	0.779579802	0.25	0.25	0.25	0.25	1	4	277.6182277	105.7269277	0.224815633	0.223492534	338.2785118
46	46	2112	206.3573362	348.1393523	56.17560771	150.1493511	376.9815866	1.419643331	0.127008653	0.112695366	1.448762117	40.44083582	0.178829376	27.91406217	0.226324974	0.887304634	1.02051134	318.4100846	1.408009394	312.0103347	0.773675026	358.8509204	1.932296227	0.020670153	0.081006203	1.939021166	12.22626325	0.054064536	6.305378952	0.071656356	3.918993797	1.003480284	591.4935889	2.61558465	589.4421627	0.928343644	603.7198521	5.785853293	0.25	0.25	0.25	0.25	1	4	319.7720552	134.4936901	0.00072053	0.000717091	921.2346134
46	646	2112	251.1291994	286.0723095	96.14775416	98.98031338	942.6182488	1.09120832	9.768752003	0.907138729	1.181629772	292.2484066	1.292322454	247.326543	0.761338347	0.092861271	1.082863602	29.91665736	0.132291459	27.6273552	0.238661653	292.3088767	1.019643807	14.5653506	3.743018959	1.13622269	435.4541678	1.92557833	383.2472028	0.857340643	0.256981041	1.114332949	29.89657988	0.132202676	26.8291267	0.142659357	429.8104809	1.029088586	0.25	0.25	0.25	0.25	1	4	257.2251013	94.78344612	0.224750186	0.223243294	355.5979512
46	1246	2112	263.3723563	272.7739201	97.55503804	98.50309929	844.1936676	0.970318083	1.87882121	0.652635601	1.108830664	255.5929456	3.390696016	195.9307321	0.946816961	0.347364399	1.142749665	115.6331441	0.511329763	101.1885172	0.053183039	331.7138684	1.006500811	15.72175571	3.760790669	1.128596728	439.485917	1.943406725	389.4091717	0.860541425	0.239209331	1.121307321	27.95399733	0.123612576	24.92982682	0.139458575	433.2145897	2.250098927	0.25	0.25	0.25	0.25	1	4	291.2873473	95.57759575	0.224844335	0.223236702	454.0225324
46	1846	2112	279.7072338	256.8439706	95.90305781	103.2171133	862.3510401	0.908836385	10.14643108	0.910285185	1.079554404	339.6543516	4.505854629	280.0158768	0.987557419	0.089714815	1.187842412	29.79297554	0.131744538	25.08158931	0.012442581	322.0966306	1.001767193	5.719059451	3.404678582	1.125907466	483.0979016	2.136258921	371.5783004	0.85969742	0.595321418	1.123921281	73.15237521	0.323479803	65.08674269	0.14030258	471.3958792	2.046149713	0.25	0.25	0.25	0.25	1	4	281.8638166	102.705056	0.224820256	0.223408706	435.8651599
46	2446	2112	278.0043674	258.4171995	106.6213455	89.78669639	871.5189455	0.919688577	7.615837372	0.883934671	1.084319044	324.5187624	4.305065902	269.35512	0.984256865	0.116065329	1.179006754	38.34993736	0.169583423	32.52732626	0.015743135	321.7623593	0.86078854	11.24578421	3.673356975	1.060544118	500.385426	4.425408707	424.637576	0.985913143	0.326643025	1.232061149	40.04584073	0.177082708	32.5031276	0.014086857	480.3580768	1.939921495	0.25	0.25	0.25	0.25	1	4	282.2459579	105.376278	0.224822357	0.223467693	426.6972545
46	3046	2112	282.9168832	253.9300963	110.3663494	85.17413193	968.452723	0.88156696	34.31299054	0.971681809	1.068349114	386.7081615	5.130070471	307.6727757	0.993865723	0.028318191	1.211875175	9.579518779	0.042360632	7.904707493	0.006134277	323.4644254	0.7967349	62.26227312	3.936771162	1.040352012	587.4406437	3.818563914	479.9573043	0.977754107	0.063228838	1.305769349	8.019696713	0.035463099	6.141740666	0.022245893	493.5112679	0.65218546	0.25	0.25	0.25	0.25	1	4	280.308697	107.1664092	0.224823776	0.223522106	329.763477
46	3646	2112	278.0046673	258.4169413	100.3265673	98.09033938	842.0951787	0.919687296	7.615899813	0.883935512	1.084318471	324.5191656	4.305071251	269.3555969	0.984256966	0.116064488	1.179007773	38.34967059	0.169582243	32.52707187	0.015743034	321.7624938	0.951351306	6.239506613	3.447476159	1.09921096	466.1513931	3.091982191	381.67037	0.942386181	0.552523841	1.155420667	67.23869046	0.297329489	58.19412132	0.057613819	472.5610743	2.273142058	0.25	0.25	0.25	0.25	1	4	282.2460776	103.6187236	0.22481892	0.223421663	456.1210213
46	4246	2112	279.9602961	256.6117821	110.8444719	83.90403601	908.7869425	0.90773567	10.77743776	0.915091888	1.079080852	341.5330695	4.5307777	281.6882824	0.987943965	0.084908112	1.188761099	28.20377521	0.124717094	23.72535175	0.012056035	321.8302129	0.82980511	18.28453119	3.792579868	1.050062587	452.181957	5.998645841	430.6238149	0.9972387	0.207420132	1.265432779	24.73030084	0.10935739	19.54295894	0.0027613	466.6515962	1.483228173	0.25	0.25	0.25	0.25	1	4	281.5658705	103.6789628	0.224823893	0.22344177	389.4292575
46	4846	2112	278.0036597	258.4178571	104.3098827	93.05786359	851.8816658	0.919691713	7.615684413	0.88393261	1.084320446	324.5178062	4.305053216	269.353978	0.984256623	0.11606739	1.179004258	38.3505946	0.169586329	32.52795258	0.015743377	321.7620609	0.910825741	8.06275316	3.558633019	1.080414809	449.7717025	3.977780937	395.4806191	0.976874864	0.441366981	1.186192661	52.99469163	0.234342526	44.67629365	0.023125136	468.1114092	2.164758856	0.25	0.25	0.25	0.25	1	4	282.2456921	103.3400372	0.22482013	0.223419018	446.3345342
47	47	2112	212.2313078	348.0929585	58.41308953	150.0976261	372.3896445	1.393071726	0.109692458	0.098849422	1.414991636	35.2200009	0.155742844	24.89060713	0.220273929	0.901150578	1.015734947	321.0795134	1.419813608	316.1056085	0.779726071	356.2995143	1.881952437	0.014766434	0.058206236	1.886094971	8.76533638	0.038760317	4.647346244	0.070036208	3.941793764	1.00220119	593.5987345	2.624893604	592.2949809	0.929963792	602.3640709	5.810699493	0.25	0.25	0.25	0.25	1	4	317.4984972	134.1916559	0.000720508	0.000717068	925.8265555
47	647	2112	260.6565775	283.4237177	101.3729303	96.57469957	961.9696492	1.057709064	15.40251103	0.939033725	1.144116528	299.2395016	1.323237076	261.5463497	0.775098327	0.060966275	1.081693035	19.42796866	0.085910477	17.96070422	0.224901673	291.0464573	0.968034231	27.8032107	3.861126593	1.092650059	446.7561188	1.975555557	408.8739254	0.870400059	0.138873407	1.128730808	16.06850819	0.071054943	14.23590823	0.129599941	434.3428844	0.749473144	0.25	0.25	0.25	0.25	1	4	256.3435698	95.98532062	0.224748185	0.223275904	336.2465508
47	1247	2112	270.1466632	273.4672174	102.2564272	96.3610567	860.7400331	0.955571174	1.968026931	0.663075834	1.086502295	258.3954017	3.427873399	202.1496802	0.949519482	0.336924166	1.1370187	111.6021778	0.49350483	98.15333533	0.050480518	330.5361331	0.960995445	29.18933415	3.867502874	1.089146648	449.235465	1.986519226	412.4655444	0.871966928	0.132497126	1.133352559	15.39039783	0.068056339	13.57953243	0.128033072	436.9336014	2.064585338	0.25	0.25	0.25	0.25	1	4	290.2433967	96.58396124	0.22484344	0.223267431	437.4761669
47	1847	2112	287.7520978	256.7356766	95.14281836	107.4029119	836.5800205	0.894774098	11.61147673	0.920707145	1.060196329	338.3177378	4.48812311	287.1977158	0.987533504	0.079292855	1.184875972	26.22284581	0.115957424	22.13130019	0.012466496	323.0314957	1.04753576	4.059922483	3.209474055	1.137670172	433.2226637	1.915710619	342.7183088	0.816233959	0.790525945	1.086044234	96.03641422	0.424673024	88.42771891	0.183766041	466.6521925	2.333201232	0.25	0.25	0.25	0.25	1	4	283.3330261	102.2539697	0.224821319	0.223390228	461.6361795
47	2447	2112	287.7520054	256.7358522	112.16086	87.32972755	905.2061369	0.894774701	11.61142458	0.920706817	1.06019656	338.3176185	4.488121527	287.197552	0.987533478	0.079293183	1.184875431	26.22295433	0.115957904	22.13140187	0.012466522	323.0314736	0.816742109	21.33424016	3.820902794	1.035195509	528.1089687	4.670595719	459.1384601	0.989769307	0.179097206	1.26746925	22.27865011	0.098516191	17.57727069	0.010230693	490.2089346	1.528966162	0.25	0.25	0.25	0.25	1	4	283.3330053	107.5679307	0.224828627	0.223520098	393.0100631
47	3047	2112	287.7509348	256.7366978	103.7333413	98.32355074	860.7434366	0.894778906	11.61106081	0.92070453	1.060198168	338.3162851	4.488103838	287.1959845	0.987533222	0.07929547	1.18487166	26.22367254	0.11596108	22.13207845	0.012466778	323.0308417	0.948558336	7.868340995	3.548957353	1.083155377	447.7594404	2.969988368	392.7150966	0.93882727	0.451042647	1.141896429	54.06113801	0.239058352	47.34329369	0.06117273	465.2808207	2.064546461	0.25	0.25	0.25	0.25	1	4	283.3324403	102.6581399	0.224824269	0.22340719	437.4727634
47	3647	2112	287.7518033	256.7359276	107.0923139	94.17649162	884.9050474	0.894775298	11.61137294	0.920706492	1.060196788	338.3173703	4.488118234	287.1972795	0.987533433	0.079293508	1.184874896	26.22305172	0.115958335	22.13149406	0.012466567	323.0313277	0.886142254	12.38664942	3.701194834	1.056956455	503.849839	3.342035982	429.0288906	0.960080426	0.298805166	1.192761602	36.60916198	0.161885714	30.69277374	0.039919574	479.1852507	1.780645174	0.25	0.25	0.25	0.25	1	4	283.3328757	105.0823164	0.224826809	0.223465303	413.3111526
47	4247	2112	287.7525198	256.7352877	107.8707805	93.32882173	870.6062423	0.894772311	11.61163135	0.920708117	1.060195646	338.3182657	4.488130112	287.198349	0.987533607	0.079291883	1.184877575	26.22253755	0.115956061	22.13101009	0.012466393	323.0317271	0.907538409	10.56517552	3.654134086	1.065211439	433.1489717	3.830769506	406.6319192	0.974654386	0.345865914	1.173737032	40.99780179	0.18129228	34.92929053	0.025345614	462.4336686	1.95059875	0.25	0.25	0.25	0.25	1	4	283.3332337	102.6997712	0.224825357	0.223411087	427.6099577
47	4847	2112	287.7517697	256.7360606	110.3083647	90.00976	890.2427906	0.894775679	11.61134001	0.920706285	1.060196934	338.317324	4.48811762	287.1972008	0.987533421	0.079293715	1.184874554	26.22312252	0.115958648	22.13156019	0.012466579	323.0313416	0.857976051	15.36298899	3.755545885	1.047221913	479.1135002	4.237279795	434.6335952	0.98379774	0.244454115	1.22057243	29.62690564	0.131010177	24.27295989	0.01620226	475.5444951	1.715689951	0.25	0.25	0.25	0.25	1	4	283.3328869	105.0356662	0.224827315	0.223465707	407.9734094
48	48	2112	217.0851844	348.1023077	60.30574802	150.0595278	368.3253395	1.372149402	0.094868704	0.086648475	1.388957124	30.71563704	0.135824547	22.11417222	0.214858169	0.913351525	1.012249192	323.7699664	1.431710791	319.8520373	0.785141831	354.4856034	1.841858492	0.010600214	0.041956111	1.844469177	6.309238202	0.027899451	3.420625447	0.068876865	3.958043889	1.001417419	595.1991502	2.631970642	594.3566977	0.931123135	601.5083884	5.832588149	0.25	0.25	0.25	0.25	1	4	315.8821212	134.0010312	0.000720491	0.000717051	929.8908605
48	648	2112	268.4647902	281.4814401	105.5272825	94.93937311	970.8088886	1.032230834	24.23438226	0.960371528	1.116171742	303.7854326	1.343339183	272.1672851	0.783792895	0.039628472	1.0813199	12.53530746	0.05543113	11.59259851	0.216207105	291.3541709	0.931611145	52.00241475	3.92453174	1.064288064	454.5058249	2.009824758	427.05151	0.877737379	0.07546826	1.142416629	8.740090766	0.038648681	7.650528313	0.122262621	441.051266	0.616353268	0.25	0.25	0.25	0.25	1	4	256.9068423	97.65094645	0.224750476	0.223316993	327.4073114
48	1248	2112	291.1498297	259.54972	108.3513498	94.83884211	940.3845154	0.925911965	1.773658581	0.639465359	1.061901617	203.6410501	0.900500723	191.7701667	0.5969548	0.360534641	1.146871038	114.8141205	0.507708041	100.1107506	0.4030452	318.4551706	0.914622296	1.943270986	2.640967815	1.057350526	310.989105	1.375193822	294.1211049	0.660948567	1.359032185	1.156051553	160.0338333	0.707669611	138.4313986	0.339051433	471.0229383	1.060380028	0.25	0.25	0.25	0.25	1	4	283.7754025	104.9321351	0.224832325	0.223473737	357.8316846
48	1848	2112	295.6717606	255.5802266	107.9065088	96.60252737	920.3030806	0.882686203	19.05488744	0.950136843	1.045728495	339.5653267	4.504673625	299.0639228	0.988250172	0.049863157	1.184711499	16.41256958	0.072576383	13.8536425	0.011749828	321.7732259	0.880735362	19.37134548	3.803645763	1.045077453	556.7356398	2.461884999	453.8790534	0.913220359	0.196354237	1.186596448	24.48661945	0.108279831	20.63601276	0.086779641	487.778769	1.333227143	0.25	0.25	0.25	0.25	1	4	283.007233	106.1209162	0.224828869	0.223494439	377.9131194
48	2448	2112	291.1495961	259.5499236	112.8178188	90.07086423	881.1752139	0.92591295	1.773644541	0.639463534	1.061902024	203.640422	0.900497946	191.7695017	0.596953541	0.360536466	1.146870259	114.8146753	0.507710494	100.1113024	0.403046459	318.4550973	0.85996038	3.074479228	3.018279447	1.038552445	360.2941357	1.593220668	346.9195394	0.74554896	0.981720553	1.207674759	117.1886713	0.518208305	97.03661555	0.25445104	477.4828071	1.825537698	0.25	0.25	0.25	0.25	1	4	283.7753372	106.3712323	0.224827696	0.223490553	417.0409861
48	3048	2112	293.9855269	257.0461784	101.6978674	103.7057943	817.6294541	0.882732492	11.80086207	0.921880261	1.045744024	339.0692068	4.498092097	291.8135596	0.987675222	0.078119739	1.184666967	25.85932149	0.11434992	21.82834689	0.012324778	325.6968236	0.996180137	4.797502096	3.310047684	1.095498345	416.4054691	2.762017476	361.1006785	0.916628433	0.689952316	1.099699045	82.45649251	0.36462261	74.9809622	0.083371567	465.1653728	2.534235943	0.25	0.25	0.25	0.25	1	4	285.9561069	102.7098263	0.224826148	0.223392972	480.5867459
48	3648	2112	293.9859877	257.0457737	107.4071561	97.35354963	856.9490398	0.882730634	11.80104699	0.92188139	1.045743401	339.0698516	4.498100651	291.8142885	0.987675345	0.07811861	1.184668754	25.85896545	0.114348345	21.82801341	0.012324655	325.6971028	0.904281138	9.861385835	3.63172287	1.053386159	493.3481769	3.272378458	421.5105311	0.955776844	0.36827713	1.164887903	45.02545247	0.199102551	38.6521762	0.044223156	480.1524938	2.107701255	0.25	0.25	0.25	0.25	1	4	285.9563546	105.3809014	0.224831225	0.223463434	441.2671602
48	4248	2112	291.5674677	259.1779416	109.3366283	94.60489997	882.9100912	0.924135196	1.799202601	0.642755405	1.061169851	204.7716036	0.905500031	192.9677926	0.599221284	0.357244595	1.148284207	113.8124208	0.503278525	99.11520175	0.400778716	318.5840244	0.907588802	2.058221074	2.692050083	1.054633033	318.6606731	1.409117497	302.1531311	0.673594684	1.307949917	1.162016356	154.8233458	0.684628835	133.2368043	0.326405316	473.4840189	1.804706757	0.25	0.25	0.25	0.25	1	4	283.8902241	105.4804023	0.224828191	0.223472949	415.3061088
48	4848	2112	291.1497561	259.5497867	109.7718232	94.08314156	856.168908	0.925912281	1.773654069	0.639464773	1.061901748	203.6408492	0.900499835	191.769954	0.596954396	0.360535227	1.146870788	114.8142993	0.507708832	100.1109284	0.403045604	318.4551486	0.901828644	2.158125425	2.733425858	1.052474439	323.8543641	1.432083998	307.7075814	0.683197678	1.266574142	1.167044811	150.0628093	0.663577743	128.5835882	0.316802322	473.9171734	2.11652792	0.25	0.25	0.25	0.25	1	4	283.7753829	105.5768983	0.224824999	0.223467212	442.047292
49	49	2112	221.1565443	348.153491	61.92766359	150.0320595	364.6987042	1.355306567	0.082102808	0.07587339	1.368375646	26.79667015	0.118494875	19.58283183	0.210028258	0.92412661	1.009642895	326.3794585	1.443249966	323.2622743	0.789971742	353.1761287	1.809175016	0.007637259	0.030317492	1.810849869	4.554882083	0.020141689	2.515328388	0.068042716	3.969682508	1.000925755	596.4027566	2.63729299	595.8511444	0.931957284	600.9576387	5.852039078	0.25	0.25	0.25	0.25	1	4	314.7152483	133.878338	0.000720479	0.000717038	933.5174958
49	649	2112	274.9274855	280.0608444	108.8902532	93.81346898	974.4455419	1.012471802	37.99207222	0.974353761	1.094893226	306.6893254	1.356180197	280.1088891	0.789262186	0.025646239	1.081406143	8.072455841	0.0356964	7.464777128	0.210737814	292.5426123	0.904971799	95.61124318	3.958596951	1.045345781	460.5497158	2.036550843	440.5716503	0.882389008	0.041403049	1.155114206	4.816899148	0.021300328	4.170063118	0.117610992	448.3315742	0.560538301	0.25	0.25	0.25	0.25	1	4	258.2650544	99.41328745	0.224755225	0.223358316	323.7706581
49	1249	2112	286.8482288	268.4221721	107.8323594	97.03728473	911.5220004	0.956492047	1.441591192	0.590431026	1.066180603	186.3630531	0.824097421	174.7950136	0.562776786	0.409568974	1.11467796	129.2759377	0.571658196	115.9760418	0.437223214	315.6389908	0.931766267	1.787988803	2.565274008	1.055514009	299.8498023	1.325935826	284.0794151	0.642069182	1.434725992	1.132809854	167.7022819	0.741579491	148.0409809	0.357930818	467.5520842	1.448008813	0.25	0.25	0.25	0.25	1	4	281.2659047	104.1589156	0.224823251	0.223452437	386.6941996
49	1849	2112	301.0732398	255.7398535	103.8306024	103.8222433	863.0504056	0.865794095	17.57186752	0.946155119	1.032980921	349.9149879	4.64197223	304.8686407	0.989674106	0.053844881	1.193102293	17.92202729	0.079251205	15.02136689	0.010325894	328.3156505	0.954306941	7.892891308	3.550202531	1.06518788	500.3509841	2.212552052	407.7258691	0.877528647	0.449797469	1.116190016	55.02478588	0.243319603	49.29697013	0.122471353	477.8699533	2.038125274	0.25	0.25	0.25	0.25	1	4	288.2581995	104.347383	0.224838283	0.223443871	435.1657944
49	2449	2112	287.3080788	267.992651	114.6558769	89.40246358	901.8638234	0.954441427	1.467256035	0.594691436	1.065248698	187.7635044	0.830290217	176.2625993	0.565720215	0.405308564	1.11609646	127.9691479	0.565879572	114.6577849	0.434279785	315.7326523	0.846464251	3.937476602	3.189869579	1.027907021	381.0752893	1.685114929	370.7293379	0.778534535	0.810130421	1.21435373	96.78160096	0.427968239	79.69803079	0.221465465	477.8568903	1.571283396	0.25	0.25	0.25	0.25	1	4	281.3493665	106.4545687	0.2248227	0.223497294	396.3523766
49	3049	2112	287.3590232	267.9450359	111.9607751	92.70676744	914.2321513	0.954214447	1.470128206	0.595162714	1.065146073	187.918598	0.83097604	176.4251897	0.566045682	0.404837286	1.116254398	127.8246327	0.565240526	114.5120977	0.433954318	315.7432307	0.881232515	2.827990805	2.955065411	1.03751021	349.5442946	1.545684871	336.9068479	0.730885216	1.044934589	1.177339911	123.6016376	0.546566441	104.9838169	0.269114784	473.1459322	1.412863605	0.25	0.25	0.25	0.25	1	4	281.3587929	105.405085	0.224823728	0.223478736	383.9840487
49	3649	2112	287.3081552	267.9924826	114.9154915	89.0594276	903.4109499	0.954440855	1.467263264	0.594692624	1.065248439	187.7638613	0.830291795	176.2629771	0.565721024	0.405307376	1.116096858	127.9687606	0.565877859	114.657397	0.434278976	315.7326218	0.843008366	4.07217758	3.211384078	1.02706701	384.0452873	1.698248261	373.9242752	0.782655908	0.788615922	1.218335489	94.30956283	0.417036887	77.40853296	0.217344092	478.3548502	1.551739672	0.25	0.25	0.25	0.25	1	4	281.3493393	106.5655017	0.224822831	0.223499859	394.8052501
49	4249	2112	287.4644184	267.8468001	109.4644268	95.79606337	885.8533215	0.953745683	1.476079849	0.596135803	1.064934462	188.2390497	0.832393078	176.7611591	0.566717655	0.403864197	1.116581161	127.5263326	0.563921443	114.2114314	0.433282345	315.7653823	0.914513285	2.084991455	2.703399974	1.048802904	317.7383988	1.405039199	302.9533933	0.675059057	1.296600026	1.14684272	152.393142	0.673882474	132.880594	0.324940943	470.1315408	1.76916709	0.25	0.25	0.25	0.25	1	4	281.3785322	104.733554	0.224821327	0.223458344	412.3628785
49	4849	2112	287.394437	267.9120289	112.2219079	92.52805536	893.5852557	0.954056915	1.472125298	0.595489759	1.065074909	188.0262808	0.831452214	176.5380812	0.566271538	0.404510241	1.116364121	127.7243731	0.564797178	114.4110337	0.433728462	315.7506539	0.878721347	2.895130113	2.973076667	1.036743733	352.1064118	1.557014553	339.6272393	0.734818662	1.026923333	1.179832191	121.6202374	0.53780469	103.0826573	0.265181338	473.7266492	1.674581213	0.25	0.25	0.25	0.25	1	4	281.3654077	105.5344543	0.224822015	0.223476756	404.6309443
50	50	2112	224.6155456	348.2349626	63.33317171	150.0127793	361.4406416	1.341497341	0.071070874	0.066354968	1.351770457	23.37172637	0.103349774	17.28971532	0.205734832	0.933645032	1.007657947	328.8509791	1.45417903	326.3517943	0.794265168	352.2227055	1.782021761	0.005518016	0.021950939	1.783111671	3.295927829	0.014574593	1.848413581	0.067439733	3.978049061	1.000611614	597.3030329	2.641274012	596.937937	0.932560267	600.5989608	5.869448893	0.25	0.25	0.25	0.25	1	4	313.8656529	133.7984335	0.000720469	0.000717028	936.7755584
50	650	2112	280.3395083	279.0153283	111.6644491	93.02218196	975.4248736	0.996832792	59.33510907	0.983425902	1.078360203	308.5511871	1.364413349	286.1299834	0.792723085	0.016574098	1.081786446	5.200145275	0.022995042	4.806997994	0.207276915	294.1783062	0.88480989	173.4853778	3.977075443	1.032399958	465.7441209	2.059520503	451.1276054	0.885709854	0.022924557	1.166804271	2.684630411	0.011871436	2.300840405	0.114290146	455.4636456	0.54540046	0.25	0.25	0.25	0.25	1	4	260.0107861	101.1129387	0.224761127	0.223396574	322.7913264
50	1250	2112	299.5463257	261.1249499	68.29277936	134.1379656	583.1850196	0.880962775	8.115379442	0.890295296	1.031294689	326.7887809	4.335179968	285.185123	0.984856462	0.109704704	1.170645024	36.24105378	0.16025794	30.95819232	0.015143538	328.4468334	1.571913129	0.044265969	0.169558219	1.574871534	22.80811294	0.100857475	14.48252282	0.101781478	3.830441781	1.001882041	515.2516309	2.278442712	514.2837277	0.898218522	537.3297554	4.519657075	0.25	0.25	0.25	0.25	1	4	288.9128844	119.6837623	0.224774377	0.223565336	715.0311804
50	1850	2112	303.5089772	257.7156791	108.6017866	100.4312113	903.9443772	0.896209269	2.68111301	0.728343032	1.035847932	232.9900457	1.030281982	224.9268821	0.656110311	0.271656968	1.155810332	86.90049426	0.384273986	75.18577389	0.343889689	319.89054	0.948945476	1.60261301	2.463083069	1.055353322	289.8933412	1.281908355	274.6884245	0.618225216	1.536916931	1.112132729	180.8879245	0.799886402	162.6495829	0.381774784	470.7812658	1.544983514	0.25	0.25	0.25	0.25	1	4	285.0544602	104.8782965	0.224833359	0.223465721	394.2718228
50	2450	2112	290.0120542	269.7095493	117.1599038	88.64766188	905.5192688	0.952536845	1.549044695	0.607696169	1.056902277	191.4147646	0.846436089	181.1092367	0.574445332	0.392303831	1.109565769	123.5695556	0.546424575	111.3674908	0.425554668	314.9843202	0.829574028	5.374074427	3.372457908	1.019142301	406.4586145	1.797359993	398.8242014	0.811977324	0.627542092	1.228512787	75.63323136	0.334450149	61.5648711	0.188022676	482.0918459	1.524983159	0.25	0.25	0.25	0.25	1	4	280.6825278	107.398011	0.224821091	0.223516828	392.6969312
50	3050	2112	289.1283885	270.5341149	117.4012669	87.31560088	925.7790001	0.956440533	1.493063384	0.598887053	1.058618435	188.5212092	0.833640787	178.0823032	0.568393154	0.401112947	1.106831422	126.264706	0.55834253	114.0776305	0.431606846	314.7859152	0.820069713	5.961328388	3.425397025	1.017380081	412.6223047	1.824615831	405.573406	0.820323455	0.574602975	1.240601946	69.21650307	0.306075377	55.79267655	0.179676545	481.8388078	1.260290689	0.25	0.25	0.25	0.25	1	4	280.505729	107.3416404	0.224822115	0.223519725	372.4371999
50	3650	2112	292.803122	267.1386684	109.250643	98.5643025	853.0896994	0.940389792	1.738716779	0.634865493	1.051778413	200.4380604	0.886337103	190.5706163	0.593046051	0.365134507	1.118449416	115.2793041	0.509765083	103.0706463	0.406953949	315.7173645	0.933357639	1.860232483	2.601512282	1.04896101	305.2347536	1.349748081	290.9877019	0.651165846	1.398487718	1.123857529	164.0841972	0.72558032	146.000888	0.348834154	469.3189508	2.151215668	0.25	0.25	0.25	0.25	1	4	281.3357435	104.5525293	0.224817658	0.223445043	445.1265006
50	4250	2112	290.231197	269.505895	111.561072	95.63339727	876.2814396	0.951573191	1.563220415	0.609865779	1.056483842	192.1297271	0.849597653	181.8577051	0.575934433	0.390134221	1.110249692	122.9063575	0.543491913	110.7015461	0.424065567	315.0360846	0.901934348	2.531778234	2.867426057	1.037679136	338.0490032	1.494852692	325.7741159	0.711856314	1.132573943	1.150504067	133.5223594	0.590435873	116.0555301	0.288143686	471.5713626	1.883834321	0.25	0.25	0.25	0.25	1	4	280.728655	105.0543103	0.224818496	0.223462408	421.9347604
50	4850	2112	290.2313228	269.5057928	115.8273976	90.46925871	905.3363271	0.951572673	1.563228074	0.609866945	1.056483618	192.1301167	0.849599376	181.8581125	0.575935235	0.390133055	1.110250061	122.9060045	0.543490352	110.7011914	0.424064765	315.0361212	0.847426657	4.436912977	3.26428839	1.02284056	391.0556253	1.729247975	382.3231505	0.792408812	0.73571161	1.20699597	88.13687068	0.389741242	73.02167766	0.207591188	479.192496	1.527310542	0.25	0.25	0.25	0.25	1	4	280.7286876	106.7521083	0.224821209	0.223504006	392.8798729
51	51	2112	140.3364335	347.887138	33.8578969	150.1472235	114.8199141	1.837213034	0.29626542	0.228553054	2.091734145	96.49956442	0.426721074	46.13376162	0.266273446	0.771446946	1.138536526	325.719972	1.440333716	286.0865371	0.733726554	422.2195364	2.71265404	0.13589741	0.478555226	2.891105661	79.02185343	0.349434636	27.33274487	0.097803029	3.521444774	1.06578488	581.4816717	2.571311952	545.5900929	0.902196971	660.5035251	6.767812663	0.25	0.25	0.25	0.25	1	4	376.2398289	147.1436728	0.60531571	0.602246846	901.9544859
51	651	2112	156.6897191	311.5791362	46.75184283	125.8989383	386.093586	1.584943083	1.343527114	0.573292754	1.874044977	229.377755	1.014308433	122.3971451	0.564476261	0.426707246	1.182405221	170.7280431	0.754959407	144.3904678	0.435523739	376.8666399	1.942001824	0.894900004	1.889070668	2.184346833	283.4634601	1.25347542	129.7703532	0.463263253	2.110929332	1.124791339	316.7543399	1.400687691	281.6116455	0.536736747	568.126175	4.581732288	0.25	0.25	0.25	0.25	1	4	333.2951185	125.6906141	0.901896503	0.896964285	630.680814
51	1251	2112	187.6570049	260.1621365	50.31131181	119.2290904	427.6852741	1.179688602	2.425152262	0.708042176	1.546500953	324.6242973	4.306465928	178.4225559	0.978190026	0.291957824	1.310939981	113.7786922	0.503129377	86.79168674	0.021809974	367.3888762	1.782625501	1.062070992	2.060202575	2.0439554	301.2768338	1.332246159	147.3989275	0.519455406	1.939797425	1.146598317	283.669205	1.254385224	247.4006814	0.480544594	552.2690963	4.164866455	0.25	0.25	0.25	0.25	1	4	319.6467907	122.1421182	0.901849848	0.896945817	589.0891259
51	1851	2112	187.656916	260.1622569	61.64265816	103.0462168	485.6032031	1.179689341	2.42514922	0.708041917	1.546501517	324.6242015	4.306464657	178.4224382	0.978189988	0.291958083	1.310939637	113.7788013	0.503129859	86.79179277	0.021810012	367.3888979	1.254276594	2.145295595	2.728259434	1.604122743	579.8140694	2.563937815	253.0167036	0.849071451	1.271740566	1.278922648	189.1906409	0.836601014	147.9296979	0.150928549	560.4251386	3.532482639	0.25	0.25	0.25	0.25	1	4	319.6468109	119.1701314	0.901929648	0.896961924	531.1711969
51	2451	2112	187.657088	260.1621191	72.7266523	81.38944303	533.8561189	1.179688198	2.42515392	0.708042318	1.546500645	324.6244095	4.306467417	178.4226531	0.978190061	0.291957682	1.310940168	113.7786537	0.503129207	86.79164502	0.021809939	367.3889323	0.958579759	3.672969044	3.144013161	1.385234693	633.2917098	19.60291159	320.0210037	0.999999995	0.855986839	1.445090698	120.6936926	0.533707509	83.51980456	5.23E-09	534.88744	2.95054741	0.25	0.25	0.25	0.25	1	4	319.6468388	113.1946074	0.901976754	0.896676812	482.9182811
51	3051	2112	187.6570422	260.1620659	64.96568276	97.45056758	486.1304818	1.17968823	2.42515379	0.708042307	1.546500669	324.6243326	4.306466397	178.422608	0.978190041	0.291957693	1.310940153	113.7786329	0.503129115	86.79163009	0.021809959	367.3888509	1.243642315	2.182140933	2.74298465	1.595821484	456.2616054	3.248317999	243.0236518	0.921464629	1.25701535	1.283183649	177.7256266	0.785902721	138.5036559	0.078535371	532.690509	3.52641401	0.25	0.25	0.25	0.25	1	4	319.6467679	115.9123249	0.901930245	0.896740953	530.6439182
51	3651	2112	187.6570357	260.1621913	70.01358551	87.65350139	518.3237219	1.179688638	2.425152112	0.708042164	1.546500981	324.6243534	4.306466673	178.4225836	0.978190039	0.291957836	1.310939964	113.7787189	0.503129495	86.79170826	0.021809961	367.3889462	1.033393224	3.160403674	3.038554834	1.438020012	623.0406705	4.931603662	303.2840055	0.986892516	0.961445166	1.391551617	137.9977099	0.610225873	99.16822933	0.013107484	543.0889597	3.143985374	0.25	0.25	0.25	0.25	1	4	319.6468516	115.05297	0.901963151	0.896771562	498.4506781
51	4251	2112	187.6569428	260.16232	72.65845528	81.56894433	516.4237081	1.179689421	2.425148895	0.708041889	1.546501577	324.624254	4.306465354	178.4224601	0.97819	0.291958111	1.3109396	113.778835	0.503130008	86.79182088	0.02181	367.3889712	1.080587443	2.890373351	2.971821047	1.472300656	384.6359452	11.90602105	261.2482333	0.999987843	1.028178953	1.362500245	133.074831	0.588456903	97.66958312	1.22E-05	489.0740566	3.167232938	0.25	0.25	0.25	0.25	1	4	319.6468748	108.1738383	0.901961391	0.896250552	500.3506919
51	4851	2112	187.6570542	260.1621655	72.71375309	81.42389672	524.680498	1.179688482	2.425152754	0.708042218	1.546500861	324.6243733	4.306466936	178.4226082	0.978190047	0.291957782	1.310940036	113.7786957	0.503129392	86.79168578	0.021809953	367.3889412	1.022418998	3.228612734	3.054063294	1.430154051	482.7854121	14.94413965	286.9394385	0.999999433	0.945936706	1.398794479	127.1033828	0.562051159	90.86637436	5.67E-07	508.5889643	3.065557917	0.25	0.25	0.25	0.25	1	4	319.6468469	110.5430186	0.901968884	0.896457224	492.093902
52	52	2112	162.4732636	348.805866	40.84497548	150.4428827	104.0896736	1.668427182	0.241256928	0.19436502	1.803422405	76.14388436	0.336708257	42.22188	0.257513306	0.80563498	1.080911666	315.6132555	1.395641816	291.9880185	0.742486694	391.7571399	2.395389351	0.088344064	0.324691675	2.469516602	51.12081613	0.226056249	20.70073799	0.08844587	3.675308325	1.030945805	578.6559236	2.558816494	561.2864624	0.91155413	629.7767398	6.840076915	0.25	0.25	0.25	0.25	1	4	349.0947873	140.2985132	0.605134031	0.601930254	912.6847264
52	652	2112	184.9958325	306.3400659	59.09216564	120.694437	440.7035967	1.40203238	1.80955763	0.644072081	1.578963896	235.5994808	1.041820904	149.2114426	0.614457548	0.355927919	1.126196455	130.1972797	0.575732371	115.6079644	0.385542452	339.1491722	1.613635435	1.224605918	2.201928725	1.755988162	301.5023845	1.333243544	171.6995541	0.560829995	1.798071275	1.088218642	246.2035991	1.088712315	226.2446071	0.439170005	509.4565405	4.028317984	0.25	0.25	0.25	0.25	1	4	299.3139049	112.4528397	0.901665937	0.89632081	576.0708033
52	1252	2112	218.6839607	259.1485692	63.61529351	114.8089729	485.3277703	1.061961098	3.914801695	0.796532991	1.324248392	337.6055272	4.478674923	216.700054	0.984549325	0.203467009	1.2469839	73.30248641	0.324143595	58.78382743	0.015450675	336.8573345	1.48524322	1.541764886	2.426290322	1.647278521	325.115137	1.437659136	197.3650071	0.623676554	1.573709678	1.109096812	210.8720597	0.932476248	190.1295336	0.376323446	497.2975676	3.535650294	0.25	0.25	0.25	0.25	1	4	292.1094518	109.7321405	0.901650926	0.896279759	531.4466297
52	1852	2112	218.6840104	259.1485031	76.56309458	97.56398753	556.260949	1.061960755	3.914805208	0.796533137	1.324248161	337.6055773	4.478675588	216.7001241	0.984549339	0.203466863	1.246984085	73.30243151	0.324143352	58.7837747	0.015450661	336.8573295	1.045714899	4.08608935	3.213541146	1.313344198	629.3391029	2.782937513	335.4317723	0.909387926	0.786458854	1.255929508	107.8139351	0.476753221	85.84393823	0.090612074	513.2065832	2.660270747	0.25	0.25	0.25	0.25	1	4	292.1094474	108.2326543	0.901721763	0.896351755	460.513451
52	2452	2112	218.6838835	259.1487624	85.81654612	81.03209364	592.981917	1.06196188	3.914793688	0.79653266	1.32424892	337.6054683	4.478674143	216.6999298	0.984549304	0.20346734	1.24698348	73.30262357	0.324144201	58.78395727	0.015450696	336.857401	0.855440864	7.138300588	3.508496896	1.197053681	670.62013	11.26883242	392.1579277	0.999982928	0.491503104	1.399341242	65.76272395	0.290802765	46.99548756	1.71E-05	508.2934694	2.152508188	0.25	0.25	0.25	0.25	1	4	292.1095098	107.0253442	0.901746998	0.896324393	423.792483
52	3052	2112	218.6838152	259.1488433	85.60177602	81.5139476	580.6639421	1.061962324	3.914789139	0.796532471	1.324249221	337.6053973	4.4786732	216.6998351	0.984549285	0.203467529	1.24698324	73.30269333	0.32414451	58.78402448	0.015450715	336.8574013	0.917212947	5.881433661	3.418725778	1.232336418	509.458449	9.011301046	351.3972932	0.999831046	0.581274222	1.343566314	73.62825232	0.325584132	54.80060907	0.000168954	478.5999333	2.327581067	0.25	0.25	0.25	0.25	1	4	292.1095102	103.7754479	0.901739296	0.8960347	436.1104579
52	3652	2112	218.683933	259.1487037	85.83780572	80.98365449	593.117943	1.061961558	3.914796988	0.796532796	1.324248703	337.6055199	4.478674826	216.6999985	0.984549318	0.203467204	1.246983653	73.30257298	0.324143978	58.78390852	0.015450682	336.8574008	0.854956316	7.149544153	3.509175001	1.196787128	670.6929444	11.8632168	392.2878599	0.999990582	0.490824999	1.399822547	65.66643286	0.290376966	46.9105409	9.42E-06	508.2730531	2.150546601	0.25	0.25	0.25	0.25	1	4	292.1095095	107.0208792	0.901747078	0.896324257	423.656457
52	4252	2112	218.6839211	259.1487178	85.84070921	80.97802583	572.6060863	1.061961635	3.914796197	0.796532764	1.324248755	337.6055075	4.478674663	216.699982	0.984549315	0.203467236	1.246983611	73.30258509	0.324144031	58.78392019	0.015450685	336.8574009	0.961682039	5.156658808	3.350296951	1.259263547	405.6994395	12.55802045	322.1719873	0.99999502	0.649703049	1.309438563	78.67486576	0.347900256	60.08289961	4.98E-06	455.9270056	2.439450303	0.25	0.25	0.25	0.25	1	4	292.1095096	100.7946609	0.901733848	0.895757253	444.1683137
52	4852	2112	218.6836985	259.1489816	85.88743722	80.86893481	582.6068964	1.061963084	3.914781364	0.796532149	1.324249733	337.6052758	4.478671589	216.6996732	0.984549253	0.203467851	1.246982832	73.30281255	0.324145037	58.78413935	0.015450747	336.8574017	0.910309632	6.006164168	3.429074183	1.228268173	510.1816597	15.79216309	353.0616687	0.999999809	0.570925817	1.349286143	72.20155803	0.31927529	53.51093123	1.91E-07	478.109019	2.300297282	0.25	0.25	0.25	0.25	1	4	292.1095109	103.6718716	0.901740561	0.896029424	434.1675036
53	53	2112	178.2378475	348.6950128	46.10630962	150.3984215	95.38578766	1.567720693	0.202167451	0.168169127	1.651044712	63.35186202	0.280141934	38.37077311	0.248701318	0.831830873	1.053149785	313.3633125	1.385692568	297.5486648	0.751298682	376.7151746	2.20817533	0.059809398	0.225736434	2.244547818	34.78843966	0.15383448	15.499086	0.081792021	3.774263566	1.016471739	581.6550667	2.572078705	572.2294525	0.918207979	616.4435064	6.898073047	0.25	0.25	0.25	0.25	1	4	335.690892	137.3282021	0.605021308	0.60174897	921.3886123
53	653	2112	207.1468682	300.0318418	70.67491709	114.0048967	503.258445	1.281727239	2.623736694	0.72404176	1.412820453	251.2189495	1.110890195	177.8137831	0.665408369	0.27595824	1.102278558	95.74853684	0.42340003	86.8641925	0.334591631	317.3696159	1.377624927	2.030044493	2.679887371	1.489544398	343.2974559	1.51806135	230.4714491	0.683578057	1.320112629	1.081240887	169.1083408	0.747797083	156.4020959	0.316421943	468.2405103	3.325931283	0.25	0.25	0.25	0.25	1	4	279.5848566	103.1098798	0.901528169	0.895786928	513.515955
53	1253	2112	241.4530518	257.4026552	75.81790363	109.2990257	546.0311121	0.989284176	6.589156413	0.868233049	1.208780957	354.5853424	4.703929152	249.3400804	0.989031086	0.131766951	1.221874348	45.74144581	0.202268673	37.43547435	0.010968914	324.2779407	1.277690976	2.653325936	2.905107272	1.409677135	367.7058975	1.625995479	260.8440532	0.733642293	1.094892728	1.103300533	138.5830111	0.612814075	125.6076716	0.266357707	463.1472792	2.794521284	0.25	0.25	0.25	0.25	1	4	280.6823535	102.0031043	0.901584443	0.895806994	470.7432879
53	1853	2112	241.4530529	257.4027149	88.25976935	92.99799286	617.5986035	0.989284326	6.589152843	0.868232987	1.208781047	354.5853582	4.703929362	249.3400729	0.989031087	0.131767013	1.221874253	45.74147264	0.202268792	37.43549921	0.010968913	324.2779728	0.920658529	8.508305955	3.579315178	1.16957555	679.6642589	3.005475353	406.7843086	0.940375194	0.420684822	1.270368452	55.91770956	0.247268112	44.01692241	0.059624806	500.8581027	1.786849956	0.25	0.25	0.25	0.25	1	4	280.6823809	105.1883066	0.901633078	0.896211589	399.1757965
53	2453	2112	232.8107613	266.957831	80.81924454	102.4722128	434.4118802	1.058582157	2.257196663	0.692987528	1.252135956	264.1020176	3.503577365	189.8290795	0.95425826	0.307012472	1.182842491	105.3039904	0.465654246	89.02621544	0.04574174	333.8736113	1.132325318	1.776565827	2.55937145	1.301989002	358.9207485	3.1742951	248.1039956	0.914530679	1.44062855	1.149836519	181.8275848	0.80404158	158.1334231	0.085469321	490.9927181	4.094692543	0.25	0.25	0.25	0.25	1	4	293.645297	108.0263062	0.901593201	0.895941052	582.3625198
53	3053	2112	241.4531997	257.4025577	95.51015733	80.76669362	630.1788247	0.989283519	6.589171973	0.868233319	1.208780563	354.5854976	4.703931211	249.3402707	0.989031112	0.131766681	1.221874761	45.74135782	0.202268284	37.43538967	0.010968888	324.2780064	0.847072697	11.44130694	3.678490369	1.132052241	538.8424289	9.531044882	404.5891595	0.999913391	0.321509631	1.336428673	40.03179594	0.177020602	29.9543079	8.66E-05	473.7664688	1.591178053	0.25	0.25	0.25	0.25	1	4	280.6824118	102.6817664	0.901638961	0.896016001	386.5955753
53	3653	2112	239.3240627	259.6925297	94.36346455	82.19430977	604.2063603	1.016402379	4.662680808	0.823405197	1.225317385	317.5788675	4.213001256	230.6710045	0.981015135	0.176594803	1.205543603	60.61860198	0.268055458	50.28320987	0.018984865	324.2838225	0.825414025	9.773182447	3.628707671	1.121948168	637.2629323	7.044941717	420.3176076	0.998922003	0.371292329	1.359255034	48.25189466	0.213369878	35.49877946	0.001077997	500.1102161	1.988488251	0.25	0.25	0.25	0.25	1	4	283.0981181	106.3644128	0.901653764	0.896288722	412.5680397
53	4253	2112	241.4529883	257.4027832	95.66911911	80.43652959	620.8696564	0.98928468	6.589144476	0.868232842	1.208781259	354.5852967	4.703928546	249.339986	0.989031076	0.131767158	1.221874031	45.74152279	0.202269014	37.43554707	0.010968924	324.2779575	0.890300543	9.585591127	3.622127857	1.153508332	428.8484197	13.27457398	371.777479	0.999997907	0.377872143	1.295639255	44.73886003	0.197835239	34.53033695	2.09E-06	447.9000848	1.736571935	0.25	0.25	0.25	0.25	1	4	280.6823669	99.08160752	0.901634681	0.895681706	395.9047436
53	4853	2112	241.4531021	257.4026619	95.69937312	80.37128625	631.2839399	0.989284055	6.589159274	0.868233099	1.208780885	354.5854049	4.703929981	249.3401393	0.989031095	0.131766901	1.221874424	45.74143402	0.202268621	37.43546237	0.010968905	324.2779839	0.843173151	11.63056115	3.683307816	1.130200823	539.2979132	16.69342761	405.5944897	0.999999933	0.316692184	1.340413677	39.41368093	0.174287297	29.40411725	6.70E-08	473.7962816	1.573685975	0.25	0.25	0.25	0.25	1	4	280.6823911	102.6936473	0.901639441	0.89601834	385.4904601
54	54	2112	190.0137947	348.4508786	50.20706476	150.3041167	88.11779775	1.501235445	0.171944603	0.146717347	1.557221696	53.99540644	0.238767687	34.67419353	0.240513964	0.853282653	1.037293451	314.027922	1.388631471	302.7377853	0.759486036	368.0233284	2.084769522	0.041439569	0.159162643	2.104395921	24.25971829	0.107276474	11.52811505	0.077167563	3.840837357	1.009414182	585.424006	2.588744954	579.9641183	0.922832437	609.6837243	6.946083245	0.25	0.25	0.25	0.25	1	4	327.945588	135.8222917	0.604942549	0.601626593	928.6566022
54	654	2112	224.9755397	294.3008036	81.00940011	107.5612854	565.3340089	1.197180454	3.985305998	0.799410508	1.306116554	267.9245554	1.184762384	205.1306635	0.708369802	0.200589492	1.090993885	67.22810131	0.297282664	61.62096987	0.291630198	303.9390556	1.209179512	3.816746391	3.169563918	1.31513902	386.4600249	1.70892623	293.8548845	0.779229513	0.830436082	1.087629262	101.2537867	0.447744245	93.09586475	0.220770487	441.8810712	2.538681678	0.25	0.25	0.25	0.25	1	4	267.4409312	97.19225929	0.901437724	0.895403388	451.4403911
54	1254	2112	258.7109434	255.9245478	86.30747099	104.1171969	602.1912226	0.940930037	11.31717954	0.918812582	1.140556223	368.6679839	4.890749474	274.7499685	0.991576797	0.081187418	1.212158373	27.68956568	0.122443259	22.84319137	0.008423203	320.2329196	1.133933618	5.042047582	3.337972774	1.260183382	406.8481055	1.799082323	322.848334	0.808805388	0.662027226	1.111337879	80.6910484	0.356815816	72.60712506	0.191194612	444.8431118	2.01826107	0.25	0.25	0.25	0.25	1	4	277.0695824	97.93752448	0.90158235	0.895545991	414.5831774
54	1854	2112	258.7112955	255.9242565	97.16914366	89.87089329	660.649976	0.940928461	11.31726167	0.918813124	1.140555393	368.6683026	4.890753702	274.7504059	0.991576839	0.081186876	1.212159521	27.68938869	0.122442477	22.84302372	0.008423161	320.2330947	0.843651554	18.15988739	3.791230506	1.094463694	717.819104	3.174196078	459.1046516	0.954861982	0.208769494	1.297293519	27.66941017	0.122354132	21.32856579	0.045138018	506.2134655	1.089521063	0.25	0.25	0.25	0.25	1	4	277.0697421	106.2574416	0.901607931	0.896343744	356.124424
54	2454	2112	255.3880476	259.2544801	98.91953315	86.53539018	584.5699057	0.968392689	5.259997407	0.840255525	1.155411495	322.1888226	4.27415692	245.3897725	0.982635337	0.159744475	1.193122901	53.90233909	0.238356143	45.1775245	0.017364663	323.8533658	0.86316337	8.659091853	3.585882393	1.102871132	532.5542999	5.039603944	405.6191144	0.991927244	0.414117607	1.27770845	51.6619548	0.228449164	40.43328883	0.008072756	483.6065219	2.272607599	0.25	0.25	0.25	0.25	1	4	282.8970383	104.9963429	0.90163954	0.896144603	432.2044943
54	3054	2112	258.7113065	255.9242441	101.3561711	83.3844773	658.2794854	0.940928404	11.31726466	0.918813143	1.140555363	368.6683116	4.890753822	274.7504199	0.99157684	0.081186857	1.212159563	27.68938204	0.122442447	22.84301745	0.00842316	320.2330988	0.831602345	19.32792538	3.803226354	1.089485038	558.3434063	5.18488854	435.6112098	0.993795814	0.196773646	1.310103374	24.55472514	0.108580995	18.74258599	0.006204186	477.5850991	1.130059252	0.25	0.25	0.25	0.25	1	4	277.0697459	103.5268731	0.901607215	0.896116612	358.4949146
54	3654	2112	257.0113993	257.6169606	98.55567546	87.50759551	618.6384283	0.956590663	7.018844454	0.875293753	1.148931527	340.6961698	4.519675389	257.9837533	0.987041171	0.124706247	1.201069143	42.22998098	0.186740976	35.16032465	0.012958829	322.2342376	0.850736711	11.66719465	3.684223689	1.097467315	604.4584088	4.223205832	429.6051031	0.982783328	0.315776311	1.290019933	40.41053338	0.178695379	31.32551083	0.017216672	493.4392136	1.77091204	0.25	0.25	0.25	0.25	1	4	280.5335797	105.8032465	0.90163187	0.896263352	398.1359717
54	4254	2112	258.7113352	255.9242157	100.8208439	84.32163542	647.1849327	0.940928264	11.31727195	0.918813191	1.140555289	368.6683362	4.890754148	274.750456	0.991576843	0.081186809	1.212159665	27.68936605	0.122442377	22.84300234	0.008423157	320.2331111	0.887156879	14.60443636	3.743662641	1.113791707	443.306113	4.939955072	398.0152755	0.991883678	0.256337359	1.255461952	30.35420897	0.134226312	24.17772113	0.008116322	448.9098137	1.316294115	0.25	0.25	0.25	0.25	1	4	277.0697573	99.33205116	0.901603505	0.895736071	369.5894673
54	4854	2112	258.7113632	255.9241879	102.6429478	81.13326077	661.5263846	0.940928128	11.31727907	0.918813238	1.140555217	368.6683603	4.890754467	274.7504912	0.991576846	0.081186762	1.212159764	27.68935043	0.122442308	22.84298757	0.008423154	320.2331232	0.809619615	21.70711961	3.823843796	1.08082219	561.7636411	7.104579828	441.7924608	0.999095576	0.176156204	1.334975302	21.99734942	0.097272279	16.47772015	0.000904424	479.6605974	1.07446508	0.25	0.25	0.25	0.25	1	4	277.0697685	104.0222564	0.901608189	0.896160951	355.2480154
55	55	2112	199.1214965	348.2560821	53.48983703	150.2178108	81.9170258	1.454330046	0.147438692	0.128493743	1.493995129	46.58249936	0.205987812	31.1798201	0.233058608	0.871506257	1.027273784	315.944876	1.397108242	307.5566426	0.766941392	362.5273753	1.997384167	0.029127781	0.113213466	2.008636032	17.14986779	0.075836715	8.538066388	0.073935525	3.886786534	1.0056333	588.7804494	2.603587147	585.482252	0.926064475	605.9303172	6.986747609	0.25	0.25	0.25	0.25	1	4	323.0481442	134.9861264	0.604883076	0.601534252	934.8573742
55	655	2112	239.4177724	289.6413772	89.48324866	102.5225781	618.5748105	1.136087617	6.207221399	0.861250273	1.233224669	281.9484066	1.246775854	228.6269596	0.739990066	0.138749727	1.085501374	45.4226438	0.200858931	41.8448515	0.260009934	296.1552674	1.095423642	7.478330807	3.52820902	1.204959684	417.0139187	1.844035548	346.0812209	0.831661924	0.47179098	1.099994228	55.76296762	0.246583843	50.69387292	0.168338076	430.6277109	1.771888336	0.25	0.25	0.25	0.25	1	4	260.5045601	94.78557699	0.9013819	0.895261373	398.1995895
55	1255	2112	272.1650098	254.7913613	94.70231963	100.0340026	647.189338	0.906805946	19.64545338	0.951563185	1.097191711	379.0861955	5.02895747	293.6800042	0.993011166	0.048436815	1.209952047	16.40192568	0.072529315	13.55584771	0.006988834	320.6870169	1.03737866	9.877700864	3.632275234	1.167451744	433.4070689	1.916526058	371.241956	0.848450641	0.367724766	1.125386311	43.87732275	0.194025521	38.98867644	0.151549359	439.6109199	1.316221281	0.25	0.25	0.25	0.25	1	4	277.6183605	96.9086624	0.901609987	0.895507348	369.585062
55	1855	2112	266.0709098	260.6270557	76.97309006	118.3047151	446.1251001	0.952543542	5.013601222	0.833710291	1.119421904	307.2079103	4.075420139	246.9909856	0.978784061	0.166289709	1.175192371	55.14740943	0.243861845	46.92628272	0.021215939	322.3071616	1.288143739	1.071983168	2.069482387	1.350671618	291.9751076	1.291113926	194.5532824	0.551600461	1.930517613	1.048541073	245.1322043	1.083974607	233.7840743	0.448399539	490.2125727	3.970539675	0.25	0.25	0.25	0.25	1	4	282.8466673	107.9303966	0.901487811	0.895986033	570.6492999
55	2455	2112	267.7736498	258.9698179	102.908387	88.78059845	579.8169184	0.940960043	6.169538044	0.860521	1.11354093	321.9417779	4.270879625	257.3126633	0.983135088	0.139479	1.183409367	46.44240464	0.205368313	39.2445809	0.016864912	322.3719228	0.867076556	9.37059794	3.614294178	1.080064247	508.4096644	4.586302573	412.3521978	0.987582254	0.385705822	1.245638853	47.52811601	0.210169329	38.1556146	0.012417746	480.5676907	2.339437305	0.25	0.25	0.25	0.25	1	4	282.2548854	105.0065166	0.901628973	0.896136881	436.9574816
55	3055	2112	272.1645843	254.7917597	105.5670581	85.62365903	675.2011652	0.906807846	19.645243	0.951562692	1.097192579	379.0858538	5.028952937	293.6795072	0.993011129	0.048437308	1.209950469	16.40208653	0.072530027	13.55599833	0.006988871	320.6867654	0.823724606	32.10410564	3.879169066	1.063704855	572.3261222	3.948088735	457.3422802	0.979788434	0.120830934	1.291335535	15.15311497	0.067007074	11.73445209	0.020211566	483.0068015	0.834607182	0.25	0.25	0.25	0.25	1	4	277.6181287	104.7575781	0.901618187	0.896231526	341.5732348
55	3655	2112	266.0707997	260.6271695	91.84263543	103.1562848	501.976706	0.952544085	5.013586615	0.833709887	1.119422183	307.2077489	4.075417997	246.9907941	0.978784004	0.166290113	1.175191994	55.14754113	0.243862427	46.9264098	0.021215996	322.3071358	1.044004657	3.137889312	3.033323586	1.171552941	412.940587	2.739034913	317.2255519	0.901615102	0.966676414	1.122172141	118.4383805	0.523734518	105.543861	0.098384898	473.670887	3.341163864	0.25	0.25	0.25	0.25	1	4	282.8466447	103.9509294	0.901565378	0.895856508	514.797694
55	4255	2112	272.16481	254.7915485	106.3376727	84.50177161	668.6609882	0.906806839	19.64535456	0.951562953	1.097192118	379.0860351	5.028955341	293.6797708	0.993011149	0.048437047	1.209951306	16.40200124	0.072529649	13.55591846	0.006988851	320.6868988	0.857274102	26.17856555	3.852825198	1.076153059	457.1299304	4.447142815	424.7815184	0.987505899	0.147174802	1.255319688	17.46199308	0.077216933	13.91039529	0.012494101	454.0437327	0.950498256	0.25	0.25	0.25	0.25	1	4	277.6182517	100.5901681	0.901616614	0.895868768	348.1134118
55	4855	2112	272.1649472	254.79142	108.4356888	81.07467731	678.5486279	0.906806226	19.64542242	0.951563113	1.097191838	379.0861453	5.028956804	293.6799311	0.993011161	0.048436887	1.209951815	16.40194935	0.07252942	13.55586987	0.006988839	320.6869799	0.780002413	42.42509531	3.907887364	1.049622076	580.5660553	6.418157742	470.151265	0.998285165	0.092112636	1.345665166	11.63182176	0.051435916	8.643919794	0.001714835	490.0945396	0.774429146	0.25	0.25	0.25	0.25	1	4	277.6183264	106.4010477	0.901618914	0.896367042	338.2257721
56	56	2112	206.3573561	348.1392946	56.17561296	150.1493275	76.54282215	1.419643082	0.127008784	0.112695469	1.448761892	40.44086738	0.178829516	27.91408831	0.226325061	0.887304531	1.02051136	318.4100041	1.408009038	312.0102496	0.773674939	358.8508715	1.932295903	0.020670174	0.081006282	1.939020848	12.22627322	0.05406458	6.305385133	0.071656389	3.918993718	1.003480287	591.4934873	2.615584201	589.4420595	0.928343611	603.7197605	7.021773784	0.25	0.25	0.25	0.25	1	4	319.7720116	134.4936697	0.604835677	0.601459046	940.2315778
56	656	2112	251.1286061	286.0730465	96.14719293	98.98104326	658.5254528	1.091211931	9.768561652	0.907137087	1.181632218	292.2480904	1.292321056	247.3257633	0.76133765	0.092862913	1.082862261	29.91720796	0.132293894	27.62789788	0.23866235	292.3088422	1.019652832	14.5645914	3.743006424	1.136228007	435.4532087	1.925574089	383.2445655	0.857339317	0.256993576	1.1143283	29.89807244	0.132209276	26.83057807	0.142660683	429.8099703	1.125865403	0.25	0.25	0.25	0.25	1	4	257.2250412	94.78330394	0.901354601	0.895308185	358.2489472
56	1256	2112	281.294847	255.3943875	98.40924984	100.3129072	628.7153949	0.888385495	12.89879796	0.928051332	1.071048145	368.612193	4.890009353	292.536209	0.991695314	0.071948668	1.205611923	24.29066375	0.107413315	20.14799563	0.008304686	327.5828661	1.012919659	10.89587625	3.663749024	1.132292076	434.0069299	1.919178644	383.2994499	0.851072863	0.336250976	1.117849837	39.83221908	0.176138073	35.63288893	0.148927137	442.7801988	1.614264845	0.25	0.25	0.25	0.25	1	4	284.795745	97.79477888	0.901685173	0.895571067	388.0590051
56	1856	2112	279.7071212	256.8440564	95.59107616	103.5608395	572.8290614	0.908836834	10.14640159	0.910284948	1.079554597	339.6542171	4.505852844	280.0157157	0.987557393	0.089715052	1.187842038	29.79305034	0.131744869	25.08166017	0.012442607	322.0965688	1.007726676	5.522746713	3.38676141	1.129298147	477.8488606	2.113047662	368.129984	0.855718919	0.61323859	1.12063933	75.275679	0.332869053	67.17208379	0.144281081	470.5973933	2.436382078	0.25	0.25	0.25	0.25	1	4	281.8637614	102.5905327	0.901619551	0.895917437	443.9453386
56	2456	2112	278.003663	258.4179099	106.6207451	89.78742056	583.8413112	0.919691832	7.615678642	0.883932533	1.084320499	324.5178052	4.305053204	269.353964	0.984256621	0.116067467	1.179004164	38.35062355	0.169586457	32.52797973	0.015743379	321.7620845	0.86079644	11.24517648	3.673340763	1.060546966	500.3824052	4.425381992	424.6338723	0.985912654	0.326659237	1.232053151	40.04776319	0.177091209	32.50489897	0.014087346	480.356925	2.282899607	0.25	0.25	0.25	0.25	1	4	282.2457126	105.3760199	0.901631575	0.896174798	432.9330888
56	3056	2112	282.916928	253.9300985	110.3663873	85.17410198	686.2006124	0.881566871	34.31301083	0.971681826	1.068349079	386.7082106	5.130071122	307.6728247	0.993865727	0.028318174	1.211875258	9.579514332	0.042360612	7.904703285	0.006134273	323.4644675	0.796734529	62.26244378	3.936771333	1.040351911	587.4407858	3.818564838	479.9574669	0.977754129	0.063228667	1.305769831	8.019676673	0.03546301	6.141723054	0.022245871	493.5113978	0.634600441	0.25	0.25	0.25	0.25	1	4	280.3087343	107.1664384	0.901651674	0.896431614	330.5737876
56	3656	2112	280.1916148	256.3999835	110.7624135	84.02528365	642.2568048	0.906731738	11.43592932	0.919587835	1.0786505	343.2901954	4.554087733	283.250482	0.988294793	0.080412165	1.189602673	26.71652346	0.118140467	22.45835863	0.011705207	321.5650359	0.788237047	26.0882724	3.852334621	1.0380934	573.0221264	5.32119807	470.2995431	0.994719526	0.147665379	1.316981236	18.71395868	0.082753125	14.20973828	0.005280474	498.0416196	1.39723206	0.25	0.25	0.25	0.25	1	4	281.2713042	108.40039	0.901650677	0.896496537	374.5175952
56	4256	2112	280.19157	256.4000245	111.5281708	82.84914915	631.1910593	0.906731933	11.43591488	0.919587742	1.078650583	343.2901451	4.554087065	283.2504187	0.988294784	0.080412258	1.18960251	26.71655327	0.118140599	22.45838677	0.011705216	321.5650128	0.819417674	20.75995782	3.816176114	1.046851573	455.7138807	6.448533697	435.3185231	0.998258845	0.183823886	1.277555521	21.95158028	0.097069888	17.18248634	0.001741155	467.6219896	1.575158043	0.25	0.25	0.25	0.25	1	4	281.2712833	103.9010552	0.901646191	0.896121241	385.5833407
56	4856	2112	278.0036643	258.4179073	104.3097854	93.0580286	563.5684518	0.919691823	7.615679073	0.883932538	1.084320495	324.517807	4.305053228	269.3539665	0.984256621	0.116067462	1.179004171	38.35062159	0.169586449	32.52797788	0.015743379	321.7620844	0.910827392	8.062667063	3.558628826	1.080415525	449.7711982	3.977776477	395.4799133	0.976874713	0.441371174	1.186191297	52.99519811	0.234344766	44.676772	0.023125287	468.1113587	2.562532468	0.25	0.25	0.25	0.25	1	4	282.2457126	103.3400245	0.901617071	0.895963626	453.2059482
57	57	2112	212.2313332	348.0928887	58.41309276	150.0976014	71.82831938	1.393071427	0.109692614	0.098849549	1.414991362	35.22004034	0.155743018	24.89063982	0.220274034	0.901150451	1.015734968	321.0794138	1.419813168	316.1055037	0.779725966	356.2994542	1.88195216	0.014766448	0.058206293	1.886094697	8.765343441	0.038760349	4.647350662	0.07003624	3.941793707	1.002201192	593.5986303	2.624893143	592.2948757	0.92996376	602.3639737	7.052335927	0.25	0.25	0.25	0.25	1	4	317.4984436	134.1916343	0.604796386	0.601394495	944.9460806
57	657	2112	260.6565532	283.4236787	101.3729423	96.57465595	679.0621413	1.057709033	15.40251408	0.939033736	1.144116508	299.2394695	1.323236934	261.5463262	0.775098307	0.060966264	1.081693048	19.42796273	0.085910451	17.96069852	0.224901693	291.0464253	0.968033861	27.80328145	3.861126934	1.092649873	446.7560975	1.975555463	408.8739755	0.870400069	0.138873066	1.128731046	16.06846653	0.071054759	14.23586831	0.129599931	434.3428725	0.765144951	0.25	0.25	0.25	0.25	1	4	256.3435419	95.98531937	0.901348163	0.895443291	337.7122587
57	1257	2112	290.2094358	254.5618098	98.9792779	103.5317793	614.0104696	0.878100117	22.43072352	0.957320994	1.054047076	363.7057859	4.824920955	303.6497124	0.991522483	0.042679006	1.200372322	14.26887061	0.063096946	11.88703734	0.008477517	324.6024999	1.030587085	7.713275677	3.540930398	1.127261862	419.0932322	1.853230273	371.7798377	0.833822667	0.459069602	1.093805539	54.33401446	0.240265012	49.67429083	0.166177333	446.9796572	1.84153003	0.25	0.25	0.25	0.25	1	4	283.4410598	98.85585751	0.901662906	0.895650984	402.7639304
57	1857	2112	287.7519116	256.7358267	95.14263594	107.4030843	548.2395447	0.894774837	11.61141284	0.920706743	1.060196612	338.3175058	4.488120032	287.1974423	0.987533459	0.079293257	1.184875309	26.22297211	0.115957983	22.13141915	0.012466541	323.0313867	1.047538232	4.059858609	3.209464076	1.13767172	433.2213661	1.915704881	342.7168159	0.816232287	0.790535924	1.086043149	96.03763752	0.424678433	88.42893361	0.183767713	466.6521472	2.765787686	0.25	0.25	0.25	0.25	1	4	283.3329287	102.2539604	0.901617195	0.895834517	468.5348553
57	2457	2112	287.7514978	256.7362513	112.1605133	87.33007779	619.5863955	0.89477669	11.61125248	0.920705735	1.060197321	338.3169863	4.488113141	287.1968093	0.987533357	0.079294265	1.184873647	26.22329402	0.115959406	22.13172188	0.012466643	323.0311734	0.816745995	21.33356349	3.820897368	1.035196523	528.1073588	4.670581482	459.1366106	0.989769134	0.179102632	1.267464462	22.27928884	0.098519015	17.57784104	0.010230866	490.2079497	1.756345757	0.25	0.25	0.25	0.25	1	4	283.3327369	107.5677109	0.901664446	0.89640595	397.1880045
57	3057	2112	287.7522132	256.7355589	103.7346067	98.32219709	572.8389251	0.894773583	11.61152129	0.920707425	1.060196132	338.3178826	4.48812503	287.197892	0.987533532	0.079292575	1.184876434	26.22275641	0.115957029	22.13121611	0.012466468	323.0315554	0.948541834	7.869253633	3.549003765	1.083147597	447.7659579	2.970031599	392.7236337	0.938831145	0.450996235	1.141908093	54.05565507	0.239034107	47.33800855	0.061168855	465.2824283	2.436246314	0.25	0.25	0.25	0.25	1	4	283.3330798	102.6585136	0.90163648	0.895923394	443.9354749
57	3657	2112	287.7522763	256.735551	107.0926879	94.17611279	597.9533783	0.894773433	11.61153428	0.920707506	1.060196075	338.3179595	4.488126051	287.1979728	0.987533546	0.079292494	1.184876568	26.22273304	0.115956926	22.13119387	0.012466454	323.0316059	0.886137793	12.38706517	3.701204114	1.056954812	503.8516924	3.342048276	429.0311357	0.960081082	0.298795886	1.192765753	36.60806794	0.161880876	30.6917497	0.039918918	479.186063	2.080404088	0.25	0.25	0.25	0.25	1	4	283.3331245	105.0824988	0.901652858	0.896174219	418.8210217
57	4257	2112	287.7522601	256.7355655	107.8704959	93.32916716	582.8587629	0.894773501	11.61152842	0.92070747	1.060196101	338.3179392	4.488125781	287.1979486	0.987533542	0.07929253	1.184876508	26.2227447	0.115956977	22.13120484	0.012466458	323.0315968	0.907542264	10.56487634	3.654125139	1.065212994	433.147712	3.830758365	406.630143	0.974653997	0.345874861	1.17373376	40.99884355	0.181296886	34.93027546	0.025346003	462.4332418	2.296751529	0.25	0.25	0.25	0.25	1	4	283.3331164	102.6996705	0.901643401	0.895946078	433.9156371
57	4857	2112	287.7523483	256.7354855	110.3088721	90.00916315	603.7147354	0.89477313	11.61156047	0.920707671	1.060195959	338.3180494	4.488127244	287.1980805	0.987533564	0.079292329	1.18487684	26.22268087	0.115956695	22.13114476	0.012466436	323.0316456	0.857969595	15.36375971	3.755557398	1.047219827	479.1157482	4.237299677	434.6365006	0.983798152	0.244442602	1.220579183	29.62555842	0.131004219	24.27172185	0.016201848	475.5456097	1.995765193	0.25	0.25	0.25	0.25	1	4	283.3331601	105.0359204	0.901656168	0.896179285	413.0596646
58	58	2112	217.0852089	348.1022443	60.30574868	150.059508	67.65218692	1.372149131	0.094868843	0.086648592	1.388956873	30.71567348	0.135824708	22.11420244	0.214858265	0.913351408	1.012249209	323.7698744	1.431710385	319.851941	0.785141735	354.4855479	1.841858316	0.010600221	0.041956141	1.844469003	6.309241821	0.027899467	3.420627732	0.068876889	3.958043859	1.00141742	595.1990683	2.63197028	594.3566154	0.931123111	601.5083102	7.079280953	0.25	0.25	0.25	0.25	1	4	315.8820717	134.0010138	0.604762831	0.601337052	949.1222131
58	658	2112	268.4647763	281.4815652	105.527239	94.93946967	688.6188645	1.032231177	24.2343223	0.960371434	1.116171949	303.7854714	1.343339354	272.1672693	0.7837929	0.039628566	1.081319741	12.53534007	0.055431274	11.59263037	0.2162071	291.3542017	0.931612038	52.002044	3.924531212	1.064288443	454.5058175	2.009824725	427.0513512	0.877737346	0.075468788	1.142415941	8.740152936	0.038648956	7.65058734	0.122262654	441.051202	0.589736666	0.25	0.25	0.25	0.25	1	4	256.9068653	97.65092897	0.901357793	0.895609241	328.1555355
58	1258	2112	291.1497493	259.5498902	108.3512732	94.83896684	656.9046359	0.925912543	1.773650335	0.639464287	1.061901856	203.6407209	0.900499268	191.7698135	0.596954079	0.360535713	1.14687058	114.8144687	0.507709581	100.1110942	0.403045921	318.4551896	0.914623536	1.943251382	2.640958763	1.057351013	310.9880328	1.375189081	294.1199555	0.660946452	1.359041237	1.156050519	160.034896	0.70767431	138.4324417	0.339053548	471.0229288	1.153448163	0.25	0.25	0.25	0.25	1	4	283.7754195	104.932133	0.901684197	0.896232878	359.8697641
58	1858	2112	295.6045563	255.6384335	107.998736	96.48169899	635.927267	0.90726272	2.063734495	0.673600959	1.05450923	215.5347901	0.953094842	204.39346	0.620404313	0.326399041	1.162297542	104.4392051	0.461830165	89.85582548	0.379595687	319.9739952	0.927230269	1.754971503	2.548079356	1.062448318	301.2291629	1.332035358	283.5235915	0.639461698	1.451920644	1.145830063	171.6433357	0.759006831	149.7982478	0.360538302	472.8724986	1.499637904	0.25	0.25	0.25	0.25	1	4	285.1288272	105.3441709	0.901691941	0.896246581	380.847133
58	2458	2112	291.1497073	259.549932	112.818101	90.07055882	594.3925928	0.925912732	1.773647636	0.639463937	1.061901934	203.6406022	0.900498743	191.7696877	0.596953838	0.360536063	1.146870431	114.8145765	0.507710057	100.1112013	0.403046162	318.4551788	0.859956985	3.074569587	3.018301218	1.038551438	360.2971148	1.593233842	346.922744	0.745553535	0.981698782	1.207678357	117.1861962	0.51819736	97.03427698	0.254446465	477.483311	2.132134621	0.25	0.25	0.25	0.25	1	4	283.7754098	106.3713446	0.901655767	0.896274067	422.3818072
58	3058	2112	291.6144221	259.1363283	114.603449	87.76369598	634.2968163	0.923936092	1.802090962	0.643123648	1.061088211	204.8983856	0.906060661	193.1021224	0.599474903	0.356876352	1.148443296	113.7003569	0.502782978	99.00389281	0.400525097	318.5987426	0.836293141	3.784404403	3.163950272	1.031997639	380.0522539	1.680591067	368.2685306	0.774955543	0.836049728	1.234014232	100.4259095	0.444083372	81.38148396	0.225044457	480.4781634	1.525741376	0.25	0.25	0.25	0.25	1	4	283.9033395	107.0385229	0.901677501	0.896381514	382.4775837
58	3658	2112	291.5675171	259.1779999	111.7921	91.4015613	627.7655292	0.924135231	1.799202103	0.642755341	1.061169865	204.7716221	0.905500113	192.9678074	0.599221259	0.357244659	1.148284179	113.8124626	0.50327871	99.11524055	0.400778741	318.5840847	0.873782767	2.730351423	2.927714967	1.042811194	348.4276169	1.540746922	334.1233953	0.72640194	1.072285033	1.193444451	127.6127366	0.564303521	106.9280908	0.27359806	476.0403534	1.629203199	0.25	0.25	0.25	0.25	1	4	283.8902779	106.0498897	0.901674556	0.896294773	389.0088708
58	4258	2112	291.5683005	259.1773116	109.0648539	94.9300441	595.2614444	0.924131922	1.79925005	0.64276146	1.061168508	204.7737309	0.905509438	192.9700414	0.599225475	0.35723854	1.148286821	113.8106018	0.503270481	99.11339193	0.400774525	318.5843326	0.911195647	1.998337831	2.665927515	1.056015332	315.4001178	1.394699321	298.6700176	0.667471167	1.334072485	1.158933688	157.83123	0.697929699	136.1865926	0.332528833	473.2313478	2.119552416	0.25	0.25	0.25	0.25	1	4	283.8904988	105.4241135	0.901657599	0.89619813	421.5129556
58	4858	2112	291.6942156	259.0655143	118.771287	81.65476837	656.8556291	0.923597605	1.807013411	0.643749475	1.060949587	205.1138919	0.90701363	193.3304791	0.599905866	0.356250525	1.148714094	113.5098891	0.50194073	98.81474398	0.400094134	318.623781	0.777984527	6.48127707	3.465331926	1.019461179	423.5940716	1.873132984	415.5077999	0.829788096	0.534668074	1.310387474	65.35657509	0.289006775	49.87576298	0.170211904	488.9506467	1.154280216	0.25	0.25	0.25	0.25	1	4	283.9256512	108.9259803	0.901685874	0.896549988	359.9187709
59	59	2112	221.1565724	348.1534219	61.9276595	150.032043	63.92307867	1.355306271	0.082102956	0.075873516	1.36837537	26.79670987	0.118495051	19.5828648	0.210028362	0.924126484	1.009642912	326.3793574	1.443249518	323.2621687	0.789971638	353.1760673	1.809174963	0.00763726	0.030317499	1.810849816	4.554882676	0.020141691	2.515328789	0.068042735	3.969682501	1.000925755	596.4026902	2.637292696	595.8510779	0.931957265	600.9575728	7.103241701	0.25	0.25	0.25	0.25	1	4	314.7151935	133.8783233	0.604733498	0.601284644	952.8513213
59	659	2112	274.927771	280.0606102	108.8904595	93.81325688	692.7818496	1.012470531	37.99246458	0.974354019	1.094892504	306.689423	1.356180628	280.1091632	0.789262318	0.025645981	1.081406787	8.072375046	0.035696042	7.464697965	0.210737682	292.5427698	0.904969279	95.61343161	3.958597889	1.045344892	460.5501125	2.036552597	440.5724045	0.882389239	0.041402111	1.155116439	4.816793046	0.021299859	4.169963202	0.117610761	448.3321639	0.511724235	0.25	0.25	0.25	0.25	1	4	258.26521	99.41342698	0.901376992	0.895775365	323.9925504
59	1259	2112	286.8480786	268.4224279	107.8322815	97.03740494	627.6284311	0.956492993	1.441579466	0.590429059	1.066181035	186.3624474	0.824094742	174.7943747	0.56277544	0.409570941	1.114677309	129.276569	0.571660988	115.9766759	0.43722456	315.6390164	0.931767492	1.78796948	2.565264064	1.055514506	299.8486342	1.32593066	284.0781745	0.642066817	1.434735936	1.132808899	167.703441	0.741584616	148.0421289	0.357933183	467.5520752	1.631356303	0.25	0.25	0.25	0.25	1	4	281.2659275	104.1589135	0.901644561	0.896138697	389.1459689
59	1859	2112	301.4508945	255.4194613	105.7543036	101.8445863	593.8889469	0.864340954	19.23332183	0.950576578	1.032576804	351.7856315	4.666788188	306.6184202	0.989988867	0.049423422	1.194640609	16.46138255	0.072792234	13.77935961	0.010011133	328.3356478	0.930572559	10.48111569	3.651601803	1.055030422	516.7338616	2.284997136	425.1299132	0.890490751	0.348398197	1.13374332	42.79363049	0.189233434	37.7454312	0.109509249	480.5525258	2.139416284	0.25	0.25	0.25	0.25	1	4	288.2335479	104.9049955	0.901705377	0.896152911	422.8854531
59	2459	2112	287.2724792	268.0259382	112.8830987	91.66885328	604.1010543	0.954600105	1.465251892	0.594361938	1.065320504	187.6550967	0.829810838	176.1489581	0.565492649	0.405638062	1.115986159	128.0701958	0.566326406	114.7596633	0.434507351	315.7252925	0.869815669	3.148058441	3.035693432	1.034119015	360.2747982	1.593135158	348.3881382	0.747828835	0.964306568	1.188894442	114.4434911	0.506069118	96.2604308	0.252171165	474.7182893	1.9900477	0.25	0.25	0.25	0.25	1	4	281.3428082	105.7553669	0.90163356	0.896239073	412.6733457
59	3059	2112	287.2521002	268.0448259	112.9023718	91.62624621	610.068875	0.954690552	1.464110892	0.594174108	1.065361456	187.5932489	0.829537347	176.0841335	0.565362899	0.405825892	1.115923326	128.1277599	0.566580954	114.8177092	0.434637101	315.7210088	0.869445323	3.159100911	3.038253679	1.034012992	360.5850261	1.594506986	348.7238836	0.748338891	0.961746321	1.189278917	114.1416613	0.504734426	95.975519	0.251661109	474.7266874	1.901037871	0.25	0.25	0.25	0.25	1	4	281.338991	105.7572378	0.901636785	0.896247922	406.705525
59	3659	2112	287.3403945	267.9624654	110.5740371	94.44643615	605.2381562	0.954297483	1.469076746	0.594990313	1.065183604	187.8618644	0.830725164	176.3657116	0.565926626	0.405009687	1.116196598	127.8775019	0.565474313	114.5653929	0.434073374	315.7393662	0.899760066	2.383308947	2.817725469	1.043532805	332.026615	1.468221692	318.1755413	0.701023894	1.182274531	1.159790087	139.3132919	0.616043377	120.1194022	0.298976106	471.3399069	1.973187557	0.25	0.25	0.25	0.25	1	4	281.3553493	105.0027478	0.901634341	0.896178824	411.5362438
59	4259	2112	298.2240182	258.1831859	93.30543136	113.6539844	430.595265	0.876896233	10.68713968	0.914435865	1.036193984	336.5402387	4.464542807	292.3064789	0.987121299	0.085564135	1.18166089	28.34118612	0.125324725	23.98419576	0.012878701	327.8098046	1.141311219	1.223995491	2.201435202	1.182377278	263.7569967	2.332666879	223.0734652	0.798955114	1.798564798	1.035981474	215.4885362	0.952890307	208.0042372	0.201044886	468.9629529	4.134607439	0.25	0.25	0.25	0.25	1	4	288.0742174	104.1932786	0.901522775	0.89559328	586.179135
59	4859	2112	298.2237467	258.1834101	106.6119014	101.0375255	505.2441143	0.876897279	10.68703495	0.914435098	1.036194297	336.5398018	4.464537011	292.3060111	0.987121212	0.085564902	1.181659839	28.34142706	0.12532579	23.98442101	0.012878788	327.8096301	0.948467356	5.60655368	3.394540604	1.062582571	427.7424406	3.782954145	382.4223448	0.969600373	0.605459396	1.120315385	72.478628	0.320500493	64.69484303	0.030399627	471.441072	3.302257738	0.25	0.25	0.25	0.25	1	4	288.0740642	104.2417494	0.90162924	0.895891824	511.5302857
60	60	2112	224.615571	348.2348961	63.33316269	150.0127662	60.57047817	1.341497068	0.071071004	0.066355082	1.351770199	23.37176241	0.103349933	17.28974527	0.205734927	0.933644918	1.007657961	328.8508828	1.454178604	326.3516944	0.794265073	352.2226453	1.782021827	0.005518014	0.021950932	1.783111737	3.295926442	0.014574587	1.848412735	0.067439747	3.978049068	1.000611614	597.3029819	2.641273786	596.9378862	0.932560253	600.5989084	7.124703347	0.25	0.25	0.25	0.25	1	4	313.8655992	133.7984218	0.604707375	0.601235992	956.2039218
60	660	2112	280.3395153	279.0152603	111.6644308	93.02219321	694.194655	0.996832613	59.33520521	0.983425929	1.078360107	308.5511622	1.364413239	286.1299858	0.792723073	0.016574071	1.081786545	5.20013643	0.022995003	4.806989379	0.207276927	294.1782955	0.884810059	173.4850797	3.977075404	1.032400007	465.7440731	2.059520291	451.1275376	0.885709831	0.022924596	1.166804104	2.684634748	0.011871455	2.300844452	0.114290169	455.4635846	0.485020917	0.25	0.25	0.25	0.25	1	4	260.0107791	101.1129246	0.901400729	0.895928957	322.579745
60	1260	2112	299.5440786	261.126832	68.29240197	134.1386523	288.1439656	0.880971458	8.114659649	0.890286633	1.031297151	326.7843137	4.335120706	285.1805438	0.984855399	0.109713367	1.170636281	36.24377301	0.160269964	30.96074638	0.015144601	328.4454234	1.571924341	0.044263128	0.169547796	1.574882579	22.80682356	0.100851774	14.48160254	0.101779361	3.830452204	1.001881921	515.2555789	2.27846017	514.2877299	0.898220639	537.3324544	5.463870227	0.25	0.25	0.25	0.25	1	4	288.9116648	119.6843647	0.901014419	0.895544975	728.6304344
60	1860	2112	303.5094212	257.7152768	108.6021486	100.4308883	618.9222046	0.896207453	2.681161904	0.72834664	1.035847362	232.9913494	1.030287747	224.9282645	0.656112708	0.27165336	1.155812037	86.89939577	0.384269128	75.18471252	0.343887292	319.8907451	0.948941312	1.60267629	2.463120437	1.055351543	289.897976	1.28192885	274.6932793	0.618234489	1.536879563	1.112135734	180.8836743	0.799867608	162.6453218	0.381765511	470.7816503	1.766555228	0.25	0.25	0.25	0.25	1	4	285.054643	104.8783821	0.901683565	0.896187717	397.8521954
60	2460	2112	290.0127355	269.7088643	119.2856966	85.74174382	630.6547537	0.952533725	1.549090361	0.607703197	1.056900919	191.4170609	0.846446243	181.111642	0.574450149	0.392296803	1.109567978	123.5673952	0.546415022	111.365322	0.425549851	314.9844561	0.801538967	7.32281795	3.519393549	1.014324479	428.8204302	1.896243942	422.7645484	0.837166383	0.480606451	1.265471201	58.55948258	0.258950032	46.27484413	0.162833617	487.3799127	1.583651051	0.25	0.25	0.25	0.25	1	4	280.6826488	108.5760601	0.901639171	0.896497883	386.1196463
60	3060	2112	289.1293506	270.5330239	117.4016116	87.315214	641.6848906	0.956435817	1.49312965	0.598897715	1.058616342	188.524636	0.83365594	178.0858925	0.568400461	0.401102285	1.106834691	126.2613974	0.558327899	114.0743043	0.431599539	314.7860334	0.820065665	5.961593228	3.425418885	1.01737936	412.6257129	1.824630902	405.5770435	0.820327307	0.574581115	1.24060719	69.21399987	0.306064307	55.79042298	0.179672693	481.8397128	1.406555936	0.25	0.25	0.25	0.25	1	4	280.5058343	107.341842	0.901641639	0.896413268	375.0895094
60	3660	2112	290.2315199	269.5055409	114.6856696	91.82717663	625.2916188	0.951571644	1.563243289	0.60986926	1.056483172	192.1308557	0.849602644	181.8588888	0.575936815	0.39013074	1.110250793	122.9052811	0.543487153	110.7004668	0.424063185	315.0361368	0.861627579	3.820530538	3.170215816	1.026169301	377.8703239	1.670942572	368.2339001	0.774445206	0.829784184	1.190966173	98.90519658	0.437358779	83.04618452	0.225554794	476.7755205	1.667939348	0.25	0.25	0.25	0.25	1	4	280.7287015	106.2136666	0.901637301	0.896305041	391.4827812
60	4260	2112	290.2311454	269.5058676	111.5610629	95.63336459	590.7694383	0.95157324	1.563219695	0.609865669	1.056483864	192.1296641	0.849597375	181.8576419	0.575934347	0.390134331	1.110249658	122.9063738	0.543491985	110.7015642	0.424065653	315.0360379	0.901934191	2.531782202	2.86742733	1.037679085	338.0491007	1.494853123	325.7742259	0.711856557	1.13257267	1.150504211	133.5221886	0.590435118	116.0553671	0.288143443	471.5712893	2.184325533	0.25	0.25	0.25	0.25	1	4	280.7286134	105.054294	0.901618495	0.896160128	426.0049617
60	4860	2112	290.2313978	269.5056336	115.8274055	90.46923981	621.144618	0.951572131	1.563236079	0.609868163	1.056483384	192.1304865	0.849601012	181.858503	0.575936059	0.390131837	1.110250446	122.9056117	0.543488615	110.7007992	0.424063941	315.0360982	0.847426499	4.436920382	3.264289392	1.022840525	391.055752	1.729248535	382.3232874	0.792408991	0.735710608	1.206996153	88.13675214	0.389740718	73.0215684	0.207591009	479.1925041	1.732326701	0.25	0.25	0.25	0.25	1	4	280.7286672	106.7521101	0.901635349	0.896343172	395.629782
61	61	2112	140.3364335	347.887138	33.8578969	150.1472235	114.8199141	1.837213034	0.29626542	0.228553054	2.091734145	96.49956442	0.426721074	46.13376162	0.266273446	0.771446946	1.138536526	325.719972	1.440333716	286.0865371	0.733726554	422.2195364	2.71265404	0.13589741	0.478555226	2.891105661	79.02185343	0.349434636	27.33274487	0.097803029	3.521444774	1.06578488	581.4816717	2.571311952	545.5900929	0.902196971	660.5035251	6.767812663	0.25	0.25	0.25	0.25	1	4	376.2398289	147.1436728	0.107710106	0.107164031	901.9544859
61	661	2112	156.6897191	311.5791362	46.75184283	125.8989383	386.093586	1.584943083	1.343527114	0.573292754	1.874044977	229.377755	1.014308433	122.3971451	0.564476261	0.426707246	1.182405221	170.7280431	0.754959407	144.3904678	0.435523739	376.8666399	1.942001824	0.894900004	1.889070668	2.184346833	283.4634601	1.25347542	129.7703532	0.463263253	2.110929332	1.124791339	316.7543399	1.400687691	281.6116455	0.536736747	568.126175	4.581732288	0.25	0.25	0.25	0.25	1	4	333.2951185	125.6906141	0.636165836	0.632686824	630.680814
61	1261	2112	187.6570049	260.1621365	50.31131181	119.2290904	427.6852741	1.179688602	2.425152262	0.708042176	1.546500953	324.6242973	4.306465928	178.4225559	0.978190026	0.291957824	1.310939981	113.7786922	0.503129377	86.79168674	0.021809974	367.3888762	1.782625501	1.062070992	2.060202575	2.0439554	301.2768338	1.332246159	147.3989275	0.519455406	1.939797425	1.146598317	283.669205	1.254385224	247.4006814	0.480544594	552.2690963	4.164866455	0.25	0.25	0.25	0.25	1	4	319.6467907	122.1421182	0.636132927	0.632673797	589.0891259
61	1861	2112	187.656916	260.1622569	61.64265816	103.0462168	485.6032031	1.179689341	2.42514922	0.708041917	1.546501517	324.6242015	4.306464657	178.4224382	0.978189988	0.291958083	1.310939637	113.7788013	0.503129859	86.79179277	0.021810012	367.3888979	1.254276594	2.145295595	2.728259434	1.604122743	579.8140694	2.563937815	253.0167036	0.849071451	1.271740566	1.278922648	189.1906409	0.836601014	147.9296979	0.150928549	560.4251386	3.532482639	0.25	0.25	0.25	0.25	1	4	319.6468109	119.1701314	0.636189215	0.632685159	531.1711969
61	2461	2112	187.657088	260.1621191	72.7266523	81.38944303	533.8561189	1.179688198	2.42515392	0.708042318	1.546500645	324.6244095	4.306467417	178.4226531	0.978190061	0.291957682	1.310940168	113.7786537	0.503129207	86.79164502	0.021809939	367.3889323	0.958579759	3.672969044	3.144013161	1.385234693	633.2917098	19.60291159	320.0210037	0.999999995	0.855986839	1.445090698	120.6936926	0.533707509	83.51980456	5.23E-09	534.88744	2.95054741	0.25	0.25	0.25	0.25	1	4	319.6468388	113.1946074	0.636222442	0.632484051	482.9182811
61	3061	2112	187.65682	260.1623871	64.52494896	98.22760418	484.438315	1.179690142	2.425145931	0.708041637	1.546502127	324.624098	4.306463284	178.4223109	0.978189948	0.291958363	1.310939265	113.7789194	0.503130381	86.79190745	0.021810052	367.3889215	1.255992906	2.139436518	2.725886006	1.605465097	454.4093038	3.154754768	240.5831861	0.91344311	1.274113994	1.278243763	180.5372139	0.79833556	141.2384861	0.08655689	533.7862567	3.545868404	0.25	0.25	0.25	0.25	1	4	319.6468329	116.1601452	0.63618828	0.632537813	532.336085
61	3661	2112	187.6569417	260.1623217	69.49966388	88.73630105	515.8798427	1.17968943	2.425148854	0.708041886	1.546501585	324.6242528	4.306465337	178.4224585	0.97819	0.291958114	1.310939596	113.7788364	0.503130015	86.79182231	0.02181	367.3889716	1.047084731	3.078294199	3.019197781	1.447890339	620.8335935	4.639601194	300.1494683	0.982282354	0.980802219	1.382782402	141.1767321	0.624283509	102.0961302	0.017717646	544.4123112	3.173871137	0.25	0.25	0.25	0.25	1	4	319.6468751	115.3573467	0.636211248	0.632561548	500.8945573
61	4261	2112	187.6569428	260.16232	72.65845528	81.56894433	516.4237081	1.179689421	2.425148895	0.708041889	1.546501577	324.624254	4.306465354	178.4224601	0.97819	0.291958111	1.3109396	113.778835	0.503130008	86.79182088	0.02181	367.3889712	1.080587443	2.890373351	2.971821047	1.472300656	384.6359452	11.90602105	261.2482333	0.999987843	1.028178953	1.362500245	133.074831	0.588456903	97.66958312	1.22E-05	489.0740566	3.167232938	0.25	0.25	0.25	0.25	1	4	319.6468748	108.1738383	0.636211606	0.632183382	500.3506919
61	4861	2112	187.6570542	260.1621655	72.71375309	81.42389672	524.680498	1.179688482	2.425152754	0.708042218	1.546500861	324.6243733	4.306466936	178.4226082	0.978190047	0.291957782	1.310940036	113.7786957	0.503129392	86.79168578	0.021809953	367.3889412	1.022418998	3.228612734	3.054063294	1.430154051	482.7854121	14.94413965	286.9394385	0.999999433	0.945936706	1.398794479	127.1033828	0.562051159	90.86637436	5.67E-07	508.5889643	3.065557917	0.25	0.25	0.25	0.25	1	4	319.6468469	110.5430186	0.636216891	0.632329161	492.093902
62	62	2112	162.4732636	348.805866	40.84497548	150.4428827	104.0896736	1.668427182	0.241256928	0.19436502	1.803422405	76.14388436	0.336708257	42.22188	0.257513306	0.80563498	1.080911666	315.6132555	1.395641816	291.9880185	0.742486694	391.7571399	2.395389351	0.088344064	0.324691675	2.469516602	51.12081613	0.226056249	20.70073799	0.08844587	3.675308325	1.030945805	578.6559236	2.558816494	561.2864624	0.91155413	629.7767398	6.840076915	0.25	0.25	0.25	0.25	1	4	349.0947873	140.2985132	0.107677778	0.107107697	912.6847264
62	662	2112	184.9958325	306.3400659	59.09216564	120.694437	440.7035967	1.40203238	1.80955763	0.644072081	1.578963896	235.5994808	1.041820904	149.2114426	0.614457548	0.355927919	1.126196455	130.1972797	0.575732371	115.6079644	0.385542452	339.1491722	1.613635435	1.224605918	2.201928725	1.755988162	301.5023845	1.333243544	171.6995541	0.560829995	1.798071275	1.088218642	246.2035991	1.088712315	226.2446071	0.439170005	509.4565405	4.028317984	0.25	0.25	0.25	0.25	1	4	299.3139049	112.4528397	0.636003203	0.63223294	576.0708033
62	1262	2112	218.6839607	259.1485692	63.61529351	114.8089729	485.3277703	1.061961098	3.914801695	0.796532991	1.324248392	337.6055272	4.478674923	216.700054	0.984549325	0.203467009	1.2469839	73.30248641	0.324143595	58.78382743	0.015450675	336.8573345	1.48524322	1.541764886	2.426290322	1.647278521	325.115137	1.437659136	197.3650071	0.623676554	1.573709678	1.109096812	210.8720597	0.932476248	190.1295336	0.376323446	497.2975676	3.535650294	0.25	0.25	0.25	0.25	1	4	292.1094518	109.7321405	0.635992615	0.632203984	531.4466297
62	1862	2112	218.6840104	259.1485031	76.56309458	97.56398753	556.260949	1.061960755	3.914805208	0.796533137	1.324248161	337.6055773	4.478675588	216.7001241	0.984549339	0.203466863	1.246984085	73.30243151	0.324143352	58.7837747	0.015450661	336.8573295	1.045714899	4.08608935	3.213541146	1.313344198	629.3391029	2.782937513	335.4317723	0.909387926	0.786458854	1.255929508	107.8139351	0.476753221	85.84393823	0.090612074	513.2065832	2.660270747	0.25	0.25	0.25	0.25	1	4	292.1094474	108.2326543	0.636042581	0.632254767	460.513451
62	2462	2112	218.6838835	259.1487624	85.81654612	81.03209364	592.981917	1.06196188	3.914793688	0.79653266	1.32424892	337.6054683	4.478674143	216.6999298	0.984549304	0.20346734	1.24698348	73.30262357	0.324144201	58.78395727	0.015450696	336.857401	0.855440864	7.138300588	3.508496896	1.197053681	670.62013	11.26883242	392.1579277	0.999982928	0.491503104	1.399341242	65.76272395	0.290802765	46.99548756	1.71E-05	508.2934694	2.152508188	0.25	0.25	0.25	0.25	1	4	292.1095098	107.0253442	0.63606038	0.632235467	423.792483
62	3062	2112	218.6838152	259.1488433	85.60177602	81.5139476	580.6639421	1.061962324	3.914789139	0.796532471	1.324249221	337.6053973	4.4786732	216.6998351	0.984549285	0.203467529	1.24698324	73.30269333	0.32414451	58.78402448	0.015450715	336.8574013	0.917212947	5.881433661	3.418725778	1.232336418	509.458449	9.011301046	351.3972932	0.999831046	0.581274222	1.343566314	73.62825232	0.325584132	54.80060907	0.000168954	478.5999333	2.327581067	0.25	0.25	0.25	0.25	1	4	292.1095102	103.7754479	0.636054948	0.632031128	436.1104579
62	3662	2112	218.683933	259.1487037	85.83780572	80.98365449	593.117943	1.061961558	3.914796988	0.796532796	1.324248703	337.6055199	4.478674826	216.6999985	0.984549318	0.203467204	1.246983653	73.30257298	0.324143978	58.78390852	0.015450682	336.8574008	0.854956316	7.149544153	3.509175001	1.196787128	670.6929444	11.8632168	392.2878599	0.999990582	0.490824999	1.399822547	65.66643286	0.290376966	46.9105409	9.42E-06	508.2730531	2.150546601	0.25	0.25	0.25	0.25	1	4	292.1095095	107.0208792	0.636060437	0.632235371	423.656457
62	4262	2112	218.6839211	259.1487178	85.84070921	80.97802583	572.6060863	1.061961635	3.914796197	0.796532764	1.324248755	337.6055075	4.478674663	216.699982	0.984549315	0.203467236	1.246983611	73.30258509	0.324144031	58.78392019	0.015450685	336.8574009	0.961682039	5.156658808	3.350296951	1.259263547	405.6994395	12.55802045	322.1719873	0.99999502	0.649703049	1.309438563	78.67486576	0.347900256	60.08289961	4.98E-06	455.9270056	2.439450303	0.25	0.25	0.25	0.25	1	4	292.1095096	100.7946609	0.636051105	0.631835427	444.1683137
62	4862	2112	218.6836985	259.1489816	85.88743722	80.86893481	582.6068964	1.061963084	3.914781364	0.796532149	1.324249733	337.6052758	4.478671589	216.6996732	0.984549253	0.203467851	1.246982832	73.30281255	0.324145037	58.78413935	0.015450747	336.8574017	0.910309632	6.006164168	3.429074183	1.228268173	510.1816597	15.79216309	353.0616687	0.999999809	0.570925817	1.349286143	72.20155803	0.31927529	53.51093123	1.91E-07	478.109019	2.300297282	0.25	0.25	0.25	0.25	1	4	292.1095109	103.6718716	0.63605584	0.632027406	434.1675036
63	63	2112	178.2378475	348.6950128	46.10630962	150.3984215	95.38578766	1.567720693	0.202167451	0.168169127	1.651044712	63.35186202	0.280141934	38.37077311	0.248701318	0.831830873	1.053149785	313.3633125	1.385692568	297.5486648	0.751298682	376.7151746	2.20817533	0.059809398	0.225736434	2.244547818	34.78843966	0.15383448	15.499086	0.081792021	3.774263566	1.016471739	581.6550667	2.572078705	572.2294525	0.918207979	616.4435064	6.898073047	0.25	0.25	0.25	0.25	1	4	335.690892	137.3282021	0.10765772	0.107075439	921.3886123
63	663	2112	207.1468682	300.0318418	70.67491709	114.0048967	503.258445	1.281727239	2.623736694	0.72404176	1.412820453	251.2189495	1.110890195	177.8137831	0.665408369	0.27595824	1.102278558	95.74853684	0.42340003	86.8641925	0.334591631	317.3696159	1.377624927	2.030044493	2.679887371	1.489544398	343.2974559	1.51806135	230.4714491	0.683578057	1.320112629	1.081240887	169.1083408	0.747797083	156.4020959	0.316421943	468.2405103	3.325931283	0.25	0.25	0.25	0.25	1	4	279.5848566	103.1098798	0.635906026	0.631856359	513.515955
63	1263	2112	241.4530518	257.4026552	75.81790363	109.2990257	546.0311121	0.989284176	6.589156413	0.868233049	1.208780957	354.5853424	4.703929152	249.3400804	0.989031086	0.131766951	1.221874348	45.74144581	0.202268673	37.43547435	0.010968914	324.2779407	1.277690976	2.653325936	2.905107272	1.409677135	367.7058975	1.625995479	260.8440532	0.733642293	1.094892728	1.103300533	138.5830111	0.612814075	125.6076716	0.266357707	463.1472792	2.794521284	0.25	0.25	0.25	0.25	1	4	280.6823535	102.0031043	0.63594572	0.631870512	470.7432879
63	1863	2112	241.4530529	257.4027149	88.25976935	92.99799286	617.5986035	0.989284326	6.589152843	0.868232987	1.208781047	354.5853582	4.703929362	249.3400729	0.989031087	0.131767013	1.221874253	45.74147264	0.202268792	37.43549921	0.010968913	324.2779728	0.920658529	8.508305955	3.579315178	1.16957555	679.6642589	3.005475353	406.7843086	0.940375194	0.420684822	1.270368452	55.91770956	0.247268112	44.01692241	0.059624806	500.8581027	1.786849956	0.25	0.25	0.25	0.25	1	4	280.6823809	105.1883066	0.635980025	0.632155899	399.1757965
63	2463	2112	241.4532121	257.4025445	95.27595723	81.23147029	640.2825015	0.989283451	6.589173584	0.868233347	1.208780523	354.5855094	4.703931367	249.3402875	0.989031115	0.131766653	1.221874804	45.74134815	0.202268242	37.43538044	0.010968885	324.2780093	0.798874978	14.09079878	3.734937821	1.110168022	708.2849285	7.830089885	446.598569	0.999535692	0.265062179	1.389664281	35.18604287	0.155592682	25.31981527	0.000464308	508.4007304	1.429358953	0.25	0.25	0.25	0.25	1	4	280.6824145	106.8591854	0.635987121	0.63227017	376.4918985
63	3063	2112	241.4531997	257.4025577	95.51015733	80.76669362	630.1788247	0.989283519	6.589171973	0.868233319	1.208780563	354.5854976	4.703931211	249.3402707	0.989031112	0.131766681	1.221874761	45.74135782	0.202268284	37.43538967	0.010968888	324.2780064	0.847072697	11.44130694	3.678490369	1.132052241	538.8424289	9.531044882	404.5891595	0.999913391	0.321509631	1.336428673	40.03179594	0.177020602	29.9543079	8.66E-05	473.7664688	1.591178053	0.25	0.25	0.25	0.25	1	4	280.6824118	102.6817664	0.635984175	0.632017938	386.5955753
63	3663	2112	239.3240627	259.6925297	94.36346455	82.19430977	604.2063603	1.016402379	4.662680808	0.823405197	1.225317385	317.5788675	4.213001256	230.6710045	0.981015135	0.176594803	1.205543603	60.61860198	0.268055458	50.28320987	0.018984865	324.2838225	0.825414025	9.773182447	3.628707671	1.121948168	637.2629323	7.044941717	420.3176076	0.998922003	0.371292329	1.359255034	48.25189466	0.213369878	35.49877946	0.001077997	500.1102161	1.988488251	0.25	0.25	0.25	0.25	1	4	283.0981181	106.3644128	0.635994617	0.632210306	412.5680397
63	4263	2112	241.4529883	257.4027832	95.66911911	80.43652959	620.8696564	0.98928468	6.589144476	0.868232842	1.208781259	354.5852967	4.703928546	249.339986	0.989031076	0.131767158	1.221874031	45.74152279	0.202269014	37.43554707	0.010968924	324.2779575	0.890300543	9.585591127	3.622127857	1.153508332	428.8484197	13.27457398	371.777479	0.999997907	0.377872143	1.295639255	44.73886003	0.197835239	34.53033695	2.09E-06	447.9000848	1.736571935	0.25	0.25	0.25	0.25	1	4	280.6823669	99.08160752	0.635981156	0.631782139	395.9047436
63	4863	2112	241.4531021	257.4026619	95.69937312	80.37128625	631.2839399	0.989284055	6.589159274	0.868233099	1.208780885	354.5854049	4.703929981	249.3401393	0.989031095	0.131766901	1.221874424	45.74143402	0.202268621	37.43546237	0.010968905	324.2779839	0.843173151	11.63056115	3.683307816	1.130200823	539.2979132	16.69342761	405.5944897	0.999999933	0.316692184	1.340413677	39.41368093	0.174287297	29.40411725	6.70E-08	473.7962816	1.573685975	0.25	0.25	0.25	0.25	1	4	280.6823911	102.6936473	0.635984513	0.632019588	385.4904601
64	64	2112	190.0137947	348.4508786	50.20706476	150.3041167	88.11779775	1.501235445	0.171944603	0.146717347	1.557221696	53.99540644	0.238767687	34.67419353	0.240513964	0.853282653	1.037293451	314.027922	1.388631471	302.7377853	0.759486036	368.0233284	2.084769522	0.041439569	0.159162643	2.104395921	24.25971829	0.107276474	11.52811505	0.077167563	3.840837357	1.009414182	585.424006	2.588744954	579.9641183	0.922832437	609.6837243	6.946083245	0.25	0.25	0.25	0.25	1	4	327.945588	135.8222917	0.107643706	0.107053663	928.6566022
64	664	2112	224.9755397	294.3008036	81.00940011	107.5612854	565.3340089	1.197180454	3.985305998	0.799410508	1.306116554	267.9245554	1.184762384	205.1306635	0.708369802	0.200589492	1.090993885	67.22810131	0.297282664	61.62096987	0.291630198	303.9390556	1.209179512	3.816746391	3.169563918	1.31513902	386.4600249	1.70892623	293.8548845	0.779229513	0.830436082	1.087629262	101.2537867	0.447744245	93.09586475	0.220770487	441.8810712	2.538681678	0.25	0.25	0.25	0.25	1	4	267.4409312	97.19225929	0.63584223	0.631585823	451.4403911
64	1264	2112	258.7109434	255.9245478	86.30747099	104.1171969	602.1912226	0.940930037	11.31717954	0.918812582	1.140556223	368.6679839	4.890749474	274.7499685	0.991576797	0.081187418	1.212158373	27.68956568	0.122443259	22.84319137	0.008423203	320.2329196	1.133933618	5.042047582	3.337972774	1.260183382	406.8481055	1.799082323	322.848334	0.808805388	0.662027226	1.111337879	80.6910484	0.356815816	72.60712506	0.191194612	444.8431118	2.01826107	0.25	0.25	0.25	0.25	1	4	277.0695824	97.93752448	0.635944244	0.63168641	414.5831774
64	1864	2112	258.7112955	255.9242565	97.16914366	89.87089329	660.649976	0.940928461	11.31726167	0.918813124	1.140555393	368.6683026	4.890753702	274.7504059	0.991576839	0.081186876	1.212159521	27.68938869	0.122442477	22.84302372	0.008423161	320.2330947	0.843651554	18.15988739	3.791230506	1.094463694	717.819104	3.174196078	459.1046516	0.954861982	0.208769494	1.297293519	27.66941017	0.122354132	21.32856579	0.045138018	506.2134655	1.089521063	0.25	0.25	0.25	0.25	1	4	277.0697421	106.2574416	0.635962288	0.632249117	356.124424
64	2464	2112	255.3880584	259.2544693	98.5066278	87.2138775	582.5289631	0.968392635	5.259998683	0.840255557	1.155411465	322.188836	4.274157099	245.3897892	0.98263534	0.159744443	1.193122937	53.90232828	0.238356096	45.17751408	0.01736466	323.8533683	0.870127031	8.362776587	3.572776306	1.105974729	530.6138938	4.833531755	403.0071022	0.990026991	0.427223694	1.271049732	53.29757003	0.235681855	41.9319313	0.009973009	483.2837444	2.301394003	0.25	0.25	0.25	0.25	1	4	282.8970405	104.9239465	0.63598363	0.632101827	434.2454369
64	3064	2112	258.7113211	255.9242296	100.1775957	85.32899127	655.5287667	0.940928333	11.31726837	0.918813168	1.140555325	368.6683241	4.890753987	274.7504382	0.991576842	0.081186832	1.212159615	27.68937391	0.122442411	22.84300976	0.008423158	320.233105	0.851190309	17.47314423	3.783469454	1.097661526	555.1449368	4.39418313	429.8895289	0.98627565	0.216530546	1.289560648	27.0056259	0.119418878	20.94172612	0.01372435	475.750578	1.176765137	0.25	0.25	0.25	0.25	1	4	277.0697517	103.0885954	0.635961173	0.632060979	361.2456333
64	3664	2112	257.011497	257.6168627	98.17861322	88.09911137	617.2426622	0.956590176	7.018859949	0.875293994	1.148931263	340.6962761	4.519676798	257.9838932	0.987041193	0.124706006	1.201069478	42.22990091	0.186740622	35.16024817	0.012958807	322.2342675	0.856782967	11.31458495	3.675181907	1.100074995	602.7994999	4.078336464	427.4105056	0.980053977	0.324818093	1.283959927	41.55553316	0.183758568	32.3651325	0.019946023	492.9237948	1.792296109	0.25	0.25	0.25	0.25	1	4	280.5336068	105.6883829	0.635978685	0.632184506	399.5317378
64	4264	2112	258.7113592	255.9241919	99.73529606	86.09319313	643.8523397	0.940928147	11.31727805	0.918813232	1.140555228	368.6683568	4.890754421	274.7504862	0.991576846	0.081186768	1.21215975	27.68935268	0.122442318	22.8429897	0.008423154	320.2331214	0.906150545	13.32350325	3.72073871	1.12288734	441.1707278	4.330902447	392.8895732	0.984998357	0.27926129	1.239184091	33.11221678	0.146422223	26.7209828	0.015001643	448.0175451	1.3711447	0.25	0.25	0.25	0.25	1	4	277.0697669	99.0920331	0.635958298	0.631802432	372.9220603
64	4864	2112	258.7114325	255.9241195	101.9762222	82.32026454	659.7921226	0.94092779	11.31729666	0.918813354	1.14055504	368.6684197	4.890755256	274.7505783	0.991576854	0.081186646	1.21216001	27.68931188	0.122442137	22.84295114	0.008423146	320.233153	0.821114076	20.42073989	3.813265087	1.085284144	560.0034994	5.844151719	438.5975571	0.996798968	0.186734913	1.32172152	23.30978099	0.103075852	17.63592454	0.003201032	478.5792702	1.104222441	0.25	0.25	0.25	0.25	1	4	277.0697961	103.7641135	0.635962108	0.632103909	356.9822774
65	65	2112	199.1214965	348.2560821	53.48983703	150.2178108	81.9170258	1.454330046	0.147438692	0.128493743	1.493995129	46.58249936	0.205987812	31.1798201	0.233058608	0.871506257	1.027273784	315.944876	1.397108242	307.5566426	0.766941392	362.5273753	1.997384167	0.029127781	0.113213466	2.008636032	17.14986779	0.075836715	8.538066388	0.073935525	3.886786534	1.0056333	588.7804494	2.603587147	585.482252	0.926064475	605.9303172	6.986747609	0.25	0.25	0.25	0.25	1	4	323.0481442	134.9861264	0.107633123	0.107037232	934.8573742
65	665	2112	239.4177724	289.6413772	89.48324866	102.5225781	618.5748105	1.136087617	6.207221399	0.861250273	1.233224669	281.9484066	1.246775854	228.6269596	0.739990066	0.138749727	1.085501374	45.4226438	0.200858931	41.8448515	0.260009934	296.1552674	1.095423642	7.478330807	3.52820902	1.204959684	417.0139187	1.844035548	346.0812209	0.831661924	0.47179098	1.099994228	55.76296762	0.246583843	50.69387292	0.168338076	430.6277109	1.771888336	0.25	0.25	0.25	0.25	1	4	260.5045601	94.78557699	0.635802853	0.631485651	398.1995895
65	1265	2112	272.1650098	254.7913613	94.70231963	100.0340026	647.189338	0.906805946	19.64545338	0.951563185	1.097191711	379.0861955	5.02895747	293.6800042	0.993011166	0.048436815	1.209952047	16.40192568	0.072529315	13.55584771	0.006988834	320.6870169	1.03737866	9.877700864	3.632275234	1.167451744	433.4070689	1.916526058	371.241956	0.848450641	0.367724766	1.125386311	43.87732275	0.194025521	38.98867644	0.151549359	439.6109199	1.316221281	0.25	0.25	0.25	0.25	1	4	277.6183605	96.9086624	0.635963738	0.631659153	369.585062
65	1865	2112	266.0709098	260.6270557	76.97309006	118.3047151	446.1251001	0.952543542	5.013601222	0.833710291	1.119421904	307.2079103	4.075420139	246.9909856	0.978784061	0.166289709	1.175192371	55.14740943	0.243861845	46.92628272	0.021215939	322.3071616	1.288143739	1.071983168	2.069482387	1.350671618	291.9751076	1.291113926	194.5532824	0.551600461	1.930517613	1.048541073	245.1322043	1.083974607	233.7840743	0.448399539	490.2125727	3.970539675	0.25	0.25	0.25	0.25	1	4	282.8466673	107.9303966	0.635877559	0.6319968	570.6492999
65	2465	2112	267.7735408	258.9699233	102.7664454	88.99547307	579.0966058	0.940960556	6.169520852	0.860520665	1.113541186	321.9416325	4.270877697	257.3124878	0.983135049	0.139479335	1.183408995	46.4425131	0.205368793	39.24468489	0.016864951	322.3718875	0.869285558	9.249524832	3.609738006	1.080962834	507.6981814	4.534983544	411.4328385	0.98690523	0.390261994	1.243507181	48.08285993	0.212622407	38.6671349	0.01309477	480.3982719	2.349501833	0.25	0.25	0.25	0.25	1	4	282.2548541	104.9684291	0.635976782	0.632100029	437.6777942
65	3065	2112	272.1649657	254.7914027	105.3120959	86.00514048	674.9223435	0.906806144	19.64543153	0.951563134	1.097191801	379.0861601	5.028957	293.6799527	0.993011162	0.048436866	1.209951883	16.40194239	0.072529389	13.55586335	0.006988838	320.6869908	0.827521275	31.35833737	3.876384254	1.065041149	571.6040782	3.842002516	456.1922015	0.977544065	0.123615746	1.287025701	15.49391668	0.0685141	12.0385449	0.022455935	482.403773	0.839592983	0.25	0.25	0.25	0.25	1	4	277.6183365	104.6172003	0.635969479	0.632161656	341.8520565
65	3665	2112	266.0707997	260.6271695	91.84263543	103.1562848	501.976706	0.952544085	5.013586615	0.833709887	1.119422183	307.2077489	4.075417997	246.9907941	0.978784004	0.166290113	1.175191994	55.14754113	0.243862427	46.9264098	0.021215996	322.3071358	1.044004657	3.137889312	3.033323586	1.171552941	412.940587	2.739034913	317.2255519	0.901615102	0.966676414	1.122172141	118.4383805	0.523734518	105.543861	0.098384898	473.670887	3.341163864	0.25	0.25	0.25	0.25	1	4	282.8466447	103.9509294	0.635932272	0.631905438	514.797694
65	4265	2112	272.1648781	254.7914847	105.6608603	85.54168323	667.5308582	0.906806534	19.64538825	0.951563032	1.097191979	379.0860898	5.028956067	293.6798504	0.993011155	0.048436968	1.209951558	16.40197548	0.072529536	13.55589434	0.006988845	320.6869391	0.868033817	24.56174736	3.843516175	1.080452869	455.8277977	4.111967864	421.8858693	0.982534405	0.156483825	1.244712875	18.55844338	0.082065437	14.90981876	0.017465595	452.8727323	0.970303168	0.25	0.25	0.25	0.25	1	4	277.6182888	100.3030177	0.635968205	0.631895311	349.2435418
65	4865	2112	272.1649598	254.7914082	107.9923177	81.81698131	677.9827365	0.90680617	19.64542861	0.951563127	1.097191813	379.0861554	5.028956937	293.6799458	0.993011162	0.048436873	1.209951861	16.40194462	0.072529399	13.55586544	0.006988838	320.6869874	0.786937318	40.54849336	3.903726954	1.051697651	579.2821862	5.686720537	468.1857544	0.996435012	0.096273046	1.336443993	12.14323437	0.053697382	9.086227656	0.003564988	488.9680312	0.784644011	0.25	0.25	0.25	0.25	1	4	277.6183333	106.1404507	0.635969951	0.632250584	338.7916635
66	66	2112	206.3573561	348.1392946	56.17561296	150.1493275	76.54282215	1.419643082	0.127008784	0.112695469	1.448761892	40.44086738	0.178829516	27.91408831	0.226325061	0.887304531	1.02051136	318.4100041	1.408009038	312.0102496	0.773674939	358.8508715	1.932295903	0.020670174	0.081006282	1.939020848	12.22627322	0.05406458	6.305385133	0.071656389	3.918993718	1.003480287	591.4934873	2.615584201	589.4420595	0.928343611	603.7197605	7.021773784	0.25	0.25	0.25	0.25	1	4	319.7720116	134.4936697	0.107624689	0.10702385	940.2315778
66	666	2112	251.1286061	286.0730465	96.14719293	98.98104326	658.5254528	1.091211931	9.768561652	0.907137087	1.181632218	292.2480904	1.292321056	247.3257633	0.76133765	0.092862913	1.082862261	29.91720796	0.132293894	27.62789788	0.23866235	292.3088422	1.019652832	14.5645914	3.743006424	1.136228007	435.4532087	1.925574089	383.2445655	0.857339317	0.256993576	1.1143283	29.89807244	0.132209276	26.83057807	0.142660683	429.8099703	1.125865403	0.25	0.25	0.25	0.25	1	4	257.2250412	94.78330394	0.635783598	0.63151867	358.2489472
66	1266	2112	281.6027479	255.1151433	100.9656197	97.19776804	656.1439054	0.887084131	14.44207729	0.935241873	1.070527736	371.6051498	4.929713917	295.0548284	0.992100303	0.064758127	1.20679392	21.87111805	0.096714084	18.12332469	0.007899697	327.0836295	0.974840268	18.9776643	3.799776393	1.111200466	449.0331905	1.985624768	404.0973743	0.867725396	0.200223607	1.139879529	23.66114098	0.104629565	20.75758041	0.132274604	441.706567	1.166351325	0.25	0.25	0.25	0.25	1	4	284.2340639	97.55753857	0.636019558	0.631709228	360.6304946
66	1866	2112	279.7071212	256.8440564	95.59107616	103.5608395	572.8290614	0.908836834	10.14640159	0.910284948	1.079554597	339.6542171	4.505852844	280.0157157	0.987557393	0.089715052	1.187842038	29.79305034	0.131744869	25.08166017	0.012442607	322.0965688	1.007726676	5.522746713	3.38676141	1.129298147	477.8488606	2.113047662	368.129984	0.855718919	0.61323859	1.12063933	75.275679	0.332869053	67.17208379	0.144281081	470.5973933	2.436382078	0.25	0.25	0.25	0.25	1	4	281.8637614	102.5905327	0.635970484	0.631948415	443.9453386
66	2466	2112	278.003663	258.4179099	106.6207451	89.78742056	583.8413112	0.919691832	7.615678642	0.883932533	1.084320499	324.5178052	4.305053204	269.353964	0.984256621	0.116067467	1.179004164	38.35062355	0.169586457	32.52797973	0.015743379	321.7620845	0.86079644	11.24517648	3.673340763	1.060546966	500.3824052	4.425381992	424.6338723	0.985912654	0.326659237	1.232053151	40.04776319	0.177091209	32.50489897	0.014087346	480.356925	2.282899607	0.25	0.25	0.25	0.25	1	4	282.2457126	105.3760199	0.635978965	0.632129948	432.9330888
66	3066	2112	282.916928	253.9300985	110.3663873	85.17410198	686.2006124	0.881566871	34.31301083	0.971681826	1.068349079	386.7082106	5.130071122	307.6728247	0.993865727	0.028318174	1.211875258	9.579514332	0.042360612	7.904703285	0.006134273	323.4644675	0.796734529	62.26244378	3.936771333	1.040351911	587.4407858	3.818564838	479.9574669	0.977754129	0.063228667	1.305769831	8.019676673	0.03546301	6.141723054	0.022245871	493.5113978	0.634600441	0.25	0.25	0.25	0.25	1	4	280.3087343	107.1664384	0.635993143	0.632311097	330.5737876
66	3666	2112	280.1916148	256.3999835	110.7624135	84.02528365	642.2568048	0.906731738	11.43592932	0.919587835	1.0786505	343.2901954	4.554087733	283.250482	0.988294793	0.080412165	1.189602673	26.71652346	0.118140467	22.45835863	0.011705207	321.5650359	0.788237047	26.0882724	3.852334621	1.0380934	573.0221264	5.32119807	470.2995431	0.994719526	0.147665379	1.316981236	18.71395868	0.082753125	14.20973828	0.005280474	498.0416196	1.39723206	0.25	0.25	0.25	0.25	1	4	281.2713042	108.40039	0.635992439	0.632356891	374.5175952
66	4266	2112	280.19157	256.4000245	111.5281708	82.84914915	631.1910593	0.906731933	11.43591488	0.919587742	1.078650583	343.2901451	4.554087065	283.2504187	0.988294784	0.080412258	1.18960251	26.71655327	0.118140599	22.45838677	0.011705216	321.5650128	0.819417674	20.75995782	3.816176114	1.046851573	455.7138807	6.448533697	435.3185231	0.998258845	0.183823886	1.277555521	21.95158028	0.097069888	17.18248634	0.001741155	467.6219896	1.575158043	0.25	0.25	0.25	0.25	1	4	281.2712833	103.9010552	0.635989275	0.632092171	385.5833407
66	4866	2112	278.0036643	258.4179073	104.3097854	93.0580286	563.5684518	0.919691823	7.615679073	0.883932538	1.084320495	324.517807	4.305053228	269.3539665	0.984256621	0.116067462	1.179004171	38.35062159	0.169586449	32.52797788	0.015743379	321.7620844	0.910827392	8.062667063	3.558628826	1.080415525	449.7711982	3.977776477	395.4799133	0.976874713	0.441371174	1.186191297	52.99519811	0.234344766	44.676772	0.023125287	468.1113587	2.562532468	0.25	0.25	0.25	0.25	1	4	282.2457126	103.3400245	0.635968735	0.631980995	453.2059482
67	67	2112	212.2313332	348.0928887	58.41309276	150.0976014	71.82831938	1.393071427	0.109692614	0.098849549	1.414991362	35.22004034	0.155743018	24.89063982	0.220274034	0.901150451	1.015734968	321.0794138	1.419813168	316.1055037	0.779725966	356.2994542	1.88195216	0.014766448	0.058206293	1.886094697	8.765343441	0.038760349	4.647350662	0.07003624	3.941793707	1.002201192	593.5986303	2.624893143	592.2948757	0.92996376	602.3639737	7.052335927	0.25	0.25	0.25	0.25	1	4	317.4984436	134.1916343	0.107617697	0.107012363	944.9460806
67	667	2112	260.6565532	283.4236787	101.3729423	96.57465595	679.0621413	1.057709033	15.40251408	0.939033736	1.144116508	299.2394695	1.323236934	261.5463262	0.775098307	0.060966264	1.081693048	19.42796273	0.085910451	17.96069852	0.224901693	291.0464253	0.968033861	27.80328145	3.861126934	1.092649873	446.7560975	1.975555463	408.8739755	0.870400069	0.138873066	1.128731046	16.06846653	0.071054759	14.23586831	0.129599931	434.3428725	0.765144951	0.25	0.25	0.25	0.25	1	4	256.3435419	95.98531937	0.635779056	0.631613969	337.7122587
67	1267	2112	290.2094358	254.5618098	98.9792779	103.5317793	614.0104696	0.878100117	22.43072352	0.957320994	1.054047076	363.7057859	4.824920955	303.6497124	0.991522483	0.042679006	1.200372322	14.26887061	0.063096946	11.88703734	0.008477517	324.6024999	1.030587085	7.713275677	3.540930398	1.127261862	419.0932322	1.853230273	371.7798377	0.833822667	0.459069602	1.093805539	54.33401446	0.240265012	49.67429083	0.166177333	446.9796572	1.84153003	0.25	0.25	0.25	0.25	1	4	283.4410598	98.85585751	0.636001065	0.631760468	402.7639304
67	1867	2112	287.7519116	256.7358267	95.14263594	107.4030843	548.2395447	0.894774837	11.61141284	0.920706743	1.060196612	338.3175058	4.488120032	287.1974423	0.987533459	0.079293257	1.184875309	26.22297211	0.115957983	22.13141915	0.012466541	323.0313867	1.047538232	4.059858609	3.209464076	1.13767172	433.2213661	1.915704881	342.7168159	0.816232287	0.790535924	1.086043149	96.03763752	0.424678433	88.42893361	0.183767713	466.6521472	2.765787686	0.25	0.25	0.25	0.25	1	4	283.3329287	102.2539604	0.635968822	0.631889926	468.5348553
67	2467	2112	287.7514978	256.7362513	112.1605133	87.33007779	619.5863955	0.89477669	11.61125248	0.920705735	1.060197321	338.3169863	4.488113141	287.1968093	0.987533357	0.079294265	1.184873647	26.22329402	0.115959406	22.13172188	0.012466643	323.0311734	0.816745995	21.33356349	3.820897368	1.035196523	528.1073588	4.670581482	459.1366106	0.989769134	0.179102632	1.267464462	22.27928884	0.098519015	17.57784104	0.010230866	490.2079497	1.756345757	0.25	0.25	0.25	0.25	1	4	283.3327369	107.5677109	0.636002151	0.632292995	397.1880045
67	3067	2112	287.7522132	256.7355589	103.7346067	98.32219709	572.8389251	0.894773583	11.61152129	0.920707425	1.060196132	338.3178826	4.48812503	287.197892	0.987533532	0.079292575	1.184876434	26.22275641	0.115957029	22.13121611	0.012466468	323.0315554	0.948541834	7.869253633	3.549003765	1.083147597	447.7659579	2.970031599	392.7236337	0.938831145	0.450996235	1.141908093	54.05565507	0.239034107	47.33800855	0.061168855	465.2824283	2.436246314	0.25	0.25	0.25	0.25	1	4	283.3330798	102.6585136	0.635982425	0.631952616	443.9354749
67	3667	2112	287.7522763	256.735551	107.0926879	94.17611279	597.9533783	0.894773433	11.61153428	0.920707506	1.060196075	338.3179595	4.488126051	287.1979728	0.987533546	0.079292494	1.184876568	26.22273304	0.115956926	22.13119387	0.012466454	323.0316059	0.886137793	12.38706517	3.701204114	1.056954812	503.8516924	3.342048276	429.0311357	0.960081082	0.298795886	1.192765753	36.60806794	0.161880876	30.6917497	0.039918918	479.186063	2.080404088	0.25	0.25	0.25	0.25	1	4	283.3331245	105.0824988	0.635993977	0.632129539	418.8210217
67	4267	2112	287.7522601	256.7355655	107.8704959	93.32916716	582.8587629	0.894773501	11.61152842	0.92070747	1.060196101	338.3179392	4.488125781	287.1979486	0.987533542	0.07929253	1.184876508	26.2227447	0.115956977	22.13120484	0.012466458	323.0315968	0.907542264	10.56487634	3.654125139	1.065212994	433.147712	3.830758365	406.630143	0.974653997	0.345874861	1.17373376	40.99884355	0.181296886	34.93027546	0.025346003	462.4332418	2.296751529	0.25	0.25	0.25	0.25	1	4	283.3331164	102.6996705	0.635987307	0.631968617	433.9156371
67	4867	2112	287.7523483	256.7354855	110.3088721	90.00916315	603.7147354	0.89477313	11.61156047	0.920707671	1.060195959	338.3180494	4.488127244	287.1980805	0.987533564	0.079292329	1.18487684	26.22268087	0.115956695	22.13114476	0.012466436	323.0316456	0.857969595	15.36375971	3.755557398	1.047219827	479.1157482	4.237299677	434.6365006	0.983798152	0.244442602	1.220579183	29.62555842	0.131004219	24.27172185	0.016201848	475.5456097	1.995765193	0.25	0.25	0.25	0.25	1	4	283.3331601	105.0359204	0.635996312	0.632133113	413.0596646
68	68	2112	217.0852089	348.1022443	60.30574868	150.059508	67.65218692	1.372149131	0.094868843	0.086648592	1.388956873	30.71567348	0.135824708	22.11420244	0.214858265	0.913351408	1.012249209	323.7698744	1.431710385	319.851941	0.785141735	354.4855479	1.841858316	0.010600221	0.041956141	1.844469003	6.309241821	0.027899467	3.420627732	0.068876889	3.958043859	1.00141742	595.1990683	2.63197028	594.3566154	0.931123111	601.5083102	7.079280953	0.25	0.25	0.25	0.25	1	4	315.8820717	134.0010138	0.107611726	0.107002142	949.1222131
68	668	2112	268.4647763	281.4815652	105.527239	94.93946967	688.6188645	1.032231177	24.2343223	0.960371434	1.116171949	303.7854714	1.343339354	272.1672693	0.7837929	0.039628566	1.081319741	12.53534007	0.055431274	11.59263037	0.2162071	291.3542017	0.931612038	52.002044	3.924531212	1.064288443	454.5058175	2.009824725	427.0513512	0.877737346	0.075468788	1.142415941	8.740152936	0.038648956	7.65058734	0.122262654	441.051202	0.589736666	0.25	0.25	0.25	0.25	1	4	256.9068653	97.65092897	0.635785849	0.631731024	328.1555355
68	1268	2112	291.1497493	259.5498902	108.3512732	94.83896684	656.9046359	0.925912543	1.773650335	0.639464287	1.061901856	203.6407209	0.900499268	191.7698135	0.596954079	0.360535713	1.14687058	114.8144687	0.507709581	100.1110942	0.403045921	318.4551896	0.914623536	1.943251382	2.640958763	1.057351013	310.9880328	1.375189081	294.1199555	0.660946452	1.359041237	1.156050519	160.034896	0.70767431	138.4324417	0.339053548	471.0229288	1.153448163	0.25	0.25	0.25	0.25	1	4	283.7754195	104.932133	0.636016083	0.632170916	359.8697641
68	1868	2112	295.6045563	255.6384335	107.998736	96.48169899	635.927267	0.90726272	2.063734495	0.673600959	1.05450923	215.5347901	0.953094842	204.39346	0.620404313	0.326399041	1.162297542	104.4392051	0.461830165	89.85582548	0.379595687	319.9739952	0.927230269	1.754971503	2.548079356	1.062448318	301.2291629	1.332035358	283.5235915	0.639461698	1.451920644	1.145830063	171.6433357	0.759006831	149.7982478	0.360538302	472.8724986	1.499637904	0.25	0.25	0.25	0.25	1	4	285.1288272	105.3441709	0.636021546	0.632180581	380.847133
68	2468	2112	291.1497073	259.549932	112.818101	90.07055882	594.3925928	0.925912732	1.773647636	0.639463937	1.061901934	203.6406022	0.900498743	191.7696877	0.596953838	0.360536063	1.146870431	114.8145765	0.507710057	100.1112013	0.403046162	318.4551788	0.859956985	3.074569587	3.018301218	1.038551438	360.2971148	1.593233842	346.922744	0.745553535	0.981698782	1.207678357	117.1861962	0.51819736	97.03427698	0.254446465	477.483311	2.132134621	0.25	0.25	0.25	0.25	1	4	283.7754098	106.3713446	0.63599603	0.632199969	422.3818072
68	3068	2112	291.6144221	259.1363283	114.603449	87.76369598	634.2968163	0.923936092	1.802090962	0.643123648	1.061088211	204.8983856	0.906060661	193.1021224	0.599474903	0.356876352	1.148443296	113.7003569	0.502782978	99.00389281	0.400525097	318.5987426	0.836293141	3.784404403	3.163950272	1.031997639	380.0522539	1.680591067	368.2685306	0.774955543	0.836049728	1.234014232	100.4259095	0.444083372	81.38148396	0.225044457	480.4781634	1.525741376	0.25	0.25	0.25	0.25	1	4	283.9033395	107.0385229	0.63601136	0.632275758	382.4775837
68	3668	2112	291.5675041	259.1780019	111.9139679	91.2469666	628.1783414	0.924135263	1.799201635	0.642755282	1.061169878	204.7715978	0.905500005	192.9677821	0.599221216	0.357244718	1.148284153	113.8124787	0.503278781	99.11525676	0.400778784	318.5840765	0.872155402	2.768506648	2.938571595	1.042292839	349.8411961	1.546997769	335.6457831	0.728734925	1.061428405	1.195076974	126.3645859	0.558784199	105.7376124	0.271265075	476.2057819	1.622715468	0.25	0.25	0.25	0.25	1	4	283.8902705	106.0867431	0.636009411	0.632217023	388.5960586
68	4268	2112	291.5683005	259.1773116	109.0648539	94.9300441	595.2614444	0.924131922	1.79925005	0.64276146	1.061168508	204.7737309	0.905509438	192.9700414	0.599225475	0.35723854	1.148286821	113.8106018	0.503270481	99.11339193	0.400774525	318.5843326	0.911195647	1.998337831	2.665927515	1.056015332	315.4001178	1.394699321	298.6700176	0.667471167	1.334072485	1.158933688	157.83123	0.697929699	136.1865926	0.332528833	473.2313478	2.119552416	0.25	0.25	0.25	0.25	1	4	283.8904988	105.4241135	0.635997322	0.632146406	421.5129556
68	4868	2112	291.6942156	259.0655143	118.771287	81.65476837	656.8556291	0.923597605	1.807013411	0.643749475	1.060949587	205.1138919	0.90701363	193.3304791	0.599905866	0.356250525	1.148714094	113.5098891	0.50194073	98.81474398	0.400094134	318.623781	0.777984527	6.48127707	3.465331926	1.019461179	423.5940716	1.873132984	415.5077999	0.829788096	0.534668074	1.310387474	65.35657509	0.289006775	49.87576298	0.170211904	488.9506467	1.154280216	0.25	0.25	0.25	0.25	1	4	283.9256512	108.9259803	0.636017266	0.632394594	359.9187709
69	69	2112	221.1565724	348.1534219	61.9276595	150.032043	63.92307867	1.355306271	0.082102956	0.075873516	1.36837537	26.79670987	0.118495051	19.5828648	0.210028362	0.924126484	1.009642912	326.3793574	1.443249518	323.2621687	0.789971638	353.1760673	1.809174963	0.00763726	0.030317499	1.810849816	4.554882676	0.020141691	2.515328789	0.068042735	3.969682501	1.000925755	596.4026902	2.637292696	595.8510779	0.931957265	600.9575728	7.103241701	0.25	0.25	0.25	0.25	1	4	314.7151935	133.8783233	0.107606507	0.106992817	952.8513213
69	669	2112	274.927771	280.0606102	108.8904595	93.81325688	692.7818496	1.012470531	37.99246458	0.974354019	1.094892504	306.689423	1.356180628	280.1091632	0.789262318	0.025645981	1.081406787	8.072375046	0.035696042	7.464697965	0.210737682	292.5427698	0.904969279	95.61343161	3.958597889	1.045344892	460.5501125	2.036552597	440.5724045	0.882389239	0.041402111	1.155116439	4.816793046	0.021299859	4.169963202	0.117610761	448.3321639	0.511724235	0.25	0.25	0.25	0.25	1	4	258.26521	99.41342698	0.635799392	0.631848202	323.9925504
69	1269	2112	286.8480786	268.4224279	107.8322815	97.03740494	627.6284311	0.956492993	1.441579466	0.590429059	1.066181035	186.3624474	0.824094742	174.7943747	0.56277544	0.409570941	1.114677309	129.276569	0.571660988	115.9766759	0.43722456	315.6390164	0.931767492	1.78796948	2.565264064	1.055514506	299.8486342	1.32593066	284.0781745	0.642066817	1.434735936	1.132808899	167.703441	0.741584616	148.0421289	0.357933183	467.5520752	1.631356303	0.25	0.25	0.25	0.25	1	4	281.2659275	104.1589135	0.635988125	0.632104483	389.1459689
69	1869	2112	301.4508945	255.4194613	105.7543036	101.8445863	593.8889469	0.864340954	19.23332183	0.950576578	1.032576804	351.7856315	4.666788188	306.6184202	0.989988867	0.049423422	1.194640609	16.46138255	0.072792234	13.77935961	0.010011133	328.3356478	0.930572559	10.48111569	3.651601803	1.055030422	516.7338616	2.284997136	425.1299132	0.890490751	0.348398197	1.13374332	42.79363049	0.189233434	37.7454312	0.109509249	480.5525258	2.139416284	0.25	0.25	0.25	0.25	1	4	288.2335479	104.9049955	0.636031022	0.632114509	422.8854531
69	2469	2112	287.2713439	268.0268707	113.5913481	90.77446197	607.3792472	0.954604858	1.465191907	0.594352068	1.065322655	187.6518045	0.829796279	176.1455119	0.565485816	0.405647932	1.115982856	128.073192	0.566339655	114.7626877	0.434514184	315.7249965	0.860506882	3.439253882	3.098947682	1.03152852	368.7064641	1.630419984	357.4370045	0.76067029	0.901052318	1.19874523	107.2053639	0.474062119	89.4313164	0.23932971	475.911828	1.941314147	0.25	0.25	0.25	0.25	1	4	281.3425444	106.0212575	0.635981645	0.632193977	409.3951528
69	3069	2112	287.3146354	267.9864855	113.3066893	91.0899636	625.0004977	0.954412122	1.4676265	0.594752285	1.065235442	187.7835141	0.8303787	176.283577	0.565762235	0.405247715	1.116116841	127.9504793	0.56579702	114.6389649	0.434237765	315.7339935	0.863960795	3.327822377	3.07574765	1.032471702	365.5273843	1.616362093	354.0313827	0.755958916	0.92425235	1.195044622	109.839812	0.485711649	91.91272862	0.244041084	475.3671963	1.672481575	0.25	0.25	0.25	0.25	1	4	281.3505616	105.8999271	0.635987969	0.632203641	391.7739023
69	3669	2112	287.3403945	267.9624654	110.5740371	94.44643615	605.2381562	0.954297483	1.469076746	0.594990313	1.065183604	187.8618644	0.830725164	176.3657116	0.565926626	0.405009687	1.116196598	127.8775019	0.565474313	114.5653929	0.434073374	315.7393662	0.899760066	2.383308947	2.817725469	1.043532805	332.026615	1.468221692	318.1755413	0.701023894	1.182274531	1.159790087	139.3132919	0.616043377	120.1194022	0.298976106	471.3399069	1.973187557	0.25	0.25	0.25	0.25	1	4	281.3553493	105.0027478	0.635980916	0.632132788	411.5362438
69	4269	2112	298.2240182	258.1831859	93.30543136	113.6539844	430.595265	0.876896233	10.68713968	0.914435865	1.036193984	336.5402387	4.464542807	292.3064789	0.987121299	0.085564135	1.18166089	28.34118612	0.125324725	23.98419576	0.012878701	327.8098046	1.141311219	1.223995491	2.201435202	1.182377278	263.7569967	2.332666879	223.0734652	0.798955114	1.798564798	1.035981474	215.4885362	0.952890307	208.0042372	0.201044886	468.9629529	4.134607439	0.25	0.25	0.25	0.25	1	4	288.0742174	104.1932786	0.635902221	0.631719766	586.179135
69	4869	2112	298.2237467	258.1834101	106.6119014	101.0375255	505.2441143	0.876897279	10.68703495	0.914435098	1.036194297	336.5398018	4.464537011	292.3060111	0.987121212	0.085564902	1.181659839	28.34142706	0.12532579	23.98442101	0.012878788	327.8096301	0.948467356	5.60655368	3.394540604	1.062582571	427.7424406	3.782954145	382.4223448	0.969600373	0.605459396	1.120315385	72.478628	0.320500493	64.69484303	0.030399627	471.441072	3.302257738	0.25	0.25	0.25	0.25	1	4	288.0740642	104.2417494	0.635977318	0.631930348	511.5302857
70	70	2112	224.615571	348.2348961	63.33316269	150.0127662	60.57047817	1.341497068	0.071071004	0.066355082	1.351770199	23.37176241	0.103349933	17.28974527	0.205734927	0.933644918	1.007657961	328.8508828	1.454178604	326.3516944	0.794265073	352.2226453	1.782021827	0.005518014	0.021950932	1.783111737	3.295926442	0.014574587	1.848412735	0.067439747	3.978049068	1.000611614	597.3029819	2.641273786	596.9378862	0.932560253	600.5989084	7.124703347	0.25	0.25	0.25	0.25	1	4	313.8655992	133.7984218	0.107601859	0.106984159	956.2039218
70	670	2112	280.3395153	279.0152603	111.6644308	93.02219321	694.194655	0.996832613	59.33520521	0.983425929	1.078360107	308.5511622	1.364413239	286.1299858	0.792723073	0.016574071	1.081786545	5.20013643	0.022995003	4.806989379	0.207276927	294.1782955	0.884810059	173.4850797	3.977075404	1.032400007	465.7440731	2.059520291	451.1275376	0.885709831	0.022924596	1.166804104	2.684634748	0.011871455	2.300844452	0.114290169	455.4635846	0.485020917	0.25	0.25	0.25	0.25	1	4	260.0107791	101.1129246	0.635816134	0.631956541	322.579745
70	1270	2112	299.5440786	261.126832	68.29240197	134.1386523	288.1439656	0.880971458	8.114659649	0.890286633	1.031297151	326.7843137	4.335120706	285.1805438	0.984855399	0.109713367	1.170636281	36.24377301	0.160269964	30.96074638	0.015144601	328.4454234	1.571924341	0.044263128	0.169547796	1.574882579	22.80682356	0.100851774	14.48160254	0.101779361	3.830452204	1.001881921	515.2555789	2.27846017	514.2877299	0.898220639	537.3324544	5.463870227	0.25	0.25	0.25	0.25	1	4	288.9116648	119.6843647	0.635543645	0.631685693	728.6304344
70	1870	2112	303.5094212	257.7152768	108.6021486	100.4308883	618.9222046	0.896207453	2.681161904	0.72834664	1.035847362	232.9913494	1.030287747	224.9282645	0.656112708	0.27165336	1.155812037	86.89939577	0.384269128	75.18471252	0.343887292	319.8907451	0.948941312	1.60267629	2.463120437	1.055351543	289.897976	1.28192885	274.6932793	0.618234489	1.536879563	1.112135734	180.8836743	0.799867608	162.6453218	0.381765511	470.7816503	1.766555228	0.25	0.25	0.25	0.25	1	4	285.054643	104.8783821	0.636015637	0.632139061	397.8521954
70	2470	2112	290.0120795	269.7094649	118.5309767	86.7975523	627.2150598	0.952536589	1.549048432	0.607696744	1.056902166	191.4149324	0.846436831	181.1094145	0.574445718	0.392303256	1.10956595	123.5693659	0.546423736	111.3673016	0.425554282	314.9842983	0.811582478	6.546452794	3.469949643	1.015920319	421.1078271	1.862138811	414.5087161	0.828876941	0.530050357	1.251777048	64.32610764	0.284450048	51.38783118	0.171123059	485.4339347	1.637843639	0.25	0.25	0.25	0.25	1	4	280.6825082	108.1425448	0.635983246	0.63233134	389.5593402
70	3070	2112	289.1293506	270.5330239	117.4016116	87.315214	641.6848906	0.956435817	1.49312965	0.598897715	1.058616342	188.524636	0.83365594	178.0858925	0.568400461	0.401102285	1.106834691	126.2613974	0.558327899	114.0743043	0.431599539	314.7860334	0.820065665	5.961593228	3.425418885	1.01737936	412.6257129	1.824630902	405.5770435	0.820327307	0.574581115	1.24060719	69.21399987	0.306064307	55.79042298	0.179672693	481.8397128	1.406555936	0.25	0.25	0.25	0.25	1	4	280.5058343	107.341842	0.635986064	0.632298156	375.0895094
70	3670	2112	290.2315199	269.5055409	114.6856696	91.82717663	625.2916188	0.951571644	1.563243289	0.60986926	1.056483172	192.1308557	0.849602644	181.8588888	0.575936815	0.39013074	1.110250793	122.9052811	0.543487153	110.7004668	0.424063185	315.0361368	0.861627579	3.820530538	3.170215816	1.026169301	377.8703239	1.670942572	368.2339001	0.774445206	0.829784184	1.190966173	98.90519658	0.437358779	83.04618452	0.225554794	476.7755205	1.667939348	0.25	0.25	0.25	0.25	1	4	280.7287015	106.2136666	0.635983004	0.632221817	391.4827812
70	4270	2112	290.2311454	269.5058676	111.5610629	95.63336459	590.7694383	0.95157324	1.563219695	0.609865669	1.056483864	192.1296641	0.849597375	181.8576419	0.575934347	0.390134331	1.110249658	122.9063738	0.543491985	110.7015642	0.424065653	315.0360379	0.901934191	2.531782202	2.86742733	1.037679085	338.0491007	1.494853123	325.7742259	0.711856557	1.13257267	1.150504211	133.5221886	0.590435118	116.0553671	0.288143443	471.5712893	2.184325533	0.25	0.25	0.25	0.25	1	4	280.7286134	105.054294	0.635969739	0.632119601	426.0049617
70	4870	2112	290.2313978	269.5056336	115.8274055	90.46923981	621.144618	0.951572131	1.563236079	0.609868163	1.056483384	192.1304865	0.849601012	181.858503	0.575936059	0.390131837	1.110250446	122.9056117	0.543488615	110.7007992	0.424063941	315.0360982	0.847426499	4.436920382	3.264289392	1.022840525	391.055752	1.729248535	382.3232874	0.792408991	0.735710608	1.206996153	88.13675214	0.389740718	73.0215684	0.207591009	479.1925041	1.732326701	0.25	0.25	0.25	0.25	1	4	280.7286672	106.7521101	0.635981627	0.632248713	395.629782
71	71	2112	140.3364335	347.887138	33.8578969	150.1472235	114.8199141	1.837213034	0.29626542	0.228553054	2.091734145	96.49956442	0.426721074	46.13376162	0.266273446	0.771446946	1.138536526	325.719972	1.440333716	286.0865371	0.733726554	422.2195364	2.71265404	0.13589741	0.478555226	2.891105661	79.02185343	0.349434636	27.33274487	0.097803029	3.521444774	1.06578488	581.4816717	2.571311952	545.5900929	0.902196971	660.5035251	6.767812663	0.25	0.25	0.25	0.25	1	4	376.2398289	147.1436728	0.019735775	0.019635718	901.9544859
71	671	2112	156.6897191	311.5791362	46.75184283	125.8989383	386.093586	1.584943083	1.343527114	0.573292754	1.874044977	229.377755	1.014308433	122.3971451	0.564476261	0.426707246	1.182405221	170.7280431	0.754959407	144.3904678	0.435523739	376.8666399	1.942001824	0.894900004	1.889070668	2.184346833	283.4634601	1.25347542	129.7703532	0.463263253	2.110929332	1.124791339	316.7543399	1.400687691	281.6116455	0.536736747	568.126175	4.581732288	0.25	0.25	0.25	0.25	1	4	333.2951185	125.6906141	0.449273952	0.446816999	630.680814
71	1271	2112	187.6570049	260.1621365	50.31131181	119.2290904	427.6852741	1.179688602	2.425152262	0.708042176	1.546500953	324.6242973	4.306465928	178.4225559	0.978190026	0.291957824	1.310939981	113.7786922	0.503129377	86.79168674	0.021809974	367.3888762	1.782625501	1.062070992	2.060202575	2.0439554	301.2768338	1.332246159	147.3989275	0.519455406	1.939797425	1.146598317	283.669205	1.254385224	247.4006814	0.480544594	552.2690963	4.164866455	0.25	0.25	0.25	0.25	1	4	319.6467907	122.1421182	0.449250711	0.4468078	589.0891259
71	1871	2112	187.656916	260.1622569	61.64265816	103.0462168	485.6032031	1.179689341	2.42514922	0.708041917	1.546501517	324.6242015	4.306464657	178.4224382	0.978189988	0.291958083	1.310939637	113.7788013	0.503129859	86.79179277	0.021810012	367.3888979	1.254276594	2.145295595	2.728259434	1.604122743	579.8140694	2.563937815	253.0167036	0.849071451	1.271740566	1.278922648	189.1906409	0.836601014	147.9296979	0.150928549	560.4251386	3.532482639	0.25	0.25	0.25	0.25	1	4	319.6468109	119.1701314	0.449290463	0.446815824	531.1711969
71	2471	2112	187.657088	260.1621191	72.7266523	81.38944303	533.8561189	1.179688198	2.42515392	0.708042318	1.546500645	324.6244095	4.306467417	178.4226531	0.978190061	0.291957682	1.310940168	113.7786537	0.503129207	86.79164502	0.021809939	367.3889323	0.958579759	3.672969044	3.144013161	1.385234693	633.2917098	19.60291159	320.0210037	0.999999995	0.855986839	1.445090698	120.6936926	0.533707509	83.51980456	5.23E-09	534.88744	2.95054741	0.25	0.25	0.25	0.25	1	4	319.6468388	113.1946074	0.449313929	0.446673797	482.9182811
71	3071	2112	187.6570569	260.1620576	64.17856208	98.8311956	483.1311396	1.179688143	2.425154148	0.708042337	1.546500603	324.6243513	4.306466644	178.4226259	0.978190048	0.291957663	1.310940194	113.7786226	0.503129069	86.7916196	0.021809952	367.3888567	1.265715126	2.106695836	2.712458441	1.613082385	452.932109	3.084413311	238.6687105	0.906895624	1.287541559	1.274443476	182.7469757	0.808107127	143.3935511	0.093104376	534.6345353	3.560854364	0.25	0.25	0.25	0.25	1	4	319.6467728	116.3522707	0.449289055	0.446716398	533.6432604
71	3671	2112	187.6570102	260.1622266	69.07887731	89.60527268	513.9458191	1.179688853	2.425151229	0.708042088	1.546501144	324.6243262	4.306466311	178.4225497	0.978190028	0.291957912	1.310939864	113.7787507	0.503129636	86.79173916	0.021809972	367.3889531	1.058240823	3.013732873	3.003421472	1.455978585	618.9754345	4.434117182	297.5887205	0.978083785	0.996578528	1.375848061	143.7694787	0.635748635	104.4951712	0.021916215	545.460258	3.19741879	0.25	0.25	0.25	0.25	1	4	319.646858	115.5993342	0.449305116	0.446734462	502.8285809
71	4271	2112	187.6569428	260.16232	72.65845528	81.56894433	516.4237081	1.179689421	2.425148895	0.708041889	1.546501577	324.624254	4.306465354	178.4224601	0.97819	0.291958111	1.3109396	113.778835	0.503130008	86.79182088	0.02181	367.3889712	1.080587443	2.890373351	2.971821047	1.472300656	384.6359452	11.90602105	261.2482333	0.999987843	1.028178953	1.362500245	133.074831	0.588456903	97.66958312	1.22E-05	489.0740566	3.167232938	0.25	0.25	0.25	0.25	1	4	319.6468748	108.1738383	0.449306276	0.446461458	500.3506919
71	4871	2112	187.6570542	260.1621655	72.71375309	81.42389672	524.680498	1.179688482	2.425152754	0.708042218	1.546500861	324.6243733	4.306466936	178.4226082	0.978190047	0.291957782	1.310940036	113.7786957	0.503129392	86.79168578	0.021809953	367.3889412	1.022418998	3.228612734	3.054063294	1.430154051	482.7854121	14.94413965	286.9394385	0.999999433	0.945936706	1.398794479	127.1033828	0.562051159	90.86637436	5.67E-07	508.5889643	3.065557917	0.25	0.25	0.25	0.25	1	4	319.6468469	110.5430186	0.449310009	0.44656441	492.093902
72	72	2112	162.4732636	348.805866	40.84497548	150.4428827	104.0896736	1.668427182	0.241256928	0.19436502	1.803422405	76.14388436	0.336708257	42.22188	0.257513306	0.80563498	1.080911666	315.6132555	1.395641816	291.9880185	0.742486694	391.7571399	2.395389351	0.088344064	0.324691675	2.469516602	51.12081613	0.226056249	20.70073799	0.08844587	3.675308325	1.030945805	578.6559236	2.558816494	561.2864624	0.91155413	629.7767398	6.840076915	0.25	0.25	0.25	0.25	1	4	349.0947873	140.2985132	0.019729852	0.019625396	912.6847264
72	672	2112	184.9958325	306.3400659	59.09216564	120.694437	440.7035967	1.40203238	1.80955763	0.644072081	1.578963896	235.5994808	1.041820904	149.2114426	0.614457548	0.355927919	1.126196455	130.1972797	0.575732371	115.6079644	0.385542452	339.1491722	1.613635435	1.224605918	2.201928725	1.755988162	301.5023845	1.333243544	171.6995541	0.560829995	1.798071275	1.088218642	246.2035991	1.088712315	226.2446071	0.439170005	509.4565405	4.028317984	0.25	0.25	0.25	0.25	1	4	299.3139049	112.4528397	0.449159097	0.446496457	576.0708033
72	1272	2112	218.6839607	259.1485692	63.61529351	114.8089729	485.3277703	1.061961098	3.914801695	0.796532991	1.324248392	337.6055272	4.478674923	216.700054	0.984549325	0.203467009	1.2469839	73.30248641	0.324143595	58.78382743	0.015450675	336.8573345	1.48524322	1.541764886	2.426290322	1.647278521	325.115137	1.437659136	197.3650071	0.623676554	1.573709678	1.109096812	210.8720597	0.932476248	190.1295336	0.376323446	497.2975676	3.535650294	0.25	0.25	0.25	0.25	1	4	292.1094518	109.7321405	0.44915162	0.446476007	531.4466297
72	1872	2112	218.6840104	259.1485031	76.56309458	97.56398753	556.260949	1.061960755	3.914805208	0.796533137	1.324248161	337.6055773	4.478675588	216.7001241	0.984549339	0.203466863	1.246984085	73.30243151	0.324143352	58.7837747	0.015450661	336.8573295	1.045714899	4.08608935	3.213541146	1.313344198	629.3391029	2.782937513	335.4317723	0.909387926	0.786458854	1.255929508	107.8139351	0.476753221	85.84393823	0.090612074	513.2065832	2.660270747	0.25	0.25	0.25	0.25	1	4	292.1094474	108.2326543	0.449186907	0.446511872	460.513451
72	2472	2112	218.6838835	259.1487624	85.81654612	81.03209364	592.981917	1.06196188	3.914793688	0.79653266	1.32424892	337.6054683	4.478674143	216.6999298	0.984549304	0.20346734	1.24698348	73.30262357	0.324144201	58.78395727	0.015450696	336.857401	0.855440864	7.138300588	3.508496896	1.197053681	670.62013	11.26883242	392.1579277	0.999982928	0.491503104	1.399341242	65.76272395	0.290802765	46.99548756	1.71E-05	508.2934694	2.152508188	0.25	0.25	0.25	0.25	1	4	292.1095098	107.0253442	0.449199477	0.446498241	423.792483
72	3072	2112	218.6838152	259.1488433	85.60177602	81.5139476	580.6639421	1.061962324	3.914789139	0.796532471	1.324249221	337.6053973	4.4786732	216.6998351	0.984549285	0.203467529	1.24698324	73.30269333	0.32414451	58.78402448	0.015450715	336.8574013	0.917212947	5.881433661	3.418725778	1.232336418	509.458449	9.011301046	351.3972932	0.999831046	0.581274222	1.343566314	73.62825232	0.325584132	54.80060907	0.000168954	478.5999333	2.327581067	0.25	0.25	0.25	0.25	1	4	292.1095102	103.7754479	0.449195641	0.446353933	436.1104579
72	3672	2112	218.683933	259.1487037	85.83780572	80.98365449	593.117943	1.061961558	3.914796988	0.796532796	1.324248703	337.6055199	4.478674826	216.6999985	0.984549318	0.203467204	1.246983653	73.30257298	0.324143978	58.78390852	0.015450682	336.8574008	0.854956316	7.149544153	3.509175001	1.196787128	670.6929444	11.8632168	392.2878599	0.999990582	0.490824999	1.399822547	65.66643286	0.290376966	46.9105409	9.42E-06	508.2730531	2.150546601	0.25	0.25	0.25	0.25	1	4	292.1095095	107.0208792	0.449199517	0.446498174	423.656457
72	4272	2112	218.6839211	259.1487178	85.84070921	80.97802583	572.6060863	1.061961635	3.914796197	0.796532764	1.324248755	337.6055075	4.478674663	216.699982	0.984549315	0.203467236	1.246983611	73.30258509	0.324144031	58.78392019	0.015450685	336.8574009	0.961682039	5.156658808	3.350296951	1.259263547	405.6994395	12.55802045	322.1719873	0.99999502	0.649703049	1.309438563	78.67486576	0.347900256	60.08289961	4.98E-06	455.9270056	2.439450303	0.25	0.25	0.25	0.25	1	4	292.1095096	100.7946609	0.449192927	0.446215724	444.1683137
72	4872	2112	218.6836985	259.1489816	85.88743722	80.86893481	582.6068964	1.061963084	3.914781364	0.796532149	1.324249733	337.6052758	4.478671589	216.6996732	0.984549253	0.203467851	1.246982832	73.30281255	0.324145037	58.78413935	0.015450747	336.8574017	0.910309632	6.006164168	3.429074183	1.228268173	510.1816597	15.79216309	353.0616687	0.999999809	0.570925817	1.349286143	72.20155803	0.31927529	53.51093123	1.91E-07	478.109019	2.300297282	0.25	0.25	0.25	0.25	1	4	292.1095109	103.6718716	0.449196271	0.446351304	434.1675036
73	73	2112	178.2378475	348.6950128	46.10630962	150.3984215	95.38578766	1.567720693	0.202167451	0.168169127	1.651044712	63.35186202	0.280141934	38.37077311	0.248701318	0.831830873	1.053149785	313.3633125	1.385692568	297.5486648	0.751298682	376.7151746	2.20817533	0.059809398	0.225736434	2.244547818	34.78843966	0.15383448	15.499086	0.081792021	3.774263566	1.016471739	581.6550667	2.572078705	572.2294525	0.918207979	616.4435064	6.898073047	0.25	0.25	0.25	0.25	1	4	335.690892	137.3282021	0.019726177	0.019619485	921.3886123
73	673	2112	207.1468682	300.0318418	70.67491709	114.0048967	503.258445	1.281727239	2.623736694	0.72404176	1.412820453	251.2189495	1.110890195	177.8137831	0.665408369	0.27595824	1.102278558	95.74853684	0.42340003	86.8641925	0.334591631	317.3696159	1.377624927	2.030044493	2.679887371	1.489544398	343.2974559	1.51806135	230.4714491	0.683578057	1.320112629	1.081240887	169.1083408	0.747797083	156.4020959	0.316421943	468.2405103	3.325931283	0.25	0.25	0.25	0.25	1	4	279.5848566	103.1098798	0.449090469	0.446230507	513.515955
73	1273	2112	241.4530518	257.4026552	75.81790363	109.2990257	546.0311121	0.989284176	6.589156413	0.868233049	1.208780957	354.5853424	4.703929152	249.3400804	0.989031086	0.131766951	1.221874348	45.74144581	0.202268673	37.43547435	0.010968914	324.2779407	1.277690976	2.653325936	2.905107272	1.409677135	367.7058975	1.625995479	260.8440532	0.733642293	1.094892728	1.103300533	138.5830111	0.612814075	125.6076716	0.266357707	463.1472792	2.794521284	0.25	0.25	0.25	0.25	1	4	280.6823535	102.0031043	0.449118502	0.446240502	470.7432879
73	1873	2112	241.4530529	257.4027149	88.25976935	92.99799286	617.5986035	0.989284326	6.589152843	0.868232987	1.208781047	354.5853582	4.703929362	249.3400729	0.989031087	0.131767013	1.221874253	45.74147264	0.202268792	37.43549921	0.010968913	324.2779728	0.920658529	8.508305955	3.579315178	1.16957555	679.6642589	3.005475353	406.7843086	0.940375194	0.420684822	1.270368452	55.91770956	0.247268112	44.01692241	0.059624806	500.8581027	1.786849956	0.25	0.25	0.25	0.25	1	4	280.6823809	105.1883066	0.449142729	0.446442049	399.1757965
73	2473	2112	241.4531424	257.4026189	94.97093934	81.82444041	639.056174	0.989283833	6.589164518	0.86823319	1.208780752	354.5854431	4.703930489	249.3401936	0.989031102	0.13176681	1.221874563	45.74140254	0.202268482	37.43543234	0.010968898	324.2779932	0.804503988	13.74337393	3.728691681	1.112610911	707.1528385	6.879465674	444.9057455	0.99879515	0.271308319	1.382977497	36.017865	0.159270999	26.04371009	0.00120485	508.0524558	1.449229681	0.25	0.25	0.25	0.25	1	4	280.6823997	106.7802915	0.4491475	0.446518988	377.718226
73	3073	2112	241.4531997	257.4025577	95.51015733	80.76669362	630.1788247	0.989283519	6.589171973	0.868233319	1.208780563	354.5854976	4.703931211	249.3402707	0.989031112	0.131766681	1.221874761	45.74135782	0.202268284	37.43538967	0.010968888	324.2780064	0.847072697	11.44130694	3.678490369	1.132052241	538.8424289	9.531044882	404.5891595	0.999913391	0.321509631	1.336428673	40.03179594	0.177020602	29.9543079	8.66E-05	473.7664688	1.591178053	0.25	0.25	0.25	0.25	1	4	280.6824118	102.6817664	0.449145659	0.446344618	386.5955753
73	3673	2112	239.3240627	259.6925297	94.36346455	82.19430977	604.2063603	1.016402379	4.662680808	0.823405197	1.225317385	317.5788675	4.213001256	230.6710045	0.981015135	0.176594803	1.205543603	60.61860198	0.268055458	50.28320987	0.018984865	324.2838225	0.825414025	9.773182447	3.628707671	1.121948168	637.2629323	7.044941717	420.3176076	0.998922003	0.371292329	1.359255034	48.25189466	0.213369878	35.49877946	0.001077997	500.1102161	1.988488251	0.25	0.25	0.25	0.25	1	4	283.0981181	106.3644128	0.449153034	0.446480472	412.5680397
73	4273	2112	241.4529883	257.4027832	95.66911911	80.43652959	620.8696564	0.98928468	6.589144476	0.868232842	1.208781259	354.5852967	4.703928546	249.339986	0.989031076	0.131767158	1.221874031	45.74152279	0.202269014	37.43554707	0.010968924	324.2779575	0.890300543	9.585591127	3.622127857	1.153508332	428.8484197	13.27457398	371.777479	0.999997907	0.377872143	1.295639255	44.73886003	0.197835239	34.53033695	2.09E-06	447.9000848	1.736571935	0.25	0.25	0.25	0.25	1	4	280.6823669	99.08160752	0.449143527	0.446178091	395.9047436
73	4873	2112	241.4531021	257.4026619	95.69937312	80.37128625	631.2839399	0.989284055	6.589159274	0.868233099	1.208780885	354.5854049	4.703929981	249.3401393	0.989031095	0.131766901	1.221874424	45.74143402	0.202268621	37.43546237	0.010968905	324.2779839	0.843173151	11.63056115	3.683307816	1.130200823	539.2979132	16.69342761	405.5944897	0.999999933	0.316692184	1.340413677	39.41368093	0.174287297	29.40411725	6.70E-08	473.7962816	1.573685975	0.25	0.25	0.25	0.25	1	4	280.6823911	102.6936473	0.449145898	0.446345783	385.4904601
74	74	2112	190.0137947	348.4508786	50.20706476	150.3041167	88.11779775	1.501235445	0.171944603	0.146717347	1.557221696	53.99540644	0.238767687	34.67419353	0.240513964	0.853282653	1.037293451	314.027922	1.388631471	302.7377853	0.759486036	368.0233284	2.084769522	0.041439569	0.159162643	2.104395921	24.25971829	0.107276474	11.52811505	0.077167563	3.840837357	1.009414182	585.424006	2.588744954	579.9641183	0.922832437	609.6837243	6.946083245	0.25	0.25	0.25	0.25	1	4	327.945588	135.8222917	0.019723609	0.019615495	928.6566022
74	674	2112	224.9755397	294.3008036	81.00940011	107.5612854	565.3340089	1.197180454	3.985305998	0.799410508	1.306116554	267.9245554	1.184762384	205.1306635	0.708369802	0.200589492	1.090993885	67.22810131	0.297282664	61.62096987	0.291630198	303.9390556	1.209179512	3.816746391	3.169563918	1.31513902	386.4600249	1.70892623	293.8548845	0.779229513	0.830436082	1.087629262	101.2537867	0.447744245	93.09586475	0.220770487	441.8810712	2.538681678	0.25	0.25	0.25	0.25	1	4	267.4409312	97.19225929	0.449045414	0.446039449	451.4403911
74	1274	2112	258.7109434	255.9245478	86.30747099	104.1171969	602.1912226	0.940930037	11.31717954	0.918812582	1.140556223	368.6679839	4.890749474	274.7499685	0.991576797	0.081187418	1.212158373	27.68956568	0.122443259	22.84319137	0.008423203	320.2329196	1.133933618	5.042047582	3.337972774	1.260183382	406.8481055	1.799082323	322.848334	0.808805388	0.662027226	1.111337879	80.6910484	0.356815816	72.60712506	0.191194612	444.8431118	2.01826107	0.25	0.25	0.25	0.25	1	4	277.0695824	97.93752448	0.449117459	0.446110485	414.5831774
74	1874	2112	258.7112955	255.9242565	97.16914366	89.87089329	660.649976	0.940928461	11.31726167	0.918813124	1.140555393	368.6683026	4.890753702	274.7504059	0.991576839	0.081186876	1.212159521	27.68938869	0.122442477	22.84302372	0.008423161	320.2330947	0.843651554	18.15988739	3.791230506	1.094463694	717.819104	3.174196078	459.1046516	0.954861982	0.208769494	1.297293519	27.66941017	0.122354132	21.32856579	0.045138018	506.2134655	1.089521063	0.25	0.25	0.25	0.25	1	4	277.0697421	106.2574416	0.449130202	0.446507881	356.124424
74	2474	2112	255.388043	259.254485	98.28056757	87.58098927	581.428487	0.968392713	5.25999684	0.84025551	1.155411508	322.1888167	4.274156842	245.3897652	0.982635335	0.15974449	1.193122885	53.90234392	0.238356165	45.17752915	0.017364665	323.8533648	0.873923529	8.206484469	3.565523625	1.107689515	529.5446134	4.730125487	401.5723442	0.988908679	0.434476375	1.267490208	54.20317031	0.239686419	42.76417282	0.011091321	483.1125218	2.316859537	0.25	0.25	0.25	0.25	1	4	282.8970374	104.885597	0.449144907	0.446401277	435.345913
74	3074	2112	258.711392	255.9241595	99.28718783	86.7424922	653.4972232	0.940927987	11.31728638	0.918813287	1.140555143	368.668385	4.890754795	274.7505274	0.99157685	0.081186713	1.212159866	27.68933441	0.122442237	22.84297243	0.00842315	320.2331356	0.865775247	16.23295511	3.767886589	1.10402887	552.6953557	3.983750746	425.5242459	0.979281163	0.232113411	1.275191078	28.94057484	0.127975222	22.69508887	0.020718837	474.4228252	1.211032012	0.25	0.25	0.25	0.25	1	4	277.0697799	102.7706681	0.449129085	0.446360555	363.2771768
74	3674	2112	257.1767396	257.4513373	98.24153595	88.03359214	621.7356401	0.955766657	7.319667295	0.879802886	1.148484471	342.4726047	4.543241574	259.4298604	0.987423159	0.120197114	1.201636888	40.70556135	0.179999992	33.875093	0.012576841	321.7873568	0.855988473	11.80289334	3.687570622	1.099730004	604.9358575	4.039289807	429.0598303	0.97941735	0.312429378	1.284748614	39.97748309	0.17678043	31.11696922	0.02058265	492.5297657	1.7231917	0.25	0.25	0.25	0.25	1	4	280.0592545	105.5746757	0.449140135	0.446460529	395.0387599
74	4274	2112	258.7113875	255.924164	98.9545136	87.32528652	641.4884692	0.940928009	11.31728523	0.918813279	1.140555155	368.6683811	4.890754744	274.7505218	0.991576849	0.081186721	1.21215985	27.68933694	0.122442248	22.84297482	0.008423151	320.2331337	0.919648687	12.49658952	3.703628832	1.129590427	439.5918545	4.004382872	389.1603931	0.97913978	0.296371168	1.228284716	35.17694598	0.155552455	28.63908141	0.02086022	447.4250461	1.409754902	0.25	0.25	0.25	0.25	1	4	277.0697782	98.93068094	0.449126934	0.446183708	375.2859308
74	4874	2112	258.7114023	255.9241494	101.4692827	83.1927531	658.5533419	0.940927937	11.31728898	0.918813304	1.140555117	368.6683939	4.890754913	274.7505404	0.991576851	0.081186696	1.212159903	27.68932871	0.122442212	22.84296704	0.008423149	320.2331401	0.829700502	19.52064215	3.805074326	1.088714112	558.647582	5.28652676	436.1571505	0.994397695	0.194925674	1.312177236	24.32555451	0.107567602	18.53831467	0.005602305	477.7652305	1.1253897	0.25	0.25	0.25	0.25	1	4	277.0697841	103.569864	0.449129888	0.446396661	358.2210581
75	75	2112	199.1214965	348.2560821	53.48983703	150.2178108	81.9170258	1.454330046	0.147438692	0.128493743	1.493995129	46.58249936	0.205987812	31.1798201	0.233058608	0.871506257	1.027273784	315.944876	1.397108242	307.5566426	0.766941392	362.5273753	1.997384167	0.029127781	0.113213466	2.008636032	17.14986779	0.075836715	8.538066388	0.073935525	3.886786534	1.0056333	588.7804494	2.603587147	585.482252	0.926064475	605.9303172	6.986747609	0.25	0.25	0.25	0.25	1	4	323.0481442	134.9861264	0.01972167	0.019612484	934.8573742
75	675	2112	239.4177724	289.6413772	89.48324866	102.5225781	618.5748105	1.136087617	6.207221399	0.861250273	1.233224669	281.9484066	1.246775854	228.6269596	0.739990066	0.138749727	1.085501374	45.4226438	0.200858931	41.8448515	0.260009934	296.1552674	1.095423642	7.478330807	3.52820902	1.204959684	417.0139187	1.844035548	346.0812209	0.831661924	0.47179098	1.099994228	55.76296762	0.246583843	50.69387292	0.168338076	430.6277109	1.771888336	0.25	0.25	0.25	0.25	1	4	260.5045601	94.78557699	0.449017606	0.445968705	398.1995895
75	1275	2112	272.1650098	254.7913613	94.70231963	100.0340026	647.189338	0.906805946	19.64545338	0.951563185	1.097191711	379.0861955	5.02895747	293.6800042	0.993011166	0.048436815	1.209952047	16.40192568	0.072529315	13.55584771	0.006988834	320.6870169	1.03737866	9.877700864	3.632275234	1.167451744	433.4070689	1.916526058	371.241956	0.848450641	0.367724766	1.125386311	43.87732275	0.194025521	38.98867644	0.151549359	439.6109199	1.316221281	0.25	0.25	0.25	0.25	1	4	277.6183605	96.9086624	0.449131226	0.446091236	369.585062
75	1875	2112	266.0709098	260.6270557	76.97309006	118.3047151	446.1251001	0.952543542	5.013601222	0.833710291	1.119421904	307.2079103	4.075420139	246.9909856	0.978784061	0.166289709	1.175192371	55.14740943	0.243861845	46.92628272	0.021215939	322.3071616	1.288143739	1.071983168	2.069482387	1.350671618	291.9751076	1.291113926	194.5532824	0.551600461	1.930517613	1.048541073	245.1322043	1.083974607	233.7840743	0.448399539	490.2125727	3.970539675	0.25	0.25	0.25	0.25	1	4	282.8466673	107.9303966	0.449070365	0.446329689	570.6492999
75	2475	2112	267.7739135	258.9695638	102.6204609	89.2155653	578.3620138	0.940958804	6.169579585	0.860521808	1.113540309	321.9421297	4.270884292	257.3130878	0.983135185	0.139478192	1.183410267	46.44214268	0.205367155	39.2443297	0.016864815	322.3720087	0.871555051	9.127078901	3.60501937	1.081892618	506.9643972	4.483593129	410.4851116	0.986189641	0.39498063	1.24133595	48.65749675	0.215163451	39.19768597	0.013810359	480.2264179	2.359748833	0.25	0.25	0.25	0.25	1	4	282.2549615	104.9297984	0.449140187	0.446400309	438.4123862
75	3075	2112	272.1649649	254.7914035	105.1776718	86.20501068	674.7769183	0.906806147	19.64543112	0.951563133	1.097191802	379.0861595	5.028956992	293.6799517	0.993011162	0.048436867	1.20995188	16.4019427	0.072529391	13.55586364	0.006988838	320.6869904	0.829518825	30.97428532	3.874899471	1.065751596	571.2240445	3.788929087	455.5849969	0.976330448	0.125100529	1.284782893	15.67559777	0.069317493	12.20097018	0.023669552	482.0877387	0.842191816	0.25	0.25	0.25	0.25	1	4	277.618336	104.5435919	0.449135264	0.446443033	341.9974817
75	3675	2112	266.0707997	260.6271695	91.84263543	103.1562848	501.976706	0.952544085	5.013586615	0.833709887	1.119422183	307.2077489	4.075417997	246.9907941	0.978784004	0.166290113	1.175191994	55.14754113	0.243862427	46.9264098	0.021215996	322.3071358	1.044004657	3.137889312	3.033323586	1.171552941	412.940587	2.739034913	317.2255519	0.901615102	0.966676414	1.122172141	118.4383805	0.523734518	105.543861	0.098384898	473.670887	3.341163864	0.25	0.25	0.25	0.25	1	4	282.8466447	103.9509294	0.449109004	0.446265168	514.797694
75	4275	2112	272.1649587	254.7914093	105.3658793	85.98760709	667.0401948	0.906806175	19.64542806	0.951563126	1.097191815	379.0861545	5.028956926	293.6799445	0.993011161	0.048436874	1.209951857	16.40194504	0.072529401	13.55586584	0.006988839	320.6869867	0.872696092	23.8984009	3.839347112	1.082362612	455.2605659	3.9860612	420.6174167	0.980195111	0.160652888	1.240251471	19.04983383	0.084238365	15.35965429	0.019804889	452.373696	0.978881833	0.25	0.25	0.25	0.25	1	4	277.6183327	100.1803234	0.449134317	0.446252322	349.7342052
75	4875	2112	272.164578	254.7917661	107.6788176	82.33082467	677.6010376	0.906807875	19.64523977	0.951562684	1.097192592	379.0858489	5.028952872	293.6794998	0.993011129	0.048437316	1.209950445	16.40208902	0.072530038	13.55600065	0.006988871	320.6867618	0.791785986	39.29524152	3.900732696	1.053183806	578.3752141	5.31975641	466.7930983	0.994854291	0.099267304	1.330136962	12.51090241	0.05532321	9.405724955	0.005145709	488.1768094	0.7915244	0.25	0.25	0.25	0.25	1	4	277.6181254	105.9573278	0.449135573	0.446501462	339.1733624
76	76	2112	206.3573561	348.1392946	56.17561296	150.1493275	76.54282215	1.419643082	0.127008784	0.112695469	1.448761892	40.44086738	0.178829516	27.91408831	0.226325061	0.887304531	1.02051136	318.4100041	1.408009038	312.0102496	0.773674939	358.8508715	1.932295903	0.020670174	0.081006282	1.939020848	12.22627322	0.05406458	6.305385133	0.071656389	3.918993718	1.003480287	591.4934873	2.615584201	589.4420595	0.928343611	603.7197605	7.021773784	0.25	0.25	0.25	0.25	1	4	319.7720116	134.4936697	0.019720124	0.019610032	940.2315778
76	676	2112	251.1286061	286.0730465	96.14719293	98.98104326	658.5254528	1.091211931	9.768561652	0.907137087	1.181632218	292.2480904	1.292321056	247.3257633	0.76133765	0.092862913	1.082862261	29.91720796	0.132293894	27.62789788	0.23866235	292.3088422	1.019652832	14.5645914	3.743006424	1.136228007	435.4532087	1.925574089	383.2445655	0.857339317	0.256993576	1.1143283	29.89807244	0.132209276	26.83057807	0.142660683	429.8099703	1.125865403	0.25	0.25	0.25	0.25	1	4	257.2250412	94.78330394	0.449004007	0.445992024	358.2489472
76	1276	2112	279.3029276	257.2157979	100.4926446	97.37790721	635.3312161	0.896885673	7.900823926	0.88765085	1.074508711	351.7584583	4.666427707	278.2617642	0.989003098	0.11234915	1.198044236	37.84348219	0.167343878	31.58771693	0.010996902	329.5806091	0.979125876	18.49370939	3.7948056	1.113473114	447.708206	1.979765687	402.082637	0.866772104	0.2051944	1.137211406	24.20867531	0.107050762	21.28775281	0.133227896	440.490011	1.5091936	0.25	0.25	0.25	0.25	1	4	287.1529578	97.27456565	0.449183136	0.446102247	381.4431839
76	1876	2112	279.7071212	256.8440564	95.59107616	103.5608395	572.8290614	0.908836834	10.14640159	0.910284948	1.079554597	339.6542171	4.505852844	280.0157157	0.987557393	0.089715052	1.187842038	29.79305034	0.131744869	25.08166017	0.012442607	322.0965688	1.007726676	5.522746713	3.38676141	1.129298147	477.8488606	2.113047662	368.129984	0.855718919	0.61323859	1.12063933	75.275679	0.332869053	67.17208379	0.144281081	470.5973933	2.436382078	0.25	0.25	0.25	0.25	1	4	281.8637614	102.5905327	0.44913599	0.446295519	443.9453386
76	2476	2112	278.003663	258.4179099	106.6207451	89.78742056	583.8413112	0.919691832	7.615678642	0.883932533	1.084320499	324.5178052	4.305053204	269.353964	0.984256621	0.116067467	1.179004164	38.35062355	0.169586457	32.52797973	0.015743379	321.7620845	0.86079644	11.24517648	3.673340763	1.060546966	500.3824052	4.425381992	424.6338723	0.985912654	0.326659237	1.232053151	40.04776319	0.177091209	32.50489897	0.014087346	480.356925	2.282899607	0.25	0.25	0.25	0.25	1	4	282.2457126	105.3760199	0.44914198	0.446423722	432.9330888
76	3076	2112	282.9169326	253.9301014	109.2992403	86.71322936	683.4294886	0.881566868	34.3130115	0.971681826	1.068349078	386.7082165	5.1300712	307.6728297	0.993865727	0.028318174	1.211875261	9.579514291	0.042360612	7.904703234	0.006134273	323.4644725	0.830996246	48.58982517	3.919338292	1.050440392	528.1124	3.456263288	459.013786	0.968089298	0.080661708	1.26407357	9.9232014	0.043880397	7.850177106	0.031910702	475.6331631	0.685608974	0.25	0.25	0.25	0.25	1	4	280.3087386	104.2602715	0.44915175	0.446433656	333.3449114
76	3676	2112	280.1916148	256.3999835	110.7624135	84.02528365	642.2568048	0.906731738	11.43592932	0.919587835	1.0786505	343.2901954	4.554087733	283.250482	0.988294793	0.080412165	1.189602673	26.71652346	0.118140467	22.45835863	0.011705207	321.5650359	0.788237047	26.0882724	3.852334621	1.0380934	573.0221264	5.32119807	470.2995431	0.994719526	0.147665379	1.316981236	18.71395868	0.082753125	14.20973828	0.005280474	498.0416196	1.39723206	0.25	0.25	0.25	0.25	1	4	281.2713042	108.40039	0.449151496	0.446583994	374.5175952
76	4276	2112	280.19157	256.4000245	111.5281708	82.84914915	631.1910593	0.906731933	11.43591488	0.919587742	1.078650583	343.2901451	4.554087065	283.2504187	0.988294784	0.080412258	1.18960251	26.71655327	0.118140599	22.45838677	0.011705216	321.5650128	0.819417674	20.75995782	3.816176114	1.046851573	455.7138807	6.448533697	435.3185231	0.998258845	0.183823886	1.277555521	21.95158028	0.097069888	17.18248634	0.001741155	467.6219896	1.575158043	0.25	0.25	0.25	0.25	1	4	281.2712833	103.9010552	0.449149261	0.446397043	385.5833407
76	4876	2112	278.0036643	258.4179073	104.3097854	93.0580286	563.5684518	0.919691823	7.615679073	0.883932538	1.084320495	324.517807	4.305053228	269.3539665	0.984256621	0.116067462	1.179004171	38.35062159	0.169586449	32.52797788	0.015743379	321.7620844	0.910827392	8.062667063	3.558628826	1.080415525	449.7711982	3.977776477	395.4799133	0.976874713	0.441371174	1.186191297	52.99519811	0.234344766	44.676772	0.023125287	468.1113587	2.562532468	0.25	0.25	0.25	0.25	1	4	282.2457126	103.3400245	0.449134755	0.446318528	453.2059482
77	77	2112	212.2313332	348.0928887	58.41309276	150.0976014	71.82831938	1.393071427	0.109692614	0.098849549	1.414991362	35.22004034	0.155743018	24.89063982	0.220274034	0.901150451	1.015734968	321.0794138	1.419813168	316.1055037	0.779725966	356.2994542	1.88195216	0.014766448	0.058206293	1.886094697	8.765343441	0.038760349	4.647350662	0.07003624	3.941793707	1.002201192	593.5986303	2.624893143	592.2948757	0.92996376	602.3639737	7.052335927	0.25	0.25	0.25	0.25	1	4	317.4984436	134.1916343	0.019718843	0.019607928	944.9460806
77	677	2112	260.6565532	283.4236787	101.3729423	96.57465595	679.0621413	1.057709033	15.40251408	0.939033736	1.144116508	299.2394695	1.323236934	261.5463262	0.775098307	0.060966264	1.081693048	19.42796273	0.085910451	17.96069852	0.224901693	291.0464253	0.968033861	27.80328145	3.861126934	1.092649873	446.7560975	1.975555463	408.8739755	0.870400069	0.138873066	1.128731046	16.06846653	0.071054759	14.23586831	0.129599931	434.3428725	0.765144951	0.25	0.25	0.25	0.25	1	4	256.3435419	95.98531937	0.4490008	0.446059326	337.7122587
77	1277	2112	290.2094358	254.5618098	98.9792779	103.5317793	614.0104696	0.878100117	22.43072352	0.957320994	1.054047076	363.7057859	4.824920955	303.6497124	0.991522483	0.042679006	1.200372322	14.26887061	0.063096946	11.88703734	0.008477517	324.6024999	1.030587085	7.713275677	3.540930398	1.127261862	419.0932322	1.853230273	371.7798377	0.833822667	0.459069602	1.093805539	54.33401446	0.240265012	49.67429083	0.166177333	446.9796572	1.84153003	0.25	0.25	0.25	0.25	1	4	283.4410598	98.85585751	0.449157587	0.446162787	402.7639304
77	1877	2112	287.7519116	256.7358267	95.14263594	107.4030843	548.2395447	0.894774837	11.61141284	0.920706743	1.060196612	338.3175058	4.488120032	287.1974423	0.987533459	0.079293257	1.184875309	26.22297211	0.115957983	22.13141915	0.012466541	323.0313867	1.047538232	4.059858609	3.209464076	1.13767172	433.2213661	1.915704881	342.7168159	0.816232287	0.790535924	1.086043149	96.03763752	0.424678433	88.42893361	0.183767713	466.6521472	2.765787686	0.25	0.25	0.25	0.25	1	4	283.3329287	102.2539604	0.449134817	0.446254213	468.5348553
77	2477	2112	287.7514978	256.7362513	112.1605133	87.33007779	619.5863955	0.89477669	11.61125248	0.920705735	1.060197321	338.3169863	4.488113141	287.1968093	0.987533357	0.079294265	1.184873647	26.22329402	0.115959406	22.13172188	0.012466643	323.0311734	0.816745995	21.33356349	3.820897368	1.035196523	528.1073588	4.670581482	459.1366106	0.989769134	0.179102632	1.267464462	22.27928884	0.098519015	17.57784104	0.010230866	490.2079497	1.756345757	0.25	0.25	0.25	0.25	1	4	283.3327369	107.5677109	0.449158354	0.446538869	397.1880045
77	3077	2112	287.7522132	256.7355589	103.7346067	98.32219709	572.8389251	0.894773583	11.61152129	0.920707425	1.060196132	338.3178826	4.48812503	287.197892	0.987533532	0.079292575	1.184876434	26.22275641	0.115957029	22.13121611	0.012466468	323.0315554	0.948541834	7.869253633	3.549003765	1.083147597	447.7659579	2.970031599	392.7236337	0.938831145	0.450996235	1.141908093	54.05565507	0.239034107	47.33800855	0.061168855	465.2824283	2.436246314	0.25	0.25	0.25	0.25	1	4	283.3330798	102.6585136	0.449144423	0.446298486	443.9354749
77	3677	2112	287.7522763	256.735551	107.0926879	94.17611279	597.9533783	0.894773433	11.61153428	0.920707506	1.060196075	338.3179595	4.488126051	287.1979728	0.987533546	0.079292494	1.184876568	26.22273304	0.115956926	22.13119387	0.012466454	323.0316059	0.886137793	12.38706517	3.701204114	1.056954812	503.8516924	3.342048276	429.0311357	0.960081082	0.298795886	1.192765753	36.60806794	0.161880876	30.6917497	0.039918918	479.186063	2.080404088	0.25	0.25	0.25	0.25	1	4	283.3331245	105.0824988	0.449152582	0.446423433	418.8210217
77	4277	2112	287.7522601	256.7355655	107.8704959	93.32916716	582.8587629	0.894773501	11.61152842	0.92070747	1.060196101	338.3179392	4.488125781	287.1979486	0.987533542	0.07929253	1.184876508	26.2227447	0.115956977	22.13120484	0.012466458	323.0315968	0.907542264	10.56487634	3.654125139	1.065212994	433.147712	3.830758365	406.630143	0.974653997	0.345874861	1.17373376	40.99884355	0.181296886	34.93027546	0.025346003	462.4332418	2.296751529	0.25	0.25	0.25	0.25	1	4	283.3331164	102.6996705	0.449147871	0.446309786	433.9156371
77	4877	2112	287.7523483	256.7354855	110.3088721	90.00916315	603.7147354	0.89477313	11.61156047	0.920707671	1.060195959	338.3180494	4.488127244	287.1980805	0.987533564	0.079292329	1.18487684	26.22268087	0.115956695	22.13114476	0.012466436	323.0316456	0.857969595	15.36375971	3.755557398	1.047219827	479.1157482	4.237299677	434.6365006	0.983798152	0.244442602	1.220579183	29.62555842	0.131004219	24.27172185	0.016201848	475.5456097	1.995765193	0.25	0.25	0.25	0.25	1	4	283.3331601	105.0359204	0.449154231	0.446425957	413.0596646
78	78	2112	217.0852089	348.1022443	60.30574868	150.059508	67.65218692	1.372149131	0.094868843	0.086648592	1.388956873	30.71567348	0.135824708	22.11420244	0.214858265	0.913351408	1.012249209	323.7698744	1.431710385	319.851941	0.785141735	354.4855479	1.841858316	0.010600221	0.041956141	1.844469003	6.309241821	0.027899467	3.420627732	0.068876889	3.958043859	1.00141742	595.1990683	2.63197028	594.3566154	0.931123111	601.5083102	7.079280953	0.25	0.25	0.25	0.25	1	4	315.8820717	134.0010138	0.019717749	0.019606055	949.1222131
78	678	2112	268.4647763	281.4815652	105.527239	94.93946967	688.6188645	1.032231177	24.2343223	0.960371434	1.116171949	303.7854714	1.343339354	272.1672693	0.7837929	0.039628566	1.081319741	12.53534007	0.055431274	11.59263037	0.2162071	291.3542017	0.931612038	52.002044	3.924531212	1.064288443	454.5058175	2.009824725	427.0513512	0.877737346	0.075468788	1.142415941	8.740152936	0.038648956	7.65058734	0.122262654	441.051202	0.589736666	0.25	0.25	0.25	0.25	1	4	256.9068653	97.65092897	0.449005597	0.446141993	328.1555355
78	1278	2112	291.1497493	259.5498902	108.3512732	94.83896684	656.9046359	0.925912543	1.773650335	0.639464287	1.061901856	203.6407209	0.900499268	191.7698135	0.596954079	0.360535713	1.14687058	114.8144687	0.507709581	100.1110942	0.403045921	318.4551896	0.914623536	1.943251382	2.640958763	1.057351013	310.9880328	1.375189081	294.1199555	0.660946452	1.359041237	1.156050519	160.034896	0.70767431	138.4324417	0.339053548	471.0229288	1.153448163	0.25	0.25	0.25	0.25	1	4	283.7754195	104.932133	0.449168193	0.446452654	359.8697641
78	1878	2112	295.6045563	255.6384335	107.998736	96.48169899	635.927267	0.90726272	2.063734495	0.673600959	1.05450923	215.5347901	0.953094842	204.39346	0.620404313	0.326399041	1.162297542	104.4392051	0.461830165	89.85582548	0.379595687	319.9739952	0.927230269	1.754971503	2.548079356	1.062448318	301.2291629	1.332035358	283.5235915	0.639461698	1.451920644	1.145830063	171.6433357	0.759006831	149.7982478	0.360538302	472.8724986	1.499637904	0.25	0.25	0.25	0.25	1	4	285.1288272	105.3441709	0.449172051	0.44645948	380.847133
78	2478	2112	291.1497073	259.549932	112.818101	90.07055882	594.3925928	0.925912732	1.773647636	0.639463937	1.061901934	203.6406022	0.900498743	191.7696877	0.596953838	0.360536063	1.146870431	114.8145765	0.507710057	100.1112013	0.403046162	318.4551788	0.859956985	3.074569587	3.018301218	1.038551438	360.2971148	1.593233842	346.922744	0.745553535	0.981698782	1.207678357	117.1861962	0.51819736	97.03427698	0.254446465	477.483311	2.132134621	0.25	0.25	0.25	0.25	1	4	283.7754098	106.3713446	0.449154031	0.446473172	422.3818072
78	3078	2112	291.6144221	259.1363283	114.603449	87.76369598	634.2968163	0.923936092	1.802090962	0.643123648	1.061088211	204.8983856	0.906060661	193.1021224	0.599474903	0.356876352	1.148443296	113.7003569	0.502782978	99.00389281	0.400525097	318.5987426	0.836293141	3.784404403	3.163950272	1.031997639	380.0522539	1.680591067	368.2685306	0.774955543	0.836049728	1.234014232	100.4259095	0.444083372	81.38148396	0.225044457	480.4781634	1.525741376	0.25	0.25	0.25	0.25	1	4	283.9033395	107.0385229	0.449164858	0.446526696	382.4775837
78	3678	2112	291.5674819	259.1780365	112.0335456	91.09480121	628.5839431	0.924135393	1.799199754	0.642755042	1.061169931	204.771521	0.905499666	192.9677001	0.599221053	0.357244958	1.14828405	113.812555	0.503279118	99.11533218	0.400778947	318.584076	0.870557563	2.806559104	2.949182217	1.041788324	351.2256564	1.553119852	337.1372556	0.731005594	1.050817783	1.196690911	125.1445786	0.553389327	104.5755235	0.268994406	476.3702349	1.616334341	0.25	0.25	0.25	0.25	1	4	283.8902702	106.1233791	0.449163571	0.446486931	388.1904569
78	4278	2112	291.5683005	259.1773116	109.0648539	94.9300441	595.2614444	0.924131922	1.79925005	0.64276146	1.061168508	204.7737309	0.905509438	192.9700414	0.599225475	0.35723854	1.148286821	113.8106018	0.503270481	99.11339193	0.400774525	318.5843326	0.911195647	1.998337831	2.665927515	1.056015332	315.4001178	1.394699321	298.6700176	0.667471167	1.334072485	1.158933688	157.83123	0.697929699	136.1865926	0.332528833	473.2313478	2.119552416	0.25	0.25	0.25	0.25	1	4	283.8904988	105.4241135	0.449154944	0.446435344	421.5129556
78	4878	2112	291.6942156	259.0655143	118.771287	81.65476837	656.8556291	0.923597605	1.807013411	0.643749475	1.060949587	205.1138919	0.90701363	193.3304791	0.599905866	0.356250525	1.148714094	113.5098891	0.50194073	98.81474398	0.400094134	318.623781	0.777984527	6.48127707	3.465331926	1.019461179	423.5940716	1.873132984	415.5077999	0.829788096	0.534668074	1.310387474	65.35657509	0.289006775	49.87576298	0.170211904	488.9506467	1.154280216	0.25	0.25	0.25	0.25	1	4	283.9256512	108.9259803	0.449169029	0.44661062	359.9187709
79	79	2112	221.1565724	348.1534219	61.9276595	150.032043	63.92307867	1.355306271	0.082102956	0.075873516	1.36837537	26.79670987	0.118495051	19.5828648	0.210028362	0.924126484	1.009642912	326.3793574	1.443249518	323.2621687	0.789971638	353.1760673	1.809174963	0.00763726	0.030317499	1.810849816	4.554882676	0.020141691	2.515328789	0.068042735	3.969682501	1.000925755	596.4026902	2.637292696	595.8510779	0.931957265	600.9575728	7.103241701	0.25	0.25	0.25	0.25	1	4	314.7151935	133.8783233	0.019716793	0.019604346	952.8513213
79	679	2112	274.927771	280.0606102	108.8904595	93.81325688	692.7818496	1.012470531	37.99246458	0.974354019	1.094892504	306.689423	1.356180628	280.1091632	0.789262318	0.025645981	1.081406787	8.072375046	0.035696042	7.464697965	0.210737682	292.5427698	0.904969279	95.61343161	3.958597889	1.045344892	460.5501125	2.036552597	440.5724045	0.882389239	0.041402111	1.155116439	4.816793046	0.021299859	4.169963202	0.117610761	448.3321639	0.511724235	0.25	0.25	0.25	0.25	1	4	258.26521	99.41342698	0.449015161	0.446224747	323.9925504
79	1279	2112	286.8480786	268.4224279	107.8322815	97.03740494	627.6284311	0.956492993	1.441579466	0.590429059	1.066181035	186.3624474	0.824094742	174.7943747	0.56277544	0.409570941	1.114677309	129.276569	0.571660988	115.9766759	0.43722456	315.6390164	0.931767492	1.78796948	2.565264064	1.055514506	299.8486342	1.32593066	284.0781745	0.642066817	1.434735936	1.132808899	167.703441	0.741584616	148.0421289	0.357933183	467.5520752	1.631356303	0.25	0.25	0.25	0.25	1	4	281.2659275	104.1589135	0.449148449	0.446405738	389.1459689
79	1879	2112	301.4508945	255.4194613	105.7543036	101.8445863	593.8889469	0.864340954	19.23332183	0.950576578	1.032576804	351.7856315	4.666788188	306.6184202	0.989988867	0.049423422	1.194640609	16.46138255	0.072792234	13.77935961	0.010011133	328.3356478	0.930572559	10.48111569	3.651601803	1.055030422	516.7338616	2.284997136	425.1299132	0.890490751	0.348398197	1.13374332	42.79363049	0.189233434	37.7454312	0.109509249	480.5525258	2.139416284	0.25	0.25	0.25	0.25	1	4	288.2335479	104.9049955	0.449178744	0.446412819	422.8854531
79	2479	2112	287.2718193	268.0266909	113.9096654	90.36723291	608.8595746	0.95460337	1.465210682	0.594355157	1.065321982	187.6529134	0.829801183	176.1466642	0.565487982	0.405644843	1.11598389	128.0723078	0.566335745	114.7617891	0.434512018	315.7252211	0.856311494	3.580276071	3.126690196	1.03041101	372.4466483	1.646959079	361.4544535	0.766195151	0.873309804	1.2033133	104.0273546	0.460008962	86.45076434	0.233804849	476.4740028	1.919179594	0.25	0.25	0.25	0.25	1	4	281.3427446	106.146496	0.449144274	0.446475065	407.9148254
79	3079	2112	287.3588279	267.9452723	113.7293014	90.52975235	636.676201	0.954215445	1.470115557	0.59516064	1.065146524	187.9179346	0.830973107	176.4244921	0.566044257	0.40483936	1.116253703	127.8252813	0.565243394	114.51275	0.433955743	315.7432159	0.858253738	3.514199573	3.113907142	1.030924543	370.6121384	1.638846876	359.4949223	0.763596046	0.886092858	1.201188526	105.4613236	0.466349973	87.79747835	0.236403954	476.073462	1.487610013	0.25	0.25	0.25	0.25	1	4	281.3587796	106.0572655	0.449150906	0.446488808	380.098199
79	3679	2112	287.3403945	267.9624654	110.5740371	94.44643615	605.2381562	0.954297483	1.469076746	0.594990313	1.065183604	187.8618644	0.830725164	176.3657116	0.565926626	0.405009687	1.116196598	127.8775019	0.565474313	114.5653929	0.434073374	315.7393662	0.899760066	2.383308947	2.817725469	1.043532805	332.026615	1.468221692	318.1755413	0.701023894	1.182274531	1.159790087	139.3132919	0.616043377	120.1194022	0.298976106	471.3399069	1.973187557	0.25	0.25	0.25	0.25	1	4	281.3553493	105.0027478	0.449143358	0.446425727	411.5362438
79	4279	2112	298.2240182	258.1831859	93.30543136	113.6539844	430.595265	0.876896233	10.68713968	0.914435865	1.036193984	336.5402387	4.464542807	292.3064789	0.987121299	0.085564135	1.18166089	28.34118612	0.125324725	23.98419576	0.012878701	327.8098046	1.141311219	1.223995491	2.201435202	1.182377278	263.7569967	2.332666879	223.0734652	0.798955114	1.798564798	1.035981474	215.4885362	0.952890307	208.0042372	0.201044886	468.9629529	4.134607439	0.25	0.25	0.25	0.25	1	4	288.0742174	104.1932786	0.449087782	0.446134042	586.179135
79	4879	2112	298.2237467	258.1834101	106.6119014	101.0375255	505.2441143	0.876897279	10.68703495	0.914435098	1.036194297	336.5398018	4.464537011	292.3060111	0.987121212	0.085564902	1.181659839	28.34142706	0.12532579	23.98442101	0.012878788	327.8096301	0.948467356	5.60655368	3.394540604	1.062582571	427.7424406	3.782954145	382.4223448	0.969600373	0.605459396	1.120315385	72.478628	0.320500493	64.69484303	0.030399627	471.441072	3.302257738	0.25	0.25	0.25	0.25	1	4	288.0740642	104.2417494	0.449140817	0.44628276	511.5302857
80	80	2112	224.615571	348.2348961	63.33316269	150.0127662	60.57047817	1.341497068	0.071071004	0.066355082	1.351770199	23.37176241	0.103349933	17.28974527	0.205734927	0.933644918	1.007657961	328.8508828	1.454178604	326.3516944	0.794265073	352.2226453	1.782021827	0.005518014	0.021950932	1.783111737	3.295926442	0.014574587	1.848412735	0.067439747	3.978049068	1.000611614	597.3029819	2.641273786	596.9378862	0.932560253	600.5989084	7.124703347	0.25	0.25	0.25	0.25	1	4	313.8655992	133.7984218	0.019715941	0.01960276	956.2039218
80	680	2112	280.3395153	279.0152603	111.6644308	93.02219321	694.194655	0.996832613	59.33520521	0.983425929	1.078360107	308.5511622	1.364413239	286.1299858	0.792723073	0.016574071	1.081786545	5.20013643	0.022995003	4.806989379	0.207276927	294.1782955	0.884810059	173.4850797	3.977075404	1.032400007	465.7440731	2.059520291	451.1275376	0.885709831	0.022924596	1.166804104	2.684634748	0.011871455	2.300844452	0.114290169	455.4635846	0.485020917	0.25	0.25	0.25	0.25	1	4	260.0107791	101.1129246	0.449026985	0.446301258	322.579745
80	1280	2112	299.5440786	261.126832	68.29240197	134.1386523	288.1439656	0.880971458	8.114659649	0.890286633	1.031297151	326.7843137	4.335120706	285.1805438	0.984855399	0.109713367	1.170636281	36.24377301	0.160269964	30.96074638	0.015144601	328.4454234	1.571924341	0.044263128	0.169547796	1.574882579	22.80682356	0.100851774	14.48160254	0.101779361	3.830452204	1.001881921	515.2555789	2.27846017	514.2877299	0.898220639	537.3324544	5.463870227	0.25	0.25	0.25	0.25	1	4	288.9116648	119.6843647	0.448834548	0.446109979	728.6304344
80	1880	2112	303.5094212	257.7152768	108.6021486	100.4308883	618.9222046	0.896207453	2.681161904	0.72834664	1.035847362	232.9913494	1.030287747	224.9282645	0.656112708	0.27165336	1.155812037	86.89939577	0.384269128	75.18471252	0.343887292	319.8907451	0.948941312	1.60267629	2.463120437	1.055351543	289.897976	1.28192885	274.6932793	0.618234489	1.536879563	1.112135734	180.8836743	0.799867608	162.6453218	0.381765511	470.7816503	1.766555228	0.25	0.25	0.25	0.25	1	4	285.054643	104.8783821	0.449167879	0.446430157	397.8521954
80	2480	2112	290.0130603	269.7087614	117.9765135	87.55592424	624.7142628	0.952532766	1.549104388	0.607705355	1.056900502	191.4178424	0.846449699	181.112453	0.574451658	0.392294645	1.109568656	123.5667809	0.546412305	111.3647003	0.425548342	314.9846233	0.818895126	6.038727408	3.431715455	1.017171779	415.2819932	1.836376974	408.2712496	0.822339219	0.568284545	1.242127041	68.76978628	0.304099995	55.36453522	0.177660781	484.0517795	1.676944276	0.25	0.25	0.25	0.25	1	4	280.6827978	107.8346352	0.449144435	0.446552485	392.0601372
80	3080	2112	289.1293506	270.5330239	117.4016116	87.315214	641.6848906	0.956435817	1.49312965	0.598897715	1.058616342	188.524636	0.83365594	178.0858925	0.568400461	0.401102285	1.106834691	126.2613974	0.558327899	114.0743043	0.431599539	314.7860334	0.820065665	5.961593228	3.425418885	1.01737936	412.6257129	1.824630902	405.5770435	0.820327307	0.574581115	1.24060719	69.21399987	0.306064307	55.79042298	0.179672693	481.8397128	1.406555936	0.25	0.25	0.25	0.25	1	4	280.5058343	107.341842	0.449146993	0.446542514	375.0895094
80	3680	2112	290.2315199	269.5055409	114.6856696	91.82717663	625.2916188	0.951571644	1.563243289	0.60986926	1.056483172	192.1308557	0.849602644	181.8588888	0.575936815	0.39013074	1.110250793	122.9052811	0.543487153	110.7004668	0.424063185	315.0361368	0.861627579	3.820530538	3.170215816	1.026169301	377.8703239	1.670942572	368.2339001	0.774445206	0.829784184	1.190966173	98.90519658	0.437358779	83.04618452	0.225554794	476.7755205	1.667939348	0.25	0.25	0.25	0.25	1	4	280.7287015	106.2136666	0.449144832	0.446488601	391.4827812
80	4280	2112	290.2311454	269.5058676	111.5610629	95.63336459	590.7694383	0.95157324	1.563219695	0.609865669	1.056483864	192.1296641	0.849597375	181.8576419	0.575934347	0.390134331	1.110249658	122.9063738	0.543491985	110.7015642	0.424065653	315.0360379	0.901934191	2.531782202	2.86742733	1.037679085	338.0491007	1.494853123	325.7742259	0.711856557	1.13257267	1.150504211	133.5221886	0.590435118	116.0553671	0.288143443	471.5712893	2.184325533	0.25	0.25	0.25	0.25	1	4	280.7286134	105.054294	0.449135464	0.446416414	426.0049617
80	4880	2112	290.2313978	269.5056336	115.8274055	90.46923981	621.144618	0.951572131	1.563236079	0.609868163	1.056483384	192.1304865	0.849601012	181.858503	0.575936059	0.390131837	1.110250446	122.9056117	0.543488615	110.7007992	0.424063941	315.0360982	0.847426499	4.436920382	3.264289392	1.022840525	391.055752	1.729248535	382.3232874	0.792408991	0.735710608	1.206996153	88.13675214	0.389740718	73.0215684	0.207591009	479.1925041	1.732326701	0.25	0.25	0.25	0.25	1	4	280.7286672	106.7521101	0.44914386	0.446507596	395.629782
81	81	2112	140.3364335	347.887138	33.8578969	150.1472235	114.8199141	1.837213034	0.29626542	0.228553054	2.091734145	96.49956442	0.426721074	46.13376162	0.266273446	0.771446946	1.138536526	325.719972	1.440333716	286.0865371	0.733726554	422.2195364	2.71265404	0.13589741	0.478555226	2.891105661	79.02185343	0.349434636	27.33274487	0.097803029	3.521444774	1.06578488	581.4816717	2.571311952	545.5900929	0.902196971	660.5035251	6.767812663	0.25	0.25	0.25	0.25	1	4	376.2398289	147.1436728	0.003720065	0.003701205	901.9544859
81	681	2112	156.6897191	311.5791362	46.75184283	125.8989383	386.093586	1.584943083	1.343527114	0.573292754	1.874044977	229.377755	1.014308433	122.3971451	0.564476261	0.426707246	1.182405221	170.7280431	0.754959407	144.3904678	0.435523739	376.8666399	1.942001824	0.894900004	1.889070668	2.184346833	283.4634601	1.25347542	129.7703532	0.463263253	2.110929332	1.124791339	316.7543399	1.400687691	281.6116455	0.536736747	568.126175	4.581732288	0.25	0.25	0.25	0.25	1	4	333.2951185	125.6906141	0.317669662	0.315932415	630.680814
81	1281	2112	187.6570049	260.1621365	50.31131181	119.2290904	427.6852741	1.179688602	2.425152262	0.708042176	1.546500953	324.6242973	4.306465928	178.4225559	0.978190026	0.291957824	1.310939981	113.7786922	0.503129377	86.79168674	0.021809974	367.3888762	1.782625501	1.062070992	2.060202575	2.0439554	301.2768338	1.332246159	147.3989275	0.519455406	1.939797425	1.146598317	283.669205	1.254385224	247.4006814	0.480544594	552.2690963	4.164866455	0.25	0.25	0.25	0.25	1	4	319.6467907	122.1421182	0.317653229	0.315925911	589.0891259
81	1881	2112	187.656916	260.1622569	61.64265816	103.0462168	485.6032031	1.179689341	2.42514922	0.708041917	1.546501517	324.6242015	4.306464657	178.4224382	0.978189988	0.291958083	1.310939637	113.7788013	0.503129859	86.79179277	0.021810012	367.3888979	1.254276594	2.145295595	2.728259434	1.604122743	579.8140694	2.563937815	253.0167036	0.849071451	1.271740566	1.278922648	189.1906409	0.836601014	147.9296979	0.150928549	560.4251386	3.532482639	0.25	0.25	0.25	0.25	1	4	319.6468109	119.1701314	0.317681336	0.315931584	531.1711969
81	2481	2112	187.657088	260.1621191	72.7266523	81.38944303	533.8561189	1.179688198	2.42515392	0.708042318	1.546500645	324.6244095	4.306467417	178.4226531	0.978190061	0.291957682	1.310940168	113.7786537	0.503129207	86.79164502	0.021809939	367.3889323	0.958579759	3.672969044	3.144013161	1.385234693	633.2917098	19.60291159	320.0210037	0.999999995	0.855986839	1.445090698	120.6936926	0.533707509	83.51980456	5.23E-09	534.88744	2.95054741	0.25	0.25	0.25	0.25	1	4	319.6468388	113.1946074	0.317697928	0.315831161	482.9182811
81	3081	2112	187.6569653	260.1621845	64.0598326	99.03664355	482.6858055	1.179688914	2.425150977	0.708042067	1.546501191	324.6242533	4.306465344	178.4225042	0.978190009	0.291957933	1.310939836	113.778737	0.503129575	86.7917306	0.021809991	367.3888814	1.269050842	2.095635437	2.707858182	1.615701099	452.4214626	3.060929793	238.0132337	0.904605111	1.292141818	1.273157107	183.5043617	0.811456287	144.1333208	0.095394889	534.9226436	3.565951463	0.25	0.25	0.25	0.25	1	4	319.6467957	116.4175803	0.317680159	0.315862391	534.0885945
81	3681	2112	187.6570128	260.162223	68.74278085	90.28864293	512.4389572	1.179688831	2.425151319	0.708042096	1.546501128	324.6243289	4.306466348	178.4225531	0.978190029	0.291957904	1.310939874	113.7787475	0.503129622	86.79173603	0.021809971	367.3889524	1.067122784	2.963773374	2.990860571	1.462446934	617.4594657	4.286737039	295.5468782	0.974465411	1.009139429	1.37045798	145.8349109	0.644881976	106.413267	0.025534589	546.2759666	3.21570286	0.25	0.25	0.25	0.25	1	4	319.6468574	115.7883023	0.317691192	0.315877309	504.3354428
81	4281	2112	187.6569428	260.16232	72.65845528	81.56894433	516.4237081	1.179689421	2.425148895	0.708041889	1.546501577	324.624254	4.306465354	178.4224601	0.97819	0.291958111	1.3109396	113.778835	0.503130008	86.79182088	0.02181	367.3889712	1.080587443	2.890373351	2.971821047	1.472300656	384.6359452	11.90602105	261.2482333	0.999987843	1.028178953	1.362500245	133.074831	0.588456903	97.66958312	1.22E-05	489.0740566	3.167232938	0.25	0.25	0.25	0.25	1	4	319.6468748	108.1738383	0.317692517	0.315681022	500.3506919
81	4881	2112	187.6570542	260.1621655	72.71375309	81.42389672	524.680498	1.179688482	2.425152754	0.708042218	1.546500861	324.6243733	4.306466936	178.4226082	0.978190047	0.291957782	1.310940036	113.7786957	0.503129392	86.79168578	0.021809953	367.3889412	1.022418998	3.228612734	3.054063294	1.430154051	482.7854121	14.94413965	286.9394385	0.999999433	0.945936706	1.398794479	127.1033828	0.562051159	90.86637436	5.67E-07	508.5889643	3.065557917	0.25	0.25	0.25	0.25	1	4	319.6468469	110.5430186	0.317695156	0.315753817	492.093902
82	82	2112	162.4732636	348.805866	40.84497548	150.4428827	104.0896736	1.668427182	0.241256928	0.19436502	1.803422405	76.14388436	0.336708257	42.22188	0.257513306	0.80563498	1.080911666	315.6132555	1.395641816	291.9880185	0.742486694	391.7571399	2.395389351	0.088344064	0.324691675	2.469516602	51.12081613	0.226056249	20.70073799	0.08844587	3.675308325	1.030945805	578.6559236	2.558816494	561.2864624	0.91155413	629.7767398	6.840076915	0.25	0.25	0.25	0.25	1	4	349.0947873	140.2985132	0.003718948	0.003699259	912.6847264
82	682	2112	184.9958325	306.3400659	59.09216564	120.694437	440.7035967	1.40203238	1.80955763	0.644072081	1.578963896	235.5994808	1.041820904	149.2114426	0.614457548	0.355927919	1.126196455	130.1972797	0.575732371	115.6079644	0.385542452	339.1491722	1.613635435	1.224605918	2.201928725	1.755988162	301.5023845	1.333243544	171.6995541	0.560829995	1.798071275	1.088218642	246.2035991	1.088712315	226.2446071	0.439170005	509.4565405	4.028317984	0.25	0.25	0.25	0.25	1	4	299.3139049	112.4528397	0.317588451	0.315705768	576.0708033
82	1282	2112	217.8178494	260.1790243	63.47125105	114.972135	475.2938072	1.06762332	3.306125236	0.767772662	1.328081113	325.5279709	4.318454062	208.344786	0.981078704	0.232227338	1.243960382	83.69276889	0.370089424	67.27928808	0.018921296	340.6667023	1.488916731	1.531221654	2.41973539	1.650336072	324.3992556	1.434493508	196.5655729	0.621910224	1.58026461	1.108413948	211.8564968	0.936829429	191.1348168	0.378089776	497.5717882	3.649941858	0.25	0.25	0.25	0.25	1	4	296.1025638	109.7933842	0.317594036	0.315680924	541.4805928
82	1882	2112	218.6840104	259.1485031	76.56309458	97.56398753	556.260949	1.061960755	3.914805208	0.796533137	1.324248161	337.6055773	4.478675588	216.7001241	0.984549339	0.203466863	1.246984085	73.30243151	0.324143352	58.7837747	0.015450661	336.8573295	1.045714899	4.08608935	3.213541146	1.313344198	629.3391029	2.782937513	335.4317723	0.909387926	0.786458854	1.255929508	107.8139351	0.476753221	85.84393823	0.090612074	513.2065832	2.660270747	0.25	0.25	0.25	0.25	1	4	292.1094474	108.2326543	0.317608114	0.315716668	460.513451
82	2482	2112	218.6838835	259.1487624	85.81654612	81.03209364	592.981917	1.06196188	3.914793688	0.79653266	1.32424892	337.6054683	4.478674143	216.6999298	0.984549304	0.20346734	1.24698348	73.30262357	0.324144201	58.78395727	0.015450696	336.857401	0.855440864	7.138300588	3.508496896	1.197053681	670.62013	11.26883242	392.1579277	0.999982928	0.491503104	1.399341242	65.76272395	0.290802765	46.99548756	1.71E-05	508.2934694	2.152508188	0.25	0.25	0.25	0.25	1	4	292.1095098	107.0253442	0.317617002	0.31570703	423.792483
82	3082	2112	218.6838152	259.1488433	85.60177602	81.5139476	580.6639421	1.061962324	3.914789139	0.796532471	1.324249221	337.6053973	4.4786732	216.6998351	0.984549285	0.203467529	1.24698324	73.30269333	0.32414451	58.78402448	0.015450715	336.8574013	0.917212947	5.881433661	3.418725778	1.232336418	509.458449	9.011301046	351.3972932	0.999831046	0.581274222	1.343566314	73.62825232	0.325584132	54.80060907	0.000168954	478.5999333	2.327581067	0.25	0.25	0.25	0.25	1	4	292.1095102	103.7754479	0.317614289	0.315604993	436.1104579
82	3682	2112	218.683933	259.1487037	85.83780572	80.98365449	593.117943	1.061961558	3.914796988	0.796532796	1.324248703	337.6055199	4.478674826	216.6999985	0.984549318	0.203467204	1.246983653	73.30257298	0.324143978	58.78390852	0.015450682	336.8574008	0.854956316	7.149544153	3.509175001	1.196787128	670.6929444	11.8632168	392.2878599	0.999990582	0.490824999	1.399822547	65.66643286	0.290376966	46.9105409	9.42E-06	508.2730531	2.150546601	0.25	0.25	0.25	0.25	1	4	292.1095095	107.0208792	0.317617031	0.315706982	423.656457
82	4282	2112	218.6839211	259.1487178	85.84070921	80.97802583	572.6060863	1.061961635	3.914796197	0.796532764	1.324248755	337.6055075	4.478674663	216.699982	0.984549315	0.203467236	1.246983611	73.30258509	0.324144031	58.78392019	0.015450685	336.8574009	0.961682039	5.156658808	3.350296951	1.259263547	405.6994395	12.55802045	322.1719873	0.99999502	0.649703049	1.309438563	78.67486576	0.347900256	60.08289961	4.98E-06	455.9270056	2.439450303	0.25	0.25	0.25	0.25	1	4	292.1095096	100.7946609	0.317612371	0.31550727	444.1683137
82	4882	2112	218.6836985	259.1489816	85.88743722	80.86893481	582.6068964	1.061963084	3.914781364	0.796532149	1.324249733	337.6052758	4.478671589	216.6996732	0.984549253	0.203467851	1.246982832	73.30281255	0.324145037	58.78413935	0.015450747	336.8574017	0.910309632	6.006164168	3.429074183	1.228268173	510.1816597	15.79216309	353.0616687	0.999999809	0.570925817	1.349286143	72.20155803	0.31927529	53.51093123	1.91E-07	478.109019	2.300297282	0.25	0.25	0.25	0.25	1	4	292.1095109	103.6718716	0.317614735	0.315603135	434.1675036
83	83	2112	178.2378475	348.6950128	46.10630962	150.3984215	95.38578766	1.567720693	0.202167451	0.168169127	1.651044712	63.35186202	0.280141934	38.37077311	0.248701318	0.831830873	1.053149785	313.3633125	1.385692568	297.5486648	0.751298682	376.7151746	2.20817533	0.059809398	0.225736434	2.244547818	34.78843966	0.15383448	15.499086	0.081792021	3.774263566	1.016471739	581.6550667	2.572078705	572.2294525	0.918207979	616.4435064	6.898073047	0.25	0.25	0.25	0.25	1	4	335.690892	137.3282021	0.003718256	0.003698145	921.3886123
83	683	2112	207.1468682	300.0318418	70.67491709	114.0048967	503.258445	1.281727239	2.623736694	0.72404176	1.412820453	251.2189495	1.110890195	177.8137831	0.665408369	0.27595824	1.102278558	95.74853684	0.42340003	86.8641925	0.334591631	317.3696159	1.377624927	2.030044493	2.679887371	1.489544398	343.2974559	1.51806135	230.4714491	0.683578057	1.320112629	1.081240887	169.1083408	0.747797083	156.4020959	0.316421943	468.2405103	3.325931283	0.25	0.25	0.25	0.25	1	4	279.5848566	103.1098798	0.317539925	0.315517722	513.515955
83	1283	2112	241.4530518	257.4026552	75.81790363	109.2990257	546.0311121	0.989284176	6.589156413	0.868233049	1.208780957	354.5853424	4.703929152	249.3400804	0.989031086	0.131766951	1.221874348	45.74144581	0.202268673	37.43547435	0.010968914	324.2779407	1.277690976	2.653325936	2.905107272	1.409677135	367.7058975	1.625995479	260.8440532	0.733642293	1.094892728	1.103300533	138.5830111	0.612814075	125.6076716	0.266357707	463.1472792	2.794521284	0.25	0.25	0.25	0.25	1	4	280.6823535	102.0031043	0.317559746	0.31552479	470.7432879
83	1883	2112	241.4530529	257.4027149	88.25976935	92.99799286	617.5986035	0.989284326	6.589152843	0.868232987	1.208781047	354.5853582	4.703929362	249.3400729	0.989031087	0.131767013	1.221874253	45.74147264	0.202268792	37.43549921	0.010968913	324.2779728	0.920658529	8.508305955	3.579315178	1.16957555	679.6642589	3.005475353	406.7843086	0.940375194	0.420684822	1.270368452	55.91770956	0.247268112	44.01692241	0.059624806	500.8581027	1.786849956	0.25	0.25	0.25	0.25	1	4	280.6823809	105.1883066	0.317576877	0.315667298	399.1757965
83	2483	2112	241.453117	257.4026466	94.75706096	82.23193715	638.2298421	0.989283975	6.589161173	0.868233132	1.208780837	354.5854191	4.70393017	249.3401592	0.989031098	0.131766868	1.221874474	45.74142267	0.202268571	37.43545153	0.010968902	324.2779876	0.808406399	13.50893821	3.724307875	1.114322144	706.3491506	6.434360445	443.7176522	0.99811607	0.275692125	1.378418263	36.60127819	0.161850852	26.55310016	0.00188393	507.8046477	1.462582755	0.25	0.25	0.25	0.25	1	4	280.6823945	106.7243365	0.317580135	0.315719823	378.5445579
83	3083	2112	241.4531997	257.4025577	95.51015733	80.76669362	630.1788247	0.989283519	6.589171973	0.868233319	1.208780563	354.5854976	4.703931211	249.3402707	0.989031112	0.131766681	1.221874761	45.74135782	0.202268284	37.43538967	0.010968888	324.2780064	0.847072697	11.44130694	3.678490369	1.132052241	538.8424289	9.531044882	404.5891595	0.999913391	0.321509631	1.336428673	40.03179594	0.177020602	29.9543079	8.66E-05	473.7664688	1.591178053	0.25	0.25	0.25	0.25	1	4	280.6824118	102.6817664	0.317578949	0.315598407	386.5955753
83	3683	2112	239.3240627	259.6925297	94.36346455	82.19430977	604.2063603	1.016402379	4.662680808	0.823405197	1.225317385	317.5788675	4.213001256	230.6710045	0.981015135	0.176594803	1.205543603	60.61860198	0.268055458	50.28320987	0.018984865	324.2838225	0.825414025	9.773182447	3.628707671	1.121948168	637.2629323	7.044941717	420.3176076	0.998922003	0.371292329	1.359255034	48.25189466	0.213369878	35.49877946	0.001077997	500.1102161	1.988488251	0.25	0.25	0.25	0.25	1	4	283.0981181	106.3644128	0.317584163	0.315694466	412.5680397
83	4283	2112	241.4529883	257.4027832	95.66911911	80.43652959	620.8696564	0.98928468	6.589144476	0.868232842	1.208781259	354.5852967	4.703928546	249.339986	0.989031076	0.131767158	1.221874031	45.74152279	0.202269014	37.43554707	0.010968924	324.2779575	0.890300543	9.585591127	3.622127857	1.153508332	428.8484197	13.27457398	371.777479	0.999997907	0.377872143	1.295639255	44.73886003	0.197835239	34.53033695	2.09E-06	447.9000848	1.736571935	0.25	0.25	0.25	0.25	1	4	280.6823669	99.08160752	0.317577441	0.315480661	395.9047436
83	4883	2112	241.4531021	257.4026619	95.69937312	80.37128625	631.2839399	0.989284055	6.589159274	0.868233099	1.208780885	354.5854049	4.703929981	249.3401393	0.989031095	0.131766901	1.221874424	45.74143402	0.202268621	37.43546237	0.010968905	324.2779839	0.843173151	11.63056115	3.683307816	1.130200823	539.2979132	16.69342761	405.5944897	0.999999933	0.316692184	1.340413677	39.41368093	0.174287297	29.40411725	6.70E-08	473.7962816	1.573685975	0.25	0.25	0.25	0.25	1	4	280.6823911	102.6936473	0.317579118	0.315599231	385.4904601
84	84	2112	190.0137947	348.4508786	50.20706476	150.3041167	88.11779775	1.501235445	0.171944603	0.146717347	1.557221696	53.99540644	0.238767687	34.67419353	0.240513964	0.853282653	1.037293451	314.027922	1.388631471	302.7377853	0.759486036	368.0233284	2.084769522	0.041439569	0.159162643	2.104395921	24.25971829	0.107276474	11.52811505	0.077167563	3.840837357	1.009414182	585.424006	2.588744954	579.9641183	0.922832437	609.6837243	6.946083245	0.25	0.25	0.25	0.25	1	4	327.945588	135.8222917	0.003717772	0.003697393	928.6566022
84	684	2112	224.9755397	294.3008036	81.00940011	107.5612854	565.3340089	1.197180454	3.985305998	0.799410508	1.306116554	267.9245554	1.184762384	205.1306635	0.708369802	0.200589492	1.090993885	67.22810131	0.297282664	61.62096987	0.291630198	303.9390556	1.209179512	3.816746391	3.169563918	1.31513902	386.4600249	1.70892623	293.8548845	0.779229513	0.830436082	1.087629262	101.2537867	0.447744245	93.09586475	0.220770487	441.8810712	2.538681678	0.25	0.25	0.25	0.25	1	4	267.4409312	97.19225929	0.317508069	0.31538263	451.4403911
84	1284	2112	258.7109434	255.9245478	86.30747099	104.1171969	602.1912226	0.940930037	11.31717954	0.918812582	1.140556223	368.6679839	4.890749474	274.7499685	0.991576797	0.081187418	1.212158373	27.68956568	0.122443259	22.84319137	0.008423203	320.2329196	1.133933618	5.042047582	3.337972774	1.260183382	406.8481055	1.799082323	322.848334	0.808805388	0.662027226	1.111337879	80.6910484	0.356815816	72.60712506	0.191194612	444.8431118	2.01826107	0.25	0.25	0.25	0.25	1	4	277.0695824	97.93752448	0.317559009	0.315432858	414.5831774
84	1884	2112	258.7112955	255.9242565	97.16914366	89.87089329	660.649976	0.940928461	11.31726167	0.918813124	1.140555393	368.6683026	4.890753702	274.7504059	0.991576839	0.081186876	1.212159521	27.68938869	0.122442477	22.84302372	0.008423161	320.2330947	0.843651554	18.15988739	3.791230506	1.094463694	717.819104	3.174196078	459.1046516	0.954861982	0.208769494	1.297293519	27.66941017	0.122354132	21.32856579	0.045138018	506.2134655	1.089521063	0.25	0.25	0.25	0.25	1	4	277.0697421	106.2574416	0.317568019	0.315713846	356.124424
84	2484	2112	255.3880096	259.2545188	98.16221972	87.77198785	580.8567347	0.968392883	5.259992849	0.840255409	1.155411602	322.1887747	4.274156285	245.3897132	0.982635323	0.159744591	1.193122773	53.90237779	0.238356315	45.17756177	0.017364677	323.8533572	0.875906829	8.126266706	3.561704678	1.108591694	528.982838	4.678324219	400.8198746	0.988301516	0.438295322	1.265650247	54.68016249	0.241795679	43.20321717	0.011698484	483.0244499	2.32487923	0.25	0.25	0.25	0.25	1	4	282.8970307	104.8658873	0.317578281	0.315637524	435.9176653
84	3084	2112	258.7113653	255.9241859	98.81608705	87.47357586	652.4294423	0.940928118	11.31727959	0.918813242	1.140555212	368.668362	4.89075449	274.7504938	0.991576847	0.081186758	1.212159771	27.6893493	0.122442303	22.8429865	0.008423153	320.2331241	0.873436282	15.62492643	3.759397431	1.107468541	551.387665	3.803648557	423.1989423	0.975180861	0.240602569	1.267944284	29.99563022	0.132640677	23.65689928	0.024819139	473.742557	1.228965956	0.25	0.25	0.25	0.25	1	4	277.0697693	102.607479	0.317567104	0.315604388	364.3449577
84	3684	2112	257.1768129	257.4512639	98.16169795	88.15773278	621.451501	0.955766292	7.319679409	0.879803061	1.148484274	342.4726824	4.543242604	259.4299639	0.987423175	0.120196939	1.20163714	40.70550321	0.179999735	33.87503752	0.012576825	321.78738	0.857263857	11.72699013	3.685707307	1.100284154	604.5932405	4.010266964	428.6008535	0.978802426	0.314292693	1.283483662	40.2134497	0.177823875	31.33148547	0.021197574	492.4185276	1.727585138	0.25	0.25	0.25	0.25	1	4	280.0592756	105.5497698	0.317574995	0.31567952	395.322899
[truncated: 4,646 more rows]
[truncated: 150 more columns]
